# Supplementary material for: Genomic investigation of duplication, functional conservation, and divergence in the LRR-RLK Family of Saccharum
Source: BMC Genomics. 2024 Feb 9;25:165. doi: 10.1186/s12864-024-10073-z (PMC10854099; doi:10.1186/s12864-024-10073-z)
Supplement: Supplementary file 1 — Additional file 1. Members of identified LRR-RLK gene family in S. spontaneum and S. officinarum. [file 12864_2024_10073_MOESM1_ESM.xlsx]

## Sheet:  S. spontaneum
Gene name	Representive gene model	Soghum homologs	chromosome	Allele A	Gene name	Allele B	Gene name	Allele C	Gene name	Allele D	Gene name
SsLRR-RLK1	Sspon.01G0009470-1A	NA	Chr1A	Sspon.01G0009470-1A	SsLRR-RLK1-1
SsLRR-RLK2	Sspon.01G0001660-1A	Sobic.001G522200	Chr1A	Sspon.01G0001660-1A	SsLRR-RLK2-1
SsLRR-RLK3	Sspon.01G0027230-1A	Sobic.001G113800	Chr1A	Sspon.01G0027230-1A	SsLRR-RLK3-1			Sspon.01G0027230-2C	SsLRR-RLK3-3	Sspon.01G0027230-3D	SsLRR-RLK3-4
SsLRR-RLK4	Sspon.01G0028480-1A	Sobic.001G085300	Chr1A	Sspon.01G0028480-1A	SsLRR-RLK4-1	Sspon.01G0028480-2B	SsLRR-RLK4-2
SsLRR-RLK5	Sspon.01G0004620-1A	Sobic.001G480800	Chr1A	Sspon.01G0004620-1A	SsLRR-RLK5-1					Sspon.01G0004620-3D	SsLRR-RLK5-4
SsLRR-RLK6	Sspon.01G0002590-1A	Sobic.001G506100	Chr1A	Sspon.01G0002590-1A	SsLRR-RLK6-1	Sspon.01G0002590-2B	SsLRR-RLK6-2	Sspon.01G0002590-3C	SsLRR-RLK6-3	Sspon.01G0002590-4D	SsLRR-RLK6-4
SsLRR-RLK7	Sspon.01G0022600-1A	NA	Chr1A	Sspon.01G0022600-1A	SsLRR-RLK7-1					Sspon.01G0022600-2D	SsLRR-RLK7-4
SsLRR-RLK8	Sspon.01G0027830-1A	Sobic.001G108400	Chr1A	Sspon.01G0027830-1A	SsLRR-RLK8-1	Sspon.01G0027830-2B	SsLRR-RLK8-2
SsLRR-RLK9	Sspon.01G0029030-1A	Sobic.001G074200	Chr1A	Sspon.01G0029030-1A	SsLRR-RLK9-1	Sspon.01G0029030-2B	SsLRR-RLK9-2
SsLRR-RLK10	Sspon.01G0029010-1A	Sobic.001G074200	Chr1A	Sspon.01G0029010-1A	SsLRR-RLK10-1					Sspon.01G0029010-2D	SsLRR-RLK10-4
SsLRR-RLK11	Sspon.01G0015950-1A	Sobic.001G273500	Chr1A	Sspon.01G0015950-1A	SsLRR-RLK11-1	Sspon.01G0015950-2B	SsLRR-RLK11-2	Sspon.01G0015950-3C	SsLRR-RLK11-3
SsLRR-RLK12	Sspon.01G0009160-1A	Sobic.001G446400	Chr1A	Sspon.01G0009160-1A	SsLRR-RLK12-1			Sspon.01G0009160-2C	SsLRR-RLK12-3	Sspon.01G0009160-3D	SsLRR-RLK12-4
SsLRR-RLK13	Sspon.01G0014710-1A	Sobic.001G403200	Chr1A	Sspon.01G0014710-1A	SsLRR-RLK13-1	Sspon.01G0014710-2B	SsLRR-RLK13-2	Sspon.01G0014710-3C	SsLRR-RLK13-3
SsLRR-RLK14	Sspon.01G0009520-1A	Sobic.004G099700	Chr1A	Sspon.01G0009520-1A	SsLRR-RLK14-1					Sspon.01G0009520-2D	SsLRR-RLK14-4
SsLRR-RLK15	Sspon.04G0014820-2P	Sobic.004G099700	Chr1A			Sspon.04G0014820-2P	SsLRR-RLK15-2
SsLRR-RLK16	Sspon.01G0026830-1A	Sobic.001G116600	Chr1A	Sspon.01G0026830-1A	SsLRR-RLK16-1			Sspon.01G0026830-2C	SsLRR-RLK16-3	Sspon.01G0026830-3D	SsLRR-RLK16-4
SsLRR-RLK17	Sspon.01G0007740-1A	Sobic.001G451800	Chr1A	Sspon.01G0007740-1A	SsLRR-RLK17-1	Sspon.01G0007740-2B	SsLRR-RLK17-2			Sspon.01G0007740-3D	SsLRR-RLK17-4
SsLRR-RLK18	Sspon.01G0019180-1A	NA	Chr1A	Sspon.01G0019180-1A	SsLRR-RLK18-1	Sspon.01G0019180-2B	SsLRR-RLK18-2			Sspon.01G0019180-4D	SsLRR-RLK18-4
SsLRR-RLK19	Sspon.01G0008560-1A	Sobic.001G389600	Chr1A	Sspon.01G0008560-1A	SsLRR-RLK19-1	Sspon.01G0008560-2B	SsLRR-RLK19-2			Sspon.01G0008560-3D	SsLRR-RLK19-4
SsLRR-RLK20	Sspon.01G0017190-1A	Sobic.001G261400	Chr1A	Sspon.01G0017190-1A	SsLRR-RLK20-1	Sspon.01G0017190-2B	SsLRR-RLK20-2			Sspon.01G0017190-4D	SsLRR-RLK20-4
SsLRR-RLK21	Sspon.01G0009060-1A	Sobic.001G381100	Chr1A	Sspon.01G0009060-1A	SsLRR-RLK21-1	Sspon.01G0009060-2B	SsLRR-RLK21-2	Sspon.01G0009060-3C	SsLRR-RLK21-3	Sspon.01G0009060-4D	SsLRR-RLK21-4
SsLRR-RLK22	Sspon.01G0015850-1A	Sobic.001G274400	Chr1A	Sspon.01G0015850-1A	SsLRR-RLK22-1	Sspon.01G0015850-2B	SsLRR-RLK22-2	Sspon.01G0015850-3C	SsLRR-RLK22-3	Sspon.01G0015850-4D	SsLRR-RLK22-4
SsLRR-RLK23	Sspon.01G0011670-2B	Sobic.001G346100	Chr1B			Sspon.01G0011670-2B	SsLRR-RLK23-2	Sspon.01G0011670-3C	SsLRR-RLK23-3
SsLRR-RLK24	Sspon.01G0043830-1B	Sobic.001G223550	Chr1B			Sspon.01G0043830-1B	SsLRR-RLK24-2	Sspon.01G0043830-2C	SsLRR-RLK24-3	Sspon.01G0043830-3D	SsLRR-RLK24-4
SsLRR-RLK25	Sspon.01G0051070-1C	NA	Chr1C					Sspon.01G0051070-1C	SsLRR-RLK25-3
SsLRR-RLK26	Sspon.01G0043700-2C	NA	Chr1C					Sspon.01G0043700-2C	SsLRR-RLK26-3
SsLRR-RLK27	Sspon.01G0034420-2C	Sobic.001G522300	Chr1C					Sspon.01G0034420-2C	SsLRR-RLK27-3
SsLRR-RLK28	Sspon.01G0052720-1C	Sobic.001G389600	Chr1C					Sspon.01G0052720-1C	SsLRR-RLK28-3
SsLRR-RLK29	Sspon.01G0007870-2C	Sobic.001G425700	Chr1C					Sspon.01G0007870-2C	SsLRR-RLK29-3
SsLRR-RLK30	Sspon.01G0009060-1P	Sobic.001G381100	Chr1C	Sspon.01G0009060-1P	SsLRR-RLK30-1
SsLRR-RLK31	Sspon.01G0025910-4D	Sobic.001G123000	Chr1D			Sspon.01G0025910-2B	SsLRR-RLK31-2			Sspon.01G0025910-4D	SsLRR-RLK31-4
SsLRR-RLK32	Sspon.01G0008950-3D	Sobic.001G382700	Chr1D			Sspon.01G0008950-2B	SsLRR-RLK32-2			Sspon.01G0008950-3D	SsLRR-RLK32-4
SsLRR-RLK33	Sspon.01G0008950-1P	Sobic.001G382700	Chr1D	Sspon.01G0008950-1P	SsLRR-RLK33-1
SsLRR-RLK34	Sspon.01G0017190-1T	Sobic.001G261400	Chr1D	Sspon.01G0017190-1T	SsLRR-RLK34-1
SsLRR-RLK35	Sspon.01G0015850-1P	Sobic.001G274400	Chr1D	Sspon.01G0015850-1P	SsLRR-RLK35-1
SsLRR-RLK36	Sspon.02G0017230-1A	Sobic.002G155400	Chr2A	Sspon.02G0017230-1A	SsLRR-RLK36-1
SsLRR-RLK37	Sspon.02G0017310-1A	Sobic.005G001100	Chr2A	Sspon.02G0017310-1A	SsLRR-RLK37-1
SsLRR-RLK38	Sspon.02G0028930-1A	Sobic.008G134300	Chr2A	Sspon.02G0028930-1A	SsLRR-RLK38-1
SsLRR-RLK39	Sspon.02G0022420-1A	Sobic.002G075700	Chr2A	Sspon.02G0022420-1A	SsLRR-RLK39-1
SsLRR-RLK40	Sspon.02G0015000-1A	NA	Chr2A	Sspon.02G0015000-1A	SsLRR-RLK40-1
SsLRR-RLK41	Sspon.02G0005130-1A	Sobic.002G341200	Chr2A	Sspon.02G0005130-1A	SsLRR-RLK41-1	Sspon.02G0005130-2B	SsLRR-RLK41-2
SsLRR-RLK42	Sspon.02G0028920-1A	Sobic.008G134300	Chr2A	Sspon.02G0028920-1A	SsLRR-RLK42-1					Sspon.02G0028920-3D	SsLRR-RLK42-4
SsLRR-RLK43	Sspon.02G0025780-1A	Sobic.002G009900	Chr2A	Sspon.02G0025780-1A	SsLRR-RLK43-1	Sspon.02G0025780-2B	SsLRR-RLK43-2	Sspon.02G0025780-3C	SsLRR-RLK43-3
SsLRR-RLK44	Sspon.02G0026070-1A	Sobic.002G006100	Chr2A	Sspon.02G0026070-1A	SsLRR-RLK44-1	Sspon.02G0026070-2B	SsLRR-RLK44-2			Sspon.02G0026070-3D	SsLRR-RLK44-4
SsLRR-RLK45	Sspon.02G0032490-1A	Sobic.008G190000	Chr2A	Sspon.02G0032490-1A	SsLRR-RLK45-1	Sspon.02G0032490-2B	SsLRR-RLK45-2	Sspon.02G0032490-3C	SsLRR-RLK45-3
SsLRR-RLK46	Sspon.02G0032780-1A	Sobic.008G134500	Chr2A	Sspon.02G0032780-1A	SsLRR-RLK46-1			Sspon.02G0032780-2C	SsLRR-RLK46-3
SsLRR-RLK47	Sspon.02G0024080-1A	Sobic.002G035600	Chr2A	Sspon.02G0024080-1A	SsLRR-RLK47-1	Sspon.02G0024080-2B	SsLRR-RLK47-2			Sspon.02G0024080-3D	SsLRR-RLK47-4
SsLRR-RLK48	Sspon.02G0024080-1P	Sobic.002G035600	Chr2A	Sspon.02G0024080-1P	SsLRR-RLK48-1
SsLRR-RLK49	Sspon.02G0018180-1A	Sobic.002G142200	Chr2A	Sspon.02G0018180-1A	SsLRR-RLK49-1	Sspon.02G0018180-2B	SsLRR-RLK49-2	Sspon.02G0018180-3C	SsLRR-RLK49-3	Sspon.02G0018180-4D	SsLRR-RLK49-4
SsLRR-RLK50	Sspon.02G0018300-1A	Sobic.002G032500	Chr2A	Sspon.02G0018300-1A	SsLRR-RLK50-1	Sspon.02G0018300-2B	SsLRR-RLK50-2	Sspon.02G0018300-3C	SsLRR-RLK50-3	Sspon.02G0018300-4D	SsLRR-RLK50-4
SsLRR-RLK51	Sspon.02G0016550-1A	Sobic.002G172100	Chr2A	Sspon.02G0016550-1A	SsLRR-RLK51-1	Sspon.02G0016550-2B	SsLRR-RLK51-2	Sspon.02G0016550-3C	SsLRR-RLK51-3	Sspon.02G0016550-4D	SsLRR-RLK51-4
SsLRR-RLK52	Sspon.02G0016550-1P	Sobic.002G172100	Chr2A	Sspon.02G0016550-1P	SsLRR-RLK52-1
SsLRR-RLK53	Sspon.02G0017290-1A	Sobic.002G155400	Chr2A	Sspon.02G0017290-1A	SsLRR-RLK53-1			Sspon.02G0017290-2C	SsLRR-RLK53-3
SsLRR-RLK54	Sspon.02G0003830-1A	Sobic.002G366900	Chr2A	Sspon.02G0003830-1A	SsLRR-RLK54-1	Sspon.02G0003830-2B	SsLRR-RLK54-2	Sspon.02G0003830-3C	SsLRR-RLK54-3
SsLRR-RLK55	Sspon.02G0041050-1B	NA	Chr2B			Sspon.02G0041050-1B	SsLRR-RLK55-2
SsLRR-RLK56	Sspon.02G0037230-1B	NA	Chr2B			Sspon.02G0037230-1B	SsLRR-RLK56-2
SsLRR-RLK57	Sspon.02G0035680-1B	Sobic.002G308200	Chr2B			Sspon.02G0035680-1B	SsLRR-RLK57-2	Sspon.02G0035680-2C	SsLRR-RLK57-3	Sspon.02G0038090-2D	SsLRR-RLK57-4
SsLRR-RLK58	Sspon.02G0038090-1B	Sobic.002G195800	Chr2B			Sspon.02G0038090-1B	SsLRR-RLK58-2
SsLRR-RLK59	Sspon.02G0041170-1B	Sobic.002G074000	Chr2B			Sspon.02G0041170-1B	SsLRR-RLK59-2	Sspon.02G0041170-2C	SsLRR-RLK59-3	Sspon.02G0041170-3D	SsLRR-RLK59-4
SsLRR-RLK60	Sspon.02G0033710-1B	Sobic.002G383100	Chr2B			Sspon.02G0033710-1B	SsLRR-RLK60-2	Sspon.02G0033710-2C	SsLRR-RLK60-3
SsLRR-RLK61	Sspon.02G0003830-1P	Sobic.002G366900	Chr2B			Sspon.02G0003830-1P	SsLRR-RLK61-2
SsLRR-RLK62	Sspon.02G0034780-1B	Sobic.002G349500	Chr2B			Sspon.02G0034780-1B	SsLRR-RLK62-2	Sspon.02G0034780-2C	SsLRR-RLK62-3	Sspon.02G0034780-3D	SsLRR-RLK62-4
SsLRR-RLK63	Sspon.02G0031650-2C	Sobic.008G174966	Chr2C					Sspon.02G0031650-2C	SsLRR-RLK63-3
SsLRR-RLK64	Sspon.02G0051400-1C	NA	Chr2C					Sspon.02G0051400-1C	SsLRR-RLK64-3
SsLRR-RLK65	Sspon.02G0035470-2C	Sobic.002G376100	Chr2C					Sspon.02G0035470-2C	SsLRR-RLK65-3
SsLRR-RLK66	Sspon.02G0048550-1C	Sobic.002G295800	Chr2C					Sspon.02G0048550-1C	SsLRR-RLK66-3
SsLRR-RLK67	Sspon.02G0041160-2C	Sobic.002G074700	Chr2C					Sspon.02G0041160-2C	SsLRR-RLK67-3
SsLRR-RLK68	Sspon.02G0003820-3C	Sobic.002G367000	Chr2C					Sspon.02G0003820-3C	SsLRR-RLK68-3
SsLRR-RLK69	Sspon.02G0007220-2C	Sobic.002G308200	Chr2C					Sspon.02G0007220-2C	SsLRR-RLK69-3
SsLRR-RLK70	Sspon.02G0041160-1P	Sobic.002G074700	Chr2C	Sspon.02G0041160-1P	SsLRR-RLK70-1
SsLRR-RLK71	Sspon.02G0032280-3C	Sobic.008G186300	Chr2C					Sspon.02G0032280-3C	SsLRR-RLK71-3	Sspon.02G0032280-4D	SsLRR-RLK71-4
SsLRR-RLK72	Sspon.02G0004090-3C	Sobic.002G363400	Chr2C	Sspon.02G0004090-1A	SsLRR-RLK72-1	Sspon.02G0004090-2B	SsLRR-RLK72-2	Sspon.02G0004090-3C	SsLRR-RLK72-3
SsLRR-RLK73	Sspon.02G0049580-1C	Sobic.002G205900	Chr2C					Sspon.02G0049580-1C	SsLRR-RLK73-3	Sspon.02G0049580-2D	SsLRR-RLK73-4
SsLRR-RLK74	Sspon.02G0033710-1T	Sobic.002G383100	Chr2C	Sspon.02G0033710-1T	SsLRR-RLK74-1
SsLRR-RLK75	Sspon.02G0032780-1T	Sobic.008G134500	Chr2C	Sspon.02G0032780-1T	SsLRR-RLK75-1
SsLRR-RLK76	Sspon.02G0016550-2P	Sobic.002G172100	Chr2C			Sspon.02G0016550-2P	SsLRR-RLK76-2
SsLRR-RLK77	Sspon.01G0029040-3C	Sobic.001G074000	Chr2C			Sspon.01G0029040-2B	SsLRR-RLK77-2	Sspon.01G0029040-3C	SsLRR-RLK77-3
SsLRR-RLK78	Sspon.02G0022440-2D	Sobic.002G075100	Chr2D							Sspon.02G0022440-2D	SsLRR-RLK78-4
SsLRR-RLK79	Sspon.02G0037220-2D	Sobic.002G239700	Chr2D							Sspon.02G0037220-2D	SsLRR-RLK79-4
SsLRR-RLK80	Sspon.02G0000900-2D	Sobic.002G419200	Chr2D	Sspon.02G0000900-1A	SsLRR-RLK80-1					Sspon.02G0000900-2D	SsLRR-RLK80-4
SsLRR-RLK81	Sspon.02G0045800-3D	Sobic.008G186400	Chr2D			Sspon.02G0045800-1B	SsLRR-RLK81-2			Sspon.02G0045800-3D	SsLRR-RLK81-4
SsLRR-RLK82	Sspon.02G0012170-2D	Sobic.002G239700	Chr2D							Sspon.02G0012170-2D	SsLRR-RLK82-4
SsLRR-RLK83	Sspon.01G0029040-2P	Sobic.001G074000	Chr2D			Sspon.01G0029040-2P	SsLRR-RLK83-2
SsLRR-RLK84	Sspon.02G0049580-1T	Sobic.002G205900	Chr2D	Sspon.02G0049580-1T	SsLRR-RLK84-1
SsLRR-RLK85	Sspon.02G0018300-1P	Sobic.002G032500	Chr2D	Sspon.02G0018300-1P	SsLRR-RLK85-1
SsLRR-RLK86	Sspon.02G0000900-1P	Sobic.002G419200	Chr2D	Sspon.02G0000900-1P	SsLRR-RLK86-1
SsLRR-RLK87	Sspon.03G0003700-1A	Sobic.003G338200	Chr3A	Sspon.03G0003700-1A	SsLRR-RLK87-1
SsLRR-RLK88	Sspon.03G0003850-1A	Sobic.003G336900	Chr3A	Sspon.03G0003850-1A	SsLRR-RLK88-1
SsLRR-RLK89	Sspon.03G0020650-1A	Sobic.003G072000	Chr3A	Sspon.03G0020650-1A	SsLRR-RLK89-1
SsLRR-RLK90	Sspon.03G0006740-1A	Sobic.003G291600	Chr3A	Sspon.03G0006740-1A	SsLRR-RLK90-1
SsLRR-RLK91	Sspon.03G0013960-1A	Sobic.003G174700	Chr3A	Sspon.03G0013960-1A	SsLRR-RLK91-1
SsLRR-RLK92	Sspon.03G0011640-1A	Sobic.003G214900	Chr3A	Sspon.03G0011640-1A	SsLRR-RLK92-1			Sspon.03G0011640-2C	SsLRR-RLK92-3
SsLRR-RLK93	Sspon.03G0020710-1A	Sobic.003G067600	Chr3A	Sspon.03G0020710-1A	SsLRR-RLK93-1	Sspon.03G0020710-2B	SsLRR-RLK93-2
SsLRR-RLK94	Sspon.03G0011390-1A	Sobic.003G254100	Chr3A	Sspon.03G0011390-1A	SsLRR-RLK94-1			Sspon.03G0011390-2C	SsLRR-RLK94-3
SsLRR-RLK95	Sspon.03G0025290-1A	Sobic.003G002100	Chr3A	Sspon.03G0025290-1A	SsLRR-RLK95-1			Sspon.03G0025290-2C	SsLRR-RLK95-3	Sspon.03G0025290-3D	SsLRR-RLK95-4
SsLRR-RLK96	Sspon.03G0007630-1A	Sobic.003G277900	Chr3A	Sspon.03G0007630-1A	SsLRR-RLK96-1	Sspon.03G0007630-2B	SsLRR-RLK96-2			Sspon.03G0007630-3D	SsLRR-RLK96-4
SsLRR-RLK97	Sspon.03G0024410-1A	Sobic.003G013000	Chr3A	Sspon.03G0024410-1A	SsLRR-RLK97-1	Sspon.03G0024410-2B	SsLRR-RLK97-2	Sspon.03G0024410-3C	SsLRR-RLK97-3	Sspon.03G0024410-4D	SsLRR-RLK97-4
SsLRR-RLK98	Sspon.03G0012750-1A	Sobic.003G196000	Chr3A	Sspon.03G0012750-1A	SsLRR-RLK98-1	Sspon.03G0012750-2B	SsLRR-RLK98-2	Sspon.03G0012750-3C	SsLRR-RLK98-3
SsLRR-RLK99	Sspon.03G0019700-1A	Sobic.003G083500	Chr3A	Sspon.03G0019700-1A	SsLRR-RLK99-1	Sspon.03G0019700-2B	SsLRR-RLK99-2	Sspon.03G0019700-3C	SsLRR-RLK99-3
SsLRR-RLK100	Sspon.03G0029100-1B	Sobic.003G375800	Chr3B			Sspon.03G0029100-1B	SsLRR-RLK100-2
SsLRR-RLK101	Sspon.03G0026210-1B	Sobic.003G432000	Chr3B			Sspon.03G0026210-1B	SsLRR-RLK101-2	Sspon.03G0026210-2C	SsLRR-RLK101-3
SsLRR-RLK102	Sspon.03G0032650-1B	Sobic.003G214900	Chr3B			Sspon.03G0032650-1B	SsLRR-RLK102-2			Sspon.03G0032650-2D	SsLRR-RLK102-4
SsLRR-RLK103	Sspon.03G0031490-1B	Sobic.003G274900	Chr3B			Sspon.03G0031490-1B	SsLRR-RLK103-2			Sspon.03G0031490-2D	SsLRR-RLK103-4
SsLRR-RLK104	Sspon.03G0035330-1B	Sobic.003G107000	Chr3B			Sspon.03G0035330-1B	SsLRR-RLK104-2	Sspon.03G0035330-2C	SsLRR-RLK104-3
SsLRR-RLK105	Sspon.03G0028200-1B	Sobic.003G402100	Chr3B			Sspon.03G0028200-1B	SsLRR-RLK105-2	Sspon.03G0028200-2C	SsLRR-RLK105-3	Sspon.03G0028200-3D	SsLRR-RLK105-4
SsLRR-RLK106	Sspon.03G0030000-1B	Sobic.003G335000	Chr3B			Sspon.03G0030000-1B	SsLRR-RLK106-2	Sspon.03G0030000-2C	SsLRR-RLK106-3
SsLRR-RLK107	Sspon.03G0036270-1B	Sobic.003G051100	Chr3B			Sspon.03G0036270-1B	SsLRR-RLK107-2	Sspon.03G0036270-2C	SsLRR-RLK107-3	Sspon.03G0036270-3D	SsLRR-RLK107-4
SsLRR-RLK108	Sspon.03G0019700-1P	Sobic.003G083500	Chr3B	Sspon.03G0019700-1P	SsLRR-RLK108-1
SsLRR-RLK109	Sspon.03G0040080-1C	NA	Chr3C					Sspon.03G0040080-1C	SsLRR-RLK109-3
SsLRR-RLK110	Sspon.03G0003820-1P	Sobic.003G336700	Chr3C	Sspon.03G0003820-1P	SsLRR-RLK110-1
SsLRR-RLK111	Sspon.03G0027660-2C	Sobic.003G412800	Chr3C					Sspon.03G0027660-2C	SsLRR-RLK111-3
SsLRR-RLK112	Sspon.03G0039560-1C	Sobic.010G061300	Chr3C					Sspon.03G0039560-1C	SsLRR-RLK112-3
SsLRR-RLK113	Sspon.03G0039520-1C	NA	Chr3C					Sspon.03G0039520-1C	SsLRR-RLK113-3
SsLRR-RLK114	Sspon.03G0021790-3C	Sobic.003G052100	Chr3C			Sspon.03G0021790-2B	SsLRR-RLK114-2	Sspon.03G0021790-3C	SsLRR-RLK114-3	Sspon.03G0021790-4D	SsLRR-RLK114-4
SsLRR-RLK115	Sspon.03G0023660-3C	Sobic.003G024100	Chr3C	Sspon.03G0023660-1A	SsLRR-RLK115-1	Sspon.03G0023660-2B	SsLRR-RLK115-2	Sspon.03G0023660-3C	SsLRR-RLK115-3
SsLRR-RLK116	Sspon.03G0012750-1P	Sobic.003G196000	Chr3C	Sspon.03G0012750-1P	SsLRR-RLK116-1
SsLRR-RLK117	Sspon.03G0030000-2P	Sobic.003G335000	Chr3C	Sspon.03G0030000-2P	SsLRR-RLK117-1
SsLRR-RLK118	Sspon.03G0020680-2C	Sobic.003G069700	Chr3C					Sspon.03G0020680-2C	SsLRR-RLK118-3	Sspon.03G0045700-1D	SsLRR-RLK118-4
SsLRR-RLK119	Sspon.03G0045700-1D	NA	Chr3D							Sspon.03G0003760-4D	SsLRR-RLK119-4
SsLRR-RLK120	Sspon.03G0003760-4D	Sobic.003G337800	Chr3D							Sspon.03G0040830-2D	SsLRR-RLK120-4
SsLRR-RLK121	Sspon.03G0040830-2D	Sobic.003G291600	Chr3D							Sspon.03G0035930-3D	SsLRR-RLK121-4
SsLRR-RLK122	Sspon.03G0035930-3D	Sobic.003G069875	Chr3D					Sspon.03G0035930-2C	SsLRR-RLK122-3
SsLRR-RLK123	Sspon.03G0007630-1T	Sobic.003G277900	Chr3D	Sspon.03G0007630-1T	SsLRR-RLK123-1
SsLRR-RLK124	Sspon.03G0023660-1P	Sobic.003G024100	Chr3D	Sspon.03G0023660-1P	SsLRR-RLK124-1
SsLRR-RLK125	Sspon.04G0013270-1A	Sobic.004G128200	Chr4A	Sspon.04G0013270-1A	SsLRR-RLK125-1
SsLRR-RLK126	Sspon.04G0018010-1P	Sobic.004G045200	Chr4A	Sspon.04G0018010-1P	SsLRR-RLK126-1
SsLRR-RLK127	Sspon.04G0018180-1A	NA	Chr4A	Sspon.04G0018180-1A	SsLRR-RLK127-1
SsLRR-RLK128	Sspon.04G0018040-1A	NA	Chr4A	Sspon.04G0018040-1A	SsLRR-RLK128-1
SsLRR-RLK129	Sspon.04G0018110-1A	NA	Chr4A	Sspon.04G0018110-1A	SsLRR-RLK129-1
SsLRR-RLK130	Sspon.04G0018120-1A	NA	Chr4A	Sspon.04G0018120-1A	SsLRR-RLK130-1
SsLRR-RLK131	Sspon.04G0013520-1A	NA	Chr4A	Sspon.04G0013520-1A	SsLRR-RLK131-1
SsLRR-RLK132	Sspon.04G0015950-1P	Sobic.004G078400	Chr4A	Sspon.04G0015950-1P	SsLRR-RLK132-1
SsLRR-RLK133	Sspon.04G0018830-1A	NA	Chr4A	Sspon.04G0018830-1A	SsLRR-RLK133-1
SsLRR-RLK134	Sspon.04G0009850-1A	Sobic.004G189900	Chr4A	Sspon.04G0009850-1A	SsLRR-RLK134-1					Sspon.04G0009850-3D	SsLRR-RLK134-4
SsLRR-RLK135	Sspon.04G0004390-1A	Sobic.004G252200	Chr4A	Sspon.04G0004390-1A	SsLRR-RLK135-1					Sspon.04G0004390-2D	SsLRR-RLK135-4
SsLRR-RLK136	Sspon.04G0018000-1P	Sobic.004G045700	Chr4A	Sspon.04G0018000-1P	SsLRR-RLK136-1
SsLRR-RLK137	Sspon.04G0014140-1A	Sobic.004G111200	Chr4A	Sspon.04G0014140-1A	SsLRR-RLK137-1			Sspon.04G0014140-3C	SsLRR-RLK137-3
SsLRR-RLK138	Sspon.04G0019190-1A	Sobic.004G078500	Chr4A	Sspon.04G0019190-1A	SsLRR-RLK138-1			Sspon.04G0019190-2C	SsLRR-RLK138-3
SsLRR-RLK139	Sspon.04G0014400-1T	Sobic.004G106200	Chr4A	Sspon.04G0014400-1T	SsLRR-RLK139-1
SsLRR-RLK140	Sspon.04G0016270-1A	Sobic.004G073800	Chr4A	Sspon.04G0016270-1A	SsLRR-RLK140-1			Sspon.04G0016270-2C	SsLRR-RLK140-3	Sspon.04G0016270-3D	SsLRR-RLK140-4
SsLRR-RLK141	Sspon.04G0020520-1A	Sobic.004G008600	Chr4A	Sspon.04G0020520-1A	SsLRR-RLK141-1			Sspon.04G0020520-3C	SsLRR-RLK141-3	Sspon.04G0020520-4D	SsLRR-RLK141-4
SsLRR-RLK142	Sspon.01G0009520-1P	Sobic.004G099700	Chr4A	Sspon.01G0009520-1P	SsLRR-RLK142-1
SsLRR-RLK143	Sspon.04G0014820-3P	Sobic.004G099700	Chr4A					Sspon.04G0014820-3P	SsLRR-RLK143-3
SsLRR-RLK144	Sspon.04G0018150-1A	Sobic.004G044500	Chr4A	Sspon.04G0018150-1A	SsLRR-RLK144-1	Sspon.04G0018150-2B	SsLRR-RLK144-2	Sspon.04G0018150-3C	SsLRR-RLK144-3	Sspon.04G0018150-4D	SsLRR-RLK144-4
SsLRR-RLK145	Sspon.04G0017200-1A	Sobic.004G059200	Chr4A	Sspon.04G0017200-1A	SsLRR-RLK145-1	Sspon.04G0017200-2B	SsLRR-RLK145-2	Sspon.04G0017200-3C	SsLRR-RLK145-3
SsLRR-RLK146	Sspon.04G0028880-1B	NA	Chr4B			Sspon.04G0028880-1B	SsLRR-RLK146-2
SsLRR-RLK147	Sspon.04G0017150-2B	Sobic.004G060900	Chr4B			Sspon.04G0017150-2B	SsLRR-RLK147-2
SsLRR-RLK148	Sspon.04G0025620-1B	NA	Chr4B			Sspon.04G0025620-1B	SsLRR-RLK148-2
SsLRR-RLK149	Sspon.04G0025670-1B	NA	Chr4B			Sspon.04G0025670-1B	SsLRR-RLK149-2
SsLRR-RLK150	Sspon.04G0028920-1B	Sobic.004G045000	Chr4B			Sspon.04G0028920-1B	SsLRR-RLK150-2
SsLRR-RLK151	Sspon.04G0010680-2B	Sobic.004G169100	Chr4B			Sspon.04G0010680-2B	SsLRR-RLK151-2
SsLRR-RLK152	Sspon.04G0018000-2P	Sobic.004G045700	Chr4B			Sspon.04G0018000-2P	SsLRR-RLK152-2
SsLRR-RLK153	Sspon.04G0018190-2B	NA	Chr4B			Sspon.04G0018190-2B	SsLRR-RLK153-2	Sspon.04G0018190-3C	SsLRR-RLK153-3
SsLRR-RLK154	Sspon.04G0018150-1P	Sobic.004G044500	Chr4B	Sspon.04G0018150-1P	SsLRR-RLK154-1
SsLRR-RLK155	Sspon.04G0034120-1C	NA	Chr4C					Sspon.04G0034120-1C	SsLRR-RLK155-3
SsLRR-RLK156	Sspon.04G0018030-3C	Sobic.004G044700	Chr4C					Sspon.04G0018030-3C	SsLRR-RLK156-3
SsLRR-RLK157	Sspon.04G0034080-1C	NA	Chr4C					Sspon.04G0034080-1C	SsLRR-RLK157-3
SsLRR-RLK158	Sspon.04G0018170-2C	Sobic.004G044401	Chr4C					Sspon.04G0018170-2C	SsLRR-RLK158-3	Sspon.04G0018170-3D	SsLRR-RLK158-4
SsLRR-RLK159	Sspon.04G0034100-1C	Sobic.004G044500	Chr4C					Sspon.04G0034100-1C	SsLRR-RLK159-3	Sspon.04G0034100-2D	SsLRR-RLK159-4
SsLRR-RLK160	Sspon.04G0034300-1C	Sobic.004G078400	Chr4C					Sspon.04G0034300-1C	SsLRR-RLK160-3	Sspon.04G0034300-2D	SsLRR-RLK160-4
SsLRR-RLK161	Sspon.04G0014820-2C	Sobic.004G099700	Chr4C					Sspon.04G0014820-2C	SsLRR-RLK161-3
SsLRR-RLK162	Sspon.04G0014480-3D	Sobic.004G104800	Chr4D							Sspon.04G0014480-3D	SsLRR-RLK162-4
SsLRR-RLK163	Sspon.04G0034040-1P	Sobic.004G047300	Chr4D	Sspon.04G0034040-1P	SsLRR-RLK163-1
SsLRR-RLK164	Sspon.04G0037570-1D	NA	Chr4D							Sspon.04G0037570-1D	SsLRR-RLK164-4
SsLRR-RLK165	Sspon.04G0029850-3D	Sobic.004G012200	Chr4D							Sspon.04G0029850-3D	SsLRR-RLK165-4
SsLRR-RLK166	Sspon.04G0037550-1D	NA	Chr4D							Sspon.04G0037550-1D	SsLRR-RLK166-4
SsLRR-RLK167	Sspon.04G0008210-2D	NA	Chr4D							Sspon.04G0008210-2D	SsLRR-RLK167-4
SsLRR-RLK168	Sspon.04G0021450-2P	Sobic.004G356900	Chr4D			Sspon.04G0021450-2P	SsLRR-RLK168-2
SsLRR-RLK169	Sspon.04G0037600-1D	NA	Chr4D							Sspon.04G0037600-1D	SsLRR-RLK169-4
SsLRR-RLK170	Sspon.04G0037540-1D	NA	Chr4D							Sspon.04G0037540-1D	SsLRR-RLK170-4
SsLRR-RLK171	Sspon.04G0018080-2D	Sobic.004G044700	Chr4D							Sspon.04G0018080-2D	SsLRR-RLK171-4
SsLRR-RLK172	Sspon.04G0021440-2D	Sobic.004G357000	Chr4D			Sspon.04G0021440-1B	SsLRR-RLK172-2			Sspon.04G0021440-2D	SsLRR-RLK172-4
SsLRR-RLK173	Sspon.04G0018080-1T	Sobic.004G044700	Chr4D	Sspon.04G0018080-1T	SsLRR-RLK173-1
SsLRR-RLK174	Sspon.04G0014400-3D	Sobic.004G106200	Chr4D							Sspon.04G0014400-3D	SsLRR-RLK174-4
SsLRR-RLK175	Sspon.05G0015470-1A	NA	Chr5A	Sspon.05G0015470-1A	SsLRR-RLK175-1
SsLRR-RLK176	Sspon.05G0013710-1A	Sobic.006G030400	Chr5A	Sspon.05G0013710-1A	SsLRR-RLK176-1
SsLRR-RLK177	Sspon.05G0021270-1A	NA	Chr5A	Sspon.05G0021270-1A	SsLRR-RLK177-1
SsLRR-RLK178	Sspon.05G0013720-1A	Sobic.006G030700	Chr5A	Sspon.05G0013720-1A	SsLRR-RLK178-1
SsLRR-RLK179	Sspon.05G0019360-1A	NA	Chr5A	Sspon.05G0019360-1A	SsLRR-RLK179-1
SsLRR-RLK180	Sspon.05G0006360-1A	Sobic.006G160000	Chr5A	Sspon.05G0006360-1A	SsLRR-RLK180-1
SsLRR-RLK181	Sspon.05G0000200-1A	Sobic.006G274866	Chr5A	Sspon.05G0000200-1A	SsLRR-RLK181-1			Sspon.05G0000200-2C	SsLRR-RLK181-3
SsLRR-RLK182	Sspon.05G0015550-1A	Sobic.006G000600	Chr5A	Sspon.05G0015550-1A	SsLRR-RLK182-1	Sspon.05G0015550-2B	SsLRR-RLK182-2
SsLRR-RLK183	Sspon.05G0013760-1A	Sobic.006G030300	Chr5A	Sspon.05G0013760-1A	SsLRR-RLK183-1	Sspon.05G0013760-2B	SsLRR-RLK183-2
SsLRR-RLK184	Sspon.05G0008220-1A	Sobic.006G127400	Chr5A	Sspon.05G0008220-1A	SsLRR-RLK184-1			Sspon.05G0008220-2C	SsLRR-RLK184-3
SsLRR-RLK185	Sspon.05G0004920-1A	Sobic.006G187000	Chr5A	Sspon.05G0004920-1A	SsLRR-RLK185-1	Sspon.05G0004920-2B	SsLRR-RLK185-2
SsLRR-RLK186	Sspon.05G0016680-1A	Sobic.005G092700	Chr5A	Sspon.05G0016680-1A	SsLRR-RLK186-1	Sspon.05G0016680-2B	SsLRR-RLK186-2	Sspon.05G0016680-3C	SsLRR-RLK186-3
SsLRR-RLK187	Sspon.05G0009770-1A	Sobic.006G108700	Chr5A	Sspon.05G0009770-1A	SsLRR-RLK187-1	Sspon.05G0009770-2B	SsLRR-RLK187-2			Sspon.05G0009770-3D	SsLRR-RLK187-4
SsLRR-RLK188	Sspon.05G0001220-1A	Sobic.006G262400	Chr5A	Sspon.05G0001220-1A	SsLRR-RLK188-1
SsLRR-RLK189	Sspon.05G0014920-1A	Sobic.006G013300	Chr5A	Sspon.05G0014920-1A	SsLRR-RLK189-1	Sspon.05G0014920-2B	SsLRR-RLK189-2			Sspon.05G0014920-3D	SsLRR-RLK189-4
SsLRR-RLK190	Sspon.05G0015450-2B	Sobic.006G000600	Chr5B			Sspon.05G0015450-2B	SsLRR-RLK190-2
SsLRR-RLK191	Sspon.05G0002310-2B	Sobic.006G241800	Chr5B			Sspon.05G0002310-2B	SsLRR-RLK191-2			Sspon.05G0002310-4D	SsLRR-RLK191-4
SsLRR-RLK192	Sspon.05G0024700-1B	Sobic.006G140000	Chr5B			Sspon.05G0024700-1B	SsLRR-RLK192-2	Sspon.05G0024700-2C	SsLRR-RLK192-3	Sspon.05G0024700-3D	SsLRR-RLK192-4
SsLRR-RLK193	Sspon.05G0028560-1B	Sobic.005G091300	Chr5B			Sspon.05G0028560-1B	SsLRR-RLK193-2	Sspon.05G0028560-2C	SsLRR-RLK193-3	Sspon.05G0028560-3D	SsLRR-RLK193-4
SsLRR-RLK194	Sspon.05G0028560-1T	Sobic.005G091300	Chr5B	Sspon.05G0028560-1T	SsLRR-RLK194-1
SsLRR-RLK195	Sspon.05G0009770-1P	Sobic.006G108700	Chr5B	Sspon.05G0009770-1P	SsLRR-RLK195-1
SsLRR-RLK196	Sspon.05G0016770-1P	Sobic.005G091000	Chr5B	Sspon.05G0016770-1P	SsLRR-RLK196-1
SsLRR-RLK197	Sspon.05G0029490-1B	NA	Chr5B			Sspon.05G0029490-1B	SsLRR-RLK197-2
SsLRR-RLK198	Sspon.05G0025220-1B	Sobic.006G116200	Chr5B			Sspon.05G0025220-1B	SsLRR-RLK198-2
SsLRR-RLK199	Sspon.05G0014920-1P	Sobic.006G013300	Chr5B	Sspon.05G0014920-1P	SsLRR-RLK199-1
SsLRR-RLK200	Sspon.05G0034980-1C	NA	Chr5C					Sspon.05G0034980-1C	SsLRR-RLK200-3
SsLRR-RLK201	Sspon.05G0010060-2C	Sobic.006G104500	Chr5C	Sspon.05G0010060-1A	SsLRR-RLK201-1			Sspon.05G0010060-2C	SsLRR-RLK201-3
SsLRR-RLK202	Sspon.07G0016760-1P	Sobic.005G005700	Chr5C	Sspon.07G0016760-1P	SsLRR-RLK202-1
SsLRR-RLK203	Sspon.05G0016680-1T	Sobic.005G092700	Chr5C	Sspon.05G0016680-1T	SsLRR-RLK203-1
SsLRR-RLK204	Sspon.05G0000410-2D	Sobic.006G272500	Chr5D	Sspon.05G0000410-1A	SsLRR-RLK204-1					Sspon.05G0000410-2D	SsLRR-RLK204-4
SsLRR-RLK205	Sspon.05G0029270-2D	NA	Chr5D							Sspon.05G0029270-2D	SsLRR-RLK205-4
SsLRR-RLK206	Sspon.06G0016870-1A	Sobic.005G182400	Chr6A	Sspon.06G0016870-1A	SsLRR-RLK206-1
SsLRR-RLK207	Sspon.06G0005550-1A	Sobic.007G142900	Chr6A	Sspon.06G0005550-1A	SsLRR-RLK207-1
SsLRR-RLK208	Sspon.06G0010660-1A	NA	Chr6A	Sspon.06G0010660-1A	SsLRR-RLK208-1
SsLRR-RLK209	Sspon.06G0000020-1A	Sobic.007G212000	Chr6A	Sspon.06G0000020-1A	SsLRR-RLK209-1					Sspon.06G0000020-3D	SsLRR-RLK209-4
SsLRR-RLK210	Sspon.06G0017510-1A	Sobic.005G205100	Chr6A	Sspon.06G0017510-1A	SsLRR-RLK210-1					Sspon.06G0017510-2D	SsLRR-RLK210-4
SsLRR-RLK211	Sspon.06G0018150-1A	Sobic.005G205100	Chr6A	Sspon.06G0018150-1A	SsLRR-RLK211-1	Sspon.06G0018150-2B	SsLRR-RLK211-2
SsLRR-RLK212	Sspon.06G0007630-1A	NA	Chr6A	Sspon.06G0007630-1A	SsLRR-RLK212-1			Sspon.06G0007630-2C	SsLRR-RLK212-3	Sspon.06G0007630-3D	SsLRR-RLK212-4
SsLRR-RLK213	Sspon.06G0010230-1A	Sobic.007G059600	Chr6A	Sspon.06G0010230-1A	SsLRR-RLK213-1	Sspon.06G0010230-2B	SsLRR-RLK213-2	Sspon.06G0010230-3C	SsLRR-RLK213-3
SsLRR-RLK214	Sspon.06G0016880-1A	Sobic.005G182400	Chr6A	Sspon.06G0016880-1A	SsLRR-RLK214-1	Sspon.06G0016880-2B	SsLRR-RLK214-2
SsLRR-RLK215	Sspon.06G0007270-1A	Sobic.007G115400	Chr6A	Sspon.06G0007270-1A	SsLRR-RLK215-1			Sspon.06G0007270-3C	SsLRR-RLK215-3	Sspon.06G0007270-4D	SsLRR-RLK215-4
SsLRR-RLK216	Sspon.06G0005450-1P	Sobic.007G144501	Chr6A	Sspon.06G0005450-1P	SsLRR-RLK216-1
SsLRR-RLK217	Sspon.06G0006160-1A	Sobic.007G132300	Chr6A	Sspon.06G0006160-1A	SsLRR-RLK217-1	Sspon.06G0006160-2B	SsLRR-RLK217-2			Sspon.06G0006160-3D	SsLRR-RLK217-4
SsLRR-RLK218	Sspon.06G0017320-1A	Sobic.005G192000	Chr6A	Sspon.06G0017320-1A	SsLRR-RLK218-1			Sspon.06G0017320-2C	SsLRR-RLK218-3	Sspon.06G0017320-3D	SsLRR-RLK218-4
SsLRR-RLK219	Sspon.06G0012700-1A	Sobic.007G019600	Chr6A	Sspon.06G0012700-1A	SsLRR-RLK219-1	Sspon.06G0012700-2B	SsLRR-RLK219-2	Sspon.06G0012700-3C	SsLRR-RLK219-3	Sspon.06G0012700-4D	SsLRR-RLK219-4
SsLRR-RLK220	Sspon.06G0012330-1A	NA	Chr6A	Sspon.06G0012330-1A	SsLRR-RLK220-1
SsLRR-RLK221	Sspon.06G0002010-1A	Sobic.007G204800	Chr6A	Sspon.06G0002010-1A	SsLRR-RLK221-1	Sspon.06G0002010-2B	SsLRR-RLK221-2	Sspon.06G0002010-3C	SsLRR-RLK221-3
SsLRR-RLK222	Sspon.02G0012170-1P	Sobic.002G239700	Chr6A	Sspon.02G0012170-1P	SsLRR-RLK222-1
SsLRR-RLK223	Sspon.06G0019310-1B	Sobic.007G220400	Chr6B			Sspon.06G0019310-1B	SsLRR-RLK223-2			Sspon.06G0019310-2D	SsLRR-RLK223-4
SsLRR-RLK224	Sspon.06G0025450-1B	NA	Chr6B			Sspon.06G0025450-1B	SsLRR-RLK224-2			Sspon.06G0025450-2D	SsLRR-RLK224-4
SsLRR-RLK225	Sspon.06G0016880-1P	Sobic.005G182400	Chr6B	Sspon.06G0016880-1P	SsLRR-RLK225-1
SsLRR-RLK226	Sspon.06G0005450-2B	Sobic.007G144501	Chr6B			Sspon.06G0005450-2B	SsLRR-RLK226-2			Sspon.06G0005450-3D	SsLRR-RLK226-4
SsLRR-RLK227	Sspon.06G0005060-3C	Sobic.007G149700	Chr6C					Sspon.06G0005060-3C	SsLRR-RLK227-3
SsLRR-RLK228	Sspon.06G0001630-2C	Sobic.007G211200	Chr6C					Sspon.06G0001630-2C	SsLRR-RLK228-3
SsLRR-RLK229	Sspon.06G0031510-1C	Sobic.005G205100	Chr6C					Sspon.06G0031510-1C	SsLRR-RLK229-3	Sspon.06G0031510-2D	SsLRR-RLK229-4
SsLRR-RLK230	Sspon.06G0034930-1D	NA	Chr6D							Sspon.06G0034930-1D	SsLRR-RLK230-4
SsLRR-RLK231	Sspon.06G0018110-3D	Sobic.005G204700	Chr6D							Sspon.06G0018110-3D	SsLRR-RLK231-4
SsLRR-RLK232	Sspon.06G0035390-1D	NA	Chr6D							Sspon.06G0035390-1D	SsLRR-RLK232-4
SsLRR-RLK233	Sspon.06G0031510-1T	Sobic.005G205100	Chr6D	Sspon.06G0031510-1T	SsLRR-RLK233-1
SsLRR-RLK234	Sspon.07G0003610-1A	Sobic.009G204300	Chr7A	Sspon.07G0003610-1A	SsLRR-RLK234-1	Sspon.07G0003610-2B	SsLRR-RLK234-2
SsLRR-RLK235	Sspon.07G0005600-1A	Sobic.009G175100	Chr7A	Sspon.07G0005600-1A	SsLRR-RLK235-1			Sspon.07G0005600-2C	SsLRR-RLK235-3
SsLRR-RLK236	Sspon.07G0005930-1A	Sobic.009G169400	Chr7A	Sspon.07G0005930-1A	SsLRR-RLK236-1	Sspon.07G0005930-2B	SsLRR-RLK236-2
SsLRR-RLK237	Sspon.07G0010930-1A	Sobic.009G079300	Chr7A	Sspon.07G0010930-1A	SsLRR-RLK237-1					Sspon.07G0010930-3D	SsLRR-RLK237-4
SsLRR-RLK238	Sspon.07G0005680-1A	Sobic.009G174100	Chr7A	Sspon.07G0005680-1A	SsLRR-RLK238-1	Sspon.07G0005680-2B	SsLRR-RLK238-2	Sspon.07G0005680-3C	SsLRR-RLK238-3
SsLRR-RLK239	Sspon.07G0003910-1A	Sobic.009G203500	Chr7A	Sspon.07G0003910-1A	SsLRR-RLK239-1	Sspon.07G0003910-2B	SsLRR-RLK239-2			Sspon.07G0003910-3D	SsLRR-RLK239-4
SsLRR-RLK240	Sspon.07G0012010-1A	Sobic.009G060700	Chr7A	Sspon.07G0012010-1A	SsLRR-RLK240-1	Sspon.07G0012010-2B	SsLRR-RLK240-2			Sspon.07G0012010-3D	SsLRR-RLK240-4
SsLRR-RLK241	Sspon.07G0019710-1A	Sobic.008G060000	Chr7A	Sspon.07G0019710-1A	SsLRR-RLK241-1	Sspon.07G0019710-2B	SsLRR-RLK241-2			Sspon.07G0019710-3D	SsLRR-RLK241-4
SsLRR-RLK242	Sspon.07G0016760-1A	Sobic.005G005700	Chr7A	Sspon.07G0016760-1A	SsLRR-RLK242-1	Sspon.07G0016760-2B	SsLRR-RLK242-2	Sspon.07G0016760-3C	SsLRR-RLK242-3	Sspon.07G0016760-4D	SsLRR-RLK242-4
SsLRR-RLK243	Sspon.03G0003850-1P	Sobic.003G336900	Chr7A	Sspon.03G0003850-1P	SsLRR-RLK243-1
SsLRR-RLK244	Sspon.07G0020060-1A	Sobic.008G064601	Chr7A	Sspon.07G0020060-1A	SsLRR-RLK244-1					Sspon.07G0020060-2D	SsLRR-RLK244-4
SsLRR-RLK245	Sspon.07G0012710-1A	NA	Chr7A	Sspon.07G0012710-1A	SsLRR-RLK245-1	Sspon.07G0012710-2B	SsLRR-RLK245-2
SsLRR-RLK246	Sspon.07G0028010-1B	Sobic.005G001100	Chr7B			Sspon.07G0028010-1B	SsLRR-RLK246-2
SsLRR-RLK247	Sspon.07G0029250-1B	Sobic.008G053000	Chr7B			Sspon.07G0029250-1B	SsLRR-RLK247-2
SsLRR-RLK248	Sspon.07G0028540-1B	NA	Chr7B			Sspon.07G0028540-1B	SsLRR-RLK248-2
SsLRR-RLK249	Sspon.07G0029430-1B	NA	Chr7B			Sspon.07G0029430-1B	SsLRR-RLK249-2
SsLRR-RLK250	Sspon.07G0019730-2B	Sobic.008G060200	Chr7B			Sspon.07G0019730-2B	SsLRR-RLK250-2
SsLRR-RLK251	Sspon.07G0021120-1B	Sobic.009G251800	Chr7B			Sspon.07G0021120-1B	SsLRR-RLK251-2	Sspon.07G0021120-2C	SsLRR-RLK251-3	Sspon.07G0021120-3D	SsLRR-RLK251-4
SsLRR-RLK252	Sspon.07G0034460-1C	NA	Chr7C					Sspon.07G0034460-1C	SsLRR-RLK252-3
SsLRR-RLK253	Sspon.07G0013550-2C	Sobic.009G037500	Chr7C					Sspon.07G0013550-2C	SsLRR-RLK253-3
SsLRR-RLK254	Sspon.07G0033960-1C	Sobic.008G083300	Chr7C					Sspon.07G0033960-1C	SsLRR-RLK254-3	Sspon.07G0033960-2D	SsLRR-RLK254-4
SsLRR-RLK255	Sspon.07G0035060-2D	Sobic.008G007400	Chr7D							Sspon.07G0035060-2D	SsLRR-RLK255-4
SsLRR-RLK256	Sspon.07G0035530-1D	NA	Chr7D							Sspon.07G0035530-1D	SsLRR-RLK256-4
SsLRR-RLK257	Sspon.07G0007910-3D	Sobic.009G138200	Chr7D							Sspon.07G0007910-3D	SsLRR-RLK257-4
SsLRR-RLK258	Sspon.03G0021790-1P	Sobic.003G052100	Chr7D	Sspon.03G0021790-1P	SsLRR-RLK258-1
SsLRR-RLK259	Sspon.07G0011930-3D	Sobic.009G061800	Chr7D							Sspon.07G0011930-3D	SsLRR-RLK259-4
SsLRR-RLK260	Sspon.08G0007370-1A	NA	Chr8A	Sspon.08G0007370-1A	SsLRR-RLK260-1
SsLRR-RLK261	Sspon.08G0016510-1A	NA	Chr8A	Sspon.08G0016510-1A	SsLRR-RLK261-1
SsLRR-RLK262	Sspon.08G0006910-1A	NA	Chr8A	Sspon.08G0006910-1A	SsLRR-RLK262-1
SsLRR-RLK263	Sspon.08G0012710-1A	Sobic.010G067300	Chr8A	Sspon.08G0012710-1A	SsLRR-RLK263-1			Sspon.08G0012710-2C	SsLRR-RLK263-3
SsLRR-RLK264	Sspon.08G0005350-1A	Sobic.010G199700	Chr8A	Sspon.08G0005350-1A	SsLRR-RLK264-1					Sspon.08G0005350-2D	SsLRR-RLK264-4
SsLRR-RLK265	Sspon.08G0007360-1A	Sobic.010G167266	Chr8A	Sspon.08G0007360-1A	SsLRR-RLK265-1					Sspon.08G0007360-3D	SsLRR-RLK265-4
SsLRR-RLK266	Sspon.08G0012720-1A	Sobic.010G067200	Chr8A	Sspon.08G0012720-1A	SsLRR-RLK266-1			Sspon.08G0012720-2C	SsLRR-RLK266-3
SsLRR-RLK267	Sspon.08G0016170-1A	Sobic.010G024500	Chr8A	Sspon.08G0016170-1A	SsLRR-RLK267-1	Sspon.08G0016170-2B	SsLRR-RLK267-2			Sspon.08G0016170-3D	SsLRR-RLK267-4
SsLRR-RLK268	Sspon.08G0007700-1A	Sobic.010G161300	Chr8A	Sspon.08G0007700-1A	SsLRR-RLK268-1	Sspon.08G0007700-2B	SsLRR-RLK268-2	Sspon.08G0007700-3C	SsLRR-RLK268-3
SsLRR-RLK269	Sspon.08G0006810-1A	Sobic.010G177300	Chr8A	Sspon.08G0006810-1A	SsLRR-RLK269-1	Sspon.08G0006810-2B	SsLRR-RLK269-2	Sspon.08G0006810-3C	SsLRR-RLK269-3	Sspon.08G0006810-4D	SsLRR-RLK269-4
SsLRR-RLK270	Sspon.08G0001240-1A	Sobic.010G267700	Chr8A	Sspon.08G0001240-1A	SsLRR-RLK270-1			Sspon.08G0001240-3C	SsLRR-RLK270-3	Sspon.08G0001240-4D	SsLRR-RLK270-4
SsLRR-RLK271	Sspon.08G0006840-1A	Sobic.010G177100	Chr8A	Sspon.08G0006840-1A	SsLRR-RLK271-1	Sspon.08G0006840-2B	SsLRR-RLK271-2	Sspon.08G0006840-3C	SsLRR-RLK271-3	Sspon.08G0006840-4D	SsLRR-RLK271-4
SsLRR-RLK272	Sspon.04G0017200-1P	Sobic.004G059200	Chr8A	Sspon.04G0017200-1P	SsLRR-RLK272-1
SsLRR-RLK273	Sspon.08G0002960-1A	Sobic.010G241500	Chr8A	Sspon.08G0002960-1A	SsLRR-RLK273-1
SsLRR-RLK274	Sspon.08G0009990-1A	Sobic.010G115300	Chr8A	Sspon.08G0009990-1A	SsLRR-RLK274-1			Sspon.08G0009990-2C	SsLRR-RLK274-3	Sspon.08G0009990-3D	SsLRR-RLK274-4
SsLRR-RLK275	Sspon.08G0023870-1B	NA	Chr8B			Sspon.08G0023870-1B	SsLRR-RLK275-2
SsLRR-RLK276	Sspon.08G0022340-1B	Sobic.010G077000	Chr8B			Sspon.08G0022340-1B	SsLRR-RLK276-2
SsLRR-RLK277	Sspon.08G0020830-1B	NA	Chr8B			Sspon.08G0020830-1B	SsLRR-RLK277-2
SsLRR-RLK278	Sspon.08G0018130-1B	Sobic.010G241900	Chr8B			Sspon.08G0018130-1B	SsLRR-RLK278-2	Sspon.08G0018130-2C	SsLRR-RLK278-3
SsLRR-RLK279	Sspon.08G0004440-2B	Sobic.010G217400	Chr8B			Sspon.08G0004440-2B	SsLRR-RLK279-2			Sspon.08G0004440-4D	SsLRR-RLK279-4
SsLRR-RLK280	Sspon.08G0022450-1B	Sobic.010G074000	Chr8B			Sspon.08G0022450-1B	SsLRR-RLK280-2			Sspon.08G0022450-2D	SsLRR-RLK280-4
SsLRR-RLK281	Sspon.08G0019890-1B	Sobic.010G202100	Chr8B			Sspon.08G0019890-1B	SsLRR-RLK281-2	Sspon.08G0019890-2C	SsLRR-RLK281-3	Sspon.08G0019890-3D	SsLRR-RLK281-4
SsLRR-RLK282	Sspon.08G0027560-1C	NA	Chr8C					Sspon.08G0027560-1C	SsLRR-RLK282-3
SsLRR-RLK283	Sspon.08G0002980-3C	Sobic.010G241600	Chr8C					Sspon.08G0002980-3C	SsLRR-RLK283-3
SsLRR-RLK284	Sspon.08G0005480-3C	Sobic.010G199700	Chr8C					Sspon.08G0005480-3C	SsLRR-RLK284-3	Sspon.08G0005480-4D	SsLRR-RLK284-4
SsLRR-RLK285	Sspon.08G0001240-1P	Sobic.010G267700	Chr8C	Sspon.08G0001240-1P	SsLRR-RLK285-1
SsLRR-RLK286	Sspon.04G0017200-2P	Sobic.004G059200	Chr8C			Sspon.04G0017200-2P	SsLRR-RLK286-2
SsLRR-RLK287	Sspon.08G0016490-3D	Sobic.010G020600	Chr8D							Sspon.08G0016490-3D	SsLRR-RLK287-4
SsLRR-RLK288	Sspon.08G0019890-2P	Sobic.010G202100	Chr8D			Sspon.08G0019890-2P	SsLRR-RLK288-2

## Sheet: S. officinarum 
Gene name	Representive gene	Soghum homologs	Soghum homologs	Allele A	Gene name	Allele B	Gene name	Allele C	Gene name	Allele D	Gene name	AlleleE	Gene name	Allele F	Gene name	Allele G	Gene name	Allele H	Gene name
SoLRR-RLK1	SoZg.01A003670.1	Sobic.001G037400	Chr01A	SoZg.01A003670.1|SoZg.01A003680.1-P	SoLRR-RLK1-1|SoLRR-RLK1-1a	SoZg.01B005330.1	SoLRR-RLK1-2	SoZg.01C004060.1	SoLRR-RLK1-3	SoZg.01D002800.1	SoLRR-RLK1-4	SoZg.01E004170.1	SoLRR-RLK1-5	SoZg.01F003140.1|SoZg.01F003150.1-P	SoLRR-RLK1-6|SoLRR-RLK1-6a			SoZg.01H003490.1	SoLRR-RLK1-8
SoLRR-RLK2	SoZg.01A006650.1	Sobic.001G061400	Chr01A	SoZg.01A006650.1	SoLRR-RLK2-1	SoZg.01B008300.1	SoLRR-RLK2-2	SoZg.01C007060.1	SoLRR-RLK2-3	SoZg.01D005490.1	SoLRR-RLK2-4	SoZg.01E006900.1	SoLRR-RLK2-5	SoZg.01F005710.1	SoLRR-RLK2-6	SoZg.01G006910.1	SoLRR-RLK2-7	SoZg.01H005930.1	SoLRR-RLK2-8
SoLRR-RLK3	SoZg.01A009220.1	Sobic.001G085300	Chr01A	SoZg.01A009220.1	SoLRR-RLK3-1	SoZg.01B012370.1|SoZg.01B012210.1-P	SoLRR-RLK3-2|SoLRR-RLK3-2a	SoZg.01C009790.1	SoLRR-RLK3-3	SoZg.01D008420.1	SoLRR-RLK3-4	SoZg.01E009340.1	SoLRR-RLK3-5			SoZg.01G009350.1	SoLRR-RLK3-7	SoZg.01H007940.1	SoLRR-RLK3-8
SoLRR-RLK4	SoZg.01A011420.1	Sobic.001G108400	Chr01A	SoZg.01A011420.1	SoLRR-RLK4-1	SoZg.01B014860.1	SoLRR-RLK4-2	SoZg.01C012010.1	SoLRR-RLK4-3	SoZg.01D010720.1	SoLRR-RLK4-4	SoZg.01E011920.1	SoLRR-RLK4-5	SoZg.01F010150.1	SoLRR-RLK4-6			SoZg.01H010300.1	SoLRR-RLK4-8
SoLRR-RLK5	SoZg.01A011810.1	Sobic.001G113800	Chr01A	SoZg.01A011810.1	SoLRR-RLK5-1	SoZg.01B015270.1	SoLRR-RLK5-2	SoZg.03C014080.1|SoZg.06C013870.1-P	SoLRR-RLK5-3|SoLRR-RLK5-3a					SoZg.01F010540.1	SoLRR-RLK5-6	SoZg.01G012210.1	SoLRR-RLK5-7
SoLRR-RLK6	SoZg.01A012090.1	Sobic.001G116600	Chr01A	SoZg.01A012090.1	SoLRR-RLK6-1	SoZg.01B015590.1	SoLRR-RLK6-2	SoZg.01C012770.1	SoLRR-RLK6-3	SoZg.01D011280.1	SoLRR-RLK6-4	SoZg.01E012810.1	SoLRR-RLK6-5	SoZg.01F010890.1|SoZg.01F010920.1-P	SoLRR-RLK6-6|SoLRR-RLK6-6a
SoLRR-RLK7	SoZg.01A013020.1	Sobic.001G123000	Chr01A	SoZg.01A013020.1	SoLRR-RLK7-1	SoZg.01B016380.1	SoLRR-RLK7-2			SoZg.01D011810.1	SoLRR-RLK7-4	SoZg.01E013660.1	SoLRR-RLK7-5	SoZg.01F011650.1	SoLRR-RLK7-6	SoZg.01G012880.1	SoLRR-RLK7-7	SoZg.01H011130.1	SoLRR-RLK7-8
SoLRR-RLK8	SoZg.01A014500.1	Sobic.010G202100	Chr01A	SoZg.01A014500.1|SoZg.10A018460.1-P	SoLRR-RLK8-1|SoLRR-RLK8-1a	SoZg.10B019410.1	SoLRR-RLK8-2			SoZg.10D020330.1	SoLRR-RLK8-4	SoZg.10E022610.1	SoLRR-RLK8-5	SoZg.10F020610.1	SoLRR-RLK8-6	SoZg.10G017730.1	SoLRR-RLK8-7
SoLRR-RLK9	SoZg.01A022240.1	Sobic.001G224000	Chr01A	SoZg.01A022240.1	SoLRR-RLK9-1			SoZg.01C023490.1	SoLRR-RLK9-3							SoZg.01G023010.1|SoZg.01G023070.1-P	SoLRR-RLK9-7|SoLRR-RLK9-7a
SoLRR-RLK10	SoZg.01A022260.1	NA	Chr01A	SoZg.01A022260.1	SoLRR-RLK10-1	SoZg.01B025750.1	SoLRR-RLK10-2			SoZg.01D021050.1	SoLRR-RLK10-4	SoZg.01E023110.1	SoLRR-RLK10-5	SoZg.01F021100.1	SoLRR-RLK10-6
SoLRR-RLK11	SoZg.01A026760.1	Sobic.001G265700	Chr01A	SoZg.01A026760.1	SoLRR-RLK11-1	SoZg.01B032080.1	SoLRR-RLK11-2			SoZg.01D025590.1	SoLRR-RLK11-4	SoZg.01E023430.1	SoLRR-RLK11-5			SoZg.01G023330.1|SoZg.01G026820.1-P	SoLRR-RLK11-7|SoLRR-RLK11-7a
SoLRR-RLK12	SoZg.01A037240.1	Sobic.001G346100	Chr01A	SoZg.01A037240.1	SoLRR-RLK12-1	SoZg.01B038540.1	SoLRR-RLK12-2	SoZg.01C033120.1	SoLRR-RLK12-3	SoZg.01D032980.1	SoLRR-RLK12-4	SoZg.01E034810.1	SoLRR-RLK12-5	SoZg.01F034450.1	SoLRR-RLK12-6	SoZg.01G035950.1	SoLRR-RLK12-7	SoZg.01H033110.1	SoLRR-RLK12-8
SoLRR-RLK13	SoZg.01A041680.1	Sobic.001G381100	Chr01A	SoZg.01A041680.1	SoLRR-RLK13-1	SoZg.01B041080.1	SoLRR-RLK13-2	SoZg.01C036580.1	SoLRR-RLK13-3	SoZg.01D037510.1	SoLRR-RLK13-4					SoZg.01G039450.1|SoZg.01G039550.1-P	SoLRR-RLK13-7|SoLRR-RLK13-7a	SoZg.01H035640.1	SoLRR-RLK13-8
SoLRR-RLK14	SoZg.01A042790.1	Sobic.001G389600	Chr01A	SoZg.01A042790.1	SoLRR-RLK14-1	SoZg.01B041520.1	SoLRR-RLK14-2	SoZg.01C037410.1	SoLRR-RLK14-3	SoZg.01D038850.1	SoLRR-RLK14-4	SoZg.01E038660.1	SoLRR-RLK14-5			SoZg.01G040740.1|SoZg.01G040760.1-P	SoLRR-RLK14-7|SoLRR-RLK14-7a
SoLRR-RLK15	SoZg.01A043850.1	Sobic.001G403200	Chr01A	SoZg.01A043850.1	SoLRR-RLK15-1	SoZg.01B042800.1	SoLRR-RLK15-2	SoZg.01C038770.1	SoLRR-RLK15-3	SoZg.01D040230.1	SoLRR-RLK15-4	SoZg.01E040050.1	SoLRR-RLK15-5	SoZg.01F041180.1	SoLRR-RLK15-6	SoZg.01G042600.1	SoLRR-RLK15-7
SoLRR-RLK16	SoZg.01A047280.1	Sobic.001G451800	Chr01A	SoZg.01A047280.1	SoLRR-RLK16-1	SoZg.01B047330.1	SoLRR-RLK16-2	SoZg.01C043270.1	SoLRR-RLK16-3	SoZg.01D044990.1	SoLRR-RLK16-4	SoZg.01E044450.1	SoLRR-RLK16-5	SoZg.01F046040.1	SoLRR-RLK16-6	SoZg.01G047150.1	SoLRR-RLK16-7
SoLRR-RLK17	SoZg.01A049540.1	Sobic.001G480800	Chr01A	SoZg.01A049540.1|SoZg.01A049770.1-P	SoLRR-RLK17-1|SoLRR-RLK17-1a	SoZg.01B049680.1	SoLRR-RLK17-2	SoZg.01C047140.1	SoLRR-RLK17-3			SoZg.01E046380.1	SoLRR-RLK17-5	SoZg.02F003660.1	SoLRR-RLK17-6			SoZg.01H045490.1	SoLRR-RLK17-8
SoLRR-RLK18	SoZg.01A050630.1	Sobic.001G273500	Chr01A	SoZg.01A050630.1	SoLRR-RLK18-1			SoZg.05C000280.1	SoLRR-RLK18-3									SoZg.08H001000.1	SoLRR-RLK18-8
SoLRR-RLK19	SoZg.01A051510.1	Sobic.001G506100	Chr01A	SoZg.01A051510.1	SoLRR-RLK19-1					SoZg.01D050780.1	SoLRR-RLK19-4			SoZg.01F051220.1	SoLRR-RLK19-6			SoZg.05H000900.1	SoLRR-RLK19-8
SoLRR-RLK20	SoZg.01B005190.1	Sobic.004G128200	Chr01B			SoZg.01B005190.1	SoLRR-RLK20-2					SoZg.01E004040.1	SoLRR-RLK20-5
SoLRR-RLK21	SoZg.01B010580.1	Sobic.001G074200	Chr01B			SoZg.01B010580.1|SoZg.01B010620.1-P	SoLRR-RLK21-2|SoLRR-RLK21-2a	SoZg.01C008530.1	SoLRR-RLK21-3	SoZg.01D007270.1	SoLRR-RLK21-4	SoZg.01E008400.1	SoLRR-RLK21-5	SoZg.01F006920.1	SoLRR-RLK21-6			SoZg.01H006690.1	SoLRR-RLK21-8
SoLRR-RLK22	SoZg.01B019810.1	Sobic.004G078500	Chr01B			SoZg.01B019810.1	SoLRR-RLK22-2	SoZg.04C008660.1	SoLRR-RLK22-3	SoZg.04D008080.1	SoLRR-RLK22-4	SoZg.04E007930.1	SoLRR-RLK22-5	SoZg.04F008130.1	SoLRR-RLK22-6	SoZg.04G006950.1	SoLRR-RLK22-7	SoZg.04H006860.1	SoLRR-RLK22-8
SoLRR-RLK23	SoZg.01B029860.1	Sobic.001G261400	Chr01B			SoZg.01B029860.1	SoLRR-RLK23-2			SoZg.01D024180.1|SoZg.01D024200.1-P	SoLRR-RLK23-4|SoLRR-RLK23-4a	SoZg.01E026100.1	SoLRR-RLK23-5	SoZg.01F024720.1	SoLRR-RLK23-6			SoZg.05H016280.1	SoLRR-RLK23-8
SoLRR-RLK24	SoZg.01B030690.1	NA	Chr01B			SoZg.01B030690.1	SoLRR-RLK24-2	SoZg.10C025980.1	SoLRR-RLK24-3					SoZg.01F025040.1	SoLRR-RLK24-6			SoZg.05H017170.1	SoLRR-RLK24-8
SoLRR-RLK25	SoZg.01B032790.1	Sobic.001G274400	Chr01B			SoZg.01B032790.1|SoZg.01B033020.1-P	SoLRR-RLK25-2|SoLRR-RLK25-2a			SoZg.01D026520.1	SoLRR-RLK25-4	SoZg.01E029500.1	SoLRR-RLK25-5	SoZg.01F027510.1	SoLRR-RLK25-6	SoZg.01G028060.1	SoLRR-RLK25-7	SoZg.01H025530.1	SoLRR-RLK25-8
SoLRR-RLK26	SoZg.01B044680.1	Sobic.001G425700	Chr01B			SoZg.01B044680.1	SoLRR-RLK26-2	SoZg.01C040800.1	SoLRR-RLK26-3	SoZg.01D042350.1	SoLRR-RLK26-4	SoZg.01E041900.1	SoLRR-RLK26-5			SoZg.01G044410.1	SoLRR-RLK26-7	SoZg.01H039780.1	SoLRR-RLK26-8
SoLRR-RLK27	SoZg.01B052860.1	Sobic.001G522300	Chr01B			SoZg.01B052860.1|SoZg.01B053180.1-P	SoLRR-RLK27-2|SoLRR-RLK27-2a			SoZg.01D051870.1	SoLRR-RLK27-4			SoZg.01F052790.1|SoZg.03F005180.1-P	SoLRR-RLK27-6|SoLRR-RLK27-6a	SoZg.01G055320.1	SoLRR-RLK27-7	SoZg.01H049890.1	SoLRR-RLK27-8
SoLRR-RLK28	SoZg.01C002470.1	Sobic.001G440401	Chr01C					SoZg.01C002470.1	SoLRR-RLK28-3
SoLRR-RLK29	SoZg.01C002620.1	Sobic.001G440401	Chr01C					SoZg.01C002620.1	SoLRR-RLK29-3
SoLRR-RLK30	SoZg.01C015200.1	Sobic.006G030600	Chr01C					SoZg.01C015200.1	SoLRR-RLK30-3			SoZg.06E003610.1	SoLRR-RLK30-5	SoZg.06F002990.1|SoZg.03F019750.1-P	SoLRR-RLK30-6|SoLRR-RLK30-6a	SoZg.06G004380.1	SoLRR-RLK30-7	SoZg.06H002980.1	SoLRR-RLK30-8
SoLRR-RLK31	SoZg.01F053750.1	Sobic.010G155401	Chr10G											SoZg.01F053750.1|SoZg.01F053760.1-P	SoLRR-RLK31-6|SoLRR-RLK31-6a
SoLRR-RLK32	SoZg.01H035900.1	Sobic.006G030600	Chr01F															SoZg.01H035900.1	SoLRR-RLK32-8
SoLRR-RLK33	SoZg.02A001250.1	Sobic.002G009900	Chr01H	SoZg.02A001250.1	SoLRR-RLK33-1	SoZg.02B001520.1	SoLRR-RLK33-2	SoZg.02C001070.1	SoLRR-RLK33-3			SoZg.02E001240.1	SoLRR-RLK33-5			SoZg.02G000830.1	SoLRR-RLK33-7	SoZg.02H001530.1	SoLRR-RLK33-8
SoLRR-RLK34	SoZg.02A003620.1	Sobic.002G032500	Chr02A	SoZg.02A003620.1	SoLRR-RLK34-1	SoZg.02B003600.1	SoLRR-RLK34-2			SoZg.02D003550.1	SoLRR-RLK34-4	SoZg.02E003270.1	SoLRR-RLK34-5	SoZg.07F003550.1	SoLRR-RLK34-6
SoLRR-RLK35	SoZg.02A004030.1	Sobic.002G035600	Chr02A	SoZg.02A004030.1	SoLRR-RLK35-1	SoZg.02B003930.1	SoLRR-RLK35-2	SoZg.02C003890.1	SoLRR-RLK35-3					SoZg.02F004100.1	SoLRR-RLK35-6			SoZg.02H004740.1	SoLRR-RLK35-8
SoLRR-RLK36	SoZg.02A005020.1	Sobic.009G058900	Chr02A	SoZg.02A005020.1	SoLRR-RLK36-1	SoZg.02B004630.1	SoLRR-RLK36-2			SoZg.02D004750.1|SoZg.02D004760.1-P	SoLRR-RLK36-4|SoLRR-RLK36-4a	SoZg.02E004820.1	SoLRR-RLK36-5			SoZg.02G004810.1	SoLRR-RLK36-7
SoLRR-RLK37	SoZg.02A008940.1	Sobic.010G155401	Chr02A	SoZg.02A008940.1|SoZg.02A009030.1-P|SoZg.02A008960.1-P|SoZg.02A009000.1-P	SoLRR-RLK37-1|SoLRR-RLK37-1a|SoLRR-RLK37-1b|SoLRR-RLK37-1c			SoZg.02C009250.1	SoLRR-RLK37-3	SoZg.02D009060.1|SoZg.02D009070.1-P|SoZg.02D009090.1-P	SoLRR-RLK37-4|SoLRR-RLK37-4a|SoLRR-RLK37-4b							SoZg.10H026350.1	SoLRR-RLK37-8
SoLRR-RLK38	SoZg.02A009250.1	Sobic.002G077400	Chr02A	SoZg.02A009250.1	SoLRR-RLK38-1	SoZg.02B008480.1|SoZg.02B008530.1-P|SoZg.02B008710.1-P|SoZg.02B008660.1-P	SoLRR-RLK38-2|SoLRR-RLK38-2a|SoLRR-RLK38-2b|SoLRR-RLK38-2c	SoZg.02C009520.1|SoZg.02C009540.1-P	SoLRR-RLK38-3|SoLRR-RLK38-3a	SoZg.02D009390.1|SoZg.02D009530.1-P	SoLRR-RLK38-4|SoLRR-RLK38-4a	SoZg.02E009400.1|SoZg.03E019200.1-P	SoLRR-RLK38-5|SoLRR-RLK38-5a	SoZg.02F007370.1|SoZg.02F014780.1-P	SoLRR-RLK38-6|SoLRR-RLK38-6a	SoZg.02G008490.1|SoZg.02G008590.1-P|SoZg.02G008530.1-P|SoZg.02G022800.1-P|SoZg.02G008510.1-P	SoLRR-RLK38-7|SoLRR-RLK38-7a|SoLRR-RLK38-7b|SoLRR-RLK38-7c|SoLRR-RLK38-7d	SoZg.07H013250.1	SoLRR-RLK38-8
SoLRR-RLK39	SoZg.02A015670.1	Sobic.002G142200	Chr02A	SoZg.02A015670.1	SoLRR-RLK39-1			SoZg.02C016940.1	SoLRR-RLK39-3	SoZg.02D015780.1|SoZg.02D015860.1-P	SoLRR-RLK39-4|SoLRR-RLK39-4a	SoZg.02E015410.1	SoLRR-RLK39-5	SoZg.02F013630.1|SoZg.02F013650.1-P|SoZg.07F013840.1-P	SoLRR-RLK39-6|SoLRR-RLK39-6a|SoLRR-RLK39-6b
SoLRR-RLK40	SoZg.02A020860.1	Sobic.002G177800	Chr02A	SoZg.02A020860.1	SoLRR-RLK40-1													SoZg.02H017650.1	SoLRR-RLK40-8
SoLRR-RLK41	SoZg.02A023840.1	Sobic.002G205900	Chr02A	SoZg.02A023840.1	SoLRR-RLK41-1	SoZg.02B006500.1	SoLRR-RLK41-2	SoZg.02C023500.1	SoLRR-RLK41-3	SoZg.02D022440.1	SoLRR-RLK41-4					SoZg.02G020810.1	SoLRR-RLK41-7	SoZg.02H020490.1	SoLRR-RLK41-8
SoLRR-RLK42	SoZg.02A026640.1	Sobic.002G239700	Chr02A	SoZg.02A026640.1	SoLRR-RLK42-1			SoZg.02C026250.1	SoLRR-RLK42-3	SoZg.02D025140.1|SoZg.02D025190.1-P	SoLRR-RLK42-4|SoLRR-RLK42-4a
SoLRR-RLK43	SoZg.02A031060.1	Sobic.002G295800	Chr02A	SoZg.02A031060.1	SoLRR-RLK43-1	SoZg.02B028580.1	SoLRR-RLK43-2	SoZg.02C031650.1	SoLRR-RLK43-3	SoZg.02D030100.1	SoLRR-RLK43-4	SoZg.02E029810.1	SoLRR-RLK43-5	SoZg.02F028520.1	SoLRR-RLK43-6	SoZg.02G029550.1	SoLRR-RLK43-7	SoZg.02H028660.1	SoLRR-RLK43-8
SoLRR-RLK44	SoZg.02A032080.1	Sobic.002G308200	Chr02A	SoZg.02A032080.1	SoLRR-RLK44-1	SoZg.02B029880.1	SoLRR-RLK44-2			SoZg.02D031560.1|SoZg.02D031620.1-P	SoLRR-RLK44-4|SoLRR-RLK44-4a			SoZg.02F030000.1	SoLRR-RLK44-6			SoZg.02H030170.1|SoZg.02H030190.1-P	SoLRR-RLK44-8|SoLRR-RLK44-8a
SoLRR-RLK45	SoZg.02A034310.1	Sobic.002G341200	Chr02A	SoZg.02A034310.1	SoLRR-RLK45-1	SoZg.02B032720.1	SoLRR-RLK45-2			SoZg.02D035940.1	SoLRR-RLK45-4	SoZg.02E004280.1|SoZg.02E035040.1-P	SoLRR-RLK45-5|SoLRR-RLK45-5a			SoZg.02G034010.1	SoLRR-RLK45-7	SoZg.02H014860.1	SoLRR-RLK45-8
SoLRR-RLK46	SoZg.02A034860.1	Sobic.002G349500	Chr02A	SoZg.02A034860.1	SoLRR-RLK46-1	SoZg.02B033520.1	SoLRR-RLK46-2	SoZg.02C036730.1	SoLRR-RLK46-3	SoZg.02D036690.1	SoLRR-RLK46-4	SoZg.02E035690.1	SoLRR-RLK46-5	SoZg.02F034220.1	SoLRR-RLK46-6			SoZg.02H033920.1	SoLRR-RLK46-8
SoLRR-RLK47	SoZg.02A036300.1	Sobic.002G366900	Chr02A	SoZg.02A036300.1	SoLRR-RLK47-1	SoZg.02B035040.1	SoLRR-RLK47-2	SoZg.02C038020.1	SoLRR-RLK47-3	SoZg.02D038760.1	SoLRR-RLK47-4	SoZg.02E038180.1	SoLRR-RLK47-5	SoZg.02F036100.1	SoLRR-RLK47-6
SoLRR-RLK48	SoZg.02A036980.1	Sobic.002G376100	Chr02A	SoZg.02A036980.1	SoLRR-RLK48-1	SoZg.02B036100.1	SoLRR-RLK48-2	SoZg.02C038940.1	SoLRR-RLK48-3	SoZg.02D039460.1	SoLRR-RLK48-4	SoZg.02E039440.1	SoLRR-RLK48-5	SoZg.02F037210.1	SoLRR-RLK48-6	SoZg.02G037780.1	SoLRR-RLK48-7	SoZg.02H036420.1	SoLRR-RLK48-8
SoLRR-RLK49	SoZg.02B003140.1	Sobic.002G027600	Chr02A			SoZg.02B003140.1	SoLRR-RLK49-2	SoZg.02C002980.1	SoLRR-RLK49-3	SoZg.02D003170.1	SoLRR-RLK49-4					SoZg.02G003090.1|SoZg.02G003100.1-P	SoLRR-RLK49-7|SoLRR-RLK49-7a	SoZg.02H003870.1	SoLRR-RLK49-8
SoLRR-RLK50	SoZg.02B008290.1	NA	Chr02B			SoZg.02B008290.1	SoLRR-RLK50-2
SoLRR-RLK51	SoZg.02B008560.1	Sobic.002G077400	Chr02B			SoZg.02B008560.1|SoZg.02B008670.1-P	SoLRR-RLK51-2|SoLRR-RLK51-2a	SoZg.02C009500.1	SoLRR-RLK51-3	SoZg.02D009340.1|SoZg.02D009470.1-P|SoZg.02D009370.1-P	SoLRR-RLK51-4|SoLRR-RLK51-4a|SoLRR-RLK51-4b	SoZg.02E009320.1	SoLRR-RLK51-5	SoZg.02F007390.1	SoLRR-RLK51-6
SoLRR-RLK52	SoZg.02B016690.1	Sobic.002G172100	Chr02B			SoZg.02B016690.1	SoLRR-RLK52-2			SoZg.02D018980.1	SoLRR-RLK52-4					SoZg.02G017440.1	SoLRR-RLK52-7	SoZg.02H017190.1	SoLRR-RLK52-8
SoLRR-RLK53	SoZg.02B018880.1	Sobic.002G195800	Chr02B			SoZg.02B018880.1	SoLRR-RLK53-2	SoZg.02C022540.1	SoLRR-RLK53-3			SoZg.02E020630.1	SoLRR-RLK53-5			SoZg.02G019890.1|SoZg.02G020040.1-P	SoLRR-RLK53-7|SoLRR-RLK53-7a	SoZg.02H019660.1	SoLRR-RLK53-8
SoLRR-RLK54	SoZg.02B034700.1	Sobic.002G363400	Chr02B			SoZg.02B034700.1	SoLRR-RLK54-2	SoZg.02C037760.1|SoZg.07C008770.1-P	SoLRR-RLK54-3|SoLRR-RLK54-3a	SoZg.02D038400.1	SoLRR-RLK54-4			SoZg.02F035770.1	SoLRR-RLK54-6	SoZg.02G036270.1	SoLRR-RLK54-7	SoZg.02H035460.1	SoLRR-RLK54-8
SoLRR-RLK55	SoZg.02B036890.1	Sobic.002G383100	Chr02B			SoZg.02B036890.1|SoZg.02B036940.1-P	SoLRR-RLK55-2|SoLRR-RLK55-2a	SoZg.02C039430.1	SoLRR-RLK55-3	SoZg.02D040330.1	SoLRR-RLK55-4	SoZg.02E040310.1	SoLRR-RLK55-5	SoZg.02F037980.1	SoLRR-RLK55-6	SoZg.02G038590.1	SoLRR-RLK55-7	SoZg.02H037140.1	SoLRR-RLK55-8
SoLRR-RLK56	SoZg.02B040150.1	Sobic.002G419200	Chr02B			SoZg.02B040150.1	SoLRR-RLK56-2	SoZg.02C043220.1	SoLRR-RLK56-3	SoZg.02D044040.1	SoLRR-RLK56-4	SoZg.02E044090.1	SoLRR-RLK56-5	SoZg.02F041130.1|SoZg.02F041210.1-P	SoLRR-RLK56-6|SoLRR-RLK56-6a	SoZg.02G041940.1	SoLRR-RLK56-7
SoLRR-RLK57	SoZg.02D008990.1	Sobic.002G075400	Chr02B							SoZg.02D008990.1	SoLRR-RLK57-4
SoLRR-RLK58	SoZg.02E000660.1	Sobic.002G006100	Chr02D									SoZg.02E000660.1	SoLRR-RLK58-5
SoLRR-RLK59	SoZg.02H003340.1	NA	Chr02E															SoZg.02H003340.1	SoLRR-RLK59-8
SoLRR-RLK60	SoZg.03A001900.1	Sobic.003G013000	Chr02H	SoZg.03A001900.1	SoLRR-RLK60-1			SoZg.03C001320.1|SoZg.03C001420.1-P	SoLRR-RLK60-3|SoLRR-RLK60-3a	SoZg.03D001510.1	SoLRR-RLK60-4	SoZg.03E001010.1	SoLRR-RLK60-5	SoZg.03F001310.1	SoLRR-RLK60-6			SoZg.03H001690.1	SoLRR-RLK60-8
SoLRR-RLK61	SoZg.03A002840.1	Sobic.003G024100	Chr03A	SoZg.03A002840.1	SoLRR-RLK61-1					SoZg.03D002580.1	SoLRR-RLK61-4			SoZg.03F002140.1	SoLRR-RLK61-6	SoZg.03G002980.1	SoLRR-RLK61-7	SoZg.03H003160.1	SoLRR-RLK61-8
SoLRR-RLK62	SoZg.03A006000.1	Sobic.003G051100	Chr03A	SoZg.03A006000.1	SoLRR-RLK62-1	SoZg.03B003550.1	SoLRR-RLK62-2	SoZg.03C005670.1	SoLRR-RLK62-3	SoZg.03D005430.1	SoLRR-RLK62-4					SoZg.03G006180.1	SoLRR-RLK62-7	SoZg.03H006420.1	SoLRR-RLK62-8
SoLRR-RLK63	SoZg.03A006100.1	Sobic.003G052100	Chr03A	SoZg.03A006100.1	SoLRR-RLK63-1	SoZg.03B003630.1	SoLRR-RLK63-2	SoZg.03C005770.1	SoLRR-RLK63-3	SoZg.03D005590.1	SoLRR-RLK63-4					SoZg.03G006280.1|SoZg.06G005170.1-P	SoLRR-RLK63-7|SoLRR-RLK63-7a	SoZg.10H000380.1|SoZg.03H006470.1-P	SoLRR-RLK63-8|SoLRR-RLK63-8a
SoLRR-RLK64	SoZg.03A010690.1	Sobic.003G107000	Chr03A	SoZg.03A010690.1	SoLRR-RLK64-1					SoZg.03D009820.1	SoLRR-RLK64-4	SoZg.03E009250.1	SoLRR-RLK64-5	SoZg.03F009220.1	SoLRR-RLK64-6	SoZg.03G011570.1	SoLRR-RLK64-7	SoZg.03H010710.1	SoLRR-RLK64-8
SoLRR-RLK65	SoZg.03A012740.1	Sobic.003G141200	Chr03A	SoZg.03A012740.1	SoLRR-RLK65-1	SoZg.03B010970.1	SoLRR-RLK65-2					SoZg.03E012250.1	SoLRR-RLK65-5	SoZg.03F011800.1	SoLRR-RLK65-6	SoZg.03G014410.1	SoLRR-RLK65-7	SoZg.03H014060.1	SoLRR-RLK65-8
SoLRR-RLK66	SoZg.03A016680.1	Sobic.003G174700	Chr03A	SoZg.03A016680.1|SoZg.10A021140.1-P	SoLRR-RLK66-1|SoLRR-RLK66-1a			SoZg.03C016150.1|SoZg.03C039120.1-P	SoLRR-RLK66-3|SoLRR-RLK66-3a	SoZg.04D013870.1	SoLRR-RLK66-4			SoZg.03F015010.1	SoLRR-RLK66-6	SoZg.03G018330.1	SoLRR-RLK66-7
SoLRR-RLK67	SoZg.03A019010.1	Sobic.003G196000	Chr03A	SoZg.03A019010.1	SoLRR-RLK67-1	SoZg.03B017380.1	SoLRR-RLK67-2			SoZg.03D017910.1	SoLRR-RLK67-4	SoZg.03E018040.1	SoLRR-RLK67-5	SoZg.03F017180.1	SoLRR-RLK67-6			SoZg.03H018700.1|SoZg.03H018710.1-P	SoLRR-RLK67-8|SoLRR-RLK67-8a
SoLRR-RLK68	SoZg.03A020870.1	Sobic.003G214900	Chr03A	SoZg.03A020870.1	SoLRR-RLK68-1	SoZg.03B019180.1	SoLRR-RLK68-2			SoZg.03D019900.1	SoLRR-RLK68-4			SoZg.03F019060.1	SoLRR-RLK68-6	SoZg.03G021970.1	SoLRR-RLK68-7	SoZg.03H020450.1|SoZg.05H018740.1-P	SoLRR-RLK68-8|SoLRR-RLK68-8a
SoLRR-RLK69	SoZg.03A024520.1	Sobic.003G254100	Chr03A	SoZg.03A024520.1	SoLRR-RLK69-1	SoZg.03B022770.1	SoLRR-RLK69-2	SoZg.03C024190.1	SoLRR-RLK69-3	SoZg.03D023170.1	SoLRR-RLK69-4			SoZg.03F022410.1	SoLRR-RLK69-6	SoZg.03G024930.1|SoZg.03G025020.1-P	SoLRR-RLK69-7|SoLRR-RLK69-7a
SoLRR-RLK70	SoZg.03A025490.1	Sobic.010G061300	Chr03A	SoZg.03A025490.1	SoLRR-RLK70-1	SoZg.03B023950.1	SoLRR-RLK70-2	SoZg.03C025240.1	SoLRR-RLK70-3	SoZg.03D023870.1	SoLRR-RLK70-4			SoZg.03F023940.1	SoLRR-RLK70-6			SoZg.03H024810.1	SoLRR-RLK70-8
SoLRR-RLK71	SoZg.03A026240.1	Sobic.003G274900	Chr03A	SoZg.03A026240.1	SoLRR-RLK71-1	SoZg.03B024950.1	SoLRR-RLK71-2			SoZg.03D024630.1	SoLRR-RLK71-4	SoZg.03E024530.1	SoLRR-RLK71-5	SoZg.03F024820.1	SoLRR-RLK71-6	SoZg.03G026920.1	SoLRR-RLK71-7	SoZg.03H025740.1	SoLRR-RLK71-8
SoLRR-RLK72	SoZg.03A027990.1	Sobic.003G291600	Chr03A	SoZg.03A027990.1	SoLRR-RLK72-1			SoZg.03C027460.1	SoLRR-RLK72-3	SoZg.03D025910.1	SoLRR-RLK72-4	SoZg.03E026170.1	SoLRR-RLK72-5	SoZg.03F026740.1	SoLRR-RLK72-6	SoZg.03G028720.1	SoLRR-RLK72-7	SoZg.03H027340.1|SoZg.03H025800.1-P	SoLRR-RLK72-8|SoLRR-RLK72-8a
SoLRR-RLK73	SoZg.03A028000.1	Sobic.003G291700	Chr03A	SoZg.03A028000.1	SoLRR-RLK73-1													SoZg.03H027350.1	SoLRR-RLK73-8
SoLRR-RLK74	SoZg.03A032150.1	Sobic.002G009900	Chr03A	SoZg.03A032150.1	SoLRR-RLK74-1	SoZg.03B031650.1	SoLRR-RLK74-2	SoZg.03C032260.1	SoLRR-RLK74-3	SoZg.03D030920.1	SoLRR-RLK74-4			SoZg.03F031540.1	SoLRR-RLK74-6	SoZg.03G034460.1	SoLRR-RLK74-7
SoLRR-RLK75	SoZg.03A035340.1	Sobic.003G375800	Chr03A	SoZg.03A035340.1	SoLRR-RLK75-1	SoZg.03B036100.1	SoLRR-RLK75-2	SoZg.03C036050.1	SoLRR-RLK75-3	SoZg.03D035420.1	SoLRR-RLK75-4	SoZg.03E034860.1	SoLRR-RLK75-5			SoZg.03G038690.1	SoLRR-RLK75-7	SoZg.03H035350.1	SoLRR-RLK75-8
SoLRR-RLK76	SoZg.03A037810.1	Sobic.003G402100	Chr03A	SoZg.03A037810.1|SoZg.10A017890.1-P	SoLRR-RLK76-1|SoLRR-RLK76-1a	SoZg.03B038980.1	SoLRR-RLK76-2	SoZg.03C038240.1	SoLRR-RLK76-3			SoZg.03E037440.1	SoLRR-RLK76-5	SoZg.03F038300.1	SoLRR-RLK76-6			SoZg.03H037870.1	SoLRR-RLK76-8
SoLRR-RLK77	SoZg.03A041450.1	Sobic.003G432000	Chr03A	SoZg.03A041450.1	SoLRR-RLK77-1	SoZg.03B042510.1	SoLRR-RLK77-2	SoZg.03C042340.1	SoLRR-RLK77-3	SoZg.03D040270.1	SoLRR-RLK77-4	SoZg.03E040800.1|SoZg.03E040940.1-P	SoLRR-RLK77-5|SoLRR-RLK77-5a	SoZg.03F041820.1	SoLRR-RLK77-6
SoLRR-RLK78	SoZg.03B005650.1	Sobic.003G083500	Chr03A			SoZg.03B005650.1	SoLRR-RLK78-2	SoZg.03C008190.1	SoLRR-RLK78-3	SoZg.03D007730.1	SoLRR-RLK78-4	SoZg.03E006810.1	SoLRR-RLK78-5	SoZg.05F002120.1	SoLRR-RLK78-6	SoZg.03G009340.1	SoLRR-RLK78-7
SoLRR-RLK79	SoZg.03B023970.1	Sobic.003G265900	Chr03B			SoZg.03B023970.1	SoLRR-RLK79-2	SoZg.03C025260.1	SoLRR-RLK79-3	SoZg.03D023890.1	SoLRR-RLK79-4	SoZg.03E023800.1	SoLRR-RLK79-5	SoZg.03F023960.1	SoLRR-RLK79-6
SoLRR-RLK80	SoZg.03B025300.1	Sobic.003G277900	Chr03B			SoZg.03B025300.1	SoLRR-RLK80-2			SoZg.03D024840.1	SoLRR-RLK80-4	SoZg.03E024850.1	SoLRR-RLK80-5	SoZg.03F025250.1	SoLRR-RLK80-6	SoZg.03G027330.1	SoLRR-RLK80-7	SoZg.03H037820.1	SoLRR-RLK80-8
SoLRR-RLK81	SoZg.03B031100.1	Sobic.003G335000	Chr03B			SoZg.03B031100.1	SoLRR-RLK81-2	SoZg.03C031750.1	SoLRR-RLK81-3			SoZg.03E030840.1	SoLRR-RLK81-5			SoZg.03G033850.1|SoZg.10G008580.1-P|SoZg.03G033900.1-P	SoLRR-RLK81-7|SoLRR-RLK81-7a|SoLRR-RLK81-7b
SoLRR-RLK82	SoZg.03B031280.1	Sobic.003G336700	Chr03B			SoZg.03B031280.1	SoLRR-RLK82-2	SoZg.03C031950.1	SoLRR-RLK82-3	SoZg.03D030590.1	SoLRR-RLK82-4	SoZg.03E030970.1	SoLRR-RLK82-5			SoZg.03G034040.1	SoLRR-RLK82-7
SoLRR-RLK83	SoZg.03B031310.1	Sobic.003G336900	Chr03B			SoZg.03B031310.1	SoLRR-RLK83-2	SoZg.03C031980.1	SoLRR-RLK83-3	SoZg.03D030620.1	SoLRR-RLK83-4	SoZg.03E030990.1	SoLRR-RLK83-5	SoZg.03F031240.1	SoLRR-RLK83-6	SoZg.03G034100.1	SoLRR-RLK83-7	SoZg.03H031920.1|SoZg.03H031990.1-P	SoLRR-RLK83-8|SoLRR-RLK83-8a
SoLRR-RLK84	SoZg.03B031480.1	Sobic.003G338200	Chr03B			SoZg.03B031480.1	SoLRR-RLK84-2	SoZg.03C032110.1	SoLRR-RLK84-3	SoZg.03D030730.1	SoLRR-RLK84-4			SoZg.03F031370.1	SoLRR-RLK84-6	SoZg.03G034240.1|SoZg.03G034270.1-P	SoLRR-RLK84-7|SoLRR-RLK84-7a	SoZg.03H032120.1	SoLRR-RLK84-8
SoLRR-RLK85	SoZg.03E016250.1	Sobic.002G178000	Chr03B									SoZg.03E016250.1	SoLRR-RLK85-5
SoLRR-RLK86	SoZg.03F040030.1	Sobic.005G065000	Chr03E											SoZg.03F040030.1	SoLRR-RLK86-6	SoZg.05G023340.1	SoLRR-RLK86-7
SoLRR-RLK87	SoZg.03G004150.1	Sobic.010G267700	Chr03F													SoZg.03G004150.1	SoLRR-RLK87-7
SoLRR-RLK88	SoZg.03G016820.1	NA	Chr03G													SoZg.03G016820.1	SoLRR-RLK88-7
SoLRR-RLK89	SoZg.03H015300.1	NA	Chr03G															SoZg.03H015300.1	SoLRR-RLK89-8
SoLRR-RLK90	SoZg.04A000950.1	Sobic.004G008600	Chr03H	SoZg.04A000950.1	SoLRR-RLK90-1	SoZg.04B000810.1	SoLRR-RLK90-2	SoZg.04C000900.1	SoLRR-RLK90-3	SoZg.04D000870.1	SoLRR-RLK90-4	SoZg.04E000900.1	SoLRR-RLK90-5					SoZg.04H000690.1	SoLRR-RLK90-8
SoLRR-RLK91	SoZg.04A004290.1	Sobic.004G034200	Chr04A	SoZg.04A004290.1	SoLRR-RLK91-1			SoZg.04C004150.1	SoLRR-RLK91-3	SoZg.04D003570.1	SoLRR-RLK91-4	SoZg.04E003580.1	SoLRR-RLK91-5					SoZg.04H002950.1	SoLRR-RLK91-8
SoLRR-RLK92	SoZg.04A005450.1	Sobic.004G044700	Chr04A	SoZg.04A005450.1	SoLRR-RLK92-1	SoZg.04B004940.1|SoZg.02B023710.1-P|SoZg.02B023700.1-P	SoLRR-RLK92-2|SoLRR-RLK92-2a|SoLRR-RLK92-2b	SoZg.04C005320.1	SoLRR-RLK92-3
SoLRR-RLK93	SoZg.04A005690.1	Sobic.005G091000	Chr04A	SoZg.04A005690.1	SoLRR-RLK93-1	SoZg.04B005160.1	SoLRR-RLK93-2							SoZg.04F005100.1	SoLRR-RLK93-6			SoZg.04H004360.1	SoLRR-RLK93-8
SoLRR-RLK94	SoZg.04A005730.1	Sobic.004G047300	Chr04A	SoZg.04A005730.1	SoLRR-RLK94-1	SoZg.04B005200.1	SoLRR-RLK94-2			SoZg.04D004650.1|SoZg.04D004680.1-P	SoLRR-RLK94-4|SoLRR-RLK94-4a	SoZg.04E004920.1	SoLRR-RLK94-5	SoZg.04F005140.1	SoLRR-RLK94-6
SoLRR-RLK95	SoZg.04A006880.1	Sobic.004G059200	Chr04A	SoZg.04A006880.1	SoLRR-RLK95-1	SoZg.04B006360.1	SoLRR-RLK95-2	SoZg.04C006700.1	SoLRR-RLK95-3			SoZg.04E005770.1	SoLRR-RLK95-5			SoZg.04G005090.1	SoLRR-RLK95-7	SoZg.04H005360.1	SoLRR-RLK95-8
SoLRR-RLK96	SoZg.04A007000.1	Sobic.004G060900	Chr04A	SoZg.04A007000.1	SoLRR-RLK96-1	SoZg.04B006450.1	SoLRR-RLK96-2	SoZg.04C006870.1	SoLRR-RLK96-3	SoZg.04D006040.1	SoLRR-RLK96-4	SoZg.04E005960.1	SoLRR-RLK96-5	SoZg.04F006300.1	SoLRR-RLK96-6	SoZg.04G005190.1	SoLRR-RLK96-7	SoZg.04H005400.1	SoLRR-RLK96-8
SoLRR-RLK97	SoZg.04A008950.1	Sobic.004G073800	Chr04A	SoZg.04A008950.1	SoLRR-RLK97-1	SoZg.04B008590.1|SoZg.04B008640.1-P	SoLRR-RLK97-2|SoLRR-RLK97-2a	SoZg.04C009510.1	SoLRR-RLK97-3	SoZg.04D008450.1	SoLRR-RLK97-4					SoZg.04G007440.1	SoLRR-RLK97-7	SoZg.04H007020.1	SoLRR-RLK97-8
SoLRR-RLK98	SoZg.04A010470.1	Sobic.005G091000	Chr04A	SoZg.04A010470.1	SoLRR-RLK98-1			SoZg.04C011060.1	SoLRR-RLK98-3			SoZg.04E010450.1	SoLRR-RLK98-5					SoZg.04H008870.1	SoLRR-RLK98-8
SoLRR-RLK99	SoZg.04A010910.1	Sobic.004G106200	Chr04A	SoZg.04A010910.1	SoLRR-RLK99-1	SoZg.04B011060.1	SoLRR-RLK99-2	SoZg.04C011370.1	SoLRR-RLK99-3	SoZg.04D010590.1|SoZg.04D010620.1-P	SoLRR-RLK99-4|SoLRR-RLK99-4a	SoZg.04E010760.1	SoLRR-RLK99-5					SoZg.04H009250.1	SoLRR-RLK99-8
SoLRR-RLK100	SoZg.04A011460.1	Sobic.004G111200	Chr04A	SoZg.04A011460.1	SoLRR-RLK100-1	SoZg.04B011680.1	SoLRR-RLK100-2	SoZg.04C012150.1	SoLRR-RLK100-3	SoZg.04D011200.1	SoLRR-RLK100-4					SoZg.04G010190.1	SoLRR-RLK100-7	SoZg.04H009510.1	SoLRR-RLK100-8
SoLRR-RLK101	SoZg.04A013070.1	Sobic.004G126100	Chr04A	SoZg.04A013070.1	SoLRR-RLK101-1													SoZg.03H035660.1	SoLRR-RLK101-8
SoLRR-RLK102	SoZg.04A014350.1	Sobic.004G128200	Chr04A	SoZg.04A014350.1	SoLRR-RLK102-1			SoZg.04C013900.1|SoZg.04C013920.1-P	SoLRR-RLK102-3|SoLRR-RLK102-3a	SoZg.04D013360.1	SoLRR-RLK102-4			SoZg.04F012290.1	SoLRR-RLK102-6	SoZg.04G012870.1	SoLRR-RLK102-7	SoZg.04H011180.1	SoLRR-RLK102-8
SoLRR-RLK103	SoZg.04A017980.1	NA	Chr04A	SoZg.04A017980.1	SoLRR-RLK103-1
SoLRR-RLK104	SoZg.04A019920.1	Sobic.004G189900	Chr04A	SoZg.04A019920.1|SoZg.09A018650.1-P|SoZg.04A023110.1-P	SoLRR-RLK104-1|SoLRR-RLK104-1a|SoLRR-RLK104-1b	SoZg.04B019470.1	SoLRR-RLK104-2	SoZg.04C020490.1|SoZg.05C006050.1-P	SoLRR-RLK104-3|SoLRR-RLK104-3a	SoZg.04D014840.1|SoZg.04D021070.1-P|SoZg.04D020970.1-P	SoLRR-RLK104-4|SoLRR-RLK104-4a|SoLRR-RLK104-4b	SoZg.04E018750.1	SoLRR-RLK104-5	SoZg.04F019660.1|SoZg.04F022550.1-P	SoLRR-RLK104-6|SoLRR-RLK104-6a	SoZg.04G019780.1	SoLRR-RLK104-7
SoLRR-RLK105	SoZg.04A023070.1	NA	Chr04A	SoZg.04A023070.1	SoLRR-RLK105-1
SoLRR-RLK106	SoZg.04A023120.1	NA	Chr04A	SoZg.04A023120.1	SoLRR-RLK106-1
SoLRR-RLK107	SoZg.04A026650.1	Sobic.004G288200	Chr04A	SoZg.04A026650.1	SoLRR-RLK107-1	SoZg.04B024980.1	SoLRR-RLK107-2							SoZg.04F025900.1	SoLRR-RLK107-6
SoLRR-RLK108	SoZg.04G029610.1	Sobic.004G252200	Chr04A	SoZg.04A031090.1	SoLRR-RLK108-1			SoZg.04C029030.1	SoLRR-RLK108-3	SoZg.04D028120.1	SoLRR-RLK108-4	SoZg.04E026500.1	SoLRR-RLK108-5	SoZg.04F029130.1	SoLRR-RLK108-6	SoZg.04G029610.1	SoLRR-RLK108-7	SoZg.04H024640.1	SoLRR-RLK108-8
SoLRR-RLK109	SoZg.04A034250.1	Sobic.004G317200	Chr04A	SoZg.04A034250.1	SoLRR-RLK109-1			SoZg.04C032430.1	SoLRR-RLK109-3	SoZg.04D032090.1|SoZg.04D032100.1-P	SoLRR-RLK109-4|SoLRR-RLK109-4a			SoZg.04F032790.1|SoZg.04F032820.1-P	SoLRR-RLK109-6|SoLRR-RLK109-6a	SoZg.04G033280.1	SoLRR-RLK109-7	SoZg.04H027710.1	SoLRR-RLK109-8
SoLRR-RLK110	SoZg.04A038930.1	Sobic.004G357000	Chr04A	SoZg.04A038930.1	SoLRR-RLK110-1	SoZg.04B036740.1	SoLRR-RLK110-2	SoZg.04C036520.1	SoLRR-RLK110-3	SoZg.04D036150.1	SoLRR-RLK110-4	SoZg.04E031860.1	SoLRR-RLK110-5	SoZg.04F037940.1	SoLRR-RLK110-6
SoLRR-RLK111	SoZg.04B004750.1	Sobic.004G042600	Chr04A			SoZg.04B004750.1	SoLRR-RLK111-2							SoZg.04F004780.1	SoLRR-RLK111-6	SoZg.04G003970.1	SoLRR-RLK111-7	SoZg.04H003910.1	SoLRR-RLK111-8
SoLRR-RLK112	SoZg.04B008210.1	Sobic.004G078400	Chr04B			SoZg.04B008210.1	SoLRR-RLK112-2	SoZg.04C008670.1	SoLRR-RLK112-3	SoZg.04D008090.1	SoLRR-RLK112-4	SoZg.04E007950.1	SoLRR-RLK112-5	SoZg.04F008140.1	SoLRR-RLK112-6	SoZg.04G006960.1	SoLRR-RLK112-7
SoLRR-RLK113	SoZg.04E010140.1	Sobic.004G099700	Chr04B			SoZg.04B010310.1|SoZg.04B024970.1-P	SoLRR-RLK113-2|SoLRR-RLK113-2a			SoZg.04D009990.1	SoLRR-RLK113-4	SoZg.04E010140.1	SoLRR-RLK113-5	SoZg.04F009570.1	SoLRR-RLK113-6
SoLRR-RLK114	SoZg.04C005520.1	Sobic.005G091000	Chr04B					SoZg.04C005520.1	SoLRR-RLK114-3	SoZg.04D004610.1	SoLRR-RLK114-4
SoLRR-RLK115	SoZg.04C012740.1	NA	Chr04C					SoZg.04C012740.1	SoLRR-RLK115-3
SoLRR-RLK116	SoZg.04D014870.1	NA	Chr04C							SoZg.04D014870.1	SoLRR-RLK116-4
SoLRR-RLK117	SoZg.04D018720.1	NA	Chr04D							SoZg.04D018720.1	SoLRR-RLK117-4			SoZg.04F019640.1	SoLRR-RLK117-6			SoZg.04H017640.1	SoLRR-RLK117-8
SoLRR-RLK118	SoZg.04D021080.1	NA	Chr04D							SoZg.04D021080.1	SoLRR-RLK118-4
SoLRR-RLK119	SoZg.04E010650.1	Sobic.004G104800	Chr04D									SoZg.04E010650.1	SoLRR-RLK119-5					SoZg.06H006260.1	SoLRR-RLK119-8
SoLRR-RLK120	SoZg.04F014500.1	Sobic.010G176700	Chr04E	SoZg.04F014500.1	SoLRR-RLK120-1
SoLRR-RLK121	SoZg.04G004160.1	NA	Chr04F													SoZg.04G004160.1	SoLRR-RLK121-7	SoZg.09H017020.1	SoLRR-RLK121-8
SoLRR-RLK122	SoZg.04G004290.1	Sobic.004G044700	Chr04G	SoZg.04G004290.1	SoLRR-RLK122-1
SoLRR-RLK123	SoZg.04G022490.1	Sobic.003G375800	Chr04G	SoZg.04G022490.1	SoLRR-RLK123-1
SoLRR-RLK124	SoZg.04G022500.1	Sobic.004G214900	Chr04G	SoZg.04G022500.1	SoLRR-RLK124-1
SoLRR-RLK125	SoZg.04G035750.1	Sobic.008G064601	Chr04G													SoZg.04G035750.1|SoZg.08G007510.1-P	SoLRR-RLK125-7|SoLRR-RLK125-7a
SoLRR-RLK126	SoZg.04H001100.1	Sobic.005G122400	Chr04G															SoZg.04H001100.1	SoLRR-RLK126-8
SoLRR-RLK127	SoZg.04H004170.1	Sobic.004G044700	Chr04H															SoZg.04H004170.1	SoLRR-RLK127-8
SoLRR-RLK128	SoZg.04H016060.1	NA	Chr04H															SoZg.04H016060.1	SoLRR-RLK128-8
SoLRR-RLK129	SoZg.04H020600.1	Sobic.004G222100	Chr04H															SoZg.04H020600.1	SoLRR-RLK129-8
SoLRR-RLK130	SoZg.05A004780.1	Sobic.005G038800	Chr04H	SoZg.05A004780.1	SoLRR-RLK130-1					SoZg.05D005500.1	SoLRR-RLK130-4			SoZg.05F006020.1	SoLRR-RLK130-6	SoZg.05G005720.1	SoLRR-RLK130-7	SoZg.05H003450.1	SoLRR-RLK130-8
SoLRR-RLK131	SoZg.05A004790.1	Sobic.005G038800	Chr05A	SoZg.05A004790.1	SoLRR-RLK131-1													SoZg.08H008720.1	SoLRR-RLK131-8
SoLRR-RLK132	SoZg.05A004800.1	Sobic.005G038800	Chr05A	SoZg.05A004800.1	SoLRR-RLK132-1
SoLRR-RLK133	SoZg.05A006300.1	NA	Chr05A	SoZg.05A006300.1	SoLRR-RLK133-1					SoZg.05D006770.1	SoLRR-RLK133-4			SoZg.05F007270.1	SoLRR-RLK133-6
SoLRR-RLK134	SoZg.05A006780.1	Sobic.005G055900	Chr05A	SoZg.05A006780.1|SoZg.05A006890.1-P	SoLRR-RLK134-1|SoLRR-RLK134-1a	SoZg.05B005260.1|SoZg.05B005340.1-P|SoZg.05B005400.1-P|SoZg.05B005280.1-P|SoZg.05B005430.1-P	SoLRR-RLK134-2|SoLRR-RLK134-2a|SoLRR-RLK134-2b|SoLRR-RLK134-2c|SoLRR-RLK134-2d	SoZg.05C006560.1|SoZg.05C006740.1-P	SoLRR-RLK134-3|SoLRR-RLK134-3a			SoZg.05E006480.1	SoLRR-RLK134-5			SoZg.05G008200.1	SoLRR-RLK134-7
SoLRR-RLK135	SoZg.05A011180.1	Sobic.005G092700	Chr05A	SoZg.05A011180.1	SoLRR-RLK135-1	SoZg.05B009390.1|SoZg.05B009570.1-P	SoLRR-RLK135-2|SoLRR-RLK135-2a	SoZg.05C011510.1	SoLRR-RLK135-3							SoZg.05G005450.1|SoZg.05G012090.1-P	SoLRR-RLK135-7|SoLRR-RLK135-7a	SoZg.05H006860.1	SoLRR-RLK135-8
SoLRR-RLK136	SoZg.05A011210.1	Sobic.005G091300	Chr05A	SoZg.05A011210.1	SoLRR-RLK136-1			SoZg.05C011370.1	SoLRR-RLK136-3	SoZg.05D010780.1	SoLRR-RLK136-4	SoZg.05E009650.1	SoLRR-RLK136-5	SoZg.05F011020.1	SoLRR-RLK136-6			SoZg.02H000510.1	SoLRR-RLK136-8
SoLRR-RLK137	SoZg.05A011230.1	NA	Chr05A	SoZg.05A011230.1	SoLRR-RLK137-1	SoZg.05B009300.1	SoLRR-RLK137-2	SoZg.05C011390.1	SoLRR-RLK137-3	SoZg.05D010800.1	SoLRR-RLK137-4			SoZg.05F011090.1|SoZg.05F011100.1-P	SoLRR-RLK137-6|SoLRR-RLK137-6a	SoZg.05G011990.1	SoLRR-RLK137-7	SoZg.05H008750.1	SoLRR-RLK137-8
SoLRR-RLK138	SoZg.05A018120.1	NA	Chr05A	SoZg.05A018120.1	SoLRR-RLK138-1
SoLRR-RLK139	SoZg.05A020790.1	NA	Chr05A	SoZg.05A020790.1	SoLRR-RLK139-1	SoZg.05B019340.1|SoZg.01B035170.1-P	SoLRR-RLK139-2|SoLRR-RLK139-2a	SoZg.05C020930.1	SoLRR-RLK139-3	SoZg.05D021680.1	SoLRR-RLK139-4	SoZg.05E017660.1|SoZg.05E018170.1-P	SoLRR-RLK139-5|SoLRR-RLK139-5a	SoZg.05F019840.1|SoZg.05F017950.1-P	SoLRR-RLK139-6|SoLRR-RLK139-6a	SoZg.05G022040.1	SoLRR-RLK139-7
SoLRR-RLK140	SoZg.05A021040.1	Sobic.005G182400	Chr05A	SoZg.05A021040.1|SoZg.05A026300.1-P|SoZg.05A026330.1-P	SoLRR-RLK140-1|SoLRR-RLK140-1a|SoLRR-RLK140-1b	SoZg.05B024600.1	SoLRR-RLK140-2	SoZg.05C024300.1	SoLRR-RLK140-3	SoZg.05D025950.1|SoZg.05D025960.1-P	SoLRR-RLK140-4|SoLRR-RLK140-4a	SoZg.05E022290.1	SoLRR-RLK140-5
SoLRR-RLK141	SoZg.05A021180.1	Sobic.005G187900	Chr05A	SoZg.05A021180.1	SoLRR-RLK141-1	SoZg.05B019740.1	SoLRR-RLK141-2
SoLRR-RLK142	SoZg.05A021470.1	Sobic.005G091000	Chr05A	SoZg.05A021470.1	SoLRR-RLK142-1
SoLRR-RLK143	SoZg.05A022150.1	NA	Chr05A	SoZg.05A022150.1	SoLRR-RLK143-1
SoLRR-RLK144	SoZg.05A022580.1	Sobic.005G192000	Chr05A	SoZg.05A022580.1	SoLRR-RLK144-1	SoZg.08B017820.1	SoLRR-RLK144-2	SoZg.05C022130.1	SoLRR-RLK144-3	SoZg.05D022990.1	SoLRR-RLK144-4			SoZg.05F021260.1	SoLRR-RLK144-6	SoZg.05G022920.1	SoLRR-RLK144-7	SoZg.05H015100.1	SoLRR-RLK144-8
SoLRR-RLK145	SoZg.05A024890.1	Sobic.005G205300	Chr05A	SoZg.05A024890.1	SoLRR-RLK145-1							SoZg.05E021490.1	SoLRR-RLK145-5
SoLRR-RLK146	SoZg.05A026370.1	NA	Chr05A	SoZg.05A026370.1	SoLRR-RLK146-1							SoZg.05E022310.1	SoLRR-RLK146-5	SoZg.05F024240.1	SoLRR-RLK146-6	SoZg.05G026050.1	SoLRR-RLK146-7
SoLRR-RLK147	SoZg.05A026380.1	NA	Chr05A	SoZg.05A026380.1	SoLRR-RLK147-1	SoZg.05B024720.1	SoLRR-RLK147-2	SoZg.05C024370.1	SoLRR-RLK147-3			SoZg.05E022320.1	SoLRR-RLK147-5			SoZg.05G026160.1	SoLRR-RLK147-7
SoLRR-RLK148	SoZg.05B000850.1	Sobic.008G006800	Chr05A			SoZg.05B000850.1|SoZg.05B003340.1-P	SoLRR-RLK148-2|SoLRR-RLK148-2a					SoZg.05E000850.1	SoLRR-RLK148-5	SoZg.05F001040.1	SoLRR-RLK148-6	SoZg.05G001010.1	SoLRR-RLK148-7	SoZg.05H000810.1	SoLRR-RLK148-8
SoLRR-RLK149	SoZg.05B015310.1	Sobic.001G446400	Chr05B			SoZg.05B015310.1|SoZg.01B046480.1-P	SoLRR-RLK149-2|SoLRR-RLK149-2a	SoZg.01C042880.1	SoLRR-RLK149-3	SoZg.01D044510.1	SoLRR-RLK149-4	SoZg.02E009010.1	SoLRR-RLK149-5	SoZg.10F016010.1	SoLRR-RLK149-6	SoZg.01G011730.1	SoLRR-RLK149-7	SoZg.01H041950.1	SoLRR-RLK149-8
SoLRR-RLK150	SoZg.05B016670.1	NA	Chr05B			SoZg.05B016670.1	SoLRR-RLK150-2
SoLRR-RLK151	SoZg.05B016680.1	NA	Chr05B			SoZg.05B016680.1	SoLRR-RLK151-2
SoLRR-RLK152	SoZg.05B020720.1	NA	Chr05B			SoZg.05B020720.1	SoLRR-RLK152-2
SoLRR-RLK153	SoZg.05B022830.1	Sobic.005G205100	Chr05B			SoZg.05B022830.1|SoZg.04B000130.1-p	SoLRR-RLK153-2|SoLRR-RLK153-2a							SoZg.05F019260.1|SoZg.05F019280.1-p	SoLRR-RLK153-6|SoLRR-RLK153-6a
SoLRR-RLK154	SoZg.05B023310.1	Sobic.005G220800	Chr05B			SoZg.05B023310.1|SoZg.05B023350.1-P	SoLRR-RLK154-2|SoLRR-RLK154-2a	SoZg.05C017480.1|SoZg.05C025430.1-P|SoZg.05C025410.1-P	SoLRR-RLK154-3|SoLRR-RLK154-3a|SoLRR-RLK154-3b	SoZg.05D025600.1	SoLRR-RLK154-4					SoZg.05G027120.1|SoZg.05G027140.1-P	SoLRR-RLK154-7|SoLRR-RLK154-7a
SoLRR-RLK155	SoZg.05B025610.1	NA	Chr05B			SoZg.05B025610.1	SoLRR-RLK155-2
SoLRR-RLK156	SoZg.05B025670.1	NA	Chr05B			SoZg.05B025670.1	SoLRR-RLK156-2
SoLRR-RLK157	SoZg.05C005160.1	NA	Chr05B					SoZg.05C005160.1	SoLRR-RLK157-3
SoLRR-RLK158	SoZg.05C007050.1	Sobic.005G057700	Chr05C					SoZg.05C007050.1|SoZg.05C007110.1-P	SoLRR-RLK158-3|SoLRR-RLK158-3a					SoZg.05F007930.1	SoLRR-RLK158-6	SoZg.05G008410.1	SoLRR-RLK158-7
SoLRR-RLK159	SoZg.05C007130.1	Sobic.005G057700	Chr05C					SoZg.05C007130.1	SoLRR-RLK159-3			SoZg.05E006710.1|SoZg.05E006690.1-P	SoLRR-RLK159-5|SoLRR-RLK159-5a
SoLRR-RLK160	SoZg.05C008300.1	Sobic.005G065000	Chr05C					SoZg.05C008300.1	SoLRR-RLK160-3							SoZg.05G009220.1	SoLRR-RLK160-7
SoLRR-RLK161	SoZg.05C013230.1	Sobic.001G037400	Chr05C					SoZg.05C013230.1	SoLRR-RLK161-3
SoLRR-RLK162	SoZg.05C018030.1	NA	Chr05C					SoZg.05C018030.1	SoLRR-RLK162-3
SoLRR-RLK163	SoZg.05C020160.1	Sobic.006G030400	Chr05C					SoZg.05C020160.1	SoLRR-RLK163-3
SoLRR-RLK164	SoZg.05D005980.1	NA	Chr05C							SoZg.05D005980.1	SoLRR-RLK164-4			SoZg.05F006480.1	SoLRR-RLK164-6	SoZg.05G006190.1	SoLRR-RLK164-7
SoLRR-RLK165	SoZg.05D006810.1	NA	Chr05D							SoZg.05D006810.1	SoLRR-RLK165-4
SoLRR-RLK166	SoZg.05D008000.1	NA	Chr05D							SoZg.05D008000.1	SoLRR-RLK166-4					SoZg.05G008940.1	SoLRR-RLK166-7
SoLRR-RLK167	SoZg.05D018400.1	NA	Chr05D							SoZg.05D018400.1	SoLRR-RLK167-4
SoLRR-RLK168	SoZg.05D018530.1	NA	Chr05D							SoZg.05D018530.1	SoLRR-RLK168-4
SoLRR-RLK169	SoZg.05D022320.1	NA	Chr05D							SoZg.05D022320.1	SoLRR-RLK169-4
SoLRR-RLK170	SoZg.05D027320.1	Sobic.006G030400	Chr05D							SoZg.05D027320.1	SoLRR-RLK170-4
SoLRR-RLK171	SoZg.05E000300.1	Sobic.005G001100	Chr05D									SoZg.05E000300.1	SoLRR-RLK171-5	SoZg.01F005940.1|SoZg.04F012110.1-P	SoLRR-RLK171-6|SoLRR-RLK171-6a	SoZg.05G000200.1|SoZg.08G000130.1-P	SoLRR-RLK171-7|SoLRR-RLK171-7a	SoZg.05H000110.1	SoLRR-RLK171-8
SoLRR-RLK172	SoZg.05E018480.1	NA	Chr05E									SoZg.05E018480.1	SoLRR-RLK172-5					SoZg.04H021770.1	SoLRR-RLK172-8
SoLRR-RLK173	SoZg.05E018950.1	NA	Chr05E									SoZg.05E018950.1	SoLRR-RLK173-5
SoLRR-RLK174	SoZg.05E018980.1	NA	Chr05E									SoZg.05E018980.1	SoLRR-RLK174-5
SoLRR-RLK175	SoZg.05E022980.1	NA	Chr05E									SoZg.05E022980.1	SoLRR-RLK175-5
SoLRR-RLK176	SoZg.05F008090.1	NA	Chr05E											SoZg.05F008090.1	SoLRR-RLK176-6
SoLRR-RLK177	SoZg.05F009600.1	Sobic.005G111000	Chr05F											SoZg.05F009600.1	SoLRR-RLK177-6
SoLRR-RLK178	SoZg.05F020560.1	NA	Chr05F											SoZg.05F020560.1	SoLRR-RLK178-6
SoLRR-RLK179	SoZg.05F023930.1	Sobic.005G084100	Chr05F											SoZg.05F023930.1	SoLRR-RLK179-6
SoLRR-RLK180	SoZg.05G008450.1	NA	Chr05F													SoZg.05G008450.1	SoLRR-RLK180-7
SoLRR-RLK181	SoZg.05G012370.1	Sobic.006G030400	Chr05G	SoZg.05G012370.1	SoLRR-RLK181-1
SoLRR-RLK182	SoZg.05G016790.1	Sobic.005G131600	Chr05G													SoZg.05G016790.1	SoLRR-RLK182-7
SoLRR-RLK183	SoZg.05G016820.1	NA	Chr05G													SoZg.05G016820.1|SoZg.05G016890.1-P	SoLRR-RLK183-7|SoLRR-RLK183-7a	SoZg.05H010770.1	SoLRR-RLK183-8
SoLRR-RLK184	SoZg.05G022390.1	Sobic.004G091300	Chr05G													SoZg.05G022390.1	SoLRR-RLK184-7
SoLRR-RLK185	SoZg.05G022420.1	NA	Chr05G	SoZg.05G022420.1	SoLRR-RLK185-1
SoLRR-RLK186	SoZg.05G025310.1	Sobic.005G220800	Chr05G													SoZg.05G025310.1	SoLRR-RLK186-7
SoLRR-RLK187	SoZg.05H007090.1	Sobic.008G060000	Chr05G															SoZg.05H007090.1	SoLRR-RLK187-8
SoLRR-RLK188	SoZg.06A000110.1	Sobic.006G000600	Chr05H	SoZg.06A000110.1	SoLRR-RLK188-1	SoZg.06B000690.1	SoLRR-RLK188-2	SoZg.06C000020.1	SoLRR-RLK188-3	SoZg.06D000380.1	SoLRR-RLK188-4	SoZg.06E000290.1	SoLRR-RLK188-5	SoZg.06F000180.1	SoLRR-RLK188-6
SoLRR-RLK189	SoZg.06A002800.1	Sobic.002G178000	Chr06A	SoZg.06A002800.1	SoLRR-RLK189-1
SoLRR-RLK190	SoZg.06A011020.1	Sobic.006G104500	Chr06A	SoZg.06A011020.1	SoLRR-RLK190-1	SoZg.06B011670.1	SoLRR-RLK190-2			SoZg.06D010790.1	SoLRR-RLK190-4	SoZg.06E011000.1	SoLRR-RLK190-5	SoZg.06F009840.1	SoLRR-RLK190-6	SoZg.06G010750.1	SoLRR-RLK190-7
SoLRR-RLK191	SoZg.06A011410.1	Sobic.006G108700	Chr06A	SoZg.06A011410.1	SoLRR-RLK191-1	SoZg.06B012030.1	SoLRR-RLK191-2	SoZg.06C010790.1	SoLRR-RLK191-3	SoZg.06D011210.1	SoLRR-RLK191-4	SoZg.06E011340.1	SoLRR-RLK191-5	SoZg.06F010280.1	SoLRR-RLK191-6	SoZg.06G011140.1	SoLRR-RLK191-7
SoLRR-RLK192	SoZg.06A019360.1	Sobic.006G187000	Chr06A	SoZg.06A019360.1	SoLRR-RLK192-1	SoZg.06B019460.1	SoLRR-RLK192-2	SoZg.06C017990.1	SoLRR-RLK192-3			SoZg.06E019770.1|SoZg.06E019800.1-P	SoLRR-RLK192-5|SoLRR-RLK192-5a			SoZg.09G015440.1	SoLRR-RLK192-7
SoLRR-RLK193	SoZg.06A026070.1	Sobic.006G241800	Chr06A	SoZg.06A026070.1	SoLRR-RLK193-1	SoZg.06B025940.1	SoLRR-RLK193-2	SoZg.06C023630.1	SoLRR-RLK193-3			SoZg.06E026100.1	SoLRR-RLK193-5					SoZg.06H022720.1	SoLRR-RLK193-8
SoLRR-RLK194	SoZg.06A029030.1	Sobic.006G272500	Chr06A	SoZg.06A029030.1	SoLRR-RLK194-1									SoZg.06F025460.1	SoLRR-RLK194-6	SoZg.06G027280.1	SoLRR-RLK194-7
SoLRR-RLK195	SoZg.06A029280.1	Sobic.006G274866	Chr06A	SoZg.06A029280.1	SoLRR-RLK195-1	SoZg.06B029380.1	SoLRR-RLK195-2			SoZg.06D028160.1	SoLRR-RLK195-4					SoZg.06G027480.1	SoLRR-RLK195-7	SoZg.06H026460.1	SoLRR-RLK195-8
SoLRR-RLK196	SoZg.06B002510.1	Sobic.006G013300	Chr06A			SoZg.06B002510.1	SoLRR-RLK196-2	SoZg.06C001220.1	SoLRR-RLK196-3	SoZg.06D001650.1	SoLRR-RLK196-4	SoZg.07E015430.1	SoLRR-RLK196-5					SoZg.06H001450.1	SoLRR-RLK196-8
SoLRR-RLK197	SoZg.06B009250.1	NA	Chr06B			SoZg.06B009250.1|SoZg.06B025700.1-P	SoLRR-RLK197-2|SoLRR-RLK197-2a									SoZg.06G024250.1	SoLRR-RLK197-7
SoLRR-RLK198	SoZg.06B013910.1	Sobic.006G127400	Chr06B			SoZg.06B013910.1	SoLRR-RLK198-2	SoZg.06C012540.1	SoLRR-RLK198-3	SoZg.06D013070.1	SoLRR-RLK198-4	SoZg.06E013120.1	SoLRR-RLK198-5	SoZg.06F011580.1	SoLRR-RLK198-6	SoZg.06G013020.1	SoLRR-RLK198-7
SoLRR-RLK199	SoZg.06B014970.1	Sobic.006G140000	Chr06B			SoZg.06B014970.1	SoLRR-RLK199-2			SoZg.06D014560.1	SoLRR-RLK199-4	SoZg.06E014510.1	SoLRR-RLK199-5	SoZg.06F012650.1	SoLRR-RLK199-6	SoZg.06G014560.1	SoLRR-RLK199-7	SoZg.06H013470.1	SoLRR-RLK199-8
SoLRR-RLK200	SoZg.06B022670.1	Sobic.006G215600	Chr06B			SoZg.06B022670.1|SoZg.06B022810.1-P	SoLRR-RLK200-2|SoLRR-RLK200-2a
SoLRR-RLK201	SoZg.06B022830.1	Sobic.006G215600	Chr06B			SoZg.06B022830.1|SoZg.06B022700.1-P	SoLRR-RLK201-2|SoLRR-RLK201-2a					SoZg.06E022920.1	SoLRR-RLK201-5					SoZg.06H000900.1|SoZg.06H000970.1-P	SoLRR-RLK201-8|SoLRR-RLK201-8a
SoLRR-RLK202	SoZg.06B023050.1	Sobic.006G217900	Chr06B			SoZg.06B023050.1	SoLRR-RLK202-2	SoZg.06C020990.1	SoLRR-RLK202-3	SoZg.06D022000.1	SoLRR-RLK202-4			SoZg.06F020770.1	SoLRR-RLK202-6	SoZg.06G021920.1|SoZg.06G021970.1-P	SoLRR-RLK202-7|SoLRR-RLK202-7a	SoZg.06H021450.1	SoLRR-RLK202-8
SoLRR-RLK203	SoZg.06B027980.1	Sobic.006G262400	Chr06B			SoZg.06B027980.1	SoLRR-RLK203-2			SoZg.06D026730.1	SoLRR-RLK203-4	SoZg.06E028220.1	SoLRR-RLK203-5					SoZg.06H024980.1	SoLRR-RLK203-8
SoLRR-RLK204	SoZg.06C002320.1	Sobic.010G155401	Chr06B					SoZg.06C002320.1	SoLRR-RLK204-3	SoZg.05D027900.1	SoLRR-RLK204-4	SoZg.06E002820.1|SoZg.02E020910.1-P|SoZg.02E020920.1-P	SoLRR-RLK204-5|SoLRR-RLK204-5a|SoLRR-RLK204-5b	SoZg.02F003480.1	SoLRR-RLK204-6	SoZg.02G020230.1|SoZg.02G020240.1-P	SoLRR-RLK204-7|SoLRR-RLK204-7a	SoZg.06H002220.1	SoLRR-RLK204-8
SoLRR-RLK205	SoZg.06C002980.1	Sobic.006G030700	Chr06C					SoZg.06C002980.1	SoLRR-RLK205-3			SoZg.06E003630.1|SoZg.05E011280.1-P	SoLRR-RLK205-5|SoLRR-RLK205-5a			SoZg.06G004330.1|SoZg.06G004400.1-P	SoLRR-RLK205-7|SoLRR-RLK205-7a	SoZg.06H003000.1	SoLRR-RLK205-8
SoLRR-RLK206	SoZg.06E003600.1	Sobic.006G030400	Chr06C	SoZg.06E003600.1	SoLRR-RLK206-1
SoLRR-RLK207	SoZg.06G004370.1	Sobic.006G030400	Chr06E							SoZg.10C017720.1|	SoLRR-RLK207-4					SoZg.06G004370.1	SoLRR-RLK207-7	SoZg.04H010480.1	SoLRR-RLK207-8
SoLRR-RLK208	SoZg.06G006200.1	Sobic.005G111000	Chr06G	SoZg.06G006200.1	SoLRR-RLK208-1
SoLRR-RLK209	SoZg.06G011760.1	Sobic.006G116200	Chr06G													SoZg.06G011760.1	SoLRR-RLK209-7
SoLRR-RLK210	SoZg.06H003790.1	NA	Chr06G															SoZg.06H003790.1	SoLRR-RLK210-8
SoLRR-RLK211	SoZg.06H021200.1	Sobic.006G215400	Chr06H															SoZg.06H021200.1	SoLRR-RLK211-8
SoLRR-RLK212	SoZg.07A002990.1	Sobic.007G019600	Chr06H	SoZg.07A002990.1	SoLRR-RLK212-1	SoZg.07B002570.1	SoLRR-RLK212-2	SoZg.07C002430.1	SoLRR-RLK212-3	SoZg.07D002230.1	SoLRR-RLK212-4							SoZg.07H002870.1	SoLRR-RLK212-8
SoLRR-RLK213	SoZg.07A007740.1	Sobic.007G059600	Chr07A	SoZg.07A007740.1	SoLRR-RLK213-1			SoZg.07C006440.1	SoLRR-RLK213-3	SoZg.07D006930.1	SoLRR-RLK213-4	SoZg.07E006900.1	SoLRR-RLK213-5	SoZg.07F007740.1	SoLRR-RLK213-6	SoZg.07G006900.1|SoZg.07G007090.1-P	SoLRR-RLK213-7|SoLRR-RLK213-7a	SoZg.07H007310.1	SoLRR-RLK213-8
SoLRR-RLK214	SoZg.07A012370.1	NA	Chr07A	SoZg.07A012370.1	SoLRR-RLK214-1					SoZg.07D011670.1|SoZg.05D013130.1-P	SoLRR-RLK214-4|SoLRR-RLK214-4a	SoZg.07E012120.1	SoLRR-RLK214-5	SoZg.07F011930.1	SoLRR-RLK214-6	SoZg.01G027900.1	SoLRR-RLK214-7
SoLRR-RLK215	SoZg.07A014650.1	Sobic.007G132300	Chr07A	SoZg.07A014650.1	SoLRR-RLK215-1	SoZg.07B015080.1	SoLRR-RLK215-2	SoZg.07C013050.1	SoLRR-RLK215-3	SoZg.08D012680.1	SoLRR-RLK215-4	SoZg.07E014420.1	SoLRR-RLK215-5	SoZg.07F014160.1	SoLRR-RLK215-6			SoZg.07H009600.1|SoZg.07H014800.1-P	SoLRR-RLK215-8|SoLRR-RLK215-8a
SoLRR-RLK216	SoZg.07A016070.1	Sobic.007G144600	Chr07A	SoZg.07A016070.1	SoLRR-RLK216-1	SoZg.07B016510.1	SoLRR-RLK216-2	SoZg.07C015290.1	SoLRR-RLK216-3	SoZg.07D015940.1	SoLRR-RLK216-4	SoZg.07E015470.1	SoLRR-RLK216-5	SoZg.07F015540.1	SoLRR-RLK216-6	SoZg.07G016180.1	SoLRR-RLK216-7	SoZg.07H016630.1	SoLRR-RLK216-8
SoLRR-RLK217	SoZg.07A016300.1	NA	Chr07A	SoZg.07A016300.1	SoLRR-RLK217-1													SoZg.07H015870.1	SoLRR-RLK217-8
SoLRR-RLK218	SoZg.07A021710.1	Sobic.007G204800	Chr07A	SoZg.07A021710.1	SoLRR-RLK218-1	SoZg.07B023180.1	SoLRR-RLK218-2	SoZg.07C019850.1	SoLRR-RLK218-3			SoZg.07E020510.1	SoLRR-RLK218-5	SoZg.07F022250.1	SoLRR-RLK218-6			SoZg.07H021110.1	SoLRR-RLK218-8
SoLRR-RLK219	SoZg.07A022330.1	Sobic.007G212000	Chr07A	SoZg.07A022330.1	SoLRR-RLK219-1	SoZg.07B024180.1	SoLRR-RLK219-2	SoZg.07C021020.1|SoZg.07C021090.1-P	SoLRR-RLK219-3|SoLRR-RLK219-3a			SoZg.07E021490.1	SoLRR-RLK219-5	SoZg.07F022800.1|SoZg.07F022830.1-P	SoLRR-RLK219-6|SoLRR-RLK219-6a
SoLRR-RLK220	SoZg.07B012860.1	Sobic.007G115400	Chr07A			SoZg.07B012860.1	SoLRR-RLK220-2							SoZg.07F012600.1	SoLRR-RLK220-6	SoZg.07G013200.1	SoLRR-RLK220-7	SoZg.07H013720.1|SoZg.07H017980.1-P	SoLRR-RLK220-8|SoLRR-RLK220-8a
SoLRR-RLK221	SoZg.07B017010.1	Sobic.007G149700	Chr07B			SoZg.07B017010.1	SoLRR-RLK221-2
SoLRR-RLK222	SoZg.07B024090.1	Sobic.007G211200	Chr07B			SoZg.07B024090.1	SoLRR-RLK222-2			SoZg.07D022830.1	SoLRR-RLK222-4	SoZg.07E021390.1	SoLRR-RLK222-5					SoZg.07H021580.1	SoLRR-RLK222-8
SoLRR-RLK223	SoZg.07B025640.1	Sobic.007G220400	Chr07B			SoZg.07B025640.1	SoLRR-RLK223-2					SoZg.07E022560.1|SoZg.07E022590.1-P	SoLRR-RLK223-5|SoLRR-RLK223-5a	SoZg.07F024070.1	SoLRR-RLK223-6			SoZg.07H023310.1	SoLRR-RLK223-8
SoLRR-RLK224	SoZg.07C014560.1	Sobic.007G149700	Chr07B					SoZg.07C014560.1	SoLRR-RLK224-3			SoZg.07E015850.1	SoLRR-RLK224-5	SoZg.07F016070.1	SoLRR-RLK224-6
SoLRR-RLK225	SoZg.07D001870.1	Sobic.004G012200	Chr07C							SoZg.07D001870.1	SoLRR-RLK225-4					SoZg.04G001310.1	SoLRR-RLK225-7
SoLRR-RLK226	SoZg.07D001920.1	NA	Chr07D							SoZg.07D001920.1	SoLRR-RLK226-4
SoLRR-RLK227	SoZg.07D007840.1	Sobic.007G113300	Chr07D							SoZg.07D007840.1	SoLRR-RLK227-4	SoZg.07E011280.1	SoLRR-RLK227-5	SoZg.07F011170.1|SoZg.09F012700.1-P	SoLRR-RLK227-6|SoLRR-RLK227-6a	SoZg.07G011570.1|SoZg.01G036840.1-P	SoLRR-RLK227-7|SoLRR-RLK227-7a	SoZg.07H011620.1|SoZg.05H010600.1-P	SoLRR-RLK227-8|SoLRR-RLK227-8a
SoLRR-RLK228	SoZg.07D011950.1	Sobic.005G111000	Chr07D							SoZg.07D011950.1	SoLRR-RLK228-4
SoLRR-RLK229	SoZg.07D015820.1	Sobic.007G142900	Chr07D							SoZg.07D015820.1	SoLRR-RLK229-4	SoZg.07E015260.1	SoLRR-RLK229-5	SoZg.07F015430.1	SoLRR-RLK229-6
SoLRR-RLK230	SoZg.07F011140.1	Sobic.005G111000	Chr07D											SoZg.07F011140.1	SoLRR-RLK230-6
SoLRR-RLK231	SoZg.07H010190.1	Sobic.005G111000	Chr07F	SoZg.07H010190.1	SoLRR-RLK231-1
SoLRR-RLK232	SoZg.08A000440.1	Sobic.008G006800	Chr07H	SoZg.08A000440.1	SoLRR-RLK232-1	SoZg.08B000480.1	SoLRR-RLK232-2			SoZg.08D000940.1|SoZg.08D001000.1-P	SoLRR-RLK232-4|SoLRR-RLK232-4a
SoLRR-RLK233	SoZg.08A000580.1	Sobic.008G007400	Chr08A	SoZg.08A000580.1	SoLRR-RLK233-1													SoZg.08H001310.1	SoLRR-RLK233-8
SoLRR-RLK234	SoZg.08A002580.1	NA	Chr08A	SoZg.08A002580.1	SoLRR-RLK234-1	SoZg.08B002570.1|SoZg.08B002590.1-P	SoLRR-RLK234-2|SoLRR-RLK234-2a	SoZg.08C001820.1	SoLRR-RLK234-3	SoZg.08D002270.1	SoLRR-RLK234-4			SoZg.08F002110.1	SoLRR-RLK234-6	SoZg.08G002570.1	SoLRR-RLK234-7
SoLRR-RLK235	SoZg.08A003510.1	Sobic.008G074500	Chr08A	SoZg.08A003510.1	SoLRR-RLK235-1					SoZg.08D002900.1	SoLRR-RLK235-4			SoZg.08F002720.1	SoLRR-RLK235-6
SoLRR-RLK236	SoZg.08A006880.1	Sobic.008G060000	Chr08A	SoZg.08A006880.1	SoLRR-RLK236-1	SoZg.08B006550.1|SoZg.08B006560.1-P	SoLRR-RLK236-2|SoLRR-RLK236-2a	SoZg.08C005670.1	SoLRR-RLK236-3			SoZg.08E005910.1	SoLRR-RLK236-5	SoZg.08F005810.1	SoLRR-RLK236-6	SoZg.08G007070.1	SoLRR-RLK236-7	SoZg.08H006300.1	SoLRR-RLK236-8
SoLRR-RLK237	SoZg.08A006900.1	Sobic.008G060200	Chr08A	SoZg.08A006900.1|SoZg.10A014000.1-P	SoLRR-RLK237-1|SoLRR-RLK237-1a	SoZg.08B006570.1	SoLRR-RLK237-2					SoZg.08E005930.1|SoZg.08E005990.1-p	SoLRR-RLK237-5|SoLRR-RLK237-5a	SoZg.08F005830.1	SoLRR-RLK237-6	SoZg.08G007160.1	SoLRR-RLK237-7	SoZg.08H006320.1	SoLRR-RLK237-8
SoLRR-RLK238	SoZg.08A006930.1	Sobic.008G060500	Chr08A	SoZg.08A006930.1	SoLRR-RLK238-1	SoZg.08B006580.1|SoZg.08B006600.1-P	SoLRR-RLK238-2|SoLRR-RLK238-2a					SoZg.10E023110.1|SoZg.10E023130.1-P	SoLRR-RLK238-5|SoLRR-RLK238-5a	SoZg.08F005880.1|SoZg.08F005900.1-P	SoLRR-RLK238-6|SoLRR-RLK238-6a	SoZg.08G007130.1|SoZg.08G007190.1-P	SoLRR-RLK238-7|SoLRR-RLK238-7a
SoLRR-RLK239	SoZg.08A008230.1	Sobic.008G190000	Chr08A	SoZg.08A008230.1	SoLRR-RLK239-1	SoZg.08B020330.1	SoLRR-RLK239-2	SoZg.08C019310.1	SoLRR-RLK239-3	SoZg.08D019520.1	SoLRR-RLK239-4			SoZg.08F017690.1	SoLRR-RLK239-6	SoZg.08G020340.1	SoLRR-RLK239-7	SoZg.08H018220.1|SoZg.08H018290.1-P	SoLRR-RLK239-8|SoLRR-RLK239-8a
SoLRR-RLK240	SoZg.08A008620.1	Sobic.008G083300	Chr08A	SoZg.08A008620.1|SoZg.08A008670.1-P	SoLRR-RLK240-1|SoLRR-RLK240-1a	SoZg.08B008580.1|SoZg.10B007660.1-P	SoLRR-RLK240-2|SoLRR-RLK240-2a			SoZg.08D008220.1	SoLRR-RLK240-4	SoZg.08E007520.1	SoLRR-RLK240-5
SoLRR-RLK241	SoZg.08A011770.1	Sobic.008G108200	Chr08A	SoZg.08A011770.1	SoLRR-RLK241-1					SoZg.08D011280.1	SoLRR-RLK241-4
SoLRR-RLK242	SoZg.08A014470.1	Sobic.008G134500	Chr08A	SoZg.08A014470.1	SoLRR-RLK242-1
SoLRR-RLK243	SoZg.08A019780.1	Sobic.008G174966	Chr08A	SoZg.08A019780.1	SoLRR-RLK243-1	SoZg.08B018350.1	SoLRR-RLK243-2	SoZg.08C017510.1	SoLRR-RLK243-3	SoZg.08D018100.1	SoLRR-RLK243-4	SoZg.08E017660.1	SoLRR-RLK243-5	SoZg.08F015960.1	SoLRR-RLK243-6
SoLRR-RLK244	SoZg.08A019790.1	Sobic.008G175032	Chr08A	SoZg.08A019790.1|SoZg.08A019820.1-P	SoLRR-RLK244-1|SoLRR-RLK244-1a	SoZg.08B018360.1	SoLRR-RLK244-2	SoZg.08C017520.1	SoLRR-RLK244-3	SoZg.08D018110.1|SoZg.08D018210.1-P	SoLRR-RLK244-4|SoLRR-RLK244-4a	SoZg.08E017670.1	SoLRR-RLK244-5	SoZg.08F015970.1	SoLRR-RLK244-6
SoLRR-RLK245	SoZg.08A021130.1	Sobic.008G186300	Chr08A	SoZg.08A021130.1	SoLRR-RLK245-1	SoZg.08B019820.1	SoLRR-RLK245-2			SoZg.09D000490.1	SoLRR-RLK245-4	SoZg.08E018980.1	SoLRR-RLK245-5	SoZg.08F017210.1	SoLRR-RLK245-6			SoZg.08H018040.1	SoLRR-RLK245-8
SoLRR-RLK246	SoZg.08A021140.1	Sobic.008G186400	Chr08A	SoZg.08A021140.1	SoLRR-RLK246-1	SoZg.08B019830.1	SoLRR-RLK246-2					SoZg.08E018990.1	SoLRR-RLK246-5	SoZg.08F017220.1	SoLRR-RLK246-6
SoLRR-RLK247	SoZg.08B002530.1	Sobic.006G030700	Chr08A			SoZg.08B002530.1	SoLRR-RLK247-2
SoLRR-RLK248	SoZg.08B014340.1	Sobic.008G134500	Chr08B			SoZg.08B014340.1	SoLRR-RLK248-2	SoZg.08C012480.1	SoLRR-RLK248-3	SoZg.08D013770.1	SoLRR-RLK248-4	SoZg.08E009480.1	SoLRR-RLK248-5	SoZg.08F011320.1	SoLRR-RLK248-6
SoLRR-RLK249	SoZg.08B016770.1	Sobic.010G022100	Chr08B			SoZg.08B016770.1	SoLRR-RLK249-2					SoZg.08E015500.1	SoLRR-RLK249-5
SoLRR-RLK250	SoZg.08B019690.1	NA	Chr08B			SoZg.08B019690.1	SoLRR-RLK250-2
SoLRR-RLK251	SoZg.08B019700.1	NA	Chr08B			SoZg.08B019700.1	SoLRR-RLK251-2
SoLRR-RLK252	SoZg.08C004600.1	Sobic.008G052500	Chr08B					SoZg.08C004600.1	SoLRR-RLK252-3
SoLRR-RLK253	SoZg.08C015550.1	Sobic.008G006800	Chr08C					SoZg.08C015550.1|SoZg.05C000520.1-P	SoLRR-RLK253-3|SoLRR-RLK253-3a							SoZg.08G000730.1|SoZg.08G000770.1-P	SoLRR-RLK253-7|SoLRR-RLK253-7a
SoLRR-RLK254	SoZg.08D000120.1	Sobic.005G001100	Chr08C							SoZg.08D000120.1	SoLRR-RLK254-4	SoZg.08E000290.1	SoLRR-RLK254-5	SoZg.08F000130.1	SoLRR-RLK254-6			SoZg.08H000230.1|SoZg.08H000360.1-P	SoLRR-RLK254-8|SoLRR-RLK254-8a
SoLRR-RLK255	SoZg.08D005890.1	Sobic.008G052500	Chr08D							SoZg.08D005890.1	SoLRR-RLK255-4	SoZg.08E005110.1	SoLRR-RLK255-5
SoLRR-RLK256	SoZg.08D005950.1	Sobic.008G052500	Chr08D							SoZg.08D005950.1	SoLRR-RLK256-4	SoZg.08E005170.1	SoLRR-RLK256-5
SoLRR-RLK257	SoZg.08F011330.1	Sobic.008G134300	Chr08D											SoZg.08F011330.1	SoLRR-RLK257-6
SoLRR-RLK258	SoZg.08G006140.1	Sobic.008G052500	Chr08F													SoZg.08G006140.1	SoLRR-RLK258-7
SoLRR-RLK259	SoZg.08H005500.1	Sobic.008G052500	Chr08G															SoZg.08H005500.1	SoLRR-RLK259-8
SoLRR-RLK260	SoZg.08H005600.1	Sobic.008G052500	Chr08H															SoZg.08H005600.1	SoLRR-RLK260-8
SoLRR-RLK261	SoZg.08H008710.1	Sobic.005G038800	Chr08H															SoZg.08H008710.1	SoLRR-RLK261-8
SoLRR-RLK262	SoZg.09A004290.1	Sobic.009G037500	Chr08H	SoZg.09A004290.1	SoLRR-RLK262-1							SoZg.09E004510.1	SoLRR-RLK262-5
SoLRR-RLK263	SoZg.09A006900.1	Sobic.009G058900	Chr09A	SoZg.09A006900.1|SoZg.09A006970.1-P	SoLRR-RLK263-1|SoLRR-RLK263-1a	SoZg.09B006560.1	SoLRR-RLK263-2			SoZg.09D008760.1	SoLRR-RLK263-4	SoZg.09E007400.1	SoLRR-RLK263-5			SoZg.09G005970.1|SoZg.09G005980.1-P	SoLRR-RLK263-7|SoLRR-RLK263-7a	SoZg.09H006240.1	SoLRR-RLK263-8
SoLRR-RLK264	SoZg.09A008410.1	Sobic.003G002100	Chr09A	SoZg.09A008410.1|SoZg.03A016310.1-P	SoLRR-RLK264-1|SoLRR-RLK264-1a					SoZg.03D000220.1	SoLRR-RLK264-4	SoZg.03E000200.1	SoLRR-RLK264-5			SoZg.03G000410.1	SoLRR-RLK264-7	SoZg.03H000260.1|SoZg.03H000430.1-P	SoLRR-RLK264-8|SoLRR-RLK264-8a
SoLRR-RLK265	SoZg.09A015320.1	Sobic.009G138200	Chr09A	SoZg.09A015320.1	SoLRR-RLK265-1	SoZg.09B013970.1	SoLRR-RLK265-2	SoZg.09C014660.1	SoLRR-RLK265-3			SoZg.09E015120.1	SoLRR-RLK265-5	SoZg.09F016650.1	SoLRR-RLK265-6	SoZg.09G012120.1	SoLRR-RLK265-7
SoLRR-RLK266	SoZg.09A018510.1	Sobic.009G174100	Chr09A	SoZg.09A018510.1	SoLRR-RLK266-1	SoZg.09B017380.1	SoLRR-RLK266-2									SoZg.09G015280.1	SoLRR-RLK266-7	SoZg.09H015950.1|SoZg.09H015980.1-P	SoLRR-RLK266-8|SoLRR-RLK266-8a
SoLRR-RLK267	SoZg.09A018590.1	Sobic.009G175100	Chr09A	SoZg.09A018590.1	SoLRR-RLK267-1	SoZg.09B017460.1	SoLRR-RLK267-2	SoZg.09C018560.1	SoLRR-RLK267-3	SoZg.09D019940.1	SoLRR-RLK267-4	SoZg.09E018360.1	SoLRR-RLK267-5			SoZg.09G015400.1	SoLRR-RLK267-7	SoZg.09H016050.1	SoLRR-RLK267-8
SoLRR-RLK268	SoZg.09A018830.1	Sobic.009G177400	Chr09A	SoZg.09A018830.1	SoLRR-RLK268-1	SoZg.09B017760.1	SoLRR-RLK268-2	SoZg.09C018750.1	SoLRR-RLK268-3	SoZg.09D020270.1	SoLRR-RLK268-4	SoZg.09E018530.1	SoLRR-RLK268-5	SoZg.09F019810.1	SoLRR-RLK268-6	SoZg.09G015610.1	SoLRR-RLK268-7	SoZg.09H016340.1	SoLRR-RLK268-8
SoLRR-RLK269	SoZg.09A021160.1	Sobic.009G203600	Chr09A	SoZg.09A021160.1	SoLRR-RLK269-1	SoZg.09B020390.1	SoLRR-RLK269-2	SoZg.09C021190.1	SoLRR-RLK269-3	SoZg.09D023030.1	SoLRR-RLK269-4	SoZg.09E020770.1	SoLRR-RLK269-5	SoZg.09F021790.1	SoLRR-RLK269-6	SoZg.09G018120.1	SoLRR-RLK269-7	SoZg.10H007120.1	SoLRR-RLK269-8
SoLRR-RLK270	SoZg.09A024850.1	NA	Chr09A	SoZg.09A024850.1	SoLRR-RLK270-1									SoZg.09F012480.1	SoLRR-RLK270-6
SoLRR-RLK271	SoZg.09A026640.1	Sobic.009G251800	Chr09A	SoZg.09A026640.1	SoLRR-RLK271-1	SoZg.09B025480.1	SoLRR-RLK271-2	SoZg.09C027050.1	SoLRR-RLK271-3	SoZg.09D028480.1	SoLRR-RLK271-4	SoZg.09E025070.1	SoLRR-RLK271-5	SoZg.09F027140.1	SoLRR-RLK271-6	SoZg.09G023220.1	SoLRR-RLK271-7	SoZg.09H023250.1	SoLRR-RLK271-8
SoLRR-RLK272	SoZg.09A027580.1	Sobic.009G259500	Chr09A	SoZg.09A027580.1	SoLRR-RLK272-1			SoZg.09C027810.1|SoZg.09C027850.1-P	SoLRR-RLK272-3|SoLRR-RLK272-3a	SoZg.09D029180.1	SoLRR-RLK272-4	SoZg.09E013340.1|SoZg.09E025830.1-P	SoLRR-RLK272-5|SoLRR-RLK272-5a					SoZg.09H023820.1|SoZg.09H023910.1-P	SoLRR-RLK272-8|SoLRR-RLK272-8a
SoLRR-RLK273	SoZg.09B006360.1	Sobic.009G058900	Chr09A			SoZg.09B006360.1	SoLRR-RLK273-2	SoZg.09C005370.1	SoLRR-RLK273-3	SoZg.09D016780.1	SoLRR-RLK273-4	SoZg.09E007140.1	SoLRR-RLK273-5
SoLRR-RLK274	SoZg.09B006490.1	Sobic.009G060700	Chr09B			SoZg.09B006490.1	SoLRR-RLK274-2			SoZg.09D008600.1|SoZg.09D008660.1-P	SoLRR-RLK274-4|SoLRR-RLK274-4a	SoZg.09E007300.1	SoLRR-RLK274-5	SoZg.09F009360.1	SoLRR-RLK274-6			SoZg.09H006160.1|SoZg.07H003790.1-P	SoLRR-RLK274-8|SoLRR-RLK274-8a
SoLRR-RLK275	SoZg.09B017010.1	Sobic.009G169400	Chr09B			SoZg.09B017010.1	SoLRR-RLK275-2	SoZg.09C017910.1	SoLRR-RLK275-3	SoZg.09D019550.1	SoLRR-RLK275-4	SoZg.09E017800.1	SoLRR-RLK275-5			SoZg.09G014840.1	SoLRR-RLK275-7	SoZg.09H015610.1	SoLRR-RLK275-8
SoLRR-RLK276	SoZg.09B017410.1	Sobic.009G174400	Chr09B			SoZg.09B017410.1	SoLRR-RLK276-2									SoZg.09G015320.1	SoLRR-RLK276-7
SoLRR-RLK277	SoZg.09B017490.1	Sobic.009G175600	Chr09B			SoZg.09B017490.1	SoLRR-RLK277-2
SoLRR-RLK278	SoZg.09B020590.1	Sobic.009G204900	Chr09B			SoZg.09B020590.1	SoLRR-RLK278-2	SoZg.09C021320.1	SoLRR-RLK278-3	SoZg.09D023230.1	SoLRR-RLK278-4	SoZg.09E020950.1	SoLRR-RLK278-5	SoZg.09F021990.1	SoLRR-RLK278-6	SoZg.09G018220.1|SoZg.09G018250.1-P	SoLRR-RLK278-7|SoLRR-RLK278-7a
SoLRR-RLK279	SoZg.09C008040.1	Sobic.009G079300	Chr09B					SoZg.09C008040.1	SoLRR-RLK279-3	SoZg.09D010870.1	SoLRR-RLK279-4			SoZg.09F011330.1	SoLRR-RLK279-6			SoZg.09H008190.1	SoLRR-RLK279-8
SoLRR-RLK280	SoZg.09C021300.1	Sobic.009G204700	Chr09C					SoZg.09C021300.1	SoLRR-RLK280-3	SoZg.07D004410.1	SoLRR-RLK280-4			SoZg.09F021950.1|SoZg.09F021970.1-P	SoLRR-RLK280-6|SoLRR-RLK280-6a	SoZg.09G018200.1|SoZg.09G018230.1-P	SoLRR-RLK280-7|SoLRR-RLK280-7a
SoLRR-RLK281	SoZg.09F027510.1	Sobic.009G238700	Chr09C											SoZg.09F027510.1	SoLRR-RLK281-6
SoLRR-RLK282	SoZg.09H021880.1	Sobic.010G228800	Chr09F															SoZg.09H021880.1	SoLRR-RLK282-8
SoLRR-RLK283	SoZg.10A002650.1	Sobic.010G020600	Chr09H	SoZg.10A002650.1	SoLRR-RLK283-1	SoZg.10B002480.1	SoLRR-RLK283-2	SoZg.10C002400.1	SoLRR-RLK283-3	SoZg.10D002900.1	SoLRR-RLK283-4	SoZg.10E002470.1|SoZg.08E004330.1-P	SoLRR-RLK283-5|SoLRR-RLK283-5a	SoZg.10F002820.1	SoLRR-RLK283-6	SoZg.10G001570.1	SoLRR-RLK283-7	SoZg.10H002140.1	SoLRR-RLK283-8
SoLRR-RLK284	SoZg.10A003080.1	Sobic.010G024500	Chr10A	SoZg.10A003080.1	SoLRR-RLK284-1	SoZg.10B003140.1	SoLRR-RLK284-2	SoZg.10C002760.1|SoZg.10C002870.1-P	SoLRR-RLK284-3|SoLRR-RLK284-3a	SoZg.10D003500.1	SoLRR-RLK284-4	SoZg.10E003020.1	SoLRR-RLK284-5	SoZg.10F003360.1	SoLRR-RLK284-6			SoZg.10H002530.1	SoLRR-RLK284-8
SoLRR-RLK285	SoZg.10A006100.1	Sobic.010G067200	Chr10A	SoZg.10A006100.1	SoLRR-RLK285-1			SoZg.10C007450.1	SoLRR-RLK285-3	SoZg.10D008300.1	SoLRR-RLK285-4			SoZg.10F007690.1	SoLRR-RLK285-6	SoZg.10G004890.1	SoLRR-RLK285-7
SoLRR-RLK286	SoZg.10A006120.1	Sobic.010G067300	Chr10A	SoZg.10A006120.1	SoLRR-RLK286-1			SoZg.10C007460.1	SoLRR-RLK286-3	SoZg.10D008310.1	SoLRR-RLK286-4	SoZg.10E007710.1	SoLRR-RLK286-5	SoZg.10F007700.1	SoLRR-RLK286-6	SoZg.10G004900.1	SoLRR-RLK286-7
SoLRR-RLK287	SoZg.10A006130.1	Sobic.010G067400	Chr10A	SoZg.10A006130.1	SoLRR-RLK287-1			SoZg.10C007470.1	SoLRR-RLK287-3	SoZg.10D008320.1	SoLRR-RLK287-4	SoZg.10E007720.1	SoLRR-RLK287-5	SoZg.10F007710.1	SoLRR-RLK287-6	SoZg.10G004920.1	SoLRR-RLK287-7
SoLRR-RLK288	SoZg.10A006790.1	Sobic.010G074000	Chr10A	SoZg.10A006790.1	SoLRR-RLK288-1	SoZg.10B008700.1	SoLRR-RLK288-2	SoZg.10C008480.1|SoZg.10C008490.1-P	SoLRR-RLK288-3|SoLRR-RLK288-3a	SoZg.10D009080.1	SoLRR-RLK288-4	SoZg.10E008340.1	SoLRR-RLK288-5	SoZg.10F008840.1	SoLRR-RLK288-6	SoZg.10G005180.1	SoLRR-RLK288-7	SoZg.10H007600.1	SoLRR-RLK288-8
SoLRR-RLK289	SoZg.10A007060.1	Sobic.010G077000	Chr10A	SoZg.10A007060.1	SoLRR-RLK289-1	SoZg.10B009360.1|SoZg.10B012720.1-P|SoZg.01B038710.1-P|SoZg.06B005560.1-P	SoLRR-RLK289-2|SoLRR-RLK289-2a|SoLRR-RLK289-2b|SoLRR-RLK289-2c	SoZg.10C005710.1	SoLRR-RLK289-3	SoZg.10D009280.1	SoLRR-RLK289-4							SoZg.10H024310.1	SoLRR-RLK289-8
SoLRR-RLK290	SoZg.10A010560.1	Sobic.010G115300	Chr10A	SoZg.10A010560.1	SoLRR-RLK290-1							SoZg.10E013780.1	SoLRR-RLK290-5	SoZg.10F012540.1	SoLRR-RLK290-6			SoZg.10H010980.1	SoLRR-RLK290-8
SoLRR-RLK291	SoZg.10A014640.1	Sobic.010G161300	Chr10A	SoZg.10A014640.1	SoLRR-RLK291-1	SoZg.10B018980.1	SoLRR-RLK291-2	SoZg.10C016160.1	SoLRR-RLK291-3	SoZg.10D016530.1	SoLRR-RLK291-4	SoZg.10E017670.1	SoLRR-RLK291-5	SoZg.10F016300.1	SoLRR-RLK291-6	SoZg.06G006620.1|SoZg.10G013100.1-P	SoLRR-RLK291-7|SoLRR-RLK291-7a	SoZg.10H015030.1	SoLRR-RLK291-8
SoLRR-RLK292	SoZg.10A015620.1	Sobic.010G167500	Chr10A	SoZg.10A015620.1	SoLRR-RLK292-1	SoZg.10B016750.1	SoLRR-RLK292-2			SoZg.04D006530.1	SoLRR-RLK292-4	SoZg.10E018340.1	SoLRR-RLK292-5	SoZg.10F016980.1	SoLRR-RLK292-6	SoZg.10G014080.1	SoLRR-RLK292-7	SoZg.10H015400.1	SoLRR-RLK292-8
SoLRR-RLK293	SoZg.10A015630.1	Sobic.010G167500	Chr10A	SoZg.10A015630.1	SoLRR-RLK293-1			SoZg.10C016860.1	SoLRR-RLK293-3			SoZg.10E018360.1	SoLRR-RLK293-5	SoZg.04F013050.1|SoZg.10F017030.1-P	SoLRR-RLK293-6|SoLRR-RLK293-6a	SoZg.10G014090.1	SoLRR-RLK293-7	SoZg.10H015720.1	SoLRR-RLK293-8
SoLRR-RLK294	SoZg.10A016490.1	Sobic.010G177100	Chr10A	SoZg.10A016490.1	SoLRR-RLK294-1			SoZg.10C017800.1	SoLRR-RLK294-3	SoZg.10D017840.1	SoLRR-RLK294-4	SoZg.10E019240.1	SoLRR-RLK294-5			SoZg.10G015320.1	SoLRR-RLK294-7	SoZg.04H010430.1|SoZg.10H016540.1-P	SoLRR-RLK294-8|SoLRR-RLK294-8a
SoLRR-RLK295	SoZg.10A016510.1	Sobic.010G177300	Chr10A	SoZg.10A016510.1	SoLRR-RLK295-1			SoZg.10C017820.1	SoLRR-RLK295-3	SoZg.10D017880.1	SoLRR-RLK295-4	SoZg.10E019260.1	SoLRR-RLK295-5			SoZg.10G015350.1	SoLRR-RLK295-7	SoZg.10H016560.1|SoZg.04H010410.1-P	SoLRR-RLK295-8|SoLRR-RLK295-8a
SoLRR-RLK296	SoZg.10A018320.1	Sobic.010G199700	Chr10A	SoZg.10A018320.1	SoLRR-RLK296-1	SoZg.10B019270.1	SoLRR-RLK296-2	SoZg.10C020230.1	SoLRR-RLK296-3	SoZg.10D020070.1	SoLRR-RLK296-4	SoZg.10E022210.1	SoLRR-RLK296-5			SoZg.10G017600.1	SoLRR-RLK296-7	SoZg.10H018730.1	SoLRR-RLK296-8
SoLRR-RLK297	SoZg.10A023330.1	Sobic.010G267700	Chr10A	SoZg.10A023330.1	SoLRR-RLK297-1			SoZg.10C026700.1|SoZg.10C026740.1-P	SoLRR-RLK297-3|SoLRR-RLK297-3a					SoZg.10F027720.1	SoLRR-RLK297-6	SoZg.10G024780.1	SoLRR-RLK297-7	SoZg.10H026140.1	SoLRR-RLK297-8
SoLRR-RLK298	SoZg.10A023430.1	NA	Chr10A	SoZg.10A023430.1	SoLRR-RLK298-1
SoLRR-RLK299	SoZg.10B017510.1	Sobic.010G178700	Chr10A			SoZg.10B017510.1	SoLRR-RLK299-2			SoZg.10D017920.1	SoLRR-RLK299-4	SoZg.10E019580.1	SoLRR-RLK299-5					SoZg.10H016760.1	SoLRR-RLK299-8
SoLRR-RLK300	SoZg.10B019110.1	NA	Chr10B			SoZg.10B019110.1	SoLRR-RLK300-2									SoZg.09G004800.1|SoZg.10G007310.1-P	SoLRR-RLK300-7|SoLRR-RLK300-7a
SoLRR-RLK301	SoZg.10B020750.1	Sobic.010G217400	Chr10B			SoZg.10B020750.1	SoLRR-RLK301-2	SoZg.10C021760.1	SoLRR-RLK301-3	SoZg.10D022060.1	SoLRR-RLK301-4	SoZg.10E024610.1	SoLRR-RLK301-5			SoZg.10G019050.1	SoLRR-RLK301-7	SoZg.10H020290.1	SoLRR-RLK301-8
SoLRR-RLK302	SoZg.10B020880.1	Sobic.010G218600	Chr10B			SoZg.10B020880.1	SoLRR-RLK302-2	SoZg.10C021920.1	SoLRR-RLK302-3	SoZg.10D022190.1	SoLRR-RLK302-4	SoZg.10E024780.1	SoLRR-RLK302-5	SoZg.09F018880.1	SoLRR-RLK302-6	SoZg.10G019240.1	SoLRR-RLK302-7
SoLRR-RLK303	SoZg.10C001720.1	Sobic.002G205900	Chr10B					SoZg.10C001720.1	SoLRR-RLK303-3
SoLRR-RLK304	SoZg.10C001990.1	Sobic.002G176700	Chr10C					SoZg.10C001990.1|SoZg.02C020560.1-P	SoLRR-RLK304-3|SoLRR-RLK304-3a
SoLRR-RLK305	SoZg.10C017700.1	NA	Chr10C					SoZg.10C017700.1	SoLRR-RLK305-3			SoZg.10E019180.1	SoLRR-RLK305-5
SoLRR-RLK306	SoZg.10C017730.1	Sobic.010G176700	Chr10C					SoZg.10C017730.1	SoLRR-RLK306-3
SoLRR-RLK307	SoZg.10D025880.1	Sobic.010G241500	Chr10C							SoZg.10D025880.1	SoLRR-RLK307-4			SoZg.10F024600.1	SoLRR-RLK307-6	SoZg.10G011760.1	SoLRR-RLK307-7	SoZg.10H023270.1	SoLRR-RLK307-8
SoLRR-RLK308	SoZg.10E006670.1	Sobic.010G054400	Chr10D									SoZg.10E006670.1	SoLRR-RLK308-5
SoLRR-RLK309	SoZg.10G008850.1	Sobic.010G115300	Chr10E	SoZg.10G008850.1	SoLRR-RLK309-1
SoLRR-RLK310	SoZg.10H021740.1	Sobic.010G228800	Chr10H															SoZg.10H021740.1	SoLRR-RLK310-8
SoLRR-RLK311	SoZg.ctg058603			SoZg.ctg058603	SoLRR-RLK311-1
SoLRR-RLK312	SoZg.ctg126112			SoZg.ctg126112	SoLRR-RLK312-1
