# Supplementary material for: Genomic investigation of duplication, functional conservation, and divergence in the LRR-RLK Family of Saccharum
Source: BMC Genomics. 2024 Feb 9;25:165. doi: 10.1186/s12864-024-10073-z (PMC10854099; doi:10.1186/s12864-024-10073-z)
Supplement: Supplementary file 2 — Additional file 2. Members of identified LRR-RLK gene family in Sorghum and Arabidopsis. [file 12864_2024_10073_MOESM2_ESM.xlsx]

## Sheet: S. bicolor
Gene_ID	Name	Chr	Starting position	End position
Sobic.001G037400.1	SbLRR-RLK1	Chr01	2787774	2792855
Sobic.001G064700.1	SbLRR-RLK2	Chr01	4893724	4897389
Sobic.001G074200.1	SbLRR-RLK3	Chr01	5670222	5674809
Sobic.001G085300.1	SbLRR-RLK4	Chr01	6580332	6585297
Sobic.001G108400.1	SbLRR-RLK5	Chr01	8406232	8410478
Sobic.001G113800.1	SbLRR-RLK6	Chr01	8916540	8920797
Sobic.001G116600.1	SbLRR-RLK7	Chr01	9094192	9097671
Sobic.001G224000.1	SbLRR-RLK8	Chr01	21454934	21459254
Sobic.001G261400.2	SbLRR-RLK9	Chr01	32791663	32797406
Sobic.001G261400.3	SbLRR-RLK10	Chr01	32792191	32797461
Sobic.001G261400.5	SbLRR-RLK11	Chr01	32792069	32797406
Sobic.001G261400.4	SbLRR-RLK12	Chr01	32791663	32797406
Sobic.001G261400.6	SbLRR-RLK13	Chr01	32792180	32797462
Sobic.001G265700.1	SbLRR-RLK14	Chr01	50222014	50225800
Sobic.001G273500.1	SbLRR-RLK15	Chr01	52903185	52907096
Sobic.001G274400.1	SbLRR-RLK16	Chr01	53141216	53145188
Sobic.001G346100.1	SbLRR-RLK17	Chr01	63561412	63567973
Sobic.001G381100.1	SbLRR-RLK18	Chr01	66890340	66894214
Sobic.001G382700.3	SbLRR-RLK19	Chr01	67044225	67048835
Sobic.001G382700.1	SbLRR-RLK20	Chr01	67044225	67049363
Sobic.001G382700.5	SbLRR-RLK21	Chr01	67044225	67048078
Sobic.001G382700.4	SbLRR-RLK22	Chr01	67044225	67047829
Sobic.001G389600.1	SbLRR-RLK23	Chr01	67615790	67620487
Sobic.001G403200.1	SbLRR-RLK24	Chr01	68831715	68834548
Sobic.001G425700.1	SbLRR-RLK25	Chr01	70541481	70547885
Sobic.001G446400.1	SbLRR-RLK26	Chr01	72324051	72327951
Sobic.001G451800.1	SbLRR-RLK27	Chr01	72864349	72870674
Sobic.001G480800.1	SbLRR-RLK28	Chr01	75277407	75283113
Sobic.001G506100.1	SbLRR-RLK29	Chr01	77428758	77432264
Sobic.001G522300.1	SbLRR-RLK30	Chr01	78725502	78728272
Sobic.002G006100.1	SbLRR-RLK31	Chr02	600680	604194
Sobic.002G009900.1	SbLRR-RLK32	Chr02	904334	907048
Sobic.002G027600.3	SbLRR-RLK33	Chr02	2551278	2556127
Sobic.002G027600.1	SbLRR-RLK34	Chr02	2551542	2556127
Sobic.002G032500.1	SbLRR-RLK35	Chr02	2983320	2990940
Sobic.002G035600.1	SbLRR-RLK36	Chr02	3340297	3345184
Sobic.002G074000.1	SbLRR-RLK37	Chr02	7683772	7687384
Sobic.002G074700.2	SbLRR-RLK38	Chr02	7731958	7736235
Sobic.002G074900.1	SbLRR-RLK39	Chr02	7747230	7750717
Sobic.002G075000.1	SbLRR-RLK40	Chr02	7760765	7764296
Sobic.002G075100.1	SbLRR-RLK41	Chr02	7766408	7769960
Sobic.002G075300.2	SbLRR-RLK42	Chr02	7792286	7797178
Sobic.002G075400.2	SbLRR-RLK43	Chr02	7805650	7809823
Sobic.002G075700.1	SbLRR-RLK44	Chr02	7831588	7835716
Sobic.002G077400.1	SbLRR-RLK45	Chr02	8061094	8064815
Sobic.002G086900.1	SbLRR-RLK46	Chr02	9204266	9207676
Sobic.002G142200.1	SbLRR-RLK47	Chr02	23212128	23215412
Sobic.002G155400.1	SbLRR-RLK48	Chr02	47251819	47256309
Sobic.002G172100.1	SbLRR-RLK49	Chr02	54497617	54500902
Sobic.002G172200.1	SbLRR-RLK50	Chr02	54544705	54547972
Sobic.002G176700.1	SbLRR-RLK51	Chr02	55649385	55657413
Sobic.002G177600.1	SbLRR-RLK52	Chr02	55775760	55783049
Sobic.002G177600.2	SbLRR-RLK53	Chr02	55778884	55783049
Sobic.002G177800.2	SbLRR-RLK54	Chr02	55790727	55797576
Sobic.002G178000.1	SbLRR-RLK55	Chr02	55825076	55837796
Sobic.002G178000.2	SbLRR-RLK56	Chr02	55825076	55837796
Sobic.002G178101.1	SbLRR-RLK57	Chr02	55939953	55959686
Sobic.002G178101.2	SbLRR-RLK58	Chr02	55939953	55959686
Sobic.002G195800.3	SbLRR-RLK59	Chr02	58417953	58421597
Sobic.002G195800.1	SbLRR-RLK60	Chr02	58417953	58420740
Sobic.002G195800.2	SbLRR-RLK61	Chr02	58417953	58420740
Sobic.002G195800.4	SbLRR-RLK62	Chr02	58417953	58421597
Sobic.002G205900.1	SbLRR-RLK63	Chr02	59738248	59742528
Sobic.002G295800.1	SbLRR-RLK64	Chr02	67292901	67297685
Sobic.002G295800.2	SbLRR-RLK65	Chr02	67292901	67297685
Sobic.002G308200.1	SbLRR-RLK66	Chr02	68255418	68260174
Sobic.002G341200.1	SbLRR-RLK67	Chr02	70797268	70803212
Sobic.002G349500.1	SbLRR-RLK68	Chr02	71409929	71412972
Sobic.002G363400.1	SbLRR-RLK69	Chr02	72452563	72456832
Sobic.002G366900.2	SbLRR-RLK70	Chr02	72656975	72661262
Sobic.002G366900.3	SbLRR-RLK71	Chr02	72656975	72660405
Sobic.002G376100.1	SbLRR-RLK72	Chr02	73349023	73354616
Sobic.002G383100.1	SbLRR-RLK73	Chr02	73889762	73894897
Sobic.002G419200.1	SbLRR-RLK74	Chr02	76674471	76679768
Sobic.002G419200.3	SbLRR-RLK75	Chr02	76674471	76679768
Sobic.002G419200.2	SbLRR-RLK76	Chr02	76674471	76679768
Sobic.003G002100.1	SbLRR-RLK77	Chr03	230519	237445
Sobic.003G013000.1	SbLRR-RLK78	Chr03	1188113	1192438
Sobic.003G024100.1	SbLRR-RLK79	Chr03	2066423	2070940
Sobic.003G051100.1	SbLRR-RLK80	Chr03	4645225	4650634
Sobic.003G052100.2	SbLRR-RLK81	Chr03	4689858	4694726
Sobic.003G067600.1	SbLRR-RLK82	Chr03	5734677	5739236
Sobic.003G068100.1	SbLRR-RLK83	Chr03	5769733	5772798
Sobic.003G068200.3	SbLRR-RLK84	Chr03	5783717	5787694
Sobic.003G068200.2	SbLRR-RLK85	Chr03	5783717	5787694
Sobic.003G069700.2	SbLRR-RLK86	Chr03	5947617	5951627
Sobic.003G069950.1	SbLRR-RLK87	Chr03	5988613	5992771
Sobic.003G069950.3	SbLRR-RLK88	Chr03	5989134	5992771
Sobic.003G069950.2	SbLRR-RLK89	Chr03	5988613	5992771
Sobic.003G070025.1	SbLRR-RLK90	Chr03	5996765	6001025
Sobic.003G070025.2	SbLRR-RLK91	Chr03	5996765	6001018
Sobic.003G072000.3	SbLRR-RLK92	Chr03	6112451	6116041
Sobic.003G083500.1	SbLRR-RLK93	Chr03	7186129	7188358
Sobic.003G107000.1	SbLRR-RLK94	Chr03	9695335	9699409
Sobic.003G141200.2	SbLRR-RLK95	Chr03	13766644	13770312
Sobic.003G174700.1	SbLRR-RLK96	Chr03	42068917	42072321
Sobic.003G196000.2	SbLRR-RLK97	Chr03	52044961	52049482
Sobic.003G196000.3	SbLRR-RLK98	Chr03	52044644	52049482
Sobic.003G214900.1	SbLRR-RLK99	Chr03	54928110	54933783
Sobic.003G254100.1	SbLRR-RLK100	Chr03	59261811	59268647
Sobic.003G254100.2	SbLRR-RLK101	Chr03	59261811	59268643
Sobic.003G254100.3	SbLRR-RLK102	Chr03	59263117	59268643
Sobic.003G265900.1	SbLRR-RLK103	Chr03	60278862	60282935
Sobic.003G265900.2	SbLRR-RLK104	Chr03	60278347	60282935
Sobic.003G274900.1	SbLRR-RLK105	Chr03	61118480	61120849
Sobic.003G277900.1	SbLRR-RLK106	Chr03	61388359	61393032
Sobic.003G291600.1	SbLRR-RLK107	Chr03	62418196	62421907
Sobic.003G291600.2	SbLRR-RLK108	Chr03	62418196	62421907
Sobic.003G291700.1	SbLRR-RLK109	Chr03	62426982	62430664
Sobic.003G335000.1	SbLRR-RLK110	Chr03	65840070	65845677
Sobic.003G335100.1	SbLRR-RLK111	Chr03	65846755	65855767
Sobic.003G336700.1	SbLRR-RLK112	Chr03	65983483	65994229
Sobic.003G336900.1	SbLRR-RLK113	Chr03	66015081	66020418
Sobic.003G338200.1	SbLRR-RLK114	Chr03	66127742	66131528
Sobic.003G375800.1	SbLRR-RLK115	Chr03	69041682	69047570
Sobic.003G402100.3	SbLRR-RLK116	Chr03	71042202	71048857
Sobic.003G402100.2	SbLRR-RLK117	Chr03	71041414	71048860
Sobic.003G432000.1	SbLRR-RLK118	Chr03	73443047	73447833
Sobic.004G008600.1	SbLRR-RLK119	Chr04	743367	746823
Sobic.004G015500.1	SbLRR-RLK120	Chr04	1241456	1246803
Sobic.004G034200.3	SbLRR-RLK121	Chr04	2759760	2763970
Sobic.004G034200.1	SbLRR-RLK122	Chr04	2759760	2763970
Sobic.004G034200.4	SbLRR-RLK123	Chr04	2759760	2763970
Sobic.004G034200.5	SbLRR-RLK124	Chr04	2759760	2762846
Sobic.004G042600.1	SbLRR-RLK125	Chr04	3487415	3494553
Sobic.004G044500.1	SbLRR-RLK126	Chr04	3664858	3668034
Sobic.004G044700.1	SbLRR-RLK127	Chr04	3679891	3683061
Sobic.004G044800.1	SbLRR-RLK128	Chr04	3688626	3692202
Sobic.004G047300.1	SbLRR-RLK129	Chr04	3847477	3850900
Sobic.004G059200.1	SbLRR-RLK130	Chr04	4753488	4756202
Sobic.004G060900.1	SbLRR-RLK131	Chr04	4876630	4886671
Sobic.004G060900.2	SbLRR-RLK132	Chr04	4875224	4886649
Sobic.004G060900.3	SbLRR-RLK133	Chr04	4876751	4886658
Sobic.004G073800.1	SbLRR-RLK134	Chr04	6006873	6013734
Sobic.004G078400.1	SbLRR-RLK135	Chr04	6435127	6440788
Sobic.004G078500.3	SbLRR-RLK136	Chr04	6453598	6460776
Sobic.004G091300.1	SbLRR-RLK137	Chr04	7765120	7769961
Sobic.004G091300.2	SbLRR-RLK138	Chr04	7765120	7769962
Sobic.004G091500.1	SbLRR-RLK139	Chr04	7771317	7775485
Sobic.004G099700.1	SbLRR-RLK140	Chr04	8916305	8920208
Sobic.004G104800.1	SbLRR-RLK141	Chr04	9871363	9878050
Sobic.004G106200.1	SbLRR-RLK142	Chr04	10059845	10061955
Sobic.004G111200.1	SbLRR-RLK143	Chr04	10951157	10954556
Sobic.004G126100.2	SbLRR-RLK144	Chr04	14932515	14934423
Sobic.004G128200.3	SbLRR-RLK145	Chr04	16085834	16091392
Sobic.004G189900.1	SbLRR-RLK146	Chr04	54181040	54187021
Sobic.004G214900.1	SbLRR-RLK147	Chr04	56475667	56479665
Sobic.004G222100.1	SbLRR-RLK148	Chr04	57226031	57229180
Sobic.004G252200.1	SbLRR-RLK149	Chr04	59820576	59825050
Sobic.004G252200.2	SbLRR-RLK150	Chr04	59820576	59825050
Sobic.004G288200.1	SbLRR-RLK151	Chr04	62993451	62997278
Sobic.004G317200.1	SbLRR-RLK152	Chr04	65305461	65313152
Sobic.004G357000.1	SbLRR-RLK153	Chr04	68394779	68399739
Sobic.005G001100.1	SbLRR-RLK154	Chr05	97069	102742
Sobic.005G005700.1	SbLRR-RLK155	Chr05	437400	441845
Sobic.005G019300.1	SbLRR-RLK156	Chr05	1749840	1754097
Sobic.005G038800.2	SbLRR-RLK157	Chr05	3548794	3552079
Sobic.005G050300.1	SbLRR-RLK158	Chr05	4804502	4808198
Sobic.005G055900.1	SbLRR-RLK159	Chr05	5657820	5661779
Sobic.005G057700.1	SbLRR-RLK160	Chr05	5912195	5928031
Sobic.005G065000.1	SbLRR-RLK161	Chr05	7303703	7308391
Sobic.005G091300.2	SbLRR-RLK162	Chr05	13440019	13444633
Sobic.005G091300.1	SbLRR-RLK163	Chr05	13438571	13444650
Sobic.005G092700.1	SbLRR-RLK164	Chr05	14280387	14285925
Sobic.005G092700.3	SbLRR-RLK165	Chr05	14280387	14285925
Sobic.005G092700.2	SbLRR-RLK166	Chr05	14280387	14285925
Sobic.005G092700.4	SbLRR-RLK167	Chr05	14280387	14285925
Sobic.005G111000.1	SbLRR-RLK168	Chr05	35459895	35482244
Sobic.005G111000.2	SbLRR-RLK169	Chr05	35464510	35482244
Sobic.005G116700.1	SbLRR-RLK170	Chr05	51344054	51360634
Sobic.005G122400.1	SbLRR-RLK171	Chr05	53748065	53753266
Sobic.005G122400.2	SbLRR-RLK172	Chr05	53748087	53753178
Sobic.005G131600.2	SbLRR-RLK173	Chr05	57234883	57238141
Sobic.005G131600.3	SbLRR-RLK174	Chr05	57234472	57238331
Sobic.005G131600.4	SbLRR-RLK175	Chr05	57234861	57238331
Sobic.005G131600.5	SbLRR-RLK176	Chr05	57234861	57238331
Sobic.005G182400.1	SbLRR-RLK177	Chr05	66490338	66496409
Sobic.005G187700.1	SbLRR-RLK178	Chr05	67246207	67250228
Sobic.005G192000.1	SbLRR-RLK179	Chr05	67557650	67560096
Sobic.005G205100.1	SbLRR-RLK180	Chr05	69071513	69076162
Sobic.005G205300.1	SbLRR-RLK181	Chr05	69115832	69119564
Sobic.005G220740.1	SbLRR-RLK182	Chr05	70762552	70766050
Sobic.006G000600.1	SbLRR-RLK183	Chr06	34810	44508
Sobic.006G013300.1	SbLRR-RLK184	Chr06	1909956	1914230
Sobic.006G030300.1	SbLRR-RLK185	Chr06	6450251	6453155
Sobic.006G030400.1	SbLRR-RLK186	Chr06	6458213	6461318
Sobic.006G030600.2	SbLRR-RLK187	Chr06	6506669	6509557
Sobic.006G030700.3	SbLRR-RLK188	Chr06	6511972	6515188
Sobic.006G104500.1	SbLRR-RLK189	Chr06	47421172	47426397
Sobic.006G108700.1	SbLRR-RLK190	Chr06	47802023	47805004
Sobic.006G127400.1	SbLRR-RLK191	Chr06	49244608	49247688
Sobic.006G140000.1	SbLRR-RLK192	Chr06	50205421	50211257
Sobic.006G140000.2	SbLRR-RLK193	Chr06	50205421	50211256
Sobic.006G187000.1	SbLRR-RLK194	Chr06	54187565	54191059
Sobic.006G215600.2	SbLRR-RLK195	Chr06	56352751	56361081
Sobic.006G215600.3	SbLRR-RLK196	Chr06	56352751	56361081
Sobic.006G217900.1	SbLRR-RLK197	Chr06	56527880	56532199
Sobic.006G217900.2	SbLRR-RLK198	Chr06	56527880	56532199
Sobic.006G241800.1	SbLRR-RLK199	Chr06	58242697	58247823
Sobic.006G262400.1	SbLRR-RLK200	Chr06	59724408	59727512
Sobic.006G272500.1	SbLRR-RLK201	Chr06	60407720	60413613
Sobic.006G274866.1	SbLRR-RLK202	Chr06	60600463	60604477
Sobic.007G019600.1	SbLRR-RLK203	Chr07	1836253	1840268
Sobic.007G019600.2	SbLRR-RLK204	Chr07	1837603	1839874
Sobic.007G038000.1	SbLRR-RLK205	Chr07	3706154	3710416
Sobic.007G059600.1	SbLRR-RLK206	Chr07	6233483	6239958
Sobic.007G059600.2	SbLRR-RLK207	Chr07	6233483	6238808
Sobic.007G113300.1	SbLRR-RLK208	Chr07	44395897	44398984
Sobic.007G113300.3	SbLRR-RLK209	Chr07	44395897	44398984
Sobic.007G113300.2	SbLRR-RLK210	Chr07	44395897	44398984
Sobic.007G115400.1	SbLRR-RLK211	Chr07	50009447	50013030
Sobic.007G132300.1	SbLRR-RLK212	Chr07	55205000	55207456
Sobic.007G142900.1	SbLRR-RLK213	Chr07	57287944	57294518
Sobic.007G142900.2	SbLRR-RLK214	Chr07	57287944	57294518
Sobic.007G142900.5	SbLRR-RLK215	Chr07	57291499	57294578
Sobic.007G144600.1	SbLRR-RLK216	Chr07	57454838	57461165
Sobic.007G149700.1	SbLRR-RLK217	Chr07	58087095	58105194
Sobic.007G149700.2	SbLRR-RLK218	Chr07	58087095	58105194
Sobic.007G149700.3	SbLRR-RLK219	Chr07	58087095	58105194
Sobic.007G149700.4	SbLRR-RLK220	Chr07	58092900	58105194
Sobic.007G204800.1	SbLRR-RLK221	Chr07	63534825	63537513
Sobic.007G220400.1	SbLRR-RLK222	Chr07	64858631	64863205
Sobic.008G001300.1	SbLRR-RLK223	Chr08	127632	133043
Sobic.008G001300.2	SbLRR-RLK224	Chr08	127632	133043
Sobic.008G006800.1	SbLRR-RLK225	Chr08	570019	573574
Sobic.008G007400.1	SbLRR-RLK226	Chr08	593219	597475
Sobic.008G052500.1	SbLRR-RLK227	Chr08	5304683	5308646
Sobic.008G053000.2	SbLRR-RLK228	Chr08	5357248	5366955
Sobic.008G053000.3	SbLRR-RLK229	Chr08	5357248	5366955
Sobic.008G060000.1	SbLRR-RLK230	Chr08	6388218	6391985
Sobic.008G060500.2	SbLRR-RLK231	Chr08	6467260	6473013
Sobic.008G060500.3	SbLRR-RLK232	Chr08	6467260	6471589
Sobic.008G060700.1	SbLRR-RLK233	Chr08	6475061	6477748
Sobic.008G064601.1	SbLRR-RLK234	Chr08	7093521	7096978
Sobic.008G065200.3	SbLRR-RLK235	Chr08	7253563	7256965
Sobic.008G083300.1	SbLRR-RLK236	Chr08	15913765	15921231
Sobic.008G108200.3	SbLRR-RLK237	Chr08	50628745	50631887
Sobic.008G134300.1	SbLRR-RLK238	Chr08	56269822	56285931
Sobic.008G134500.1	SbLRR-RLK239	Chr08	56299336	56305370
Sobic.008G174966.1	SbLRR-RLK240	Chr08	60929483	60933408
Sobic.008G175032.1	SbLRR-RLK241	Chr08	60933774	60937691
Sobic.008G186300.1	SbLRR-RLK242	Chr08	62109873	62112881
Sobic.008G186400.1	SbLRR-RLK243	Chr08	62121322	62124934
Sobic.008G190000.1	SbLRR-RLK244	Chr08	62397559	62401674
Sobic.009G058900.2	SbLRR-RLK245	Chr09	6170384	6173568
Sobic.009G060700.1	SbLRR-RLK246	Chr09	6363728	6367521
Sobic.009G062300.1	SbLRR-RLK247	Chr09	6604415	6615271
Sobic.009G079300.1	SbLRR-RLK248	Chr09	10695006	10700415
Sobic.009G079300.2	SbLRR-RLK249	Chr09	10695006	10700415
Sobic.009G138200.1	SbLRR-RLK250	Chr09	49511082	49514697
Sobic.009G169400.1	SbLRR-RLK251	Chr09	52530057	52534743
Sobic.009G174100.1	SbLRR-RLK252	Chr09	52948086	52951768
Sobic.009G174500.1	SbLRR-RLK253	Chr09	52982331	52992745
Sobic.009G175100.1	SbLRR-RLK254	Chr09	53017401	53023665
Sobic.009G175600.1	SbLRR-RLK255	Chr09	53080742	53090639
Sobic.009G175600.2	SbLRR-RLK256	Chr09	53081522	53090472
Sobic.009G177400.1	SbLRR-RLK257	Chr09	53223217	53229404
Sobic.009G203600.1	SbLRR-RLK258	Chr09	55228002	55232211
Sobic.009G204300.1	SbLRR-RLK259	Chr09	55288934	55297838
Sobic.009G204300.2	SbLRR-RLK260	Chr09	55288934	55297878
Sobic.009G204700.1	SbLRR-RLK261	Chr09	55317086	55321841
Sobic.009G204800.2	SbLRR-RLK262	Chr09	55335478	55340464
Sobic.009G204800.1	SbLRR-RLK263	Chr09	55335484	55340464
Sobic.009G204900.1	SbLRR-RLK264	Chr09	55341679	55346555
Sobic.009G251800.1	SbLRR-RLK265	Chr09	58668666	58673689
Sobic.009G259500.1	SbLRR-RLK266	Chr09	59288607	59293583
Sobic.009G259500.2	SbLRR-RLK267	Chr09	59288607	59293583
Sobic.009G259500.3	SbLRR-RLK268	Chr09	59288607	59293583
Sobic.010G020600.1	SbLRR-RLK269	Chr10	1667122	1674106
Sobic.010G020600.2	SbLRR-RLK270	Chr10	1668286	1674106
Sobic.010G024500.1	SbLRR-RLK271	Chr10	2023390	2027407
Sobic.010G054400.1	SbLRR-RLK272	Chr10	4268508	4272050
Sobic.010G061300.2	SbLRR-RLK273	Chr10	4807923	4811798
Sobic.010G067200.2	SbLRR-RLK274	Chr10	5387963	5391474
Sobic.010G067300.1	SbLRR-RLK275	Chr10	5392930	5396312
Sobic.010G067400.1	SbLRR-RLK276	Chr10	5399360	5403040
Sobic.010G074000.1	SbLRR-RLK277	Chr10	6043660	6045813
Sobic.010G115300.1	SbLRR-RLK278	Chr10	12319819	12323539
Sobic.010G161300.1	SbLRR-RLK279	Chr10	47721787	47725868
Sobic.010G167500.1	SbLRR-RLK280	Chr10	49525037	49529166
Sobic.010G176700.1	SbLRR-RLK281	Chr10	51459524	51463338
Sobic.010G176700.2	SbLRR-RLK282	Chr10	51459524	51463338
Sobic.010G177100.1	SbLRR-RLK283	Chr10	51493336	51498206
Sobic.010G177300.1	SbLRR-RLK284	Chr10	51512878	51517492
Sobic.010G199700.1	SbLRR-RLK285	Chr10	54265216	54271541
Sobic.010G199700.2	SbLRR-RLK286	Chr10	54265216	54271541
Sobic.010G202100.1	SbLRR-RLK287	Chr10	54489605	54493065
Sobic.010G217400.2	SbLRR-RLK288	Chr10	56029460	56037659
Sobic.010G228800.1	SbLRR-RLK289	Chr10	57173128	57177227
Sobic.010G241500.1	SbLRR-RLK290	Chr10	58312085	58315836
Sobic.010G241900.1	SbLRR-RLK291	Chr10	58330630	58333953
Sobic.010G267700.1	SbLRR-RLK292	Chr10	60242646	60247066
Sobic.010G274700.1	SbLRR-RLK293	Chr10	60792606	60795777

## Sheet: A. comosus
Gene_ID	Name	Chr	Starting position	End position
AcLRR-RLK1	Aco011580.1	LG01	1606068	1612228
AcLRR-RLK2	Aco001640.1	LG01	1097316	1102110
AcLRR-RLK3	Aco016595.1	LG01	1080905	1087374
AcLRR-RLK4	Aco009870.1	LG01	23811604	23815635
AcLRR-RLK5	Aco030123.1	LG01	14457964	14462172
AcLRR-RLK6	Aco014096.1	LG01	4419896	4423798
AcLRR-RLK7	Aco005925.1	LG02	16772874	16774948
AcLRR-RLK8	Aco013396.1	LG02	15369047	15371406
AcLRR-RLK9	Aco025483.1	LG02	14842306	14845189
AcLRR-RLK10	Aco025486.1	LG02	13746983	13752762
AcLRR-RLK11	Aco005689.1	LG02	1112240	1117431
AcLRR-RLK12	Aco007916.1	LG02	7825372	7828650
AcLRR-RLK13	Aco026431.1	LG03	946680	949850
AcLRR-RLK14	Aco012549.1	LG03	521884	525795
AcLRR-RLK15	Aco005069.1	LG03	11345088	11348174
AcLRR-RLK16	Aco009877.1	LG03	3701716	3706134
AcLRR-RLK17	Aco004856.1	LG03	7429425	7433506
AcLRR-RLK18	Aco020162.1	LG03	7408009	7412359
AcLRR-RLK19	Aco014629.1	LG04	4272866	4277761
AcLRR-RLK20	Aco003845.1	LG04	13723954	13726528
AcLRR-RLK21	Aco010534.1	LG04	13234890	13253113
AcLRR-RLK22	Aco017367.1	LG04	13003381	13026642
AcLRR-RLK23	Aco009585.1	LG04	7454289	7480942
AcLRR-RLK24	Aco013960.1	LG05	2109998	2114141
AcLRR-RLK25	Aco008844.1	LG05	3447570	3451579
AcLRR-RLK26	Aco001720.1	LG05	5977848	5984216
AcLRR-RLK27	Aco006468.1	LG05	700916	704740
AcLRR-RLK28	Aco003902.1	LG05	716960	720641
AcLRR-RLK29	Aco009853.1	LG05	6731024	6735440
AcLRR-RLK30	Aco016265.1	LG06	13442253	13445914
AcLRR-RLK31	Aco008627.1	LG06	382430	385508
AcLRR-RLK32	Aco012118.1	LG07	349433	354368
AcLRR-RLK33	Aco012986.1	LG07	1286373	1299321
AcLRR-RLK34	Aco014397.1	LG07	1806023	1810725
AcLRR-RLK35	Aco005901.1	LG07	13111192	13114176
AcLRR-RLK36	Aco021552.1	LG07	12713042	12716467
AcLRR-RLK37	Aco008848.1	LG07	14640333	14643821
AcLRR-RLK38	Aco009838.1	LG08	2620178	2624414
AcLRR-RLK39	Aco031243.1	LG08	10114321	10117247
AcLRR-RLK40	Aco019697.1	LG08	10223111	10226347
AcLRR-RLK41	Aco029792.1	LG08	10764574	10765119
AcLRR-RLK42	Aco014813.1	LG08	13768078	13775590
AcLRR-RLK43	Aco003346.1	LG08	6802556	6807095
AcLRR-RLK44	Aco016585.1	LG09	1187185	1191089
AcLRR-RLK45	Aco011102.1	LG09	11431456	11434553
AcLRR-RLK46	Aco026351.1	LG09	11439641	11453028
AcLRR-RLK47	Aco005904.1	LG09	6324106	6327459
AcLRR-RLK48	Aco009856.1	LG09	5322187	5324177
AcLRR-RLK49	Aco005541.1	LG10	800885	804454
AcLRR-RLK50	Aco004078.1	LG10	869801	885189
AcLRR-RLK51	Aco012499.1	LG10	900325	905179
AcLRR-RLK52	Aco009964.1	LG10	976957	981528
AcLRR-RLK53	Aco014357.1	LG10	1046369	1052518
AcLRR-RLK54	Aco010013.1	LG10	1797218	1800401
AcLRR-RLK55	Aco007130.1	LG10	2173788	2175755
AcLRR-RLK56	Aco003500.1	LG10	2932857	2940393
AcLRR-RLK57	Aco006408.1	LG10	13011766	13015799
AcLRR-RLK58	Aco004000.1	LG10	8748598	8752346
AcLRR-RLK59	Aco017037.1	LG11	10297335	10301716
AcLRR-RLK60	Aco027389.1	LG11	11110590	11119555
AcLRR-RLK61	Aco015329.1	LG11	11945932	11980502
AcLRR-RLK62	Aco004315.1	LG11	12222324	12225593
AcLRR-RLK63	Aco005967.1	LG11	12611827	12613803
AcLRR-RLK64	Aco015673.1	LG11	8854846	8858388
AcLRR-RLK65	Aco003044.1	LG11	8072186	8081107
AcLRR-RLK66	Aco001652.1	LG11	6889178	6894193
AcLRR-RLK67	Aco000956.1	LG12	4293987	4298860
AcLRR-RLK68	Aco005649.1	LG12	2224511	2235224
AcLRR-RLK69	Aco007071.1	LG12	11773804	11780700
AcLRR-RLK70	Aco010186.1	LG12	7658368	7669050
AcLRR-RLK71	Aco001021.1	LG13	1199199	1207442
AcLRR-RLK72	Aco017756.1	LG13	1623343	1625950
AcLRR-RLK73	Aco010588.1	LG13	2057020	2060875
AcLRR-RLK74	Aco017090.1	LG13	59621	63541
AcLRR-RLK75	Aco004994.1	LG13	10100803	10101351
AcLRR-RLK76	Aco007120.1	LG14	2541629	2544221
AcLRR-RLK77	Aco018064.1	LG14	2068933	2071488
AcLRR-RLK78	Aco013508.1	LG14	910330	944290
AcLRR-RLK79	Aco004805.1	LG14	875466	895850
AcLRR-RLK80	Aco003345.1	LG14	754841	759579
AcLRR-RLK81	Aco006620.1	LG14	11310449	11313787
AcLRR-RLK82	Aco003490.1	LG14	9507655	9517814
AcLRR-RLK83	Aco014798.1	LG15	3399421	3403857
AcLRR-RLK84	Aco000141.1	LG15	2938303	2941620
AcLRR-RLK85	Aco003648.1	LG15	2120860	2128443
AcLRR-RLK86	Aco011178.1	LG15	1546335	1556959
AcLRR-RLK87	Aco022209.1	LG15	1262533	1268456
AcLRR-RLK88	Aco014361.1	LG15	10572844	10576242
AcLRR-RLK89	Aco003484.1	LG15	10273492	10278191
AcLRR-RLK90	Aco014014.1	LG16	10511070	10514652
AcLRR-RLK91	Aco011158.1	LG16	10495246	10498829
AcLRR-RLK92	Aco029239.1	LG16	10386215	10389607
AcLRR-RLK93	Aco002132.1	LG16	10059227	10075038
AcLRR-RLK94	Aco018421.1	LG16	8814638	8815183
AcLRR-RLK95	Aco009518.1	LG17	2202264	2218017
AcLRR-RLK96	Aco005448.1	LG17	2234734	2239867
AcLRR-RLK97	Aco007484.1	LG17	2834943	2849402
AcLRR-RLK98	Aco012450.1	LG17	3183423	3188916
AcLRR-RLK99	Aco024003.1	LG17	3231159	3236338
AcLRR-RLK100	Aco027090.1	LG17	3344235	3346115
AcLRR-RLK101	Aco000775.1	LG17	4581902	4586152
AcLRR-RLK102	Aco009586.1	LG17	25033	27574
AcLRR-RLK103	Aco012984.1	LG17	6227391	6243911
AcLRR-RLK104	Aco018112.1	LG18	9081734	9085367
AcLRR-RLK105	Aco019199.1	LG18	9009905	9014468
AcLRR-RLK106	Aco016653.1	LG18	8474278	8478848
AcLRR-RLK107	Aco004473.1	LG19	9376362	9380063
AcLRR-RLK108	Aco006107.1	LG19	9399343	9409058
AcLRR-RLK109	Aco004119.1	LG19	517594	524706
AcLRR-RLK110	Aco020321.1	LG19	6939593	6942767
AcLRR-RLK111	Aco018191.1	LG19	2827345	2837167
AcLRR-RLK112	Aco005749.1	LG20	837640	841611
AcLRR-RLK113	Aco000387.1	LG20	9976299	9978234
AcLRR-RLK114	Aco018261.1	LG20	10558830	10561981
AcLRR-RLK115	Aco001161.1	LG20	6274548	6277931
AcLRR-RLK116	Aco013416.1	LG20	8287208	8291051
AcLRR-RLK117	Aco008313.1	LG21	9561163	9564832
AcLRR-RLK118	Aco014658.1	LG23	1404444	1408624
AcLRR-RLK119	Aco007136.1	LG23	1781919	1785495
AcLRR-RLK120	Aco008318.1	LG23	1890338	1896463
AcLRR-RLK121	Aco021788.1	LG23	1933845	1944322
AcLRR-RLK122	Aco016671.1	LG24	4910964	4914401
AcLRR-RLK123	Aco024378.1	LG25	3010567	3013347
AcLRR-RLK124	Aco027086.1	LG25	1651811	1656305
AcLRR-RLK125	Aco003435.1	LG25	1630171	1633278
AcLRR-RLK126	Aco010705.1	scaffold_1290	22937	26794
AcLRR-RLK127	Aco026565.1	scaffold_462	125759	129428
