# Supplementary material for: Genomic investigation of duplication, functional conservation, and divergence in the LRR-RLK Family of Saccharum
Source: BMC Genomics. 2024 Feb 9;25:165. doi: 10.1186/s12864-024-10073-z (PMC10854099; doi:10.1186/s12864-024-10073-z)
Supplement: Supplementary file 3 — Additional file 3. The physical and chemical information of S. spontaneum and S. officinarum. LRR-RLK genes. [file 12864_2024_10073_MOESM3_ESM.xlsx]

## Sheet:  S. spontaneum
Gene ID	Gene name	Chromosome	Number of amino acids	Molecular weight	Theoretical pI	Instability index	Aliphatic index	Grand average of hydropathicity
			（NA）	（MW）KDa	（pI）	（II）	（AI）	(GRAVY)
Sspon.01G0009470-1A	SsLRR-RLK1	Chr1A	864	94.587	5.92	46.07	92.53	-0.103
Sspon.01G0001660-1A	SsLRR-RLK2	Chr1A	1136	123.05	7.14	51.1	90.54	-0.15
Sspon.01G0027230-1A	SsLRR-RLK3	Chr1A	929	99.2869	6.1	42.27	88.72	-0.087
Sspon.01G0028480-1A	SsLRR-RLK4	Chr1A	1096	118.184	9.09	42.78	102.31	0.026
Sspon.01G0004620-1A	SsLRR-RLK5	Chr1A	588	64.1955	5.99	50.49	78.47	-0.328
Sspon.01G0002590-1A	SsLRR-RLK6	Chr1A	1124	119.473	7.26	35.59	97.91	0.013
Sspon.01G0022600-1A	SsLRR-RLK7	Chr1A	972	104.626	7.97	34.34	107.65	0.099
Sspon.01G0027830-1A	SsLRR-RLK8	Chr1A	787	84.5307	8.44	46.98	89.56	-0.153
Sspon.01G0029030-1A	SsLRR-RLK9	Chr1A	722	77.6294	9.19	49.2	88.63	-0.128
Sspon.01G0029010-1A	SsLRR-RLK10	Chr1A	661	70.9355	9.78	47.66	91.97	-0.075
Sspon.01G0015950-1A	SsLRR-RLK11	Chr1A	924	101.735	5.45	43.05	105.38	-0.062
Sspon.01G0009160-1A	SsLRR-RLK12	Chr1A	991	104.998	5.73	32.19	105.76	0.159
Sspon.01G0014710-1A	SsLRR-RLK13	Chr1A	811	85.6893	8.39	38.43	100.37	0.015
Sspon.01G0009520-1A	SsLRR-RLK14	Chr1A	1030	111.763	6.08	40.09	93.76	-0.046
Sspon.04G0014820-2P	SsLRR-RLK15	Chr1A	1038	112.736	5.97	40.19	94.16	-0.063
Sspon.01G0026830-1A	SsLRR-RLK16	Chr1A	684	71.179	9.07	49.38	91.61	-0.029
Sspon.01G0007740-1A	SsLRR-RLK17	Chr1A	667	70.2621	6.41	42.18	91.78	-0.048
Sspon.01G0019180-1A	SsLRR-RLK18	Chr1A	1129	120.744	8.71	36.76	100.01	0.051
Sspon.01G0008560-1A	SsLRR-RLK19	Chr1A	914	99.5378	5.66	38.31	94.49	-0.137
Sspon.01G0017190-1A	SsLRR-RLK20	Chr1A	658	71.8601	6.41	45.83	82.98	-0.358
Sspon.01G0009060-1A	SsLRR-RLK21	Chr1A	972	102.806	5.58	41.7	103.95	0.085
Sspon.01G0015850-1A	SsLRR-RLK22	Chr1A	1034	109.299	5.31	36.18	101.9	0.101
Sspon.01G0011670-2B	SsLRR-RLK23	Chr1B	671	73.0178	5.73	40.48	82.83	-0.337
Sspon.01G0043830-1B	SsLRR-RLK24	Chr1B	1256	135.135	5.21	35.94	99.94	0.013
Sspon.01G0051070-1C	SsLRR-RLK25	Chr1C	1403	153.822	6.24	42.93	88.02	-0.278
Sspon.01G0043700-2C	SsLRR-RLK26	Chr1C	677	74.0049	5.2	44.9	93.9	-0.051
Sspon.01G0034420-2C	SsLRR-RLK27	Chr1C	925	98.8805	6.07	40.63	102.63	0.13
Sspon.01G0052720-1C	SsLRR-RLK28	Chr1C	993	107.9	6.18	35.69	94.36	-0.122
Sspon.01G0007870-2C	SsLRR-RLK29	Chr1C	508	56.1884	5.6	38.87	97.64	-0.062
Sspon.01G0009060-1P	SsLRR-RLK30	Chr1C	977	103.727	5.8	42.02	104.99	0.078
Sspon.01G0025910-4D	SsLRR-RLK31	Chr1D	629	69.8557	5.31	31.89	99.95	-0.13
Sspon.01G0008950-3D	SsLRR-RLK32	Chr1D	583	63.8302	7.72	48.89	92.3	-0.157
Sspon.01G0008950-1P	SsLRR-RLK33	Chr1D	551	60.5324	6.97	48.23	93.41	-0.154
Sspon.01G0017190-1T	SsLRR-RLK34	Chr1D	718	78.3926	6	45.15	83.96	-0.299
Sspon.01G0015850-1P	SsLRR-RLK35	Chr1D	1026	108.622	5.41	36.35	101.55	0.085
Sspon.02G0017230-1A	SsLRR-RLK36	Chr2A	1153	122.788	6.36	31.98	100.11	0.151
Sspon.02G0017310-1A	SsLRR-RLK37	Chr2A	931	102.752	5.7	37.4	91.55	-0.166
Sspon.02G0028930-1A	SsLRR-RLK38	Chr2A	671	73.9411	8.36	45.21	84.78	-0.267
Sspon.02G0022420-1A	SsLRR-RLK39	Chr2A	939	102.446	8.8	36.68	107.69	0.047
Sspon.02G0015000-1A	SsLRR-RLK40	Chr2A	1053	110.417	7.79	37.97	91.21	0.074
Sspon.02G0005130-1A	SsLRR-RLK41	Chr2A	538	58.6054	6.03	52.79	87.7	-0.236
Sspon.02G0028920-1A	SsLRR-RLK42	Chr2A	897	98.7425	6.51	41.26	87.66	-0.12
Sspon.02G0025780-1A	SsLRR-RLK43	Chr2A	713	76.8285	8.99	46.05	102.64	0.038
Sspon.02G0026070-1A	SsLRR-RLK44	Chr2A	1021	109.859	6.52	39.43	104.63	0.055
Sspon.02G0032490-1A	SsLRR-RLK45	Chr2A	459	50.7066	5.93	55.72	100.5	-0.088
Sspon.02G0032780-1A	SsLRR-RLK46	Chr2A	603	66.5926	6.22	40.42	86.55	-0.218
Sspon.02G0024080-1A	SsLRR-RLK47	Chr2A	1109	119.429	5.56	39.75	109.61	0.105
Sspon.02G0024080-1P	SsLRR-RLK48	Chr2A	1150	123.572	6.15	38.43	107.47	0.092
Sspon.02G0018180-1A	SsLRR-RLK49	Chr2A	818	84.9461	8.55	42.06	96.5	0.047
Sspon.02G0018300-1A	SsLRR-RLK50	Chr2A	1775	189.902	5.95	36.65	98.82	-0.059
Sspon.02G0016550-1A	SsLRR-RLK51	Chr2A	917	99.0704	5.77	35.68	105.64	0.134
Sspon.02G0016550-1P	SsLRR-RLK52	Chr2A	952	102.36	6.21	33.97	104.22	0.109
Sspon.02G0017290-1A	SsLRR-RLK53	Chr2A	1048	111.067	5.28	35.05	98.42	0.158
Sspon.02G0003830-1A	SsLRR-RLK54	Chr2A	1025	108.74	6.02	41.82	105.33	0.145
Sspon.02G0041050-1B	SsLRR-RLK55	Chr2B	2069	226.833	6.19	38.35	107.44	0.07
Sspon.02G0037230-1B	SsLRR-RLK56	Chr2B	1066	112.433	6.29	40.43	100.49	-0.016
Sspon.02G0035680-1B	SsLRR-RLK57	Chr2B	1242	130.692	5.36	33	108.5	0.159
Sspon.02G0038090-1B	SsLRR-RLK58	Chr2B	656	68.971	7.56	41.08	95.32	0.08
Sspon.02G0041170-1B	SsLRR-RLK59	Chr2B	904	95.9773	6.1	35.99	101.91	0.109
Sspon.02G0033710-1B	SsLRR-RLK60	Chr2B	1059	114.441	6.27	37.89	99.25	-0.024
Sspon.02G0003830-1P	SsLRR-RLK61	Chr2B	1209	128.908	7.48	41.81	98.09	0.082
Sspon.02G0034780-1B	SsLRR-RLK62	Chr2B	527	55.282	8.16	40.42	88.39	0.051
Sspon.02G0031650-2C	SsLRR-RLK63	Chr2C	1057	115.248	6.66	40.51	102.18	-0.008
Sspon.02G0051400-1C	SsLRR-RLK64	Chr2C	1234	134.895	9.04	41.34	105.49	0.005
Sspon.02G0035470-2C	SsLRR-RLK65	Chr2C	557	60.4496	5.96	39.75	90.14	-0.171
Sspon.02G0048550-1C	SsLRR-RLK66	Chr2C	625	#VALUE!	5.98	50.66	84.22	-0.274
Sspon.02G0041160-2C	SsLRR-RLK67	Chr2C	941	101.544	7.02	35.05	109.67	0.047
Sspon.02G0003820-3C	SsLRR-RLK68	Chr2C	1059	112.269	5.98	40.94	105.81	0.194
Sspon.02G0007220-2C	SsLRR-RLK69	Chr2C	1194	125.823	5.56	37.3	109.26	0.15
Sspon.02G0041160-1P	SsLRR-RLK70	Chr2C	1045	113.689	6.41	34.77	108.89	0.071
Sspon.02G0032280-3C	SsLRR-RLK71	Chr2C	1007	105.084	5.54	37.28	99.19	0.165
Sspon.02G0004090-3C	SsLRR-RLK72	Chr2C	973	104.622	5.74	37.66	86.14	-0.024
Sspon.02G0049580-1C	SsLRR-RLK73	Chr2C	1225	132.738	7.9	36	107.83	0.14
Sspon.02G0033710-1T	SsLRR-RLK74	Chr2C	1059	114.441	6.27	37.89	99.25	-0.024
Sspon.02G0032780-1T	SsLRR-RLK75	Chr2C	828	91.5393	6.99	41.42	90.02	-0.114
Sspon.02G0016550-2P	SsLRR-RLK76	Chr2C	952	102.312	6.56	34.28	104.94	0.101
Sspon.01G0029040-3C	SsLRR-RLK77	Chr2C	1214	130.967	6.7	41.27	93.21	-0.169
Sspon.02G0022440-2D	SsLRR-RLK78	Chr2D	977	105.741	6.77	38.32	103.43	0.011
Sspon.02G0037220-2D	SsLRR-RLK79	Chr2D	1062	112.251	6.67	37.9	104.71	0.028
Sspon.02G0000900-2D	SsLRR-RLK80	Chr2D	639	69.3975	6.27	48.1	98.95	-0.081
Sspon.02G0045800-3D	SsLRR-RLK81	Chr2D	999	107.789	6.21	39.78	101.05	0.051
Sspon.02G0012170-2D	SsLRR-RLK82	Chr2D	1017	107.566	6.08	37.07	104.62	0.031
Sspon.01G0029040-2P	SsLRR-RLK83	Chr2D	981	104.322	6.4	31.94	104.36	0.079
Sspon.02G0049580-1T	SsLRR-RLK84	Chr2D	1310	141.711	6.47	35.63	108.34	0.141
Sspon.02G0018300-1P	SsLRR-RLK85	Chr2D	649	69.9875	6.82	38.81	92.11	-0.18
Sspon.02G0000900-1P	SsLRR-RLK86	Chr2D	550	59.7233	6.3	50.15	95.87	-0.142
Sspon.03G0003700-1A	SsLRR-RLK87	Chr3A	945	101.082	5.88	45.71	105.67	0.087
Sspon.03G0003850-1A	SsLRR-RLK88	Chr3A	635	69.3339	8.84	41.46	98.88	-0.091
Sspon.03G0020650-1A	SsLRR-RLK89	Chr3A	971	105.417	6.48	33.87	105.75	0.069
Sspon.03G0006740-1A	SsLRR-RLK90	Chr3A	1219	131.102	7.93	43.2	90.64	-0.12
Sspon.03G0013960-1A	SsLRR-RLK91	Chr3A	709	75.8721	6.62	41.99	96.36	-0.04
Sspon.03G0011640-1A	SsLRR-RLK92	Chr3A	1117	117.284	9.4	53.93	84.28	-0.042
Sspon.03G0020710-1A	SsLRR-RLK93	Chr3A	1053	113.884	6.79	39.23	105.68	0.069
Sspon.03G0011390-1A	SsLRR-RLK94	Chr3A	640	70.7257	5.53	52.63	88.05	-0.184
Sspon.03G0025290-1A	SsLRR-RLK95	Chr3A	1097	118.204	6.03	38.47	101.84	-0.036
Sspon.03G0007630-1A	SsLRR-RLK96	Chr3A	1119	119.855	5.41	33.82	98.62	-0.008
Sspon.03G0024410-1A	SsLRR-RLK97	Chr3A	589	63.0299	9.23	54.19	91.66	-0.17
Sspon.03G0012750-1A	SsLRR-RLK98	Chr3A	575	59.9486	9.07	37.99	101.43	0.109
Sspon.03G0019700-1A	SsLRR-RLK99	Chr3A	630	64.1353	8.88	40.69	95.38	0.117
Sspon.03G0029100-1B	SsLRR-RLK100	Chr3B	827	91.4616	5.17	33.98	103.64	-0.048
Sspon.03G0026210-1B	SsLRR-RLK101	Chr3B	1083	113.567	6.68	41.88	104.5	0.094
Sspon.03G0032650-1B	SsLRR-RLK102	Chr3B	722	74.3998	8.91	48.08	94.39	0.052
Sspon.03G0031490-1B	SsLRR-RLK103	Chr3B	655	70.0158	9	51.54	90.61	-0.12
Sspon.03G0035330-1B	SsLRR-RLK104	Chr3B	873	93.7707	8.24	35.98	104.72	0.197
Sspon.03G0028200-1B	SsLRR-RLK105	Chr3B	1293	140.685	5.82	35.72	102.85	0.045
Sspon.03G0030000-1B	SsLRR-RLK106	Chr3B	1659	181.673	5.9	36.31	90.83	-0.105
Sspon.03G0036270-1B	SsLRR-RLK107	Chr3B	417	45.5554	8.85	35.51	98.63	-0.022
Sspon.03G0019700-1P	SsLRR-RLK108	Chr3B	698	72.4162	8.81	42.18	95.44	0.088
Sspon.03G0040080-1C	SsLRR-RLK109	Chr3C	731	79.0438	9.06	47.34	101.68	-0.011
Sspon.03G0003820-1P	SsLRR-RLK110	Chr3C	958	104.391	6	39.7	97.3	-0.054
Sspon.03G0027660-2C	SsLRR-RLK111	Chr3C	1510	169.65	5.58	33.54	93.5	-0.191
Sspon.03G0039560-1C	SsLRR-RLK112	Chr3C	993	107.23	6.13	41.27	107.15	0.14
Sspon.03G0039520-1C	SsLRR-RLK113	Chr3C	976	107.742	5.18	36.99	103.61	0.003
Sspon.03G0021790-3C	SsLRR-RLK114	Chr3C	1125	117.843	6.33	44.17	104.14	0.121
Sspon.03G0023660-3C	SsLRR-RLK115	Chr3C	661	72.6683	5.51	41.06	97.11	-0.105
Sspon.03G0012750-1P	SsLRR-RLK116	Chr3C	529	55.5453	6.83	32.86	98.54	0.071
Sspon.03G0030000-2P	SsLRR-RLK117	Chr3C	778	84.6666	5.71	36.63	90.15	-0.036
Sspon.03G0020680-2C	SsLRR-RLK118	Chr3C	563	61.4608	5.85	44.62	98.92	-0.001
Sspon.03G0045700-1D	SsLRR-RLK119	Chr3D	910	97.9579	6.65	37.52	99.07	-0.031
Sspon.03G0003760-4D	SsLRR-RLK120	Chr3D	1669	180.548	6.42	44.47	92.77	-0.178
Sspon.03G0040830-2D	SsLRR-RLK121	Chr3D	1522	163.66	9.11	45.72	86.81	-0.2
Sspon.03G0035930-3D	SsLRR-RLK122	Chr3D	1251	135.252	5.37	38.68	103.31	0.065
Sspon.03G0007630-1T	SsLRR-RLK123	Chr3D	1119	119.786	5.45	33.71	98.36	-0.011
Sspon.03G0023660-1P	SsLRR-RLK124	Chr3D	662	72.9256	5.46	41.82	96.81	-0.114
Sspon.04G0013270-1A	SsLRR-RLK125	Chr4A	606	67.5378	5.13	35.4	96.96	-0.184
Sspon.04G0018010-1P	SsLRR-RLK126	Chr4A	1067	118.084	5.53	37.82	98.49	-0.025
Sspon.04G0018180-1A	SsLRR-RLK127	Chr4A	1730	190.982	6	36.66	100.97	0.012
Sspon.04G0018040-1A	SsLRR-RLK128	Chr4A	1011	110.955	6.52	34.17	97.2	-0.11
Sspon.04G0018110-1A	SsLRR-RLK129	Chr4A	988	108.757	6.44	34.58	103.02	-0.005
Sspon.04G0018120-1A	SsLRR-RLK130	Chr4A	1050	115.514	6.12	36.21	102.12	-0.01
Sspon.04G0013520-1A	SsLRR-RLK131	Chr4A	471	51.03	9.4	50.05	94.65	-0.009
Sspon.04G0015950-1P	SsLRR-RLK132	Chr4A	1106	121.207	5.71	35.83	109.67	0.099
Sspon.04G0018830-1A	SsLRR-RLK133	Chr4A	539	57.8581	8.71	45.91	82	-0.178
Sspon.04G0009850-1A	SsLRR-RLK134	Chr4A	578	63.6278	5.57	44.6	94.31	-0.181
Sspon.04G0004390-1A	SsLRR-RLK135	Chr4A	661	72.6189	7.87	38.3	99.56	-0.01
Sspon.04G0018000-1P	SsLRR-RLK136	Chr4A	1082	118.385	6.16	33.38	103	-0.016
Sspon.04G0014140-1A	SsLRR-RLK137	Chr4A	1159	125.229	8.77	37.03	94.32	-0.065
Sspon.04G0019190-1A	SsLRR-RLK138	Chr4A	749	81.7587	8.69	45.62	88.2	-0.133
Sspon.04G0014400-1T	SsLRR-RLK139	Chr4A	649	69.158	8.07	43.69	95.49	0.007
Sspon.04G0016270-1A	SsLRR-RLK140	Chr4A	714	77.0305	5.83	41.63	89.38	-0.163
Sspon.04G0020520-1A	SsLRR-RLK141	Chr4A	2678	292.022	5.84	35.07	93.91	-0.126
Sspon.01G0009520-1P	SsLRR-RLK142	Chr4A	1050	113.874	6.29	39.54	92.44	-0.094
Sspon.04G0014820-3P	SsLRR-RLK143	Chr4A	1041	113.447	5.73	42.9	93.7	-0.06
Sspon.04G0018150-1A	SsLRR-RLK144	Chr4A	980	107.047	6.14	37.02	101.81	-0.004
Sspon.04G0017200-1A	SsLRR-RLK145	Chr4A	650	69.3627	9.19	39.3	94.15	-0.067
Sspon.04G0028880-1B	SsLRR-RLK146	Chr4B	706	78.1209	5.63	32.64	102.32	0.013
Sspon.04G0017150-2B	SsLRR-RLK147	Chr4B	633	68.1815	6.14	55.77	85.97	-0.269
Sspon.04G0025620-1B	SsLRR-RLK148	Chr4B	851	91.7461	7.36	33.52	104.17	0.023
Sspon.04G0025670-1B	SsLRR-RLK149	Chr4B	894	96.1003	7.61	31.89	106.9	0.082
Sspon.04G0028920-1B	SsLRR-RLK150	Chr4B	730	80.4613	6.9	32.83	96.3	-0.074
Sspon.04G0010680-2B	SsLRR-RLK151	Chr4B	841	90.6579	8.13	33.1	104.72	0.036
Sspon.04G0018000-2P	SsLRR-RLK152	Chr4B	1082	118.49	6.16	33.6	103.63	-0.021
Sspon.04G0018190-2B	SsLRR-RLK153	Chr4B	1166	127.672	5.34	34.75	96.81	-0.063
Sspon.04G0018150-1P	SsLRR-RLK154	Chr4B	1042	114.913	5.97	34.42	99.8	-0.006
Sspon.04G0034120-1C	SsLRR-RLK155	Chr4C	1692	186.706	5.67	37.41	100.36	-0.003
Sspon.04G0018030-3C	SsLRR-RLK156	Chr4C	1738	189.683	5.9	28.03	100.86	0.026
Sspon.04G0034080-1C	SsLRR-RLK157	Chr4C	947	104.087	6.69	34.47	97.59	-0.064
Sspon.04G0018170-2C	SsLRR-RLK158	Chr4C	1067	117.878	5.64	38.56	98.68	-0.02
Sspon.04G0034100-1C	SsLRR-RLK159	Chr4C	1127	123.647	6.16	32.85	104.52	0.029
Sspon.04G0034300-1C	SsLRR-RLK160	Chr4C	1154	126.525	5.85	37.67	105.63	0.034
Sspon.04G0014820-2C	SsLRR-RLK161	Chr4C	1506	163.133	8.5	42.01	92.64	-0.021
Sspon.04G0014480-3D	SsLRR-RLK162	Chr4D	715	79.1306	5.68	38.88	100.24	-0.107
Sspon.04G0034040-1P	SsLRR-RLK163	Chr4D	934	100.674	5.48	38.46	103.79	0.013
Sspon.04G0037570-1D	SsLRR-RLK164	Chr4D	944	103.752	6.02	35.24	97.29	-0.065
Sspon.04G0029850-3D	SsLRR-RLK165	Chr4D	1164	123.094	6.17	38.59	92.16	-0.053
Sspon.04G0037550-1D	SsLRR-RLK166	Chr4D	1018	111.325	6.26	34.66	101.14	0.02
Sspon.04G0008210-2D	SsLRR-RLK167	Chr4D	862	93.8724	6	26.48	107.29	0.04
Sspon.04G0021450-2P	SsLRR-RLK168	Chr4D	1092	117.955	8.99	43.36	91.99	-0.132
Sspon.04G0037600-1D	SsLRR-RLK169	Chr4D	852	93.4799	5.72	36.83	98.4	0.012
Sspon.04G0037540-1D	SsLRR-RLK170	Chr4D	888	95.9499	5.73	43.81	102.78	0.014
Sspon.04G0018080-2D	SsLRR-RLK171	Chr4D	1273	139.505	5.4	31.19	101.4	0.021
Sspon.04G0021440-2D	SsLRR-RLK172	Chr4D	715	75.298	8.92	40.88	92.64	-0.027
Sspon.04G0018080-1T	SsLRR-RLK173	Chr4D	1072	118.265	6.11	36.36	101.76	-0.006
Sspon.04G0014400-3D	SsLRR-RLK174	Chr4D	651	69.0828	7.25	42.5	94.76	0.02
Sspon.05G0015470-1A	SsLRR-RLK175	Chr5A	1000	110.281	8.77	41.83	93.75	-0.157
Sspon.05G0013710-1A	SsLRR-RLK176	Chr5A	1153	125.008	7.09	42.79	98.43	-0.006
Sspon.05G0021270-1A	SsLRR-RLK177	Chr5A	764	79.3066	6.99	39.1	97.8	0.04
Sspon.05G0013720-1A	SsLRR-RLK178	Chr5A	905	98.1222	8.78	35.27	109.25	0.084
Sspon.05G0019360-1A	SsLRR-RLK179	Chr5A	891	97.9227	6.61	35.1	107.28	0.076
Sspon.05G0006360-1A	SsLRR-RLK180	Chr5A	652	71.6351	5.54	47.85	98.85	0.004
Sspon.05G0000200-1A	SsLRR-RLK181	Chr5A	962	101.833	5.39	30.1	93.94	-0.057
Sspon.05G0015550-1A	SsLRR-RLK182	Chr5A	549	60.5453	6.71	41.79	97.85	-0.035
Sspon.05G0013760-1A	SsLRR-RLK183	Chr5A	891	96.6408	5.63	36.87	115.56	0.214
Sspon.05G0008220-1A	SsLRR-RLK184	Chr5A	628	67.5391	7.56	36.86	90.75	-0.099
Sspon.05G0004920-1A	SsLRR-RLK185	Chr5A	1044	109.797	5.59	49.01	100.7	0.092
Sspon.05G0016680-1A	SsLRR-RLK186	Chr5A	720	79.1683	6.4	42.67	105.57	0.037
Sspon.05G0009770-1A	SsLRR-RLK187	Chr5A	669	70.7031	8.31	50.56	90.37	-0.032
Sspon.05G0001220-1A	SsLRR-RLK188	Chr5A	698	74.9056	5.86	43.6	104.8	0.112
Sspon.05G0014920-1A	SsLRR-RLK189	Chr5A	984	102.351	5.44	35.99	107.08	0.14
Sspon.05G0015450-2B	SsLRR-RLK190	Chr5B	645	70.8945	6.68	46.44	89.5	-0.161
Sspon.05G0002310-2B	SsLRR-RLK191	Chr5B	698	74.0705	8.51	51.28	91.38	-0.094
Sspon.05G0024700-1B	SsLRR-RLK192	Chr5B	1097	119.055	6.16	36.3	109.85	0.029
Sspon.05G0028560-1B	SsLRR-RLK193	Chr5B	957	103.027	5.86	38.68	99.48	-0.021
Sspon.05G0028560-1T	SsLRR-RLK194	Chr5B	976	104.927	5.72	38.01	99.94	0.006
Sspon.05G0009770-1P	SsLRR-RLK195	Chr5B	672	71.0876	8.31	51.25	90.55	-0.033
Sspon.05G0016770-1P	SsLRR-RLK196	Chr5B	740	76.9181	9.44	32.95	103.66	0.142
Sspon.05G0029490-1B	SsLRR-RLK197	Chr5B	877	96.3424	8.97	42.44	105.6	0.025
Sspon.05G0025220-1B	SsLRR-RLK198	Chr5B	692	74.3439	9.5	48.98	103.19	0.109
Sspon.05G0014920-1P	SsLRR-RLK199	Chr5B	949	99.1072	7.57	40.72	101.69	0.028
Sspon.05G0034980-1C	SsLRR-RLK200	Chr5C	620	66.6876	5.59	36.13	107.56	0.244
Sspon.05G0010060-2C	SsLRR-RLK201	Chr5C	458	50.3664	5.98	46.82	89.34	-0.237
Sspon.07G0016760-1P	SsLRR-RLK202	Chr5C	822	85.4074	6.84	36.17	96.52	0.026
Sspon.05G0016680-1T	SsLRR-RLK203	Chr5C	723	79.527	6.98	43.43	106.74	0.069
Sspon.05G0000410-2D	SsLRR-RLK204	Chr5D	728	80.3736	6.66	46.14	96.83	-0.002
Sspon.05G0029270-2D	SsLRR-RLK205	Chr5D	436	48.3269	8.88	32.55	104.17	-0.061
Sspon.06G0016870-1A	SsLRR-RLK206	Chr6A	581	65.1006	5.89	38.07	96.45	-0.211
Sspon.06G0005550-1A	SsLRR-RLK207	Chr6A	982	105.548	10.63	46.16	84.19	-0.211
Sspon.06G0010660-1A	SsLRR-RLK208	Chr6A	1061	114.583	6.49	36.48	105.81	0.092
Sspon.06G0000020-1A	SsLRR-RLK209	Chr6A	1128	121.735	6.25	39.65	103.7	0.07
Sspon.06G0017510-1A	SsLRR-RLK210	Chr6A	928	100.883	6.16	40.14	104.26	-0.015
Sspon.06G0018150-1A	SsLRR-RLK211	Chr6A	985	106.812	5.8	38.07	106.55	0.04
Sspon.06G0007630-1A	SsLRR-RLK212	Chr6A	1053	112.707	5.89	31.92	102.28	0.143
Sspon.06G0010230-1A	SsLRR-RLK213	Chr6A	580	64.2062	5.84	43.9	94.33	-0.243
Sspon.06G0016880-1A	SsLRR-RLK214	Chr6A	925	102.95	8.2	45.98	89.89	-0.382
Sspon.06G0007270-1A	SsLRR-RLK215	Chr6A	970	102.961	5.96	37.11	107.03	0.145
Sspon.06G0005450-1P	SsLRR-RLK216	Chr6A	1165	126.793	7.03	39.83	102.41	0.027
Sspon.06G0006160-1A	SsLRR-RLK217	Chr6A	656	69.3205	10.49	50.75	93.63	-0.07
Sspon.06G0017320-1A	SsLRR-RLK218	Chr6A	614	64.2097	6.61	42.04	92.92	0.076
Sspon.06G0012700-1A	SsLRR-RLK219	Chr6A	643	68.0151	8.23	40.75	88.66	-0.137
Sspon.06G0012330-1A	SsLRR-RLK220	Chr6A	678	74.0609	7.99	41.13	112.61	0.135
Sspon.06G0002010-1A	SsLRR-RLK221	Chr6A	636	66.5101	8.51	41.61	85.52	-0.186
Sspon.02G0012170-1P	SsLRR-RLK222	Chr6A	1097	116.587	6.76	35.95	107.21	0.031
Sspon.06G0019310-1B	SsLRR-RLK223	Chr6B	1099	116.792	7.2	36.6	107.19	0.027
Sspon.06G0025450-1B	SsLRR-RLK224	Chr6B	943	103.073	6.75	37.11	108.89	0.193
Sspon.06G0016880-1P	SsLRR-RLK225	Chr6B	624	70.0036	5.64	38.47	101.52	-0.107
Sspon.06G0005450-2B	SsLRR-RLK226	Chr6B	1165	126.742	6.72	39.88	102.58	0.037
Sspon.06G0005060-3C	SsLRR-RLK227	Chr6C	591	66.4133	6.35	34.31	97.46	-0.092
Sspon.06G0001630-2C	SsLRR-RLK228	Chr6C	664	68.8941	6.53	39.65	91.91	-0.031
Sspon.06G0031510-1C	SsLRR-RLK229	Chr6C	1095	118.733	5.59	40.91	105.46	0.019
Sspon.06G0034930-1D	SsLRR-RLK230	Chr6D	1077	116.457	6.16	41.64	101.16	-0.023
Sspon.06G0018110-3D	SsLRR-RLK231	Chr6D	1829	196.984	5.75	44.51	97.35	0.022
Sspon.06G0035390-1D	SsLRR-RLK232	Chr6D	473	52.3041	8.63	32.14	100.76	-0.084
Sspon.06G0031510-1T	SsLRR-RLK233	Chr6D	1077	116.608	5.85	41.5	105.15	0.025
Sspon.07G0003610-1A	SsLRR-RLK234	Chr7A	1081	117.296	7.27	37.59	85.7	-0.145
Sspon.07G0005600-1A	SsLRR-RLK235	Chr7A	606	66.3165	8.74	45.99	95.74	-0.083
Sspon.07G0005930-1A	SsLRR-RLK236	Chr7A	717	80.0044	6.37	50.16	96.16	0.018
Sspon.07G0010930-1A	SsLRR-RLK237	Chr7A	848	92.9227	6.74	39.46	91.83	-0.103
Sspon.07G0005680-1A	SsLRR-RLK238	Chr7A	1930	209.909	5.83	42.28	92.59	-0.086
Sspon.07G0003910-1A	SsLRR-RLK239	Chr7A	1046	111.454	5.92	35.84	97.5	0.005
Sspon.07G0012010-1A	SsLRR-RLK240	Chr7A	1097	115.449	6.05	37.63	105.69	0.111
Sspon.07G0019710-1A	SsLRR-RLK241	Chr7A	967	104.99	7.2	32.01	105.28	0.072
Sspon.07G0016760-1A	SsLRR-RLK242	Chr7A	824	85.7118	6.4	36.77	98.05	0.035
Sspon.03G0003850-1P	SsLRR-RLK243	Chr7A	358	39.0033	9.28	46.55	106.23	0.068
Sspon.07G0020060-1A	SsLRR-RLK244	Chr7A	879	94.6661	8.19	36.25	109.18	0.218
Sspon.07G0012710-1A	SsLRR-RLK245	Chr7A	807	88.7352	6.68	34.49	101.61	0.003
Sspon.07G0028010-1B	SsLRR-RLK246	Chr7B	949	104.394	5.89	37.48	90.23	-0.181
Sspon.07G0029250-1B	SsLRR-RLK247	Chr7B	1046	113.413	6.79	37.9	108.05	0.221
Sspon.07G0028540-1B	SsLRR-RLK248	Chr7B	1153	124.758	5.73	40.68	104.35	0.073
Sspon.07G0029430-1B	SsLRR-RLK249	Chr7B	1050	113.874	6.29	39.54	92.44	-0.094
Sspon.07G0019730-2B	SsLRR-RLK250	Chr7B	628	69.2588	5.86	42.2	94.95	-0.038
Sspon.07G0021120-1B	SsLRR-RLK251	Chr7B	650	67.354	8.3	43.93	96.05	0.004
Sspon.07G0034460-1C	SsLRR-RLK252	Chr7C	890	97.6814	5.71	41.17	95.39	-0.018
Sspon.07G0013550-2C	SsLRR-RLK253	Chr7C	566	61.3031	5.83	35.34	104.59	0.061
Sspon.07G0033960-1C	SsLRR-RLK254	Chr7C	769	79.8228	8.78	38.48	90.52	-0.055
Sspon.07G0035060-2D	SsLRR-RLK255	Chr7D	1094	119.329	5.81	35.07	109.96	0.157
Sspon.07G0035530-1D	SsLRR-RLK256	Chr7D	870	93.6095	6.33	39.36	85.89	-0.151
Sspon.07G0007910-3D	SsLRR-RLK257	Chr7D	560	61.5171	8.68	35.53	94.18	-0.071
Sspon.03G0021790-1P	SsLRR-RLK258	Chr7D	1051	111.615	6.34	37.95	101.05	0.043
Sspon.07G0011930-3D	SsLRR-RLK259	Chr7D	497	54.7876	5.45	39.04	99.64	-0.049
Sspon.08G0007370-1A	SsLRR-RLK260	Chr8A	1002	108.423	5.25	35.32	97.85	-0.009
Sspon.08G0016510-1A	SsLRR-RLK261	Chr8A	986	106.536	5.96	32.1	104	0.015
Sspon.08G0006910-1A	SsLRR-RLK262	Chr8A	935	101.362	8.79	44.98	104.83	0.016
Sspon.08G0012710-1A	SsLRR-RLK263	Chr8A	1690	180.39	5.72	38.41	101.01	0.054
Sspon.08G0005350-1A	SsLRR-RLK264	Chr8A	725	78.349	5.72	36.79	92.81	-0.099
Sspon.08G0007360-1A	SsLRR-RLK265	Chr8A	1049	113.747	5.38	41.15	95.51	-0.111
Sspon.08G0012720-1A	SsLRR-RLK266	Chr8A	900	97.1392	6.28	33.76	98.68	0.021
Sspon.08G0016170-1A	SsLRR-RLK267	Chr8A	633	67.8418	7.46	42.83	98.14	0.029
Sspon.08G0007700-1A	SsLRR-RLK268	Chr8A	697	74.3377	9.24	45.2	88.94	-0.187
Sspon.08G0006810-1A	SsLRR-RLK269	Chr8A	1075	114.525	6.94	38.19	111.61	0.168
Sspon.08G0001240-1A	SsLRR-RLK270	Chr8A	947	100.592	6.57	41.91	100.27	0.121
Sspon.08G0006840-1A	SsLRR-RLK271	Chr8A	771	82.3792	8.61	52.39	99.27	-0.036
Sspon.04G0017200-1P	SsLRR-RLK272	Chr8A	656	69.1861	8.02	42.42	94.5	-0.073
Sspon.08G0002960-1A	SsLRR-RLK273	Chr8A	1556	167.565	5.75	37.35	101.66	0.083
Sspon.08G0009990-1A	SsLRR-RLK274	Chr8A	336	37.0004	8.7	33.67	93.15	-0.025
Sspon.08G0023870-1B	SsLRR-RLK275	Chr8B	985	106.534	6.28	30.02	104.97	0.031
Sspon.08G0022340-1B	SsLRR-RLK276	Chr8B	874	95.8272	5.6	33.9	99.37	-0.128
Sspon.08G0020830-1B	SsLRR-RLK277	Chr8B	971	105.554	5.76	40.03	93.92	-0.025
Sspon.08G0018130-1B	SsLRR-RLK278	Chr8B	1830	197.9	6.34	37.07	101.42	0.058
Sspon.08G0004440-2B	SsLRR-RLK279	Chr8B	701	76.4683	5.63	52.17	81.07	-0.369
Sspon.08G0022450-1B	SsLRR-RLK280	Chr8B	710	76.2854	8.87	38.01	88.01	-0.072
Sspon.08G0019890-1B	SsLRR-RLK281	Chr8B	876	90.0271	8.95	48.39	86.54	-0.082
Sspon.08G0027560-1C	SsLRR-RLK282	Chr8C	2005	213.891	5.92	37.84	101.49	0.062
Sspon.08G0002980-3C	SsLRR-RLK283	Chr8C	1084	120.263	6.48	30.95	93.98	-0.163
Sspon.08G0005480-3C	SsLRR-RLK284	Chr8C	707	76.0921	5.22	35.88	94.61	-0.071
Sspon.08G0001240-1P	SsLRR-RLK285	Chr8C	986	105.009	6.63	41.49	99.96	0.104
Sspon.04G0017200-2P	SsLRR-RLK286	Chr8C	603	63.3639	8.75	38.24	98.89	0.025
Sspon.08G0016490-3D	SsLRR-RLK287	Chr8D	958	103.672	5.66	30.38	102.65	-0.026
Sspon.08G0019890-2P	SsLRR-RLK288	Chr8D	876	90.4046	9.47	49.91	82.51	-0.164

## Sheet: S. officinarum 
Gene ID	Gene name	Chromosome	Number of Amino Acid	Molecular Weight	Theoretical pI	Instability Index	Aliphatic Index	Grand Average of Hydropathicity
			（NA）	（MW）KDa	（pI）	（II）	（AI）	(GRAVY）
SoZg.01A003670.1	SoLRR-RLK1	Chr01A	685	70.9209	7.84	38.22	96.92	0.09
SoZg.01A006650.1	SoLRR-RLK2	Chr01A	793	85.7144	8.84	44.4	98.98	0.023
SoZg.01A009220.1	SoLRR-RLK3	Chr01A	1062	114.668	9.06	44.37	101.64	0.022
SoZg.01A011420.1	SoLRR-RLK4	Chr01A	791	84.8533	8.88	47.06	90.2	-0.142
SoZg.01A011810.1	SoLRR-RLK5	Chr01A	962	102.734	5.9	41.32	87.62	-0.098
SoZg.01A012090.1	SoLRR-RLK6	Chr01A	692	71.7316	9.08	48.4	91.69	-0.024
SoZg.01A013020.1	SoLRR-RLK7	Chr01A	605	67.1896	5.3	29.95	99.07	-0.16
SoZg.01A014500.1	SoLRR-RLK8	Chr01A	873	90.1404	8.55	46.89	89.28	-0.06
SoZg.01A022240.1	SoLRR-RLK9	Chr01A	1220	130.775	5.26	34.97	100.66	0.018
SoZg.01A022260.1	SoLRR-RLK10	Chr01A	827	89.026	7.93	31.88	96.98	0.024
SoZg.01A026760.1	SoLRR-RLK11	Chr01A	1108	119.516	5.95	39.05	106.41	0.135
SoZg.01A037240.1	SoLRR-RLK12	Chr01A	727	79.0248	5.82	38.39	84.51	-0.306
SoZg.01A041680.1	SoLRR-RLK13	Chr01A	855	89.7906	5.36	37.88	103.23	0.094
SoZg.01A042790.1	SoLRR-RLK14	Chr01A	1048	113.971	5.76	35.43	97.58	-0.072
SoZg.01A043850.1	SoLRR-RLK15	Chr01A	813	86.1087	8.26	39.11	100	0.006
SoZg.01A047280.1	SoLRR-RLK16	Chr01A	670	70.5864	6.13	42.81	90.36	-0.056
SoZg.01A049540.1	SoLRR-RLK17	Chr01A	729	79.8032	6.04	45.93	84.83	-0.301
SoZg.01A050630.1	SoLRR-RLK18	Chr01A	1161	127.142	5.76	40.75	104.14	-0.02
SoZg.01A051510.1	SoLRR-RLK19	Chr01A	1039	110.306	5.8	32.09	102.25	0.121
SoZg.01B005190.1	SoLRR-RLK20	Chr01B	783	86.631	5.65	48.6	87.69	-0.307
SoZg.01B010580.1	SoLRR-RLK21	Chr01B	767	82.917	8.78	48.65	84.95	-0.24
SoZg.01B019810.1	SoLRR-RLK22	Chr01B	759	82.7337	8.41	49.66	86.52	-0.154
SoZg.01B029860.1	SoLRR-RLK23	Chr01B	718	78.3775	5.96	45.08	83.13	-0.308
SoZg.01B030690.1	SoLRR-RLK24	Chr01B	1068	116.376	7.35	33.54	109.19	0.123
SoZg.01B032790.1	SoLRR-RLK25	Chr01B	1118	118.94	5.95	36.56	101.23	0.063
SoZg.01B044680.1	SoLRR-RLK26	Chr01B	593	65.5229	5.43	39.98	98.13	-0.085
SoZg.01B052860.1	SoLRR-RLK27	Chr01B	1093	117.187	5.63	42.6	96.04	0.037
SoZg.01C002470.1	SoLRR-RLK28	Chr01C	1180	132.487	6.83	42.31	96.8	-0.202
SoZg.01C002620.1	SoLRR-RLK29	Chr01C	553	61.363	5.65	38.82	99.44	-0.124
SoZg.01C015200.1	SoLRR-RLK30	Chr01C	969	105.359	5.9	41.78	106.32	0.101
SoZg.01F053750.1	SoLRR-RLK31	Chr01F	873	94.8897	6.42	37.88	105.76	-0.018
SoZg.01H035900.1	SoLRR-RLK32	Chr01H	641	70.3438	6.77	47.25	93.84	-0.114
SoZg.02A001250.1	SoLRR-RLK33	Chr02A	689	74.4698	9.09	44.72	101.67	0.034
SoZg.02A003620.1	SoLRR-RLK34	Chr02A	1065	113.359	5.67	33.97	102.26	0.001
SoZg.02A004030.1	SoLRR-RLK35	Chr02A	1113	119.728	5.62	39.6	109.66	0.102
SoZg.02A005020.1	SoLRR-RLK36	Chr02A	470	50.9354	6.24	37.21	99.6	-0.032
SoZg.02A008940.1	SoLRR-RLK37	Chr02A	954	103.541	6.55	38.52	106	-0.014
SoZg.02A009250.1	SoLRR-RLK38	Chr02A	687	75.9867	6.58	48.93	107.67	0.044
SoZg.02A015670.1	SoLRR-RLK39	Chr02A	818	84.9061	8.81	40.75	97.33	0.045
SoZg.02A020860.1	SoLRR-RLK40	Chr02A	943	104.335	5.96	41.86	85.12	-0.225
SoZg.02A023840.1	SoLRR-RLK41	Chr02A	1321	143.209	6.58	35.86	108.49	0.116
SoZg.02A026640.1	SoLRR-RLK42	Chr02A	1099	116.13	6	37.18	105	0.05
SoZg.02A031060.1	SoLRR-RLK43	Chr02A	618	67.214	6.63	53.36	83.46	-0.28
SoZg.02A032080.1	SoLRR-RLK44	Chr02A	1258	132.797	5.41	36.06	108.69	0.163
SoZg.02A034310.1	SoLRR-RLK45	Chr02A	808	87.7813	6.48	42.74	95.77	-0.125
SoZg.02A034860.1	SoLRR-RLK46	Chr02A	593	62.8429	8.97	42.44	90.56	0.045
SoZg.02A036300.1	SoLRR-RLK47	Chr02A	1020	108.394	6.83	37.93	105.01	0.145
SoZg.02A036980.1	SoLRR-RLK48	Chr02A	751	81.8067	6.71	42.62	88.02	-0.251
SoZg.02B003140.1	SoLRR-RLK49	Chr02B	1001	106.115	5.86	34.11	100.05	0.004
SoZg.02B008290.1	SoLRR-RLK50	Chr02B	1089	117.942	6.13	40.94	107.52	0.021
SoZg.02B008560.1	SoLRR-RLK51	Chr02B	739	82.3081	5.54	39.23	105.22	-0.055
SoZg.02B016690.1	SoLRR-RLK52	Chr02B	952	102.365	6.28	34.42	104.53	0.11
SoZg.02B018880.1	SoLRR-RLK53	Chr02B	659	69.3605	7.55	41.68	95.48	0.074
SoZg.02B034700.1	SoLRR-RLK54	Chr02B	1095	117.758	5.26	36.79	90.05	-0.005
SoZg.02B036890.1	SoLRR-RLK55	Chr02B	1059	114.612	6.34	37.47	98.69	-0.027
SoZg.02B040150.1	SoLRR-RLK56	Chr02B	639	69.4676	6.37	47.62	98.95	-0.09
SoZg.02D008990.1	SoLRR-RLK57	Chr02D	1045	113.577	6.48	33.73	107.88	0.063
SoZg.02E000660.1	SoLRR-RLK58	Chr02E	1178	127.317	8.73	49.35	96.26	-0.046
SoZg.02H003340.1	SoLRR-RLK59	Chr02H	1110	118.934	5.87	34.68	106.21	0.135
SoZg.03A001900.1	SoLRR-RLK60	Chr03A	659	70.4406	8.3	48.5	96.4	-0.045
SoZg.03A002840.1	SoLRR-RLK61	Chr03A	675	74.3352	5.46	42.22	96.39	-0.104
SoZg.03A006000.1	SoLRR-RLK62	Chr03A	634	69.6588	6.19	33.38	96.09	-0.116
SoZg.03A006100.1	SoLRR-RLK63	Chr03A	1128	118.17	6.41	44.2	103.43	0.118
SoZg.03A010690.1	SoLRR-RLK64	Chr03A	965	103.942	7.81	34.81	104.45	0.181
SoZg.03A012740.1	SoLRR-RLK65	Chr03A	781	85.0455	6.24	37.93	94.67	-0.018
SoZg.03A016680.1	SoLRR-RLK66	Chr03A	726	77.9072	6.23	40.23	94.63	-0.075
SoZg.03A019010.1	SoLRR-RLK67	Chr03A	693	72.6001	8.75	35.99	100.35	0.08
SoZg.03A020870.1	SoLRR-RLK68	Chr03A	691	71.0671	8.35	44.32	95.66	0.074
SoZg.03A024520.1	SoLRR-RLK69	Chr03A	653	71.844	5.34	49.11	92.88	-0.176
SoZg.03A025490.1	SoLRR-RLK70	Chr03A	1096	118.842	6.16	44.27	103.83	0.05
SoZg.03A026240.1	SoLRR-RLK71	Chr03A	655	70.153	9.16	50.9	90.61	-0.124
SoZg.03A027990.1	SoLRR-RLK72	Chr03A	1033	109.733	6.32	41.18	96.1	0.04
SoZg.03A028000.1	SoLRR-RLK73	Chr03A	1046	112.46	5.71	39.45	97.2	-0.02
SoZg.03A032150.1	SoLRR-RLK74	Chr03A	733	79.1619	8.98	47.98	101.66	-0.01
SoZg.03A035340.1	SoLRR-RLK75	Chr03A	1032	113.611	4.93	36.94	100.82	-0.068
SoZg.03A037810.1	SoLRR-RLK76	Chr03A	1479	161.099	6.37	39.68	102.39	0.068
SoZg.03A041450.1	SoLRR-RLK77	Chr03A	1042	109.249	6.37	39.6	105.89	0.117
SoZg.03B005650.1	SoLRR-RLK78	Chr03B	703	72.6633	8.66	41.3	95.33	0.094
SoZg.03B023970.1	SoLRR-RLK79	Chr03B	968	104.807	5.43	32.52	109.7	0.126
SoZg.03B025300.1	SoLRR-RLK80	Chr03B	1117	119.583	5.4	33.91	98.18	-0.009
SoZg.03B031100.1	SoLRR-RLK81	Chr03B	841	92.078	5.97	34.1	91.74	-0.09
SoZg.03B031280.1	SoLRR-RLK82	Chr03B	947	103.066	6.06	38.53	96.99	-0.06
SoZg.03B031310.1	SoLRR-RLK83	Chr03B	635	69.5071	8.77	40.9	98.72	-0.097
SoZg.03B031480.1	SoLRR-RLK84	Chr03B	945	101.046	5.95	45.99	105.79	0.097
SoZg.03E016250.1	SoLRR-RLK85	Chr03E	505	55.9036	6.78	32.34	89.56	-0.227
SoZg.03F040030.1	SoLRR-RLK86	Chr03F	1066	115.533	6.73	39.32	102.73	0.04
SoZg.03G004150.1	SoLRR-RLK87	Chr03G	911	98.3267	8.67	44.2	102.97	0.063
SoZg.03G016820.1	SoLRR-RLK88	Chr03G	418	46.4604	6.91	43.61	88.21	-0.119
SoZg.03H015300.1	SoLRR-RLK89	Chr03H	418	46.4604	6.91	43.61	88.21	-0.119
SoZg.04A000950.1	SoLRR-RLK90	Chr04A	1038	109.771	5.64	33.72	101.94	0.108
SoZg.04A004290.1	SoLRR-RLK91	Chr04A	712	75.6528	8.02	42.79	83.09	-0.231
SoZg.04A005450.1	SoLRR-RLK92	Chr04A	1055	116.241	6.12	34.06	102.01	0.003
SoZg.04A005690.1	SoLRR-RLK93	Chr04A	890	96.652	7.88	46.34	102.78	-0.041
SoZg.04A005730.1	SoLRR-RLK94	Chr04A	405	44.2059	8.37	37.76	96.59	-0.023
SoZg.04A006880.1	SoLRR-RLK95	Chr04A	652	69.4408	9.19	40.03	95.06	-0.066
SoZg.04A007000.1	SoLRR-RLK96	Chr04A	790	85.1677	6.22	52.82	87.38	-0.283
SoZg.04A008950.1	SoLRR-RLK97	Chr04A	671	72.4541	5.63	44.15	85.8	-0.19
SoZg.04A010470.1	SoLRR-RLK98	Chr04A	1039	114.772	8.27	36.67	90.25	-0.217
SoZg.04A010910.1	SoLRR-RLK99	Chr04A	828	87.7735	9.12	50.66	86.46	-0.178
SoZg.04A011460.1	SoLRR-RLK100	Chr04A	1017	109.741	5.74	37.14	96.88	0.003
SoZg.04A013070.1	SoLRR-RLK101	Chr04A	554	62.1838	6.49	44.32	95.34	-0.03
SoZg.04A014350.1	SoLRR-RLK102	Chr04A	523	58.7848	5.34	36.65	92.41	-0.253
SoZg.04A017980.1	SoLRR-RLK103	Chr04A	913	98.3729	7.61	33.81	105.54	0.069
SoZg.04A019920.1	SoLRR-RLK104	Chr04A	555	60.9676	5.64	45.61	90.14	-0.193
SoZg.04A023070.1	SoLRR-RLK105	Chr04A	296	32.4142	7.1	21.21	98.18	0.18
SoZg.04A023120.1	SoLRR-RLK106	Chr04A	976	106.359	5.75	37.85	96.8	-0.097
SoZg.04A026650.1	SoLRR-RLK107	Chr04A	398	43.432	8.14	37.65	101.68	0.035
SoZg.04G029610.1	SoLRR-RLK108	Chr04A	626	68.6712	7.25	39.69	99.06	-0.031
SoZg.04A034250.1	SoLRR-RLK109	Chr04A	991	108.079	5.97	38.43	107.76	0.016
SoZg.04A038930.1	SoLRR-RLK110	Chr04A	691	73.0216	8.96	41.9	93.73	-0.039
SoZg.04B004750.1	SoLRR-RLK111	Chr04B	906	100.262	5.67	37.76	87.86	-0.189
SoZg.04B008210.1	SoLRR-RLK112	Chr04B	1334	145.95	5.81	38.78	106.58	0.095
SoZg.04E010140.1	SoLRR-RLK113	Chr04B	1012	109.964	6.19	40.54	92.13	-0.118
SoZg.04C005520.1	SoLRR-RLK114	Chr04C	916	99.58	7.87	44.95	105.04	0.041
SoZg.04C012740.1	SoLRR-RLK115	Chr04C	1050	113.375	5.98	29.85	112.62	0.136
SoZg.04D014870.1	SoLRR-RLK116	Chr04D	975	106.23	5.75	37.79	96.71	-0.098
SoZg.04D018720.1	SoLRR-RLK117	Chr04D	1053	114.503	6.34	36.58	106.42	0.082
SoZg.04D021080.1	SoLRR-RLK118	Chr04D	976	106.359	5.75	37.85	96.8	-0.097
SoZg.04E010650.1	SoLRR-RLK119	Chr04E	625	68.907	6.27	36.98	98.93	-0.077
SoZg.04F014500.1	SoLRR-RLK120	Chr04F	2064	224.421	6.19	41.33	107.58	0.109
SoZg.04G004160.1	SoLRR-RLK121	Chr04G	1043	115.072	5.64	37.62	98.79	-0.025
SoZg.04G004290.1	SoLRR-RLK122	Chr04G	1055	116.099	6.12	34.23	101.46	0.011
SoZg.04G022490.1	SoLRR-RLK123	Chr04G	1177	128.608	5.04	32.1	87.07	-0.343
SoZg.04G022500.1	SoLRR-RLK124	Chr04G	846	93.1357	6.64	26.36	93.45	-0.133
SoZg.04G035750.1	SoLRR-RLK125	Chr04G	472	51.8536	6.63	37.53	105.95	0.139
SoZg.04H001100.1	SoLRR-RLK126	Chr04H	986	107.2	6.07	39.99	104.73	0.023
SoZg.04H004170.1	SoLRR-RLK127	Chr04H	791	88.2469	6.02	36	102.53	-0.028
SoZg.04H016060.1	SoLRR-RLK128	Chr04H	894	96.2175	8.23	33.12	106.03	0.068
SoZg.04H020600.1	SoLRR-RLK129	Chr04H	1050	114.967	6.93	36.57	96.22	-0.021
SoZg.05A004780.1	SoLRR-RLK130	Chr05A	892	97.97	6.86	32.8	107.02	0.036
SoZg.05A004790.1	SoLRR-RLK131	Chr05A	918	100.583	6.39	35.17	106	0.034
SoZg.05A004800.1	SoLRR-RLK132	Chr05A	989	108.027	5.96	35.41	105.79	0.046
SoZg.05A006300.1	SoLRR-RLK133	Chr05A	1149	124.754	6.88	33.81	108.62	0.075
SoZg.05A006780.1	SoLRR-RLK134	Chr05A	1013	110.673	7.33	39.34	103.08	0.04
SoZg.05A011180.1	SoLRR-RLK135	Chr05A	1062	118.592	7	38.29	101.94	-0.124
SoZg.05A011210.1	SoLRR-RLK136	Chr05A	895	96.7528	6.19	39.51	99.71	-0.046
SoZg.05A011230.1	SoLRR-RLK137	Chr05A	1099	118.877	6.37	34.52	110.73	0.256
SoZg.05A018120.1	SoLRR-RLK138	Chr05A	973	106.3	6.48	36.26	109.19	0.145
SoZg.05A020790.1	SoLRR-RLK139	Chr05A	1031	112.838	6.5	40.53	103.93	0.107
SoZg.05A021040.1	SoLRR-RLK140	Chr05A	638	71.441	5.91	40.63	98.53	-0.146
SoZg.05A021180.1	SoLRR-RLK141	Chr05A	555	61.883	6.84	44.8	96.27	-0.04
SoZg.05A021470.1	SoLRR-RLK142	Chr05A	1109	119.145	6.07	34.14	107.71	0.151
SoZg.05A022150.1	SoLRR-RLK143	Chr05A	975	105.426	6.58	36.31	108.02	0.148
SoZg.05A022580.1	SoLRR-RLK144	Chr05A	690	72.4682	6.64	41.15	92.99	0.102
SoZg.05A024890.1	SoLRR-RLK145	Chr05A	940	102.739	5.46	52.76	82.09	-0.341
SoZg.05A026370.1	SoLRR-RLK146	Chr05A	906	98.4301	5.76	36.11	108.9	0.077
SoZg.05A026380.1	SoLRR-RLK147	Chr05A	1304	140.145	6.26	40.24	104.41	0.148
SoZg.05B000850.1	SoLRR-RLK148	Chr05B	820	85.3871	6.71	35.98	95.07	-0.021
SoZg.05B015310.1	SoLRR-RLK149	Chr05B	998	105.841	5.59	32.15	105.21	0.146
SoZg.05B016670.1	SoLRR-RLK150	Chr05B	1052	113.67	6.07	36.23	110.03	0.095
SoZg.05B016680.1	SoLRR-RLK151	Chr05B	882	95.7583	8.1	35.51	106.67	0.062
SoZg.05B020720.1	SoLRR-RLK152	Chr05B	1004	108.675	6.06	35.46	109.9	0.202
SoZg.05B022830.1	SoLRR-RLK153	Chr05B	1114	120.526	5.78	40.94	106.64	0.052
SoZg.05B023310.1	SoLRR-RLK154	Chr05B	1011	110.504	5.9	33.17	109.75	0.175
SoZg.05B025610.1	SoLRR-RLK155	Chr05B	1099	119.372	6	36.62	105.84	0.141
SoZg.05B025670.1	SoLRR-RLK156	Chr05B	1113	121.203	5.75	42.09	106.98	0.162
SoZg.05C005160.1	SoLRR-RLK157	Chr05C	860	94.4702	5.95	38.01	102.95	-0.013
SoZg.05C007050.1	SoLRR-RLK158	Chr05C	748	81.9909	6.6	40.74	100.74	0.026
SoZg.05C007130.1	SoLRR-RLK159	Chr05C	1116	121.695	6.41	44.74	95.85	-0.114
SoZg.05C008300.1	SoLRR-RLK160	Chr05C	899	97.4461	6.06	40.47	104.79	0.054
SoZg.05C013230.1	SoLRR-RLK161	Chr05C	311	32.9617	5.1	32.34	98.71	0.084
SoZg.05C018030.1	SoLRR-RLK162	Chr05C	1048	113.486	6.02	36.41	110.92	0.106
SoZg.05C020160.1	SoLRR-RLK163	Chr05C	1310	142.338	5.68	37.67	100.39	0.069
SoZg.05D005980.1	SoLRR-RLK164	Chr05D	591	65.7967	6.76	41.62	92.22	-0.027
SoZg.05D006810.1	SoLRR-RLK165	Chr05D	1041	112.838	5.92	36.47	110.39	0.184
SoZg.05D008000.1	SoLRR-RLK166	Chr05D	606	66.1827	6.41	36.26	104.87	-0.039
SoZg.05D018400.1	SoLRR-RLK167	Chr05D	851	93.8717	6.57	40.25	107.93	-0.019
SoZg.05D018530.1	SoLRR-RLK168	Chr05D	1011	109.474	6.08	37.03	108.31	0.076
SoZg.05D022320.1	SoLRR-RLK169	Chr05D	737	79.985	6.47	34.81	103.49	0.062
SoZg.05D027320.1	SoLRR-RLK170	Chr05D	1020	110.271	5.65	35.07	101.12	0.102
SoZg.05E000300.1	SoLRR-RLK171	Chr05E	931	102.651	5.72	37.29	92.07	-0.16
SoZg.05E018480.1	SoLRR-RLK172	Chr05E	1075	118.447	6.68	38.3	108.77	0.13
SoZg.05E018950.1	SoLRR-RLK173	Chr05E	1031	111.43	6.47	35.77	109.06	0.136
SoZg.05E018980.1	SoLRR-RLK174	Chr05E	1006	108.746	6.46	35.27	110.5	0.136
SoZg.05E022980.1	SoLRR-RLK175	Chr05E	1046	114.079	7.04	38.1	105.57	0.048
SoZg.05F008090.1	SoLRR-RLK176	Chr05F	1010	108.706	8.4	41.01	107.3	0.151
SoZg.05F009600.1	SoLRR-RLK177	Chr05F	772	82.4977	6.03	37.59	98.92	0.061
SoZg.05F020560.1	SoLRR-RLK178	Chr05F	958	103.283	6.8	34.08	109.33	0.139
SoZg.05F023930.1	SoLRR-RLK179	Chr05F	659	72.5314	6.38	32.25	94.26	-0.112
SoZg.05G008450.1	SoLRR-RLK180	Chr05G	811	88.582	7.56	42.89	88.29	-0.168
SoZg.05G012370.1	SoLRR-RLK181	Chr05G	1125	121.793	5.55	35.74	103.21	0.097
SoZg.05G016790.1	SoLRR-RLK182	Chr05G	1036	111.855	5.59	40.72	104.76	0.029
SoZg.05G016820.1	SoLRR-RLK183	Chr05G	701	76.3326	5.78	35.4	98.72	0.051
SoZg.05G022390.1	SoLRR-RLK184	Chr05G	855	92.4313	6.25	36.03	110.74	0.113
SoZg.05G022420.1	SoLRR-RLK185	Chr05G	1006	108.746	6.46	35.27	110.5	0.136
SoZg.05G025310.1	SoLRR-RLK186	Chr05G	1074	117.671	5.85	32.34	109.39	0.158
SoZg.05H007090.1	SoLRR-RLK187	Chr05H	1101	118.445	6.38	36.28	108.92	0.197
SoZg.06A000110.1	SoLRR-RLK188	Chr06A	958	105.212	6.02	41.58	95.35	-0.094
SoZg.06A002800.1	SoLRR-RLK189	Chr06A	505	55.9036	6.78	32.34	89.56	-0.227
SoZg.06A011020.1	SoLRR-RLK190	Chr06A	599	66.1013	5.57	40.48	91.14	-0.241
SoZg.06A011410.1	SoLRR-RLK191	Chr06A	675	71.3029	8.51	52.56	90.56	-0.023
SoZg.06A019360.1	SoLRR-RLK192	Chr06A	1163	122.55	5.53	47.24	101.96	0.087
SoZg.06A026070.1	SoLRR-RLK193	Chr06A	704	74.6723	8.37	50.76	92.27	-0.078
SoZg.06A029030.1	SoLRR-RLK194	Chr06A	673	73.8667	6.37	43.72	95.63	-0.051
SoZg.06A029280.1	SoLRR-RLK195	Chr06A	807	83.9706	4.83	29.78	94.09	0.007
SoZg.06B002510.1	SoLRR-RLK196	Chr06B	1153	121.087	5.87	35.72	105.6	0.13
SoZg.06B009250.1	SoLRR-RLK197	Chr06B	534	58.7576	5.48	37.19	103.15	0.057
SoZg.06B013910.1	SoLRR-RLK198	Chr06B	628	67.5161	7.93	35.66	90.59	-0.094
SoZg.06B014970.1	SoLRR-RLK199	Chr06B	940	101.732	5.8	35.89	109.13	0.033
SoZg.06B022670.1	SoLRR-RLK200	Chr06B	894	98.5228	5.66	35.75	93.66	-0.128
SoZg.06B022830.1	SoLRR-RLK201	Chr06B	1027	111.357	6.46	32.81	89.53	-0.133
SoZg.06B023050.1	SoLRR-RLK202	Chr06B	563	60.0752	6.17	40.01	100.28	0.126
SoZg.06B027980.1	SoLRR-RLK203	Chr06B	1031	112.056	5.88	44.22	101.96	0.023
SoZg.06C002320.1	SoLRR-RLK204	Chr06C	298	32.6004	6.69	44.34	104.7	0.154
SoZg.06C002980.1	SoLRR-RLK205	Chr06C	941	101.807	7.51	33.92	110.47	0.171
SoZg.06E003600.1	SoLRR-RLK206	Chr06E	534	59.7192	6.98	34.03	101.65	0.081
SoZg.06G004370.1	SoLRR-RLK207	Chr06G	534	59.7192	6.98	34.03	101.65	0.081
SoZg.06G006200.1	SoLRR-RLK208	Chr06G	772	82.4977	6.03	37.59	98.92	0.061
SoZg.06G011760.1	SoLRR-RLK209	Chr06G	678	71.881	7.57	46.14	107.52	0.234
SoZg.06H003790.1	SoLRR-RLK210	Chr06H	1017	110.018	6.2	36.72	110.26	0.076
SoZg.06H021200.1	SoLRR-RLK211	Chr06H	1002	109.151	6	33.27	91.18	-0.113
SoZg.07A002990.1	SoLRR-RLK212	Chr07A	694	73.3183	7.5	39.25	92.26	-0.092
SoZg.07A007740.1	SoLRR-RLK213	Chr07A	628	69.1037	5.77	42.55	96.59	-0.207
SoZg.07A012370.1	SoLRR-RLK214	Chr07A	1208	129.87	5.76	32.31	100.86	0.11
SoZg.07A014650.1	SoLRR-RLK215	Chr07A	661	69.852	9.31	47.13	96.16	-0.005
SoZg.07A016070.1	SoLRR-RLK216	Chr07A	1161	126.668	7.71	40.36	102.94	0.035
SoZg.07A016300.1	SoLRR-RLK217	Chr07A	599	66.5495	7	40.12	97.96	-0.042
SoZg.07A021710.1	SoLRR-RLK218	Chr07A	736	78.1521	6.37	42.97	85.96	-0.248
SoZg.07A022330.1	SoLRR-RLK219	Chr07A	1031	111.289	6.12	39.54	104.36	0.094
SoZg.07B012860.1	SoLRR-RLK220	Chr07B	860	90.7725	5.9	40.24	107.37	0.2
SoZg.07B017010.1	SoLRR-RLK221	Chr07B	677	75.5512	5.88	33.91	94.87	-0.166
SoZg.07B024090.1	SoLRR-RLK222	Chr07B	678	70.5711	7.22	41.59	90.59	-0.065
SoZg.07B025640.1	SoLRR-RLK223	Chr07B	1139	121.5	7.19	37.33	106.32	0.032
SoZg.07C014560.1	SoLRR-RLK224	Chr07C	593	66.2398	6	35.72	96.64	-0.143
SoZg.07D001870.1	SoLRR-RLK225	Chr07D	1081	114.045	5.84	35.91	95.37	0.046
SoZg.07D001920.1	SoLRR-RLK226	Chr07D	958	103.285	6.8	34.11	109.63	0.145
SoZg.07D007840.1	SoLRR-RLK227	Chr07D	840	89.996	6.15	33.86	98.38	0.101
SoZg.07D011950.1	SoLRR-RLK228	Chr07D	772	82.4016	6.12	37.5	98.92	0.066
SoZg.07D015820.1	SoLRR-RLK229	Chr07D	628	67.0036	6.84	38.69	97.21	-0.033
SoZg.07F011140.1	SoLRR-RLK230	Chr07F	772	82.4156	6.12	37.69	98.92	0.066
SoZg.07H010190.1	SoLRR-RLK231	Chr07H	772	82.4577	6.12	37.89	99.3	0.072
SoZg.08A000440.1	SoLRR-RLK232	Chr08A	823	85.4624	6.4	35.38	96.63	0.018
SoZg.08A000580.1	SoLRR-RLK233	Chr08A	1213	131.315	5.38	34.37	101.63	0.031
SoZg.08A002580.1	SoLRR-RLK234	Chr08A	1037	112.497	5.54	39.22	105.5	0.085
SoZg.08A003510.1	SoLRR-RLK235	Chr08A	885	96.3538	5.73	33.42	93.75	-0.147
SoZg.08A006880.1	SoLRR-RLK236	Chr08A	967	104.752	6.52	33.14	103.36	0.055
SoZg.08A006900.1	SoLRR-RLK237	Chr08A	543	59.3209	5.93	43.07	96.37	0.019
SoZg.08A006930.1	SoLRR-RLK238	Chr08A	1021	111.279	7.82	37.81	99.81	-0.037
SoZg.08A008230.1	SoLRR-RLK239	Chr08A	595	65.055	6.01	49.46	104.91	0.038
SoZg.08A008620.1	SoLRR-RLK240	Chr08A	772	80.098	8.77	38.84	89.79	-0.068
SoZg.08A011770.1	SoLRR-RLK241	Chr08A	1015	111.18	5.54	42.54	102.57	-0.001
SoZg.08A014470.1	SoLRR-RLK242	Chr08A	717	79.0138	6.45	40.18	89.93	-0.175
SoZg.08A019780.1	SoLRR-RLK243	Chr08A	965	104.834	6.77	41.47	100.52	-0.03
SoZg.08A019790.1	SoLRR-RLK244	Chr08A	1029	111.833	5.98	36.87	107.43	0.065
SoZg.08A021130.1	SoLRR-RLK245	Chr08A	1008	105.365	5.48	37.44	99.46	0.164
SoZg.08A021140.1	SoLRR-RLK246	Chr08A	1005	108.481	6.2	40.24	100.25	0.039
SoZg.08B002530.1	SoLRR-RLK247	Chr08B	728	78.8691	5.39	38.81	109.99	0.176
SoZg.08B014340.1	SoLRR-RLK248	Chr08B	881	97.2778	6.39	41.22	89.38	-0.122
SoZg.08B016770.1	SoLRR-RLK249	Chr08B	1118	119.629	5.87	36.67	102.42	0.059
SoZg.08B019690.1	SoLRR-RLK250	Chr08B	755	82.8362	6.44	35.31	111.64	0.298
SoZg.08B019700.1	SoLRR-RLK251	Chr08B	755	82.8362	6.44	35.31	111.64	0.298
SoZg.08C004600.1	SoLRR-RLK252	Chr08C	1044	112.565	6.99	37.5	108.34	0.188
SoZg.08C015550.1	SoLRR-RLK253	Chr08C	632	65.8534	8.91	37.52	100.43	0.116
SoZg.08D000120.1	SoLRR-RLK254	Chr08D	1377	153.598	6.33	38.18	83.06	-0.388
SoZg.08D005890.1	SoLRR-RLK255	Chr08D	1131	122.702	6.7	37.52	108.82	0.218
SoZg.08D005950.1	SoLRR-RLK256	Chr08D	847	90.7869	6.45	34.82	107.51	0.209
SoZg.08F011330.1	SoLRR-RLK257	Chr08F	1107	121.665	6.49	38.88	85.48	-0.213
SoZg.08G006140.1	SoLRR-RLK258	Chr08G	1101	118.445	6.38	36.28	108.92	0.197
SoZg.08H005500.1	SoLRR-RLK259	Chr08H	1107	120.048	7.21	39.24	107.82	0.214
SoZg.08H005600.1	SoLRR-RLK260	Chr08H	1053	113.403	6.67	36.89	110.37	0.203
SoZg.08H008710.1	SoLRR-RLK261	Chr08H	712	77.9471	6.51	30.92	112.02	0.076
SoZg.09A004290.1	SoLRR-RLK262	Chr09A	823	89.1934	6.38	42.04	103.46	0.07
SoZg.09A006900.1	SoLRR-RLK263	Chr09A	497	55.2055	6.09	34.32	97.06	-0.188
SoZg.09A008410.1	SoLRR-RLK264	Chr09A	1013	109.038	5.95	35.41	102.08	0.002
SoZg.09A015320.1	SoLRR-RLK265	Chr09A	606	66.5116	6.86	28.33	95.07	-0.043
SoZg.09A018510.1	SoLRR-RLK266	Chr09A	925	98.0353	5.28	40.3	106.68	0.153
SoZg.09A018590.1	SoLRR-RLK267	Chr09A	633	69.4429	8.52	47.55	94.12	-0.134
SoZg.09A018830.1	SoLRR-RLK268	Chr09A	950	102.496	7.54	31.31	91.68	-0.096
SoZg.09A021160.1	SoLRR-RLK269	Chr09A	1048	111.484	6	37.79	97.79	0
SoZg.09A024850.1	SoLRR-RLK270	Chr09A	523	57.5081	5.88	46.87	99.2	0.019
SoZg.09A026640.1	SoLRR-RLK271	Chr09A	459	47.3792	9.31	43.8	93.42	-0.033
SoZg.09A027580.1	SoLRR-RLK272	Chr09A	1007	106.872	6.98	41.2	105.32	0.184
SoZg.09B006360.1	SoLRR-RLK273	Chr09B	1056	114.739	6.32	35.3	108.11	0.049
SoZg.09B006490.1	SoLRR-RLK274	Chr09B	1067	111.986	6.09	40.19	103.18	0.082
SoZg.09B017010.1	SoLRR-RLK275	Chr09B	514	57.8173	5.61	47.41	92.78	-0.092
SoZg.09B017410.1	SoLRR-RLK276	Chr09B	965	105.912	8.82	56.45	76.32	-0.415
SoZg.09B017490.1	SoLRR-RLK277	Chr09B	768	84.1834	6.36	39.97	100.79	-0.028
SoZg.09B020590.1	SoLRR-RLK278	Chr09B	926	99.9188	6.61	38.76	84.57	-0.158
SoZg.09C008040.1	SoLRR-RLK279	Chr09C	944	103.407	5.96	36.75	91.79	-0.136
SoZg.09C021300.1	SoLRR-RLK280	Chr09C	720	79.5318	6.1	44.55	92.46	-0.079
SoZg.09F027510.1	SoLRR-RLK281	Chr09F	2094	230.718	5.96	38.74	95.03	-0.088
SoZg.09H021880.1	SoLRR-RLK282	Chr09H	1144	123.612	5.71	31.82	106.36	0.08
SoZg.10A002650.1	SoLRR-RLK283	Chr10A	949	102.723	5.5	28.79	101.88	-0.046
SoZg.10A003080.1	SoLRR-RLK284	Chr10A	685	73.1699	8.7	42.81	99.08	0.07
SoZg.10A006100.1	SoLRR-RLK285	Chr10A	980	105.572	5.28	39.28	100.16	0.026
SoZg.10A006120.1	SoLRR-RLK286	Chr10A	1041	111.288	5.34	37.85	98.93	0.058
SoZg.10A006130.1	SoLRR-RLK287	Chr10A	1002	106.534	6.08	38.56	103.52	0.103
SoZg.10A006790.1	SoLRR-RLK288	Chr10A	710	76.4466	8.95	38.97	87.73	-0.087
SoZg.10A007060.1	SoLRR-RLK289	Chr10A	834	91.6072	5.98	31.94	101.92	-0.062
SoZg.10A010560.1	SoLRR-RLK290	Chr10A	629	69.1484	7.22	39.5	95.64	-0.12
SoZg.10A014640.1	SoLRR-RLK291	Chr10A	690	73.6418	9.26	44.57	88.14	-0.223
SoZg.10A015620.1	SoLRR-RLK292	Chr10A	999	108.32	5.4	35.72	96.5	-0.042
SoZg.10A015630.1	SoLRR-RLK293	Chr10A	1122	121.107	5.55	40.58	94.71	-0.098
SoZg.10A016490.1	SoLRR-RLK294	Chr10A	765	81.7937	9	51.54	99.28	-0.033
SoZg.10A016510.1	SoLRR-RLK295	Chr10A	1077	114.935	6.94	38.09	112.3	0.167
SoZg.10A018320.1	SoLRR-RLK296	Chr10A	916	97.8875	8.8	40.81	90.94	-0.113
SoZg.10A023330.1	SoLRR-RLK297	Chr10A	1002	106.356	6.28	40.03	100.23	0.121
SoZg.10A023430.1	SoLRR-RLK298	Chr10A	838	91.0238	6.92	35.01	103.58	0.068
SoZg.10B017510.1	SoLRR-RLK299	Chr10B	1148	125.547	7.17	34.79	104.13	0.011
SoZg.10B019110.1	SoLRR-RLK300	Chr10B	799	87.8451	6.58	35.52	100.93	-0.018
SoZg.10B020750.1	SoLRR-RLK301	Chr10B	783	84.4054	5.63	51.86	86.44	-0.299
SoZg.10B020880.1	SoLRR-RLK302	Chr10B	656	69.2151	6.88	41.98	95.38	-0.069
SoZg.10C001720.1	SoLRR-RLK303	Chr10C	1162	126.194	6.57	39.44	106.39	0.066
SoZg.10C001990.1	SoLRR-RLK304	Chr10C	816	89.8651	7.94	37.14	96.13	-0.021
SoZg.10C017700.1	SoLRR-RLK305	Chr10C	656	72.3928	9.14	37.94	105.87	0.024
SoZg.10C017730.1	SoLRR-RLK306	Chr10C	1003	109.068	6.54	43.11	109.78	0.152
SoZg.10D025880.1	SoLRR-RLK307	Chr10D	1058	116.061	5.86	36.62	101.27	-0.011
SoZg.10E006670.1	SoLRR-RLK308	Chr10E	727	78.7855	5.53	34.68	108.91	0.137
SoZg.10G008850.1	SoLRR-RLK309	Chr10G	629	69.1453	6.94	38.7	95.64	-0.127
SoZg.10H021740.1	SoLRR-RLK310	Chr10H	1043	113.144	6.28	32.24	108.34	0.104
SoZg.ctg058603	SoLRR-RLK311	SoZg.ctg058603	599	66.5495	7	40.12	97.96	-0.042
SoZg.ctg126112	SoLRR-RLK312	SoZg.ctg126112	1154	121.211	5.93	35.64	104.76	0.118
