# Supplementary material for: Genomic investigation of duplication, functional conservation, and divergence in the LRR-RLK Family of Saccharum
Source: BMC Genomics. 2024 Feb 9;25:165. doi: 10.1186/s12864-024-10073-z (PMC10854099; doi:10.1186/s12864-024-10073-z)
Supplement: Supplementary file 4 — Additional file 4. The classification of the LRR-RLK family by phylogenetic tree. [file 12864_2024_10073_MOESM4_ESM.xlsx]

## Sheet: Sheet1
Subfamily	AtLRR-RLK gene ID	SsLRR-RLK gene ID	SoLRR-RLK gene ID
LRR-I-1	AT4G29450.1	Sspon.07G0028010-1B	SoZg.08D000120.1
	AT4G29180.2	Sspon.02G0017310-1A	SoZg.05E000300.1
	AT1G05700.1	Sspon.07G0003610-1A	SoZg.02A020860.1
	AT2G19230.1	Sspon.07G0035530-1D	SoZg.06A002800.1
	AT2G19210.1	Sspon.02G0028920-1A	SoZg.03E016250.1
	AT4G29990.1	Sspon.02G0028930-1A	SoZg.09C021300.1
	AT2G19190.1	Sspon.02G0032780-1T	SoZg.09B017410.1
	AT1G51790.1	Sspon.02G0032780-1A	SoZg.09B020590.1
	AT1G51800.1		SoZg.04B004750.1
	AT1G51620.2		SoZg.08F011330.1
	AT1G51910.1		SoZg.08A014470.1
	AT1G51890.1		SoZg.08B014340.1
	AT1G51880.1
	AT1G51870.1
	AT1G51860.1
	AT1G49100.1
	AT1G51810.1
	AT3G21340.1
	AT2G04300.1
	AT1G51805.1
	AT1G51830.1
	AT1G51850.1
	AT1G51820.1
	AT2G28990.1
	AT2G28970.1
	AT4G20450.1
	AT2G29000.1
	AT2G28960.1
	AT1G07550.1
	AT2G14510.1
	AT2G14440.1
	AT5G16900.1
	AT1G07560.1
	AT5G59680.1
	AT5G59650.1
	AT5G59670.1
	AT5G59660.1
	AT3G46330.1
	AT3G45920.1
	AT3G46350.1
	AT3G46340.1
	AT3G46410.1
	AT3G46420.1
	AT3G46400.1
	AT3G46370.1
	AT1G67720.1
	AT2G37050.3
	AT5G48740.1
	AT5G15730.2
	AT5G54590.2
LRR-II	AT1G60800.1	Sspon.07G0011930-3D	SoZg.04E010650.1
	AT5G45780.1	Sspon.04G0014480-3D	SoZg.09A006900.1
	AT4G30520.1	Sspon.03G0036270-1B	SoZg.03A006000.1
	AT2G23950.1	Sspon.06G0005550-1A	SoZg.07D015820.1
	AT3G25560.3	Sspon.04G0004390-1A	SoZg.04G029610.1
	AT5G16000.1	Sspon.08G0009990-1A	SoZg.10G008850.1
	AT4G33430.2	Sspon.06G0010230-1A	SoZg.10A010560.1
	AT2G13800.1	Sspon.04G0009850-1A	SoZg.07A007740.1
	AT2G13790.1	Sspon.05G0010060-2C	SoZg.04A019920.1
	AT1G71830.1	Sspon.06G0035390-1D	SoZg.06A011020.1
	AT1G34210.1	Sspon.06G0016880-1P	SoZg.05A021040.1
	AT5G63710.1	Sspon.06G0016870-1A	SoZg.01A013020.1
	AT5G65240.2	Sspon.06G0016880-1A	SoZg.01B005190.1
	AT5G10290.1	Sspon.01G0025910-4D	SoZg.04A014350.1
		Sspon.04G0013270-1A
LRR-III	AT4G34220.1	Sspon.02G0018300-1P	SoZg.02A003620.1
	AT2G15300.1	Sspon.02G0018300-1A	SoZg.02B036890.1
	AT5G67280.1	Sspon.02G0033710-1T	SoZg.01A042790.1
	AT4G37250.1	Sspon.02G0033710-1B	SoZg.01A043850.1
	AT2G23300.1	Sspon.01G0052720-1C	SoZg.05B000850.1
	AT1G66830.1	Sspon.01G0008560-1A	SoZg.08A000440.1
	AT1G25320.1	Sspon.01G0014710-1A	SoZg.08C015550.1
	AT2G01210.1	Sspon.07G0016760-1A	SoZg.02A015670.1
	AT1G67510.1	Sspon.07G0016760-1P	SoZg.01A014500.1
	AT3G57830.1	Sspon.05G0021270-1A	SoZg.03A016680.1
	AT2G42290.1	Sspon.02G0018180-1A	SoZg.07B024090.1
	AT2G27060.1	Sspon.08G0019890-2P	SoZg.05C013230.1
	AT5G10020.1	Sspon.08G0019890-1B	SoZg.01A003670.1
	AT3G24660.1	Sspon.03G0013960-1A	SoZg.08A008620.1
	AT5G61570.1	Sspon.06G0001630-2C	SoZg.02A034860.1
	AT5G07620.1	Sspon.07G0033960-1C	SoZg.04A023070.1
	AT3G56100.1	Sspon.02G0034780-1B	SoZg.03A026240.1
	AT3G51740.1	Sspon.03G0031490-1B	SoZg.05A022580.1
	AT1G60630.1	Sspon.06G0017320-1A	SoZg.10A006790.1
	AT1G10850.1	Sspon.08G0022450-1B	SoZg.07A021710.1
	AT5G43020.1	Sspon.06G0002010-1A	SoZg.04A006880.1
	AT5G67200.1	Sspon.04G0017200-1A	SoZg.10B020880.1
	AT3G50230.1	Sspon.04G0017200-2P	SoZg.06A026070.1
	AT1G72460.1	Sspon.04G0017200-1P	SoZg.04A038930.1
	AT5G20690.1	Sspon.05G0002310-2B	SoZg.03B005650.1
	AT3G42880.1	Sspon.04G0021450-2P	SoZg.01A047280.1
	AT4G31250.1	Sspon.04G0021440-2D	SoZg.01A012090.1
	AT3G20190.1	Sspon.03G0019700-1P	SoZg.06A011410.1
	AT1G50610.1	Sspon.03G0019700-1A	SoZg.07A014650.1
	AT5G35390.1	Sspon.01G0007740-1A	SoZg.02B018880.1
	AT2G07040.1	Sspon.01G0026830-1A	SoZg.09A026640.1
	AT2G36570.1	Sspon.05G0009770-1P	SoZg.03A020870.1
	AT1G68400.1	Sspon.05G0009770-1A	SoZg.03A001900.1
	AT5G16590.1	Sspon.06G0006160-1A	SoZg.03B031310.1
	AT3G02880.1	Sspon.02G0015000-1A	SoZg.09A018590.1
	AT3G17840.1	Sspon.02G0038090-1B	SoZg.01H035900.1
	AT1G48480.1	Sspon.07G0021120-1B	SoZg.02B040150.1
	AT2G26730.1	Sspon.03G0011640-1A
	AT5G53320.1	Sspon.03G0032650-1B
	AT5G24100.1	Sspon.03G0024410-1A
	AT4G23740.1	Sspon.03G0003850-1A
	AT5G41680.1	Sspon.07G0005600-1A
	AT1G64210.1	Sspon.03G0003850-1P
	AT5G05160.1	Sspon.01G0008950-1P
	AT3G08680.1	Sspon.01G0008950-3D
	AT5G58300.1	Sspon.02G0000900-1P
		Sspon.02G0000900-2D
LRR-IV	AT4G22730.1	Sspon.03G0012750-1P	SoZg.03A019010.1
	AT5G51560.1	Sspon.03G0012750-1A	SoZg.10A003080.1
	AT2G45340.1	Sspon.08G0016170-1A	SoZg.07A002990.1
		Sspon.06G0012700-1A
LRR-V	AT1G11130.1	Sspon.04G0018830-1A	SoZg.04A004290.1
	AT4G03390.1	Sspon.02G0005130-1A	SoZg.02A034310.1
	AT2G20850.1	Sspon.08G0004440-2B	SoZg.10B020750.1
	AT5G06820.1	Sspon.04G0017150-2B	SoZg.04A007000.1
	AT4G22130.1	Sspon.04G0019190-1A	SoZg.01B019810.1
	AT3G13065.1	Sspon.04G0016270-1A	SoZg.04A008950.1
	AT1G78980.1	Sspon.08G0005480-3C	SoZg.10A018320.1
	AT3G14350.1	Sspon.08G0005350-1A	SoZg.02A031060.1
	AT1G53730.2	Sspon.02G0048550-1C	SoZg.02A036980.1
		Sspon.02G0035470-2C	SoZg.01A037240.1
		Sspon.01G0011670-2B	SoZg.01B029860.1
		Sspon.01G0017190-1A	SoZg.01A049540.1
		Sspon.01G0017190-1T
		Sspon.01G0051070-1C
		Sspon.01G0004620-1A
LRR-VI-1	AT2G02780.1	Sspon.05G0016680-1T	SoZg.05A011180.1
	AT1G14390.1	Sspon.05G0016680-1A	SoZg.01A006650.1
	AT3G03770.1	Sspon.08G0006840-1A	SoZg.10A016490.1
	AT5G63410.1
	AT5G14210.1
LRR-VI-2	AT5G41180.1	Sspon.05G0006360-1A	SoZg.06A029030.1
	AT1G63430.2	Sspon.05G0000410-2D	SoZg.09B017010.1
	AT5G58540.1	Sspon.07G0005930-1A	SoZg.03A024520.1
	AT5G07150.1	Sspon.03G0011390-1A	SoZg.03A002840.1
	AT3G56050.1	Sspon.03G0023660-3C
	AT2G40270.1	Sspon.03G0023660-1P
	AT5G45840.2
	AT4G18640.1
LRR-VII-1	AT1G62950.1	Sspon.01G0034420-2C	SoZg.01B052860.1
	AT1G12460.1	Sspon.01G0001660-1A	SoZg.03A041450.1
	AT3G28040.1	Sspon.03G0026210-1B	SoZg.01A041680.1
	AT5G01890.1	Sspon.01G0009060-1P	SoZg.09A018510.1
	AT3G56370.1	Sspon.01G0009060-1A	SoZg.03B031480.1
		Sspon.07G0005680-1A
		Sspon.03G0003760-4D
		Sspon.03G0003700-1A
LRR-VII-2	AT5G58150.1	Sspon.08G0007700-1A	SoZg.07D007840.1
	AT2G24230.1	Sspon.04G0014400-1T	SoZg.10A014640.1
	AT5G45800.1	Sspon.04G0014400-3D	SoZg.04A010910.1
LRR-VII-3	AT4G36180.1	Sspon.05G0004920-1A	SoZg.06A019360.1
	AT1G75640.1
LRR-VIII	AT5G49770.1	Sspon.07G0010930-1A	SoZg.09C008040.1
	AT5G49780.1	Sspon.03G0030000-1B	SoZg.08A003510.1
	AT5G49760.1	Sspon.03G0030000-2P	SoZg.09A018830.1
	AT1G79620.1	Sspon.03G0003820-1P	SoZg.03B031100.1
	AT5G37450.1	Sspon.05G0015550-1A	SoZg.09B017490.1
	AT5G01950.1	Sspon.05G0015470-1A	SoZg.03B031280.1
	AT3G53590.1	Sspon.05G0015450-2B	SoZg.06A000110.1
	AT1G06840.1
LRR-IX	AT3G23750.1	Sspon.05G0000200-1A	SoZg.06G006200.1
	AT1G66150.1	Sspon.01G0027230-1A	SoZg.05F009600.1
	AT2G01820.1		SoZg.07H010190.1
	AT1G24650.1		SoZg.07F011140.1
			SoZg.07D011950.1
			SoZg.06A029280.1
			SoZg.01A011810.1
LRR-Xa	AT5G48380.1	Sspon.07G0007910-3D	SoZg.05F023930.1
	AT3G28450.1	Sspon.05G0008220-1A	SoZg.09A015320.1
	AT1G69990.1		SoZg.06B013910.1
	AT1G27190.1
LRR-Xb-1	AT5G07280.1	Sspon.03G0028200-1B	SoZg.03A037810.1
	AT2G01950.1	Sspon.04G0034300-1C	SoZg.04B008210.1
	AT4G39400.1	Sspon.04G0015950-1P	SoZg.01B032790.1
	AT3G13380.1	Sspon.01G0015850-1P	SoZg.03B025300.1
	AT1G55610.1	Sspon.01G0015850-1A	SoZg.07A012370.1
	AT5G42440.1	Sspon.03G0007630-1T	SoZg.02E000660.1
	AT5G53890.1	Sspon.03G0007630-1A	SoZg.04H020600.1
	AT2G02220.1	Sspon.06G0007630-1A	SoZg.07D001870.1
	AT1G72300.1	Sspon.02G0017290-1A	SoZg.06B027980.1
		Sspon.02G0017230-1A	SoZg.10D025880.1
		Sspon.02G0026070-1A	SoZg.04G004160.1
		Sspon.04G0029850-3D	SoZg.04G004290.1
		Sspon.05G0001220-1A	SoZg.04H004170.1
		Sspon.08G0002980-3C	SoZg.04A005450.1
		Sspon.08G0018130-1B	SoZg.05A021180.1
		Sspon.08G0002960-1A	SoZg.07B017010.1
		Sspon.04G0018000-2P	SoZg.07C014560.1
		Sspon.04G0034100-1C	SoZg.10C001990.1
		Sspon.04G0018000-1P	SoZg.04A010470.1
		Sspon.04G0028920-1B	SoZg.06H021200.1
		Sspon.04G0018010-1P	SoZg.06B022830.1
		Sspon.04G0018170-2C	SoZg.06B022670.1
		Sspon.04G0037600-1D
		Sspon.04G0034120-1C
		Sspon.04G0018180-1A
		Sspon.04G0018150-1P
		Sspon.04G0018190-2B
		Sspon.04G0018080-2D
		Sspon.04G0037570-1D
		Sspon.04G0018030-3C
		Sspon.04G0034080-1C
		Sspon.04G0018040-1A
		Sspon.04G0018150-1A
		Sspon.04G0037550-1D
		Sspon.04G0018080-1T
		Sspon.04G0028880-1B
		Sspon.04G0018120-1A
		Sspon.04G0018110-1A
		Sspon.06G0005060-3C
LRR-Xb-2	AT1G74360.1	Sspon.02G0004090-3C	SoZg.02B034700.1
LRR-XI-1	AT4G08850.1	Sspon.02G0035680-1B	SoZg.02A032080.1
	AT1G35710.1	Sspon.02G0007220-2C	SoZg.01A026760.1
	AT5G44700.1	Sspon.06G0000020-1A	SoZg.07A022330.1
	AT4G20140.1	Sspon.06G0005450-1P	SoZg.07A016070.1
	AT5G06940.1	Sspon.06G0005450-2B	SoZg.02A004030.1
	AT1G73080.1	Sspon.02G0024080-1P	SoZg.06B014970.1
	AT1G17750.1	Sspon.02G0024080-1A	SoZg.10A016510.1
	AT5G63930.1	Sspon.05G0024700-1B	SoZg.06B002510.1
	AT2G33170.1	Sspon.08G0006810-1A	SoZg.ctg126112
	AT1G17230.1	Sspon.05G0014920-1P	SoZg.03A006100.1
	AT1G34110.1	Sspon.05G0014920-1A	SoZg.09B006490.1
	AT5G48940.1	Sspon.03G0021790-3C	SoZg.07B025640.1
	AT3G24240.1	Sspon.07G0012010-1A	SoZg.02A026640.1
	AT5G56040.2	Sspon.03G0021790-1P	SoZg.04A000950.1
	AT4G26540.1	Sspon.06G0019310-1B	SoZg.01A051510.1
	AT5G51350.1	Sspon.02G0012170-1P	SoZg.10A023330.1
	AT5G61480.1	Sspon.02G0012170-2D	SoZg.04A005690.1
	AT4G28650.1	Sspon.02G0037230-1B	SoZg.04C005520.1
	AT1G08590.1	Sspon.02G0037220-2D	SoZg.03G004150.1
	AT1G75820.1	Sspon.04G0020520-1A	SoZg.09A027580.1
	AT4G20270.1	Sspon.01G0002590-1A	SoZg.05B015310.1
	AT5G65700.1	Sspon.08G0001240-1P	SoZg.02B003140.1
	AT3G49670.1	Sspon.08G0001240-1A	SoZg.09A008410.1
	AT1G28440.1	Sspon.04G0037540-1D	SoZg.07B012860.1
	AT4G28490.1	Sspon.04G0013520-1A	SoZg.02B016690.1
	AT5G65710.1	Sspon.05G0016770-1P	SoZg.08A021130.1
	AT3G19700.1	Sspon.01G0009160-1A	SoZg.08A021140.1
	AT1G09970.2	Sspon.01G0029040-3C	SoZg.05A011210.1
	AT5G49660.1	Sspon.01G0029040-2P	SoZg.03A035340.1
	AT1G72180.1	Sspon.03G0025290-1A	SoZg.09A021160.1
	AT5G25930.1	Sspon.06G0007270-1A	SoZg.03A028000.1
	AT2G41820.1	Sspon.02G0016550-1P	SoZg.03A027990.1
	AT1G34420.1	Sspon.02G0016550-2P	SoZg.10A015620.1
		Sspon.02G0016550-1A	SoZg.10A015630.1
		Sspon.02G0032280-3C	SoZg.04A011460.1
		Sspon.02G0045800-3D	SoZg.04E010140.1
		Sspon.05G0028560-1T	SoZg.08A006880.1
		Sspon.05G0028560-1B	SoZg.08A006930.1
		Sspon.03G0029100-1B	SoZg.08A006900.1
		Sspon.03G0039520-1C	SoZg.01A022260.1
		Sspon.07G0003910-1A	SoZg.01A022240.1
		Sspon.03G0045700-1D	SoZg.03A012740.1
		Sspon.03G0040830-2D	SoZg.04A013070.1
		Sspon.03G0006740-1A	SoZg.10B019110.1
		Sspon.08G0007370-1A	SoZg.05C005160.1
		Sspon.08G0007360-1A	SoZg.ctg058603
		Sspon.04G0014140-1A	SoZg.07A016300.1
		Sspon.01G0009470-1A	SoZg.01A050630.1
		Sspon.04G0014820-3P	SoZg.01C002620.1
		Sspon.04G0014820-2C	SoZg.01C002470.1
		Sspon.01G0009520-1P	SoZg.05A026370.1
		Sspon.07G0029430-1B	SoZg.02B008560.1
		Sspon.04G0014820-2P	SoZg.02A009250.1
		Sspon.01G0009520-1A	SoZg.06G011760.1
		Sspon.08G0020830-1B
		Sspon.02G0041170-1B
		Sspon.07G0019710-1A
		Sspon.07G0019730-2B
		Sspon.07G0034460-1C
		Sspon.01G0019180-1A
		Sspon.01G0043700-2C
		Sspon.01G0043830-1B
		Sspon.03G0027660-2C
		Sspon.07G0012710-1A
		Sspon.01G0015950-1A
		Sspon.02G0041050-1B
		Sspon.05G0025220-1B
LRR-XI-2	AT2G31880.1
	AT5G13290.2
LRR-XII	AT5G46330.1	Sspon.02G0049580-1C	SoZg.06B023050.1
	AT2G24130.1	Sspon.02G0049580-1T	SoZg.02A023840.1
	AT3G47570.1	Sspon.08G0012720-1A	SoZg.10C001720.1
	AT3G47580.1	Sspon.08G0012710-1A	SoZg.10A006100.1
	AT3G47090.1	Sspon.08G0027560-1C	SoZg.10A006120.1
	AT3G47110.1	Sspon.03G0039560-1C	SoZg.10A006130.1
	AT5G39390.1	Sspon.07G0035060-2D	SoZg.10A023430.1
	AT5G20480.1	Sspon.06G0025450-1B	SoZg.03B023970.1
		Sspon.07G0020060-1A	SoZg.03A025490.1
		Sspon.07G0029250-1B	SoZg.05B025670.1
		Sspon.06G0034930-1D	SoZg.06B009250.1
		Sspon.06G0012330-1A	SoZg.10E006670.1
		Sspon.07G0013550-2C	SoZg.05E018480.1
		Sspon.03G0035930-3D	SoZg.08A000580.1
		Sspon.04G0010680-2B	SoZg.05D005980.1
		Sspon.01G0022600-1A	SoZg.08B019700.1
		Sspon.06G0010660-1A	SoZg.08B019690.1
		Sspon.03G0020710-1A	SoZg.04D018720.1
		Sspon.03G0020650-1A	SoZg.05A026380.1
		Sspon.02G0022440-2D	SoZg.05B025610.1
		Sspon.02G0022420-1A	SoZg.05G025310.1
		Sspon.02G0051400-1C	SoZg.05B023310.1
		Sspon.02G0041160-2C	SoZg.04G035750.1
		Sspon.02G0041160-1P	SoZg.05A011230.1
		Sspon.04G0008210-2D	SoZg.08H005500.1
		Sspon.05G0019360-1A	SoZg.08D005890.1
		Sspon.05G0029490-1B	SoZg.08H005600.1
		Sspon.05G0029270-2D	SoZg.08D005950.1
		Sspon.05G0034980-1C	SoZg.08C004600.1
		Sspon.04G0025620-1B	SoZg.08G006140.1
		Sspon.04G0025670-1B	SoZg.05H007090.1
		Sspon.04G0034040-1P	SoZg.06C002320.1
		Sspon.02G0031650-2C	SoZg.02B008290.1
		Sspon.08G0006910-1A	SoZg.02A008940.1
		Sspon.05G0013760-1A	SoZg.01F053750.1
		Sspon.05G0013720-1A	SoZg.05G016820.1
		Sspon.05G0013710-1A	SoZg.01B030690.1
		Sspon.07G0028540-1B	SoZg.05G016790.1
		Sspon.06G0017510-1A	SoZg.09A004290.1
		Sspon.06G0018150-1A	SoZg.02D008990.1
		Sspon.06G0018110-3D	SoZg.05A004780.1
		Sspon.06G0031510-1T	SoZg.05A004790.1
		Sspon.06G0031510-1C	SoZg.08H008710.1
			SoZg.05A004800.1
			SoZg.04G022500.1
			SoZg.04G022490.1
			SoZg.04D014870.1
			SoZg.04D021080.1
			SoZg.04A023120.1
			SoZg.08A011770.1
			SoZg.04H001100.1
			SoZg.05G008450.1
			SoZg.05A006780.1
			SoZg.05D008000.1
			SoZg.09F027510.1
			SoZg.09A024850.1
			SoZg.05C007130.1
			SoZg.05F008090.1
			SoZg.05C007050.1
			SoZg.05C008300.1
			SoZg.03F040030.1
			SoZg.04A026650.1
			SoZg.05E022980.1
			SoZg.05D006810.1
			SoZg.05B020720.1
			SoZg.05A018120.1
			SoZg.05B016680.1
			SoZg.05B016670.1
			SoZg.05C018030.1
			SoZg.06H003790.1
			SoZg.05D018530.1
			SoZg.10B017510.1
			SoZg.04H016060.1
			SoZg.04A017980.1
			SoZg.04C012740.1
			SoZg.05A006300.1
			SoZg.10H021740.1
			SoZg.09H021880.1
			SoZg.04A005730.1
			SoZg.05D018400.1
			SoZg.07D001920.1
			SoZg.05F020560.1
			SoZg.05E018950.1
			SoZg.05D022320.1
			SoZg.05G022390.1
			SoZg.05A022150.1
			SoZg.05G022420.1
			SoZg.05E018980.1
			SoZg.03H015300.1
			SoZg.03G016820.1
			SoZg.05A020790.1
			SoZg.08A019790.1
			SoZg.08A019780.1
			SoZg.05A021470.1
			SoZg.02H003340.1
			SoZg.10C017700.1
			SoZg.10C017730.1
			SoZg.04F014500.1
			SoZg.08B002530.1
			SoZg.06C002980.1
			SoZg.01C015200.1
			SoZg.06G004370.1
			SoZg.06E003600.1
			SoZg.05A024890.1
			SoZg.08B016770.1
			SoZg.09B006360.1
			SoZg.02A005020.1
			SoZg.08A002580.1
			SoZg.05C020160.1
			SoZg.05G012370.1
			SoZg.05D027320.1
			SoZg.05B022830.1
LRR-XIIIa	AT1G78530.1	Sspon.02G0032490-1A	SoZg.08A008230.1
	AT5G62710.1	Sspon.01G0007870-2C	SoZg.01B044680.1
	AT2G35620.1
	AT1G31420.1
LRR-XIIIb	AT2G26330.1	Sspon.08G0022340-1B	SoZg.04A034250.1
	AT5G62230.1	Sspon.08G0023870-1B	SoZg.10A007060.1
	AT5G07180.1	Sspon.08G0016510-1A	SoZg.10A002650.1
		Sspon.08G0016490-3D
LRR-XIV	AT4G39270.1	Sspon.01G0027830-1A	SoZg.01A011420.1
	AT2G16250.1	Sspon.01G0029010-1A	SoZg.01B010580.1
		Sspon.01G0029030-1A
LRR-XV	AT3G02130.1	Sspon.03G0020680-2C	SoZg.03A010690.1
	AT1G69270.1	Sspon.03G0035330-1B	SoZg.02A036300.1
		Sspon.02G0003830-1P	SoZg.01A009220.1
		Sspon.02G0003830-1A	SoZg.03A032150.1
		Sspon.02G0003820-3C	SoZg.02A001250.1
		Sspon.01G0028480-1A
		Sspon.03G0040080-1C
		Sspon.02G0025780-1A
