# Supplementary material for: Genomic investigation of duplication, functional conservation, and divergence in the LRR-RLK Family of Saccharum
Source: BMC Genomics. 2024 Feb 9;25:165. doi: 10.1186/s12864-024-10073-z (PMC10854099; doi:10.1186/s12864-024-10073-z)
Supplement: Supplementary file 5 — Additional file 5. Collinear gene pairs in the LRR-RLK gene family. [file 12864_2024_10073_MOESM5_ESM.xlsx]

## Sheet: Ss_collinear gene  pairs
Gene1						Gene2
Gene ID	Name	Chr	Start	End		Gene ID	Name	Chr	Start	End
Sspon.01G0029010-1A	SsLRR-RLK10-1	Chr1A	100943242	100947530		Sspon.01G0029010-2D	SsLRR-RLK10-4	Chr1D	97689792	97696377
Sspon.03G0026210-1B	SsLRR-RLK101-2	Chr3B	2194918	2198269		Sspon.03G0026210-2C	SsLRR-RLK101-3	Chr3C	7293355	7296577
Sspon.03G0032650-1B	SsLRR-RLK102-2	Chr3B	39047744	39053353		Sspon.03G0011640-2C	SsLRR-RLK92-3	Chr3C	47949853	47951619
Sspon.03G0032650-2D	SsLRR-RLK102-4	Chr3D	36458237	36465159		Sspon.07G0021120-2C	SsLRR-RLK251-3	Chr7C	900704	905453
Sspon.03G0031490-1B	SsLRR-RLK103-2	Chr3B	28227268	28229342		Sspon.03G0031490-2D	SsLRR-RLK103-4	Chr3D	26234893	26236960
Sspon.03G0035330-1B	SsLRR-RLK104-2	Chr3B	79873151	79876048		Sspon.03G0035330-2C	SsLRR-RLK104-3	Chr3C	77170700	77173588
Sspon.03G0028200-1B	SsLRR-RLK105-2	Chr3B	8412272	8416153		Sspon.03G0028200-3D	SsLRR-RLK105-4	Chr3D	7191732	7195613
Sspon.03G0036270-1B	SsLRR-RLK107-2	Chr3B	88977615	88982329		Sspon.03G0036270-2C	SsLRR-RLK107-3	Chr3C	85452243	85457104
Sspon.03G0036270-1B	SsLRR-RLK107-2	Chr3B	88977615	88982329		Sspon.03G0036270-3D	SsLRR-RLK107-4	Chr3D	52796258	52798100
Sspon.03G0036270-1B	SsLRR-RLK107-2	Chr3B	88977615	88982329		Sspon.07G0011930-3D	SsLRR-RLK259-4	Chr7D	40153251	40162455
Sspon.03G0019700-1P	SsLRR-RLK108-1	Chr3B	83867031	83869223		Sspon.03G0019700-3C	SsLRR-RLK99-3	Chr3C	80575397	80577635
Sspon.01G0015950-1A	SsLRR-RLK11-1	Chr1A	47724968	47727827		Sspon.01G0015950-2B	SsLRR-RLK11-2	Chr1B	53163739	53167706
Sspon.01G0015950-1A	SsLRR-RLK11-1	Chr1A	47724968	47727827		Sspon.01G0015950-3C	SsLRR-RLK11-3	Chr1C	48432656	48436164
Sspon.01G0015950-2B	SsLRR-RLK11-2	Chr1B	53163739	53167706		Sspon.01G0015950-3C	SsLRR-RLK11-3	Chr1C	48432656	48436164
Sspon.03G0021790-2B	SsLRR-RLK114-2	Chr3B	88963581	88967107		Sspon.03G0021790-3C	SsLRR-RLK114-3	Chr3C	85289138	85293325
Sspon.03G0021790-2B	SsLRR-RLK114-2	Chr3B	88963581	88967107		Sspon.03G0021790-4D	SsLRR-RLK114-4	Chr3D	52724848	52728269
Sspon.03G0021790-2B	SsLRR-RLK114-2	Chr3B	88963581	88967107		Sspon.07G0012010-1A	SsLRR-RLK240-1	Chr7A	42930022	42933419
Sspon.03G0021790-2B	SsLRR-RLK114-2	Chr3B	88963581	88967107		Sspon.03G0021790-1P	SsLRR-RLK258-1	Chr7D	40380329	40385403
Sspon.03G0021790-3C	SsLRR-RLK114-3	Chr3C	85289138	85293325		Sspon.03G0021790-4D	SsLRR-RLK114-4	Chr3D	52724848	52728269
Sspon.03G0023660-1A	SsLRR-RLK115-1	Chr3A	72459867	72471226		Sspon.03G0023660-3C	SsLRR-RLK115-3	Chr3C	90770081	90773655
Sspon.03G0023660-1A	SsLRR-RLK115-1	Chr3A	72459867	72471226		Sspon.03G0023660-1P	SsLRR-RLK124-1	Chr3D	56901210	56905071
Sspon.03G0023660-2B	SsLRR-RLK115-2	Chr3B	95961962	95965847		Sspon.03G0023660-3C	SsLRR-RLK115-3	Chr3C	90770081	90773655
Sspon.03G0023660-3C	SsLRR-RLK115-3	Chr3C	90770081	90773655		Sspon.03G0023660-1P	SsLRR-RLK124-1	Chr3D	56901210	56905071
Sspon.03G0045700-1D	SsLRR-RLK118-4	Chr3D	23472434	23475673		Sspon.07G0003910-1A	SsLRR-RLK239-1	Chr7A	9771073	9774537
Sspon.03G0003760-4D	SsLRR-RLK119-4	Chr3D	16701246	16755342		Sspon.07G0005680-1A	SsLRR-RLK238-1	Chr7A	14553987	14586936
Sspon.03G0003760-4D	SsLRR-RLK119-4	Chr3D	16701246	16755342		Sspon.07G0005680-3C	SsLRR-RLK238-3	Chr7C	9863625	9866819
Sspon.03G0040830-2D	SsLRR-RLK120-4	Chr3D	23556758	23570124		Sspon.07G0003910-2B	SsLRR-RLK239-2	Chr7B	8840732	8847480
Sspon.03G0040830-2D	SsLRR-RLK120-4	Chr3D	23556758	23570124		Sspon.07G0003910-3D	SsLRR-RLK239-4	Chr7D	8936047	8945606
Sspon.03G0035930-2C	SsLRR-RLK122-3	Chr3C	83019762	83023022		Sspon.03G0035930-3D	SsLRR-RLK121-4	Chr3D	50630751	50633502
Sspon.01G0009160-2C	SsLRR-RLK12-3	Chr1C	14267530	14270974		Sspon.01G0009160-3D	SsLRR-RLK12-4	Chr1D	15682074	15685527
Sspon.04G0018010-1P	SsLRR-RLK126-1	Chr4A	65601309	65604512		Sspon.04G0018150-1P	SsLRR-RLK154-1	Chr4B	69208202	69211693
Sspon.04G0018010-1P	SsLRR-RLK126-1	Chr4A	65601309	65604512		Sspon.04G0018170-2C	SsLRR-RLK158-3	Chr4C	71109978	71113181
Sspon.04G0018010-1P	SsLRR-RLK126-1	Chr4A	65601309	65604512		Sspon.04G0018170-3D	SsLRR-RLK158-4	Chr4D	74640303	74651370
Sspon.04G0018180-1A	SsLRR-RLK127-1	Chr4A	65621955	65632432		Sspon.04G0028920-1B	SsLRR-RLK150-2	Chr4B	69082798	69087111
Sspon.04G0018110-1A	SsLRR-RLK129-1	Chr4A	65506964	65509930		Sspon.04G0028880-1B	SsLRR-RLK146-2	Chr4B	68974601	68976718
Sspon.04G0018110-1A	SsLRR-RLK129-1	Chr4A	65506964	65509930		Sspon.04G0037550-1D	SsLRR-RLK166-4	Chr4D	74095308	74098361
Sspon.01G0014710-1A	SsLRR-RLK13-1	Chr1A	42342233	42344774		Sspon.01G0014710-2B	SsLRR-RLK13-2	Chr1B	31635727	31638212
Sspon.01G0014710-1A	SsLRR-RLK13-1	Chr1A	42342233	42344774		Sspon.01G0014710-3C	SsLRR-RLK13-3	Chr1C	22541824	22544335
Sspon.01G0014710-2B	SsLRR-RLK13-2	Chr1B	31635727	31638212		Sspon.01G0014710-3C	SsLRR-RLK13-3	Chr1C	22541824	22544335
Sspon.04G0009850-1A	SsLRR-RLK134-1	Chr4A	29199847	29205656		Sspon.04G0009850-3D	SsLRR-RLK134-4	Chr4D	29250060	29256388
Sspon.04G0009850-1A	SsLRR-RLK134-1	Chr4A	29199847	29205656		Sspon.05G0010060-1A	SsLRR-RLK201-1	Chr5A	28798092	28802830
Sspon.04G0009850-3D	SsLRR-RLK134-4	Chr4D	29250060	29256388		Sspon.05G0010060-1A	SsLRR-RLK201-1	Chr5A	28798092	28802830
Sspon.04G0004390-1A	SsLRR-RLK135-1	Chr4A	13061182	13064644		Sspon.04G0004390-2D	SsLRR-RLK135-4	Chr4D	13841031	13845316
Sspon.04G0004390-1A	SsLRR-RLK135-1	Chr4A	13061182	13064644		Sspon.08G0009990-1A	SsLRR-RLK274-1	Chr8A	43722304	43724139
Sspon.04G0018000-1P	SsLRR-RLK136-1	Chr4A	65571986	65575234		Sspon.04G0018000-2P	SsLRR-RLK152-2	Chr4B	69009568	69012816
Sspon.04G0018000-1P	SsLRR-RLK136-1	Chr4A	65571986	65575234		Sspon.04G0034100-1C	SsLRR-RLK159-3	Chr4C	71057713	71061096
Sspon.04G0014140-1A	SsLRR-RLK137-1	Chr4A	52171695	52182539		Sspon.04G0014140-3C	SsLRR-RLK137-3	Chr4C	56610516	56613837
Sspon.04G0019190-1A	SsLRR-RLK138-1	Chr4A	68402256	68408835		Sspon.04G0019190-2C	SsLRR-RLK138-3	Chr4C	72508747	72515346
Sspon.04G0016270-1A	SsLRR-RLK140-1	Chr4A	59893301	59899101		Sspon.04G0016270-3D	SsLRR-RLK140-4	Chr4D	68863286	68869107
Sspon.04G0016270-1A	SsLRR-RLK140-1	Chr4A	59893301	59899101		Sspon.08G0005350-1A	SsLRR-RLK264-1	Chr8A	16256950	16262801
Sspon.04G0016270-1A	SsLRR-RLK140-1	Chr4A	59893301	59899101		Sspon.08G0005350-2D	SsLRR-RLK264-4	Chr8D	13938267	13944056
Sspon.04G0016270-1A	SsLRR-RLK140-1	Chr4A	59893301	59899101		Sspon.08G0005480-3C	SsLRR-RLK284-3	Chr8C	16459653	16466377
Sspon.04G0016270-3D	SsLRR-RLK140-4	Chr4D	68863286	68869107		Sspon.08G0005350-1A	SsLRR-RLK264-1	Chr8A	16256950	16262801
Sspon.04G0016270-3D	SsLRR-RLK140-4	Chr4D	68863286	68869107		Sspon.08G0005480-3C	SsLRR-RLK284-3	Chr8C	16459653	16466377
Sspon.04G0020520-1A	SsLRR-RLK141-1	Chr4A	72284353	72318130		Sspon.04G0020520-3C	SsLRR-RLK141-3	Chr4C	78716668	78719852
Sspon.04G0020520-1A	SsLRR-RLK141-1	Chr4A	72284353	72318130		Sspon.04G0020520-4D	SsLRR-RLK141-4	Chr4D	80999467	81002684
Sspon.04G0020520-3C	SsLRR-RLK141-3	Chr4C	78716668	78719852		Sspon.04G0020520-4D	SsLRR-RLK141-4	Chr4D	80999467	81002684
Sspon.01G0009520-2D	SsLRR-RLK14-4	Chr4D	61974178	61977390		Sspon.08G0007360-1A	SsLRR-RLK265-1	Chr8A	23766632	23769886
Sspon.04G0018150-1A	SsLRR-RLK144-1	Chr4A	65563402	65566942		Sspon.04G0018150-3C	SsLRR-RLK144-3	Chr4C	71043422	71046610
Sspon.04G0018150-1A	SsLRR-RLK144-1	Chr4A	65563402	65566942		Sspon.04G0018080-1T	SsLRR-RLK173-1	Chr4D	74426219	74429437
Sspon.04G0017200-1A	SsLRR-RLK145-1	Chr4A	62602003	62604172		Sspon.04G0017200-3C	SsLRR-RLK145-3	Chr4C	68870720	68872910
Sspon.04G0017200-1A	SsLRR-RLK145-1	Chr4A	62602003	62604172		Sspon.04G0017200-2P	SsLRR-RLK286-2	Chr8C	13029819	13034558
Sspon.04G0017200-2B	SsLRR-RLK145-2	Chr8B	10282595	10288948		Sspon.04G0017200-2P	SsLRR-RLK286-2	Chr8C	13029819	13034558
Sspon.04G0017200-3C	SsLRR-RLK145-3	Chr4C	68870720	68872910		Sspon.04G0017200-1P	SsLRR-RLK272-1	Chr8A	12508785	12514512
Sspon.04G0017200-3C	SsLRR-RLK145-3	Chr4C	68870720	68872910		Sspon.04G0017200-2P	SsLRR-RLK286-2	Chr8C	13029819	13034558
Sspon.04G0028880-1B	SsLRR-RLK146-2	Chr4B	68974601	68976718		Sspon.04G0018190-3C	SsLRR-RLK153-3	Chr4C	70931204	70933507
Sspon.04G0028880-1B	SsLRR-RLK146-2	Chr4B	68974601	68976718		Sspon.04G0018080-1T	SsLRR-RLK173-1	Chr4D	74426219	74429437
Sspon.04G0028920-1B	SsLRR-RLK150-2	Chr4B	69082798	69087111		Sspon.04G0037600-1D	SsLRR-RLK169-4	Chr4D	75080580	75083737
Sspon.04G0018000-2P	SsLRR-RLK152-2	Chr4B	69009568	69012816		Sspon.04G0034100-1C	SsLRR-RLK159-3	Chr4C	71057713	71061096
Sspon.04G0018190-3C	SsLRR-RLK153-3	Chr4C	70931204	70933507		Sspon.04G0018080-1T	SsLRR-RLK173-1	Chr4D	74426219	74429437
Sspon.04G0018150-1P	SsLRR-RLK154-1	Chr4B	69208202	69211693		Sspon.04G0018170-2C	SsLRR-RLK158-3	Chr4C	71109978	71113181
Sspon.04G0018150-1P	SsLRR-RLK154-1	Chr4B	69208202	69211693		Sspon.04G0037600-1D	SsLRR-RLK169-4	Chr4D	75080580	75083737
Sspon.04G0034120-1C	SsLRR-RLK155-3	Chr4C	71122414	71132768		Sspon.04G0037600-1D	SsLRR-RLK169-4	Chr4D	75080580	75083737
Sspon.04G0018030-3C	SsLRR-RLK156-3	Chr4C	70895982	70904931		Sspon.08G0018130-1B	SsLRR-RLK278-2	Chr8B	5027699	5037613
Sspon.04G0034080-1C	SsLRR-RLK157-3	Chr4C	70912668	70920787		Sspon.04G0037600-1D	SsLRR-RLK169-4	Chr4D	75080580	75083737
Sspon.04G0018170-2C	SsLRR-RLK158-3	Chr4C	71109978	71113181		Sspon.04G0018170-3D	SsLRR-RLK158-4	Chr4D	74640303	74651370
Sspon.01G0026830-1A	SsLRR-RLK16-1	Chr1A	94920708	94923552		Sspon.01G0026830-2C	SsLRR-RLK16-3	Chr1C	93414890	93417765
Sspon.01G0026830-1A	SsLRR-RLK16-1	Chr1A	94920708	94923552		Sspon.01G0026830-3D	SsLRR-RLK16-4	Chr1D	89769494	89772882
Sspon.04G0014820-2C	SsLRR-RLK161-3	Chr4C	60451075	60461332		Sspon.01G0009520-2D	SsLRR-RLK14-4	Chr4D	61974178	61977390
Sspon.01G0026830-2C	SsLRR-RLK16-3	Chr1C	93414890	93417765		Sspon.01G0026830-3D	SsLRR-RLK16-4	Chr1D	89769494	89772882
Sspon.04G0021440-1B	SsLRR-RLK172-2	Chr4B	287173	292306		Sspon.04G0021440-2D	SsLRR-RLK172-4	Chr4D	1153802	1158869
Sspon.05G0021270-1A	SsLRR-RLK177-1	Chr5A	89673518	89677718		Sspon.07G0016760-1P	SsLRR-RLK202-1	Chr5C	87500741	87505465
Sspon.05G0021270-1A	SsLRR-RLK177-1	Chr5A	89673518	89677718		Sspon.07G0016760-2B	SsLRR-RLK242-2	Chr5B	92185008	92189433
Sspon.01G0019180-1A	SsLRR-RLK18-1	Chr1A	71873648	71877034		Sspon.01G0019180-2B	SsLRR-RLK18-2	Chr1B	77607019	77613826
Sspon.01G0019180-1A	SsLRR-RLK18-1	Chr1A	71873648	71877034		Sspon.01G0019180-4D	SsLRR-RLK18-4	Chr1D	69316099	69319503
Sspon.01G0019180-1A	SsLRR-RLK18-1	Chr1A	71873648	71877034		Sspon.01G0043830-2C	SsLRR-RLK24-3	Chr1C	72708675	72712560
Sspon.05G0000200-1A	SsLRR-RLK181-1	Chr5A	1602535	1605935		Sspon.05G0000200-2C	SsLRR-RLK181-3	Chr5C	5541570	5544954
Sspon.01G0019180-2B	SsLRR-RLK18-2	Chr1B	77607019	77613826		Sspon.01G0019180-4D	SsLRR-RLK18-4	Chr1D	69316099	69319503
Sspon.01G0019180-2B	SsLRR-RLK18-2	Chr1B	77607019	77613826		Sspon.01G0043700-2C	SsLRR-RLK26-3	Chr1C	72710802	72714372
Sspon.05G0015550-1A	SsLRR-RLK182-1	Chr5A	59916797	59922029		Sspon.05G0015550-2B	SsLRR-RLK182-2	Chr5B	59430686	59441260
Sspon.05G0008220-1A	SsLRR-RLK184-1	Chr5A	25090015	25091901		Sspon.05G0008220-2C	SsLRR-RLK184-3	Chr5C	16835275	16839524
Sspon.05G0004920-1A	SsLRR-RLK185-1	Chr5A	15315277	15318768		Sspon.05G0004920-2B	SsLRR-RLK185-2	Chr5B	9400110	9403601
Sspon.05G0016680-1A	SsLRR-RLK186-1	Chr5A	68630279	68634361		Sspon.05G0016680-2B	SsLRR-RLK186-2	Chr5B	68162310	68166504
Sspon.05G0016680-1A	SsLRR-RLK186-1	Chr5A	68630279	68634361		Sspon.05G0016680-1T	SsLRR-RLK203-1	Chr5C	63629077	63634755
Sspon.05G0016680-2B	SsLRR-RLK186-2	Chr5B	68162310	68166504		Sspon.05G0016680-1T	SsLRR-RLK203-1	Chr5C	63629077	63634755
Sspon.05G0009770-1A	SsLRR-RLK187-1	Chr5A	27998633	28000745		Sspon.05G0009770-2B	SsLRR-RLK187-2	Chr5B	22996543	22998661
Sspon.05G0009770-1A	SsLRR-RLK187-1	Chr5A	27998633	28000745		Sspon.05G0009770-3D	SsLRR-RLK187-4	Chr5D	30568773	30570885
Sspon.05G0009770-2B	SsLRR-RLK187-2	Chr5B	22996543	22998661		Sspon.05G0009770-3D	SsLRR-RLK187-4	Chr5D	30568773	30570885
Sspon.01G0008560-1A	SsLRR-RLK19-1	Chr1A	23777879	23781770		Sspon.01G0008560-2B	SsLRR-RLK19-2	Chr1B	29234434	29238364
Sspon.01G0008560-1A	SsLRR-RLK19-1	Chr1A	23777879	23781770		Sspon.01G0052720-1C	SsLRR-RLK28-3	Chr1C	25883581	25888328
Sspon.05G0002310-2B	SsLRR-RLK191-2	Chr5B	2363720	2367575		Sspon.05G0002310-4D	SsLRR-RLK191-4	Chr5D	6337367	6341241
Sspon.05G0024700-1B	SsLRR-RLK192-2	Chr5B	17424589	17429613		Sspon.05G0024700-2C	SsLRR-RLK192-3	Chr5C	14997950	15003799
Sspon.05G0024700-1B	SsLRR-RLK192-2	Chr5B	17424589	17429613		Sspon.05G0024700-3D	SsLRR-RLK192-4	Chr5D	25004194	25009155
Sspon.05G0024700-2C	SsLRR-RLK192-3	Chr5C	14997950	15003799		Sspon.05G0024700-3D	SsLRR-RLK192-4	Chr5D	25004194	25009155
Sspon.05G0028560-1B	SsLRR-RLK193-2	Chr5B	69119888	69123085		Sspon.05G0028560-2C	SsLRR-RLK193-3	Chr5C	63948276	63951265
Sspon.05G0028560-1B	SsLRR-RLK193-2	Chr5B	69119888	69123085		Sspon.05G0028560-3D	SsLRR-RLK193-4	Chr5D	64692966	64696333
Sspon.05G0028560-2C	SsLRR-RLK193-3	Chr5C	63948276	63951265		Sspon.05G0028560-3D	SsLRR-RLK193-4	Chr5D	64692966	64696333
Sspon.05G0014920-1P	SsLRR-RLK199-1	Chr5B	54492591	54496145		Sspon.05G0014920-3D	SsLRR-RLK189-4	Chr5D	53649222	53652758
Sspon.01G0017190-1A	SsLRR-RLK20-1	Chr1A	62685485	62689060		Sspon.01G0017190-2B	SsLRR-RLK20-2	Chr1B	68226491	68231293
Sspon.01G0017190-1A	SsLRR-RLK20-1	Chr1A	62685485	62689060		Sspon.01G0017190-4D	SsLRR-RLK20-4	Chr1D	58999703	59004502
Sspon.05G0010060-1A	SsLRR-RLK201-1	Chr5A	28798092	28802830		Sspon.05G0010060-2C	SsLRR-RLK201-3	Chr5C	20079980	20084734
Sspon.01G0017190-2B	SsLRR-RLK20-2	Chr1B	68226491	68231293		Sspon.01G0017190-4D	SsLRR-RLK20-4	Chr1D	58999703	59004502
Sspon.07G0016760-1P	SsLRR-RLK202-1	Chr5C	87500741	87505465		Sspon.07G0016760-1A	SsLRR-RLK242-1	Chr7A	59749597	59753522
Sspon.07G0016760-1P	SsLRR-RLK202-1	Chr5C	87500741	87505465		Sspon.07G0016760-4D	SsLRR-RLK242-4	Chr7D	82717238	82722026
Sspon.05G0000410-1A	SsLRR-RLK204-1	Chr5A	2035490	2040449		Sspon.05G0000410-2D	SsLRR-RLK204-4	Chr5D	1163455	1168963
Sspon.06G0016870-1A	SsLRR-RLK206-1	Chr6A	91638777	91642409		Sspon.06G0016880-1P	SsLRR-RLK225-1	Chr6B	75722817	75727258
Sspon.06G0016870-1A	SsLRR-RLK206-1	Chr6A	91638777	91642409		Sspon.06G0035390-1D	SsLRR-RLK232-4	Chr6D	73482344	73485046
Sspon.06G0017510-1A	SsLRR-RLK210-1	Chr6A	95151967	95155240		Sspon.06G0017510-2D	SsLRR-RLK210-4	Chr6D	77468307	77472240
Sspon.01G0009060-1A	SsLRR-RLK21-1	Chr1A	25277240	25280644		Sspon.01G0009060-4D	SsLRR-RLK21-4	Chr1D	27737477	27740511
Sspon.06G0018150-1A	SsLRR-RLK211-1	Chr6A	98011730	98015237		Sspon.06G0018150-2B	SsLRR-RLK211-2	Chr6B	80705647	80714477
Sspon.06G0018150-1A	SsLRR-RLK211-1	Chr6A	98011730	98015237		Sspon.06G0031510-1T	SsLRR-RLK233-1	Chr6D	80452466	80456065
Sspon.06G0007630-1A	SsLRR-RLK212-1	Chr6A	31644095	31647706		Sspon.06G0007630-3D	SsLRR-RLK212-4	Chr6D	28134945	28138571
Sspon.06G0007630-2C	SsLRR-RLK212-3	Chr6C	27673141	27676677		Sspon.06G0007630-3D	SsLRR-RLK212-4	Chr6D	28134945	28138571
Sspon.06G0010230-1A	SsLRR-RLK213-1	Chr6A	55843663	55850352		Sspon.06G0010230-2B	SsLRR-RLK213-2	Chr6B	43773339	43779818
Sspon.06G0007270-1A	SsLRR-RLK215-1	Chr6A	26946175	26949253		Sspon.06G0007270-3C	SsLRR-RLK215-3	Chr6C	25658107	25661198
Sspon.06G0007270-3C	SsLRR-RLK215-3	Chr6C	25658107	25661198		Sspon.06G0007270-4D	SsLRR-RLK215-4	Chr6D	24595945	24599017
Sspon.06G0006160-1A	SsLRR-RLK217-1	Chr6A	20994509	20996572		Sspon.06G0006160-2B	SsLRR-RLK217-2	Chr6B	19293578	19295653
Sspon.06G0006160-1A	SsLRR-RLK217-1	Chr6A	20994509	20996572		Sspon.06G0006160-3D	SsLRR-RLK217-4	Chr6D	19600752	19602825
Sspon.06G0006160-2B	SsLRR-RLK217-2	Chr6B	19293578	19295653		Sspon.06G0006160-3D	SsLRR-RLK217-4	Chr6D	19600752	19602825
Sspon.06G0017320-1A	SsLRR-RLK218-1	Chr6A	94056315	94058481		Sspon.06G0017320-2C	SsLRR-RLK218-3	Chr6C	73863679	73865826
Sspon.06G0017320-1A	SsLRR-RLK218-1	Chr6A	94056315	94058481		Sspon.06G0017320-3D	SsLRR-RLK218-4	Chr6D	75890231	75892388
Sspon.06G0017320-2C	SsLRR-RLK218-3	Chr6C	73863679	73865826		Sspon.06G0017320-3D	SsLRR-RLK218-4	Chr6D	75890231	75892388
Sspon.06G0012700-1A	SsLRR-RLK219-1	Chr6A	66835507	66839211		Sspon.06G0012700-2B	SsLRR-RLK219-2	Chr6B	54864464	54868237
Sspon.06G0012700-1A	SsLRR-RLK219-1	Chr6A	66835507	66839211		Sspon.06G0012700-3C	SsLRR-RLK219-3	Chr6C	54774749	54778579
Sspon.06G0012700-1A	SsLRR-RLK219-1	Chr6A	66835507	66839211		Sspon.06G0012700-4D	SsLRR-RLK219-4	Chr6D	50592649	50596531
Sspon.06G0012700-2B	SsLRR-RLK219-2	Chr6B	54864464	54868237		Sspon.06G0012700-4D	SsLRR-RLK219-4	Chr6D	50592649	50596531
Sspon.06G0012700-3C	SsLRR-RLK219-3	Chr6C	54774749	54778579		Sspon.06G0012700-4D	SsLRR-RLK219-4	Chr6D	50592649	50596531
Sspon.01G0015850-1A	SsLRR-RLK22-1	Chr1A	47234556	47237912		Sspon.01G0015850-2B	SsLRR-RLK22-2	Chr1B	52848346	52851693
Sspon.01G0015850-1A	SsLRR-RLK22-1	Chr1A	47234556	47237912		Sspon.01G0015850-3C	SsLRR-RLK22-3	Chr1C	47948649	47951998
Sspon.01G0015850-1A	SsLRR-RLK22-1	Chr1A	47234556	47237912		Sspon.01G0015850-4D	SsLRR-RLK22-4	Chr1D	48903145	48906492
Sspon.06G0002010-1A	SsLRR-RLK221-1	Chr6A	6487083	6489363		Sspon.06G0002010-2B	SsLRR-RLK221-2	Chr6B	5277358	5279769
Sspon.06G0002010-1A	SsLRR-RLK221-1	Chr6A	6487083	6489363		Sspon.06G0002010-3C	SsLRR-RLK221-3	Chr6C	4941480	4943895
Sspon.06G0002010-2B	SsLRR-RLK221-2	Chr6B	5277358	5279769		Sspon.06G0002010-3C	SsLRR-RLK221-3	Chr6C	4941480	4943895
Sspon.01G0015850-2B	SsLRR-RLK22-2	Chr1B	52848346	52851693		Sspon.01G0015850-3C	SsLRR-RLK22-3	Chr1C	47948649	47951998
Sspon.01G0015850-2B	SsLRR-RLK22-2	Chr1B	52848346	52851693		Sspon.01G0015850-4D	SsLRR-RLK22-4	Chr1D	48903145	48906492
Sspon.02G0012170-1P	SsLRR-RLK222-1	Chr6A	2910851	2914240		Sspon.06G0019310-1B	SsLRR-RLK223-2	Chr6B	1398171	1401560
Sspon.02G0012170-1P	SsLRR-RLK222-1	Chr6A	2910851	2914240		Sspon.06G0019310-2D	SsLRR-RLK223-4	Chr6D	457777	462069
Sspon.01G0015850-3C	SsLRR-RLK22-3	Chr1C	47948649	47951998		Sspon.01G0015850-4D	SsLRR-RLK22-4	Chr1D	48903145	48906492
Sspon.06G0019310-1B	SsLRR-RLK223-2	Chr6B	1398171	1401560		Sspon.06G0019310-2D	SsLRR-RLK223-4	Chr6D	457777	462069
Sspon.06G0025450-1B	SsLRR-RLK224-2	Chr6B	68528024	68530852		Sspon.06G0025450-2D	SsLRR-RLK224-4	Chr6D	66556189	66558591
Sspon.06G0031510-1C	SsLRR-RLK229-3	Chr6C	68654168	68657620		Sspon.06G0031510-1T	SsLRR-RLK233-1	Chr6D	80452466	80456065
Sspon.01G0011670-2B	SsLRR-RLK23-2	Chr1B	38997476	39001354		Sspon.02G0035470-2C	SsLRR-RLK65-3	Chr2C	11183284	11185651
Sspon.07G0003610-1A	SsLRR-RLK234-1	Chr7A	8697249	8701222		Sspon.07G0035530-1D	SsLRR-RLK256-4	Chr7D	8542956	8546875
Sspon.07G0003610-2B	SsLRR-RLK234-2	Chr7B	8557366	8561399		Sspon.07G0035530-1D	SsLRR-RLK256-4	Chr7D	8542956	8546875
Sspon.07G0005930-1A	SsLRR-RLK236-1	Chr7A	15501610	15505342		Sspon.07G0005930-2B	SsLRR-RLK236-2	Chr7B	13578155	13583252
Sspon.07G0010930-1A	SsLRR-RLK237-1	Chr7A	36484209	36489537		Sspon.07G0010930-3D	SsLRR-RLK237-4	Chr7D	34157046	34162018
Sspon.07G0003910-1A	SsLRR-RLK239-1	Chr7A	9771073	9774537		Sspon.07G0003910-2B	SsLRR-RLK239-2	Chr7B	8840732	8847480
Sspon.07G0003910-1A	SsLRR-RLK239-1	Chr7A	9771073	9774537		Sspon.07G0003910-3D	SsLRR-RLK239-4	Chr7D	8936047	8945606
Sspon.07G0003910-2B	SsLRR-RLK239-2	Chr7B	8840732	8847480		Sspon.07G0003910-3D	SsLRR-RLK239-4	Chr7D	8936047	8945606
Sspon.07G0012010-1A	SsLRR-RLK240-1	Chr7A	42930022	42933419		Sspon.07G0012010-2B	SsLRR-RLK240-2	Chr7B	47766411	47769247
Sspon.07G0012010-1A	SsLRR-RLK240-1	Chr7A	42930022	42933419		Sspon.07G0012010-3D	SsLRR-RLK240-4	Chr7D	40602883	40606343
Sspon.07G0012010-2B	SsLRR-RLK240-2	Chr7B	47766411	47769247		Sspon.07G0012010-3D	SsLRR-RLK240-4	Chr7D	40602883	40606343
Sspon.07G0012010-2B	SsLRR-RLK240-2	Chr7B	47766411	47769247		Sspon.03G0021790-1P	SsLRR-RLK258-1	Chr7D	40380329	40385403
Sspon.07G0019710-1A	SsLRR-RLK241-1	Chr7A	72881663	72884938		Sspon.07G0019710-2B	SsLRR-RLK241-2	Chr7B	76905774	76909559
Sspon.07G0019710-1A	SsLRR-RLK241-1	Chr7A	72881663	72884938		Sspon.07G0019710-3D	SsLRR-RLK241-4	Chr7D	70194318	70200275
Sspon.07G0019710-1A	SsLRR-RLK241-1	Chr7A	72881663	72884938		Sspon.07G0034460-1C	SsLRR-RLK252-3	Chr7C	73595185	73597996
Sspon.07G0019710-2B	SsLRR-RLK241-2	Chr7B	76905774	76909559		Sspon.07G0019710-3D	SsLRR-RLK241-4	Chr7D	70194318	70200275
Sspon.07G0019710-2B	SsLRR-RLK241-2	Chr7B	76905774	76909559		Sspon.07G0034460-1C	SsLRR-RLK252-3	Chr7C	73595185	73597996
Sspon.01G0043830-1B	SsLRR-RLK24-2	Chr1B	77638674	77642579		Sspon.01G0043830-2C	SsLRR-RLK24-3	Chr1C	72708675	72712560
Sspon.07G0016760-1A	SsLRR-RLK242-1	Chr7A	59749597	59753522		Sspon.07G0016760-3C	SsLRR-RLK242-3	Chr7C	85367871	85371843
Sspon.07G0016760-1A	SsLRR-RLK242-1	Chr7A	59749597	59753522		Sspon.07G0016760-4D	SsLRR-RLK242-4	Chr7D	82717238	82722026
Sspon.07G0016760-2B	SsLRR-RLK242-2	Chr5B	92185008	92189433		Sspon.07G0016760-1P	SsLRR-RLK202-1	Chr5C	87500741	87505465
Sspon.07G0016760-3C	SsLRR-RLK242-3	Chr7C	85367871	85371843		Sspon.07G0016760-4D	SsLRR-RLK242-4	Chr7D	82717238	82722026
Sspon.01G0043830-2C	SsLRR-RLK24-3	Chr1C	72708675	72712560		Sspon.01G0019180-4D	SsLRR-RLK18-4	Chr1D	69316099	69319503
Sspon.07G0020060-1A	SsLRR-RLK244-1	Chr7A	74670144	74672783		Sspon.07G0020060-2D	SsLRR-RLK244-4	Chr7D	69172283	69175719
Sspon.07G0012710-1A	SsLRR-RLK245-1	Chr7A	46167671	46170201		Sspon.07G0012710-2B	SsLRR-RLK245-2	Chr7B	51780021	51782041
Sspon.07G0021120-1B	SsLRR-RLK251-2	Chr7B	908963	913099		Sspon.07G0021120-2C	SsLRR-RLK251-3	Chr7C	900704	905453
Sspon.07G0021120-1B	SsLRR-RLK251-2	Chr7B	908963	913099		Sspon.07G0021120-3D	SsLRR-RLK251-4	Chr7D	887689	892410
Sspon.07G0021120-2C	SsLRR-RLK251-3	Chr7C	900704	905453		Sspon.07G0021120-3D	SsLRR-RLK251-4	Chr7D	887689	892410
Sspon.07G0034460-1C	SsLRR-RLK252-3	Chr7C	73595185	73597996		Sspon.07G0019710-3D	SsLRR-RLK241-4	Chr7D	70194318	70200275
Sspon.01G0051070-1C	SsLRR-RLK25-3	Chr1C	11569433	11594500		Sspon.01G0004620-3D	SsLRR-RLK5-4	Chr1D	10725843	10731464
Sspon.07G0033960-1C	SsLRR-RLK254-3	Chr7C	67411047	67416696		Sspon.07G0033960-2D	SsLRR-RLK254-4	Chr7D	62461209	62469798
Sspon.01G0043700-2C	SsLRR-RLK26-3	Chr1C	72710802	72714372		Sspon.01G0043830-3D	SsLRR-RLK24-4	Chr1D	69339120	69343913
Sspon.08G0012710-1A	SsLRR-RLK263-1	Chr8A	54192527	54202468		Sspon.08G0012710-2C	SsLRR-RLK263-3	Chr8C	52198990	52213049
Sspon.08G0005350-1A	SsLRR-RLK264-1	Chr8A	16256950	16262801		Sspon.08G0005480-3C	SsLRR-RLK284-3	Chr8C	16459653	16466377
Sspon.08G0005350-1A	SsLRR-RLK264-1	Chr8A	16256950	16262801		Sspon.08G0005480-4D	SsLRR-RLK284-4	Chr8D	13928830	13934137
Sspon.08G0007360-1A	SsLRR-RLK265-1	Chr8A	23766632	23769886		Sspon.08G0007360-3D	SsLRR-RLK265-4	Chr8D	21354937	21358050
Sspon.08G0016170-1A	SsLRR-RLK267-1	Chr8A	63849818	63854062		Sspon.08G0016170-2B	SsLRR-RLK267-2	Chr8B	58363242	58367393
Sspon.08G0016170-1A	SsLRR-RLK267-1	Chr8A	63849818	63854062		Sspon.08G0016170-3D	SsLRR-RLK267-4	Chr8D	60889421	60893512
Sspon.08G0016170-2B	SsLRR-RLK267-2	Chr8B	58363242	58367393		Sspon.08G0016170-3D	SsLRR-RLK267-4	Chr8D	60889421	60893512
Sspon.08G0007700-1A	SsLRR-RLK268-1	Chr8A	25727560	25729993		Sspon.08G0007700-3C	SsLRR-RLK268-3	Chr8C	25884525	25887210
Sspon.08G0007700-2B	SsLRR-RLK268-2	Chr8B	23932233	23934581		Sspon.08G0007700-3C	SsLRR-RLK268-3	Chr8C	25884525	25887210
Sspon.08G0006810-1A	SsLRR-RLK269-1	Chr8A	21073888	21077543		Sspon.08G0006810-2B	SsLRR-RLK269-2	Chr8B	18981037	18984689
Sspon.08G0006810-1A	SsLRR-RLK269-1	Chr8A	21073888	21077543		Sspon.08G0006810-3C	SsLRR-RLK269-3	Chr8C	21520389	21524151
Sspon.08G0006810-1A	SsLRR-RLK269-1	Chr8A	21073888	21077543		Sspon.08G0006810-4D	SsLRR-RLK269-4	Chr8D	18624621	18628275
Sspon.08G0006810-2B	SsLRR-RLK269-2	Chr8B	18981037	18984689		Sspon.08G0006810-3C	SsLRR-RLK269-3	Chr8C	21520389	21524151
Sspon.08G0006810-2B	SsLRR-RLK269-2	Chr8B	18981037	18984689		Sspon.08G0006810-4D	SsLRR-RLK269-4	Chr8D	18624621	18628275
Sspon.08G0006810-3C	SsLRR-RLK269-3	Chr8C	21520389	21524151		Sspon.08G0006810-4D	SsLRR-RLK269-4	Chr8D	18624621	18628275
Sspon.08G0001240-1A	SsLRR-RLK270-1	Chr8A	4422142	4425913		Sspon.08G0001240-3C	SsLRR-RLK270-3	Chr8C	1134154	1137965
Sspon.08G0001240-1A	SsLRR-RLK270-1	Chr8A	4422142	4425913		Sspon.08G0001240-4D	SsLRR-RLK270-4	Chr8D	1990008	1993750
Sspon.08G0001240-3C	SsLRR-RLK270-3	Chr8C	1134154	1137965		Sspon.08G0001240-4D	SsLRR-RLK270-4	Chr8D	1990008	1993750
Sspon.08G0006840-1A	SsLRR-RLK271-1	Chr8A	21084469	21089419		Sspon.08G0006840-2B	SsLRR-RLK271-2	Chr8B	18995265	19000153
Sspon.08G0006840-1A	SsLRR-RLK271-1	Chr8A	21084469	21089419		Sspon.08G0006840-3C	SsLRR-RLK271-3	Chr8C	21533079	21543200
Sspon.08G0006840-1A	SsLRR-RLK271-1	Chr8A	21084469	21089419		Sspon.08G0006840-4D	SsLRR-RLK271-4	Chr8D	18640603	18645620
Sspon.08G0006840-2B	SsLRR-RLK271-2	Chr8B	18995265	19000153		Sspon.08G0006840-3C	SsLRR-RLK271-3	Chr8C	21533079	21543200
Sspon.08G0006840-2B	SsLRR-RLK271-2	Chr8B	18995265	19000153		Sspon.08G0006840-4D	SsLRR-RLK271-4	Chr8D	18640603	18645620
Sspon.08G0006840-3C	SsLRR-RLK271-3	Chr8C	21533079	21543200		Sspon.08G0006840-4D	SsLRR-RLK271-4	Chr8D	18640603	18645620
Sspon.04G0017200-1P	SsLRR-RLK272-1	Chr8A	12508785	12514512		Sspon.04G0017200-2B	SsLRR-RLK145-2	Chr8B	10282595	10288948
Sspon.04G0017200-1P	SsLRR-RLK272-1	Chr8A	12508785	12514512		Sspon.04G0017200-2P	SsLRR-RLK286-2	Chr8C	13029819	13034558
Sspon.08G0009990-1A	SsLRR-RLK274-1	Chr8A	43722304	43724139		Sspon.08G0009990-3D	SsLRR-RLK274-4	Chr8D	38292687	38295838
Sspon.08G0022450-1B	SsLRR-RLK280-2	Chr8B	49235597	49237729		Sspon.08G0022450-2D	SsLRR-RLK280-4	Chr8D	51657679	51659808
Sspon.08G0005480-3C	SsLRR-RLK284-3	Chr8C	16459653	16466377		Sspon.08G0005480-4D	SsLRR-RLK284-4	Chr8D	13928830	13934137
Sspon.01G0027230-1A	SsLRR-RLK3-1	Chr1A	95647112	95650782		Sspon.01G0027230-2C	SsLRR-RLK3-3	Chr1C	93933130	93936996
Sspon.01G0025910-2B	SsLRR-RLK31-2	Chr1B	101055922	101059432		Sspon.01G0025910-4D	SsLRR-RLK31-4	Chr1D	89107775	89112943
Sspon.01G0008950-2B	SsLRR-RLK32-2	Chr1B	27878658	27880902		Sspon.01G0008950-3D	SsLRR-RLK32-4	Chr1D	27423029	27425324
Sspon.01G0008950-3D	SsLRR-RLK32-4	Chr1D	27423029	27425324		Sspon.02G0000900-1A	SsLRR-RLK80-1	Chr2A	3443022	3445783
Sspon.01G0008950-3D	SsLRR-RLK32-4	Chr1D	27423029	27425324		Sspon.02G0000900-2D	SsLRR-RLK80-4	Chr2D	3295824	3301245
Sspon.01G0008950-3D	SsLRR-RLK32-4	Chr1D	27423029	27425324		Sspon.02G0000900-1P	SsLRR-RLK86-1	Chr2D	3423327	3427873
Sspon.01G0027230-2C	SsLRR-RLK3-3	Chr1C	93933130	93936996		Sspon.01G0027230-3D	SsLRR-RLK3-4	Chr1D	90178299	90182161
Sspon.02G0017230-1A	SsLRR-RLK36-1	Chr2A	49286878	49290410		Sspon.06G0007630-2C	SsLRR-RLK212-3	Chr6C	27673141	27676677
Sspon.02G0017230-1A	SsLRR-RLK36-1	Chr2A	49286878	49290410		Sspon.02G0017290-2C	SsLRR-RLK53-3	Chr2C	53492928	53496569
Sspon.02G0028930-1A	SsLRR-RLK38-1	Chr2A	105144473	105148304		Sspon.02G0028920-3D	SsLRR-RLK42-4	Chr2D	100013950	100019513
Sspon.02G0022420-1A	SsLRR-RLK39-1	Chr2A	75332106	75334925		Sspon.02G0041160-2C	SsLRR-RLK67-3	Chr2C	76498865	76501690
Sspon.02G0022420-1A	SsLRR-RLK39-1	Chr2A	75332106	75334925		Sspon.02G0041160-1P	SsLRR-RLK70-1	Chr2C	76427805	76431807
Sspon.02G0015000-1A	SsLRR-RLK40-1	Chr2A	40435434	40453034		Sspon.02G0038090-2D	SsLRR-RLK57-4	Chr2D	34892263	34894233
Sspon.02G0015000-1A	SsLRR-RLK40-1	Chr2A	40435434	40453034		Sspon.02G0038090-1B	SsLRR-RLK58-2	Chr2B	38733212	38735182
Sspon.02G0005130-1A	SsLRR-RLK41-1	Chr2A	16042867	16048243		Sspon.02G0005130-2B	SsLRR-RLK41-2	Chr2B	15547938	15552708
Sspon.02G0028920-1A	SsLRR-RLK42-1	Chr2A	105118991	105131071		Sspon.02G0032780-2C	SsLRR-RLK46-3	Chr2C	115144116	115147387
Sspon.02G0025780-1A	SsLRR-RLK43-1	Chr2A	89632382	89634523		Sspon.02G0025780-2B	SsLRR-RLK43-2	Chr2B	91013062	91015203
Sspon.02G0025780-1A	SsLRR-RLK43-1	Chr2A	89632382	89634523		Sspon.02G0025780-3C	SsLRR-RLK43-3	Chr2C	94951746	94953887
Sspon.02G0025780-2B	SsLRR-RLK43-2	Chr2B	91013062	91015203		Sspon.02G0025780-3C	SsLRR-RLK43-3	Chr2C	94951746	94953887
Sspon.02G0026070-1A	SsLRR-RLK44-1	Chr2A	90648004	90651069		Sspon.02G0026070-3D	SsLRR-RLK44-4	Chr2D	85368770	85371846
Sspon.02G0032490-1A	SsLRR-RLK45-1	Chr2A	120732926	120736718		Sspon.02G0032490-2B	SsLRR-RLK45-2	Chr2B	112962706	112966638
Sspon.02G0032490-1A	SsLRR-RLK45-1	Chr2A	120732926	120736718		Sspon.02G0032490-3C	SsLRR-RLK45-3	Chr2C	99359862	99363668
Sspon.02G0032780-2C	SsLRR-RLK46-3	Chr2C	115144116	115147387		Sspon.02G0028920-3D	SsLRR-RLK42-4	Chr2D	100013950	100019513
Sspon.02G0024080-1P	SsLRR-RLK48-1	Chr2A	82474212	82477489		Sspon.02G0024080-2B	SsLRR-RLK47-2	Chr2B	83968931	83972237
Sspon.02G0018180-1A	SsLRR-RLK49-1	Chr2A	58233194	58235892		Sspon.02G0018180-2B	SsLRR-RLK49-2	Chr2B	59991894	59994501
Sspon.02G0018180-1A	SsLRR-RLK49-1	Chr2A	58233194	58235892		Sspon.02G0018180-3C	SsLRR-RLK49-3	Chr2C	61148729	61151348
Sspon.02G0018180-2B	SsLRR-RLK49-2	Chr2B	59991894	59994501		Sspon.02G0018180-3C	SsLRR-RLK49-3	Chr2C	61148729	61151348
Sspon.02G0018300-2B	SsLRR-RLK50-2	Chr2B	84655914	84662214		Sspon.02G0018300-3C	SsLRR-RLK50-3	Chr2C	87891844	87897331
Sspon.02G0018300-2B	SsLRR-RLK50-2	Chr2B	84655914	84662214		Sspon.02G0018300-1P	SsLRR-RLK85-1	Chr2D	79351152	79353441
Sspon.02G0018300-3C	SsLRR-RLK50-3	Chr2C	87891844	87897331		Sspon.02G0018300-1P	SsLRR-RLK85-1	Chr2D	79351152	79353441
Sspon.01G0004620-1A	SsLRR-RLK5-1	Chr1A	12325991	12332082		Sspon.01G0051070-1C	SsLRR-RLK25-3	Chr1C	11569433	11594500
Sspon.01G0004620-1A	SsLRR-RLK5-1	Chr1A	12325991	12332082		Sspon.01G0004620-3D	SsLRR-RLK5-4	Chr1D	10725843	10731464
Sspon.02G0016550-1A	SsLRR-RLK51-1	Chr2A	45950878	45955717		Sspon.02G0016550-3C	SsLRR-RLK51-3	Chr2C	49042155	49045218
Sspon.02G0016550-2B	SsLRR-RLK51-2	Chr2B	46981742	46984801		Sspon.02G0016550-3C	SsLRR-RLK51-3	Chr2C	49042155	49045218
Sspon.02G0016550-2B	SsLRR-RLK51-2	Chr2B	46981742	46984801		Sspon.02G0016550-4D	SsLRR-RLK51-4	Chr2D	40124657	40127720
Sspon.02G0016550-1P	SsLRR-RLK52-1	Chr2A	46137136	46140199		Sspon.02G0016550-2P	SsLRR-RLK76-2	Chr2C	48722512	48725572
Sspon.02G0017290-1A	SsLRR-RLK53-1	Chr2A	49511928	49515567		Sspon.02G0017290-2C	SsLRR-RLK53-3	Chr2C	53492928	53496569
Sspon.02G0003830-1A	SsLRR-RLK54-1	Chr2A	12073292	12077874		Sspon.02G0003830-3C	SsLRR-RLK54-3	Chr2C	13659344	13662277
Sspon.02G0003830-1A	SsLRR-RLK54-1	Chr2A	12073292	12077874		Sspon.02G0003830-1P	SsLRR-RLK61-2	Chr2B	11237020	11241960
Sspon.02G0035680-1B	SsLRR-RLK57-2	Chr2B	21062379	21066185		Sspon.02G0035680-2C	SsLRR-RLK57-3	Chr2C	23952577	23956587
Sspon.02G0038090-2D	SsLRR-RLK57-4	Chr2D	34892263	34894233		Sspon.06G0006160-2B	SsLRR-RLK217-2	Chr6B	19293578	19295653
Sspon.02G0038090-2D	SsLRR-RLK57-4	Chr2D	34892263	34894233		Sspon.06G0006160-3D	SsLRR-RLK217-4	Chr6D	19600752	19602825
Sspon.02G0038090-1B	SsLRR-RLK58-2	Chr2B	38733212	38735182		Sspon.06G0006160-1A	SsLRR-RLK217-1	Chr6A	20994509	20996572
Sspon.02G0038090-1B	SsLRR-RLK58-2	Chr2B	38733212	38735182		Sspon.06G0006160-2B	SsLRR-RLK217-2	Chr6B	19293578	19295653
Sspon.02G0038090-1B	SsLRR-RLK58-2	Chr2B	38733212	38735182		Sspon.06G0006160-3D	SsLRR-RLK217-4	Chr6D	19600752	19602825
Sspon.02G0038090-1B	SsLRR-RLK58-2	Chr2B	38733212	38735182		Sspon.02G0038090-2D	SsLRR-RLK57-4	Chr2D	34892263	34894233
Sspon.02G0041170-1B	SsLRR-RLK59-2	Chr2B	74499078	74501894		Sspon.02G0041170-2C	SsLRR-RLK59-3	Chr2C	76675255	76678075
Sspon.02G0041170-1B	SsLRR-RLK59-2	Chr2B	74499078	74501894		Sspon.02G0041170-3D	SsLRR-RLK59-4	Chr2D	68926069	68929422
Sspon.02G0041170-2C	SsLRR-RLK59-3	Chr2C	76675255	76678075		Sspon.02G0041170-3D	SsLRR-RLK59-4	Chr2D	68926069	68929422
Sspon.02G0033710-1B	SsLRR-RLK60-2	Chr2B	8515195	8519472		Sspon.02G0033710-1T	SsLRR-RLK74-1	Chr2C	9692405	9696684
Sspon.01G0002590-1A	SsLRR-RLK6-1	Chr1A	6851899	6855605		Sspon.01G0002590-2B	SsLRR-RLK6-2	Chr1B	5917116	5920318
Sspon.01G0002590-1A	SsLRR-RLK6-1	Chr1A	6851899	6855605		Sspon.01G0002590-3C	SsLRR-RLK6-3	Chr1C	7186310	7189492
Sspon.02G0003830-1P	SsLRR-RLK61-2	Chr2B	11237020	11241960		Sspon.02G0003830-3C	SsLRR-RLK54-3	Chr2C	13659344	13662277
Sspon.01G0002590-2B	SsLRR-RLK6-2	Chr1B	5917116	5920318		Sspon.01G0002590-3C	SsLRR-RLK6-3	Chr1C	7186310	7189492
Sspon.02G0034780-1B	SsLRR-RLK62-2	Chr2B	14049053	14050935		Sspon.02G0034780-2C	SsLRR-RLK62-3	Chr2C	17480045	17481935
Sspon.02G0034780-1B	SsLRR-RLK62-2	Chr2B	14049053	14050935		Sspon.02G0034780-3D	SsLRR-RLK62-4	Chr2D	9238962	9240844
Sspon.02G0034780-2C	SsLRR-RLK62-3	Chr2C	17480045	17481935		Sspon.02G0034780-3D	SsLRR-RLK62-4	Chr2D	9238962	9240844
Sspon.01G0022600-1A	SsLRR-RLK7-1	Chr1A	82369917	82381446		Sspon.01G0022600-2D	SsLRR-RLK7-4	Chr1D	79922007	79926290
Sspon.02G0004090-2B	SsLRR-RLK72-2	Chr2B	11783273	11786694		Sspon.02G0004090-3C	SsLRR-RLK72-3	Chr2C	14356090	14359755
Sspon.02G0049580-1C	SsLRR-RLK73-3	Chr2C	40947222	40950963		Sspon.02G0049580-2D	SsLRR-RLK73-4	Chr2D	31970190	31974298
Sspon.02G0000900-1A	SsLRR-RLK80-1	Chr2A	3443022	3445783		Sspon.02G0000900-1P	SsLRR-RLK86-1	Chr2D	3423327	3427873
Sspon.01G0027830-1A	SsLRR-RLK8-1	Chr1A	97209038	97212874		Sspon.01G0027830-2B	SsLRR-RLK8-2	Chr1B	99037746	99041968
Sspon.03G0003700-1A	SsLRR-RLK87-1	Chr3A	9615301	9618556		Sspon.03G0003760-4D	SsLRR-RLK119-4	Chr3D	16701246	16755342
Sspon.03G0003700-1A	SsLRR-RLK87-1	Chr3A	9615301	9618556		Sspon.07G0005680-1A	SsLRR-RLK238-1	Chr7A	14553987	14586936
Sspon.03G0003700-1A	SsLRR-RLK87-1	Chr3A	9615301	9618556		Sspon.07G0005680-3C	SsLRR-RLK238-3	Chr7C	9863625	9866819
Sspon.03G0020650-1A	SsLRR-RLK89-1	Chr3A	63945220	63948319		Sspon.03G0035930-2C	SsLRR-RLK122-3	Chr3C	83019762	83023022
Sspon.03G0020650-1A	SsLRR-RLK89-1	Chr3A	63945220	63948319		Sspon.03G0020710-2B	SsLRR-RLK93-2	Chr3B	86497593	86501248
Sspon.03G0006740-1A	SsLRR-RLK90-1	Chr3A	18494895	18502527		Sspon.07G0003910-1A	SsLRR-RLK239-1	Chr7A	9771073	9774537
Sspon.03G0006740-1A	SsLRR-RLK90-1	Chr3A	18494895	18502527		Sspon.07G0003910-3D	SsLRR-RLK239-4	Chr7D	8936047	8945606
Sspon.03G0011640-1A	SsLRR-RLK92-1	Chr3A	31755563	31761141		Sspon.03G0032650-1B	SsLRR-RLK102-2	Chr3B	39047744	39053353
Sspon.03G0011640-1A	SsLRR-RLK92-1	Chr3A	31755563	31761141		Sspon.03G0032650-2D	SsLRR-RLK102-4	Chr3D	36458237	36465159
Sspon.03G0011640-1A	SsLRR-RLK92-1	Chr3A	31755563	31761141		Sspon.03G0011640-2C	SsLRR-RLK92-3	Chr3C	47949853	47951619
Sspon.03G0011640-2C	SsLRR-RLK92-3	Chr3C	47949853	47951619		Sspon.03G0032650-2D	SsLRR-RLK102-4	Chr3D	36458237	36465159
Sspon.03G0020710-1A	SsLRR-RLK93-1	Chr3A	64128475	64131735		Sspon.03G0020710-2B	SsLRR-RLK93-2	Chr3B	86497593	86501248
Sspon.03G0020710-2B	SsLRR-RLK93-2	Chr3B	86497593	86501248		Sspon.03G0035930-2C	SsLRR-RLK122-3	Chr3C	83019762	83023022
Sspon.03G0025290-1A	SsLRR-RLK95-1	Chr3A	76483914	76487613		Sspon.03G0025290-2C	SsLRR-RLK95-3	Chr3C	95021743	95024854
Sspon.03G0025290-2C	SsLRR-RLK95-3	Chr3C	95021743	95024854		Sspon.03G0025290-3D	SsLRR-RLK95-4	Chr3D	60863021	60866244
Sspon.03G0007630-1A	SsLRR-RLK96-1	Chr3A	20500028	20503387		Sspon.03G0007630-2B	SsLRR-RLK96-2	Chr3B	27796237	27799596
Sspon.03G0007630-1A	SsLRR-RLK96-1	Chr3A	20500028	20503387		Sspon.03G0007630-3D	SsLRR-RLK96-4	Chr3D	25662777	25666077
Sspon.03G0007630-2B	SsLRR-RLK96-2	Chr3B	27796237	27799596		Sspon.03G0007630-3D	SsLRR-RLK96-4	Chr3D	25662777	25666077
Sspon.03G0024410-1A	SsLRR-RLK97-1	Chr3A	74320680	74324254		Sspon.03G0024410-2B	SsLRR-RLK97-2	Chr3B	97830640	97834594
Sspon.03G0024410-1A	SsLRR-RLK97-1	Chr3A	74320680	74324254		Sspon.03G0024410-3C	SsLRR-RLK97-3	Chr3C	92645841	92651512
Sspon.03G0024410-1A	SsLRR-RLK97-1	Chr3A	74320680	74324254		Sspon.03G0024410-4D	SsLRR-RLK97-4	Chr3D	58805919	58813420
Sspon.03G0024410-2B	SsLRR-RLK97-2	Chr3B	97830640	97834594		Sspon.03G0024410-4D	SsLRR-RLK97-4	Chr3D	58805919	58813420
Sspon.03G0024410-3C	SsLRR-RLK97-3	Chr3C	92645841	92651512		Sspon.03G0024410-4D	SsLRR-RLK97-4	Chr3D	58805919	58813420
Sspon.03G0012750-1A	SsLRR-RLK98-1	Chr3A	35290168	35293028		Sspon.03G0012750-1P	SsLRR-RLK116-1	Chr3C	52010182	52012642
Sspon.03G0012750-1A	SsLRR-RLK98-1	Chr3A	35290168	35293028		Sspon.03G0012750-2B	SsLRR-RLK98-2	Chr3B	45124410	45128020
Sspon.03G0012750-2B	SsLRR-RLK98-2	Chr3B	45124410	45128020		Sspon.03G0012750-1P	SsLRR-RLK116-1	Chr3C	52010182	52012642
Sspon.03G0012750-2B	SsLRR-RLK98-2	Chr3B	45124410	45128020		Sspon.03G0012750-3C	SsLRR-RLK98-3	Chr3C	52386307	52389290
Sspon.03G0019700-1A	SsLRR-RLK99-1	Chr3A	61407359	61409599		Sspon.03G0019700-1P	SsLRR-RLK108-1	Chr3B	83867031	83869223
Sspon.03G0019700-1A	SsLRR-RLK99-1	Chr3A	61407359	61409599		Sspon.03G0019700-2B	SsLRR-RLK99-2	Chr3B	83974038	83976266
Sspon.03G0019700-1A	SsLRR-RLK99-1	Chr3A	61407359	61409599		Sspon.03G0019700-3C	SsLRR-RLK99-3	Chr3C	80575397	80577635

## Sheet: Ss_non-alleles
Gene1						Gene2
Gene ID	Name	Chr	Start	End		Gene ID	Name	Chr	Start	End
Sspon.03G0032650-1B	SsLRR-RLK102-2	Chr3B	39047744	39053353		Sspon.03G0011640-2C	SsLRR-RLK92-3	Chr3C	47949853	47951619
Sspon.03G0032650-2D	SsLRR-RLK102-4	Chr3D	36458237	36465159		Sspon.07G0021120-2C	SsLRR-RLK251-3	Chr7C	900704	905453
Sspon.03G0036270-1B	SsLRR-RLK107-2	Chr3B	88977615	88982329		Sspon.07G0011930-3D	SsLRR-RLK259-4	Chr7D	40153251	40162455
Sspon.03G0019700-1P	SsLRR-RLK108-1	Chr3B	83867031	83869223		Sspon.03G0019700-3C	SsLRR-RLK99-3	Chr3C	80575397	80577635
Sspon.03G0021790-2B	SsLRR-RLK114-2	Chr3B	88963581	88967107		Sspon.07G0012010-1A	SsLRR-RLK240-1	Chr7A	42930022	42933419
Sspon.03G0021790-2B	SsLRR-RLK114-2	Chr3B	88963581	88967107		Sspon.03G0021790-1P	SsLRR-RLK258-1	Chr7D	40380329	40385403
Sspon.03G0023660-1A	SsLRR-RLK115-1	Chr3A	72459867	72471226		Sspon.03G0023660-1P	SsLRR-RLK124-1	Chr3D	56901210	56905071
Sspon.03G0023660-3C	SsLRR-RLK115-3	Chr3C	90770081	90773655		Sspon.03G0023660-1P	SsLRR-RLK124-1	Chr3D	56901210	56905071
Sspon.03G0045700-1D	SsLRR-RLK118-4	Chr3D	23472434	23475673		Sspon.07G0003910-1A	SsLRR-RLK239-1	Chr7A	9771073	9774537
Sspon.03G0003760-4D	SsLRR-RLK119-4	Chr3D	16701246	16755342		Sspon.07G0005680-1A	SsLRR-RLK238-1	Chr7A	14553987	14586936
Sspon.03G0003760-4D	SsLRR-RLK119-4	Chr3D	16701246	16755342		Sspon.07G0005680-3C	SsLRR-RLK238-3	Chr7C	9863625	9866819
Sspon.03G0040830-2D	SsLRR-RLK120-4	Chr3D	23556758	23570124		Sspon.07G0003910-2B	SsLRR-RLK239-2	Chr7B	8840732	8847480
Sspon.03G0040830-2D	SsLRR-RLK120-4	Chr3D	23556758	23570124		Sspon.07G0003910-3D	SsLRR-RLK239-4	Chr7D	8936047	8945606
Sspon.03G0035930-2C	SsLRR-RLK122-3	Chr3C	83019762	83023022		Sspon.03G0035930-3D	SsLRR-RLK121-4	Chr3D	50630751	50633502
Sspon.04G0018010-1P	SsLRR-RLK126-1	Chr4A	65601309	65604512		Sspon.04G0018150-1P	SsLRR-RLK154-1	Chr4B	69208202	69211693
Sspon.04G0018010-1P	SsLRR-RLK126-1	Chr4A	65601309	65604512		Sspon.04G0018170-2C	SsLRR-RLK158-3	Chr4C	71109978	71113181
Sspon.04G0018010-1P	SsLRR-RLK126-1	Chr4A	65601309	65604512		Sspon.04G0018170-3D	SsLRR-RLK158-4	Chr4D	74640303	74651370
Sspon.04G0018180-1A	SsLRR-RLK127-1	Chr4A	65621955	65632432		Sspon.04G0028920-1B	SsLRR-RLK150-2	Chr4B	69082798	69087111
Sspon.04G0018110-1A	SsLRR-RLK129-1	Chr4A	65506964	65509930		Sspon.04G0028880-1B	SsLRR-RLK146-2	Chr4B	68974601	68976718
Sspon.04G0018110-1A	SsLRR-RLK129-1	Chr4A	65506964	65509930		Sspon.04G0037550-1D	SsLRR-RLK166-4	Chr4D	74095308	74098361
Sspon.04G0009850-1A	SsLRR-RLK134-1	Chr4A	29199847	29205656		Sspon.05G0010060-1A	SsLRR-RLK201-1	Chr5A	28798092	28802830
Sspon.04G0009850-3D	SsLRR-RLK134-4	Chr4D	29250060	29256388		Sspon.05G0010060-1A	SsLRR-RLK201-1	Chr5A	28798092	28802830
Sspon.04G0004390-1A	SsLRR-RLK135-1	Chr4A	13061182	13064644		Sspon.08G0009990-1A	SsLRR-RLK274-1	Chr8A	43722304	43724139
Sspon.04G0018000-1P	SsLRR-RLK136-1	Chr4A	65571986	65575234		Sspon.04G0018000-2P	SsLRR-RLK152-2	Chr4B	69009568	69012816
Sspon.04G0018000-1P	SsLRR-RLK136-1	Chr4A	65571986	65575234		Sspon.04G0034100-1C	SsLRR-RLK159-3	Chr4C	71057713	71061096
Sspon.04G0016270-1A	SsLRR-RLK140-1	Chr4A	59893301	59899101		Sspon.08G0005350-1A	SsLRR-RLK264-1	Chr8A	16256950	16262801
Sspon.04G0016270-1A	SsLRR-RLK140-1	Chr4A	59893301	59899101		Sspon.08G0005350-2D	SsLRR-RLK264-4	Chr8D	13938267	13944056
Sspon.04G0016270-1A	SsLRR-RLK140-1	Chr4A	59893301	59899101		Sspon.08G0005480-3C	SsLRR-RLK284-3	Chr8C	16459653	16466377
Sspon.04G0016270-3D	SsLRR-RLK140-4	Chr4D	68863286	68869107		Sspon.08G0005350-1A	SsLRR-RLK264-1	Chr8A	16256950	16262801
Sspon.04G0016270-3D	SsLRR-RLK140-4	Chr4D	68863286	68869107		Sspon.08G0005480-3C	SsLRR-RLK284-3	Chr8C	16459653	16466377
Sspon.01G0009520-2D	SsLRR-RLK14-4	Chr4D	61974178	61977390		Sspon.08G0007360-1A	SsLRR-RLK265-1	Chr8A	23766632	23769886
Sspon.04G0018150-1A	SsLRR-RLK144-1	Chr4A	65563402	65566942		Sspon.04G0018080-1T	SsLRR-RLK173-1	Chr4D	74426219	74429437
Sspon.04G0017200-1A	SsLRR-RLK145-1	Chr4A	62602003	62604172		Sspon.04G0017200-2P	SsLRR-RLK286-2	Chr8C	13029819	13034558
Sspon.04G0017200-2B	SsLRR-RLK145-2	Chr8B	10282595	10288948		Sspon.04G0017200-2P	SsLRR-RLK286-2	Chr8C	13029819	13034558
Sspon.04G0017200-3C	SsLRR-RLK145-3	Chr4C	68870720	68872910		Sspon.04G0017200-1P	SsLRR-RLK272-1	Chr8A	12508785	12514512
Sspon.04G0017200-3C	SsLRR-RLK145-3	Chr4C	68870720	68872910		Sspon.04G0017200-2P	SsLRR-RLK286-2	Chr8C	13029819	13034558
Sspon.04G0028880-1B	SsLRR-RLK146-2	Chr4B	68974601	68976718		Sspon.04G0018190-3C	SsLRR-RLK153-3	Chr4C	70931204	70933507
Sspon.04G0028880-1B	SsLRR-RLK146-2	Chr4B	68974601	68976718		Sspon.04G0018080-1T	SsLRR-RLK173-1	Chr4D	74426219	74429437
Sspon.04G0028920-1B	SsLRR-RLK150-2	Chr4B	69082798	69087111		Sspon.04G0037600-1D	SsLRR-RLK169-4	Chr4D	75080580	75083737
Sspon.04G0018000-2P	SsLRR-RLK152-2	Chr4B	69009568	69012816		Sspon.04G0034100-1C	SsLRR-RLK159-3	Chr4C	71057713	71061096
Sspon.04G0018190-3C	SsLRR-RLK153-3	Chr4C	70931204	70933507		Sspon.04G0018080-1T	SsLRR-RLK173-1	Chr4D	74426219	74429437
Sspon.04G0018150-1P	SsLRR-RLK154-1	Chr4B	69208202	69211693		Sspon.04G0018170-2C	SsLRR-RLK158-3	Chr4C	71109978	71113181
Sspon.04G0018150-1P	SsLRR-RLK154-1	Chr4B	69208202	69211693		Sspon.04G0037600-1D	SsLRR-RLK169-4	Chr4D	75080580	75083737
Sspon.04G0034120-1C	SsLRR-RLK155-3	Chr4C	71122414	71132768		Sspon.04G0037600-1D	SsLRR-RLK169-4	Chr4D	75080580	75083737
Sspon.04G0018030-3C	SsLRR-RLK156-3	Chr4C	70895982	70904931		Sspon.08G0018130-1B	SsLRR-RLK278-2	Chr8B	5027699	5037613
Sspon.04G0034080-1C	SsLRR-RLK157-3	Chr4C	70912668	70920787		Sspon.04G0037600-1D	SsLRR-RLK169-4	Chr4D	75080580	75083737
Sspon.04G0014820-2C	SsLRR-RLK161-3	Chr4C	60451075	60461332		Sspon.01G0009520-2D	SsLRR-RLK14-4	Chr4D	61974178	61977390
Sspon.05G0021270-1A	SsLRR-RLK177-1	Chr5A	89673518	89677718		Sspon.07G0016760-1P	SsLRR-RLK202-1	Chr5C	87500741	87505465
Sspon.05G0021270-1A	SsLRR-RLK177-1	Chr5A	89673518	89677718		Sspon.07G0016760-2B	SsLRR-RLK242-2	Chr5B	92185008	92189433
Sspon.01G0019180-1A	SsLRR-RLK18-1	Chr1A	71873648	71877034		Sspon.01G0043830-2C	SsLRR-RLK24-3	Chr1C	72708675	72712560
Sspon.01G0019180-2B	SsLRR-RLK18-2	Chr1B	77607019	77613826		Sspon.01G0043700-2C	SsLRR-RLK26-3	Chr1C	72710802	72714372
Sspon.05G0016680-1A	SsLRR-RLK186-1	Chr5A	68630279	68634361		Sspon.05G0016680-1T	SsLRR-RLK203-1	Chr5C	63629077	63634755
Sspon.05G0016680-2B	SsLRR-RLK186-2	Chr5B	68162310	68166504		Sspon.05G0016680-1T	SsLRR-RLK203-1	Chr5C	63629077	63634755
Sspon.01G0008560-1A	SsLRR-RLK19-1	Chr1A	23777879	23781770		Sspon.01G0052720-1C	SsLRR-RLK28-3	Chr1C	25883581	25888328
Sspon.05G0014920-1P	SsLRR-RLK199-1	Chr5B	54492591	54496145		Sspon.05G0014920-3D	SsLRR-RLK189-4	Chr5D	53649222	53652758
Sspon.07G0016760-1P	SsLRR-RLK202-1	Chr5C	87500741	87505465		Sspon.07G0016760-1A	SsLRR-RLK242-1	Chr7A	59749597	59753522
Sspon.07G0016760-1P	SsLRR-RLK202-1	Chr5C	87500741	87505465		Sspon.07G0016760-4D	SsLRR-RLK242-4	Chr7D	82717238	82722026
Sspon.06G0016870-1A	SsLRR-RLK206-1	Chr6A	91638777	91642409		Sspon.06G0016880-1P	SsLRR-RLK225-1	Chr6B	75722817	75727258
Sspon.06G0016870-1A	SsLRR-RLK206-1	Chr6A	91638777	91642409		Sspon.06G0035390-1D	SsLRR-RLK232-4	Chr6D	73482344	73485046
Sspon.06G0018150-1A	SsLRR-RLK211-1	Chr6A	98011730	98015237		Sspon.06G0031510-1T	SsLRR-RLK233-1	Chr6D	80452466	80456065
Sspon.02G0012170-1P	SsLRR-RLK222-1	Chr6A	2910851	2914240		Sspon.06G0019310-1B	SsLRR-RLK223-2	Chr6B	1398171	1401560
Sspon.02G0012170-1P	SsLRR-RLK222-1	Chr6A	2910851	2914240		Sspon.06G0019310-2D	SsLRR-RLK223-4	Chr6D	457777	462069
Sspon.06G0031510-1C	SsLRR-RLK229-3	Chr6C	68654168	68657620		Sspon.06G0031510-1T	SsLRR-RLK233-1	Chr6D	80452466	80456065
Sspon.01G0011670-2B	SsLRR-RLK23-2	Chr1B	38997476	39001354		Sspon.02G0035470-2C	SsLRR-RLK65-3	Chr2C	11183284	11185651
Sspon.07G0003610-1A	SsLRR-RLK234-1	Chr7A	8697249	8701222		Sspon.07G0035530-1D	SsLRR-RLK256-4	Chr7D	8542956	8546875
Sspon.07G0003610-2B	SsLRR-RLK234-2	Chr7B	8557366	8561399		Sspon.07G0035530-1D	SsLRR-RLK256-4	Chr7D	8542956	8546875
Sspon.07G0012010-2B	SsLRR-RLK240-2	Chr7B	47766411	47769247		Sspon.03G0021790-1P	SsLRR-RLK258-1	Chr7D	40380329	40385403
Sspon.07G0019710-1A	SsLRR-RLK241-1	Chr7A	72881663	72884938		Sspon.07G0034460-1C	SsLRR-RLK252-3	Chr7C	73595185	73597996
Sspon.07G0019710-2B	SsLRR-RLK241-2	Chr7B	76905774	76909559		Sspon.07G0034460-1C	SsLRR-RLK252-3	Chr7C	73595185	73597996
Sspon.07G0016760-2B	SsLRR-RLK242-2	Chr5B	92185008	92189433		Sspon.07G0016760-1P	SsLRR-RLK202-1	Chr5C	87500741	87505465
Sspon.01G0043830-2C	SsLRR-RLK24-3	Chr1C	72708675	72712560		Sspon.01G0019180-4D	SsLRR-RLK18-4	Chr1D	69316099	69319503
Sspon.07G0034460-1C	SsLRR-RLK252-3	Chr7C	73595185	73597996		Sspon.07G0019710-3D	SsLRR-RLK241-4	Chr7D	70194318	70200275
Sspon.01G0051070-1C	SsLRR-RLK25-3	Chr1C	11569433	11594500		Sspon.01G0004620-3D	SsLRR-RLK5-4	Chr1D	10725843	10731464
Sspon.01G0043700-2C	SsLRR-RLK26-3	Chr1C	72710802	72714372		Sspon.01G0043830-3D	SsLRR-RLK24-4	Chr1D	69339120	69343913
Sspon.08G0005350-1A	SsLRR-RLK264-1	Chr8A	16256950	16262801		Sspon.08G0005480-3C	SsLRR-RLK284-3	Chr8C	16459653	16466377
Sspon.08G0005350-1A	SsLRR-RLK264-1	Chr8A	16256950	16262801		Sspon.08G0005480-4D	SsLRR-RLK284-4	Chr8D	13928830	13934137
Sspon.04G0017200-1P	SsLRR-RLK272-1	Chr8A	12508785	12514512		Sspon.04G0017200-2B	SsLRR-RLK145-2	Chr8B	10282595	10288948
Sspon.04G0017200-1P	SsLRR-RLK272-1	Chr8A	12508785	12514512		Sspon.04G0017200-2P	SsLRR-RLK286-2	Chr8C	13029819	13034558
Sspon.01G0008950-3D	SsLRR-RLK32-4	Chr1D	27423029	27425324		Sspon.02G0000900-1A	SsLRR-RLK80-1	Chr2A	3443022	3445783
Sspon.01G0008950-3D	SsLRR-RLK32-4	Chr1D	27423029	27425324		Sspon.02G0000900-2D	SsLRR-RLK80-4	Chr2D	3295824	3301245
Sspon.01G0008950-3D	SsLRR-RLK32-4	Chr1D	27423029	27425324		Sspon.02G0000900-1P	SsLRR-RLK86-1	Chr2D	3423327	3427873
Sspon.02G0017230-1A	SsLRR-RLK36-1	Chr2A	49286878	49290410		Sspon.06G0007630-2C	SsLRR-RLK212-3	Chr6C	27673141	27676677
Sspon.02G0017230-1A	SsLRR-RLK36-1	Chr2A	49286878	49290410		Sspon.02G0017290-2C	SsLRR-RLK53-3	Chr2C	53492928	53496569
Sspon.02G0028930-1A	SsLRR-RLK38-1	Chr2A	105144473	105148304		Sspon.02G0028920-3D	SsLRR-RLK42-4	Chr2D	100013950	100019513
Sspon.02G0022420-1A	SsLRR-RLK39-1	Chr2A	75332106	75334925		Sspon.02G0041160-2C	SsLRR-RLK67-3	Chr2C	76498865	76501690
Sspon.02G0022420-1A	SsLRR-RLK39-1	Chr2A	75332106	75334925		Sspon.02G0041160-1P	SsLRR-RLK70-1	Chr2C	76427805	76431807
Sspon.02G0015000-1A	SsLRR-RLK40-1	Chr2A	40435434	40453034		Sspon.02G0038090-2D	SsLRR-RLK57-4	Chr2D	34892263	34894233
Sspon.02G0015000-1A	SsLRR-RLK40-1	Chr2A	40435434	40453034		Sspon.02G0038090-1B	SsLRR-RLK58-2	Chr2B	38733212	38735182
Sspon.02G0028920-1A	SsLRR-RLK42-1	Chr2A	105118991	105131071		Sspon.02G0032780-2C	SsLRR-RLK46-3	Chr2C	115144116	115147387
Sspon.02G0032780-2C	SsLRR-RLK46-3	Chr2C	115144116	115147387		Sspon.02G0028920-3D	SsLRR-RLK42-4	Chr2D	100013950	100019513
Sspon.02G0024080-1P	SsLRR-RLK48-1	Chr2A	82474212	82477489		Sspon.02G0024080-2B	SsLRR-RLK47-2	Chr2B	83968931	83972237
Sspon.02G0018300-2B	SsLRR-RLK50-2	Chr2B	84655914	84662214		Sspon.02G0018300-1P	SsLRR-RLK85-1	Chr2D	79351152	79353441
Sspon.02G0018300-3C	SsLRR-RLK50-3	Chr2C	87891844	87897331		Sspon.02G0018300-1P	SsLRR-RLK85-1	Chr2D	79351152	79353441
Sspon.01G0004620-1A	SsLRR-RLK5-1	Chr1A	12325991	12332082		Sspon.01G0051070-1C	SsLRR-RLK25-3	Chr1C	11569433	11594500
Sspon.02G0016550-1P	SsLRR-RLK52-1	Chr2A	46137136	46140199		Sspon.02G0016550-2P	SsLRR-RLK76-2	Chr2C	48722512	48725572
Sspon.02G0003830-1A	SsLRR-RLK54-1	Chr2A	12073292	12077874		Sspon.02G0003830-1P	SsLRR-RLK61-2	Chr2B	11237020	11241960
Sspon.02G0038090-2D	SsLRR-RLK57-4	Chr2D	34892263	34894233		Sspon.06G0006160-2B	SsLRR-RLK217-2	Chr6B	19293578	19295653
Sspon.02G0038090-2D	SsLRR-RLK57-4	Chr2D	34892263	34894233		Sspon.06G0006160-3D	SsLRR-RLK217-4	Chr6D	19600752	19602825
Sspon.02G0038090-1B	SsLRR-RLK58-2	Chr2B	38733212	38735182		Sspon.06G0006160-1A	SsLRR-RLK217-1	Chr6A	20994509	20996572
Sspon.02G0038090-1B	SsLRR-RLK58-2	Chr2B	38733212	38735182		Sspon.06G0006160-2B	SsLRR-RLK217-2	Chr6B	19293578	19295653
Sspon.02G0038090-1B	SsLRR-RLK58-2	Chr2B	38733212	38735182		Sspon.06G0006160-3D	SsLRR-RLK217-4	Chr6D	19600752	19602825
Sspon.02G0038090-1B	SsLRR-RLK58-2	Chr2B	38733212	38735182		Sspon.02G0038090-2D	SsLRR-RLK57-4	Chr2D	34892263	34894233
Sspon.02G0033710-1B	SsLRR-RLK60-2	Chr2B	8515195	8519472		Sspon.02G0033710-1T	SsLRR-RLK74-1	Chr2C	9692405	9696684
Sspon.02G0003830-1P	SsLRR-RLK61-2	Chr2B	11237020	11241960		Sspon.02G0003830-3C	SsLRR-RLK54-3	Chr2C	13659344	13662277
Sspon.02G0000900-1A	SsLRR-RLK80-1	Chr2A	3443022	3445783		Sspon.02G0000900-1P	SsLRR-RLK86-1	Chr2D	3423327	3427873
Sspon.03G0003700-1A	SsLRR-RLK87-1	Chr3A	9615301	9618556		Sspon.03G0003760-4D	SsLRR-RLK119-4	Chr3D	16701246	16755342
Sspon.03G0003700-1A	SsLRR-RLK87-1	Chr3A	9615301	9618556		Sspon.07G0005680-1A	SsLRR-RLK238-1	Chr7A	14553987	14586936
Sspon.03G0003700-1A	SsLRR-RLK87-1	Chr3A	9615301	9618556		Sspon.07G0005680-3C	SsLRR-RLK238-3	Chr7C	9863625	9866819
Sspon.03G0020650-1A	SsLRR-RLK89-1	Chr3A	63945220	63948319		Sspon.03G0035930-2C	SsLRR-RLK122-3	Chr3C	83019762	83023022
Sspon.03G0020650-1A	SsLRR-RLK89-1	Chr3A	63945220	63948319		Sspon.03G0020710-2B	SsLRR-RLK93-2	Chr3B	86497593	86501248
Sspon.03G0006740-1A	SsLRR-RLK90-1	Chr3A	18494895	18502527		Sspon.07G0003910-1A	SsLRR-RLK239-1	Chr7A	9771073	9774537
Sspon.03G0006740-1A	SsLRR-RLK90-1	Chr3A	18494895	18502527		Sspon.07G0003910-3D	SsLRR-RLK239-4	Chr7D	8936047	8945606
Sspon.03G0011640-1A	SsLRR-RLK92-1	Chr3A	31755563	31761141		Sspon.03G0032650-1B	SsLRR-RLK102-2	Chr3B	39047744	39053353
Sspon.03G0011640-1A	SsLRR-RLK92-1	Chr3A	31755563	31761141		Sspon.03G0032650-2D	SsLRR-RLK102-4	Chr3D	36458237	36465159
Sspon.03G0011640-2C	SsLRR-RLK92-3	Chr3C	47949853	47951619		Sspon.03G0032650-2D	SsLRR-RLK102-4	Chr3D	36458237	36465159
Sspon.03G0020710-2B	SsLRR-RLK93-2	Chr3B	86497593	86501248		Sspon.03G0035930-2C	SsLRR-RLK122-3	Chr3C	83019762	83023022
Sspon.03G0012750-1A	SsLRR-RLK98-1	Chr3A	35290168	35293028		Sspon.03G0012750-1P	SsLRR-RLK116-1	Chr3C	52010182	52012642
Sspon.03G0012750-2B	SsLRR-RLK98-2	Chr3B	45124410	45128020		Sspon.03G0012750-1P	SsLRR-RLK116-1	Chr3C	52010182	52012642
Sspon.03G0019700-1A	SsLRR-RLK99-1	Chr3A	61407359	61409599		Sspon.03G0019700-1P	SsLRR-RLK108-1	Chr3B	83867031	83869223

## Sheet: Ss_alleles
Gene1						Gene2
Gene ID	Name	Chr	Start	End		Gene ID	Name	Chr	Start	End
Sspon.01G0029010-1A	SsLRR-RLK10-1	Chr1A	100943242	100947530		Sspon.01G0029010-2D	SsLRR-RLK10-4	Chr1D	97689792	97696377
Sspon.03G0026210-1B	SsLRR-RLK101-2	Chr3B	2194918	2198269		Sspon.03G0026210-2C	SsLRR-RLK101-3	Chr3C	7293355	7296577
Sspon.03G0031490-1B	SsLRR-RLK103-2	Chr3B	28227268	28229342		Sspon.03G0031490-2D	SsLRR-RLK103-4	Chr3D	26234893	26236960
Sspon.03G0035330-1B	SsLRR-RLK104-2	Chr3B	79873151	79876048		Sspon.03G0035330-2C	SsLRR-RLK104-3	Chr3C	77170700	77173588
Sspon.03G0028200-1B	SsLRR-RLK105-2	Chr3B	8412272	8416153		Sspon.03G0028200-3D	SsLRR-RLK105-4	Chr3D	7191732	7195613
Sspon.03G0036270-1B	SsLRR-RLK107-2	Chr3B	88977615	88982329		Sspon.03G0036270-2C	SsLRR-RLK107-3	Chr3C	85452243	85457104
Sspon.03G0036270-1B	SsLRR-RLK107-2	Chr3B	88977615	88982329		Sspon.03G0036270-3D	SsLRR-RLK107-4	Chr3D	52796258	52798100
Sspon.01G0015950-1A	SsLRR-RLK11-1	Chr1A	47724968	47727827		Sspon.01G0015950-2B	SsLRR-RLK11-2	Chr1B	53163739	53167706
Sspon.01G0015950-1A	SsLRR-RLK11-1	Chr1A	47724968	47727827		Sspon.01G0015950-3C	SsLRR-RLK11-3	Chr1C	48432656	48436164
Sspon.01G0015950-2B	SsLRR-RLK11-2	Chr1B	53163739	53167706		Sspon.01G0015950-3C	SsLRR-RLK11-3	Chr1C	48432656	48436164
Sspon.03G0021790-2B	SsLRR-RLK114-2	Chr3B	88963581	88967107		Sspon.03G0021790-3C	SsLRR-RLK114-3	Chr3C	85289138	85293325
Sspon.03G0021790-2B	SsLRR-RLK114-2	Chr3B	88963581	88967107		Sspon.03G0021790-4D	SsLRR-RLK114-4	Chr3D	52724848	52728269
Sspon.03G0021790-3C	SsLRR-RLK114-3	Chr3C	85289138	85293325		Sspon.03G0021790-4D	SsLRR-RLK114-4	Chr3D	52724848	52728269
Sspon.03G0023660-1A	SsLRR-RLK115-1	Chr3A	72459867	72471226		Sspon.03G0023660-3C	SsLRR-RLK115-3	Chr3C	90770081	90773655
Sspon.03G0023660-2B	SsLRR-RLK115-2	Chr3B	95961962	95965847		Sspon.03G0023660-3C	SsLRR-RLK115-3	Chr3C	90770081	90773655
Sspon.01G0009160-2C	SsLRR-RLK12-3	Chr1C	14267530	14270974		Sspon.01G0009160-3D	SsLRR-RLK12-4	Chr1D	15682074	15685527
Sspon.01G0014710-1A	SsLRR-RLK13-1	Chr1A	42342233	42344774		Sspon.01G0014710-2B	SsLRR-RLK13-2	Chr1B	31635727	31638212
Sspon.01G0014710-1A	SsLRR-RLK13-1	Chr1A	42342233	42344774		Sspon.01G0014710-3C	SsLRR-RLK13-3	Chr1C	22541824	22544335
Sspon.01G0014710-2B	SsLRR-RLK13-2	Chr1B	31635727	31638212		Sspon.01G0014710-3C	SsLRR-RLK13-3	Chr1C	22541824	22544335
Sspon.04G0009850-1A	SsLRR-RLK134-1	Chr4A	29199847	29205656		Sspon.04G0009850-3D	SsLRR-RLK134-4	Chr4D	29250060	29256388
Sspon.04G0004390-1A	SsLRR-RLK135-1	Chr4A	13061182	13064644		Sspon.04G0004390-2D	SsLRR-RLK135-4	Chr4D	13841031	13845316
Sspon.04G0014140-1A	SsLRR-RLK137-1	Chr4A	52171695	52182539		Sspon.04G0014140-3C	SsLRR-RLK137-3	Chr4C	56610516	56613837
Sspon.04G0019190-1A	SsLRR-RLK138-1	Chr4A	68402256	68408835		Sspon.04G0019190-2C	SsLRR-RLK138-3	Chr4C	72508747	72515346
Sspon.04G0016270-1A	SsLRR-RLK140-1	Chr4A	59893301	59899101		Sspon.04G0016270-3D	SsLRR-RLK140-4	Chr4D	68863286	68869107
Sspon.04G0020520-1A	SsLRR-RLK141-1	Chr4A	72284353	72318130		Sspon.04G0020520-3C	SsLRR-RLK141-3	Chr4C	78716668	78719852
Sspon.04G0020520-1A	SsLRR-RLK141-1	Chr4A	72284353	72318130		Sspon.04G0020520-4D	SsLRR-RLK141-4	Chr4D	80999467	81002684
Sspon.04G0020520-3C	SsLRR-RLK141-3	Chr4C	78716668	78719852		Sspon.04G0020520-4D	SsLRR-RLK141-4	Chr4D	80999467	81002684
Sspon.04G0018150-1A	SsLRR-RLK144-1	Chr4A	65563402	65566942		Sspon.04G0018150-3C	SsLRR-RLK144-3	Chr4C	71043422	71046610
Sspon.04G0017200-1A	SsLRR-RLK145-1	Chr4A	62602003	62604172		Sspon.04G0017200-3C	SsLRR-RLK145-3	Chr4C	68870720	68872910
Sspon.04G0018170-2C	SsLRR-RLK158-3	Chr4C	71109978	71113181		Sspon.04G0018170-3D	SsLRR-RLK158-4	Chr4D	74640303	74651370
Sspon.01G0026830-1A	SsLRR-RLK16-1	Chr1A	94920708	94923552		Sspon.01G0026830-2C	SsLRR-RLK16-3	Chr1C	93414890	93417765
Sspon.01G0026830-1A	SsLRR-RLK16-1	Chr1A	94920708	94923552		Sspon.01G0026830-3D	SsLRR-RLK16-4	Chr1D	89769494	89772882
Sspon.01G0026830-2C	SsLRR-RLK16-3	Chr1C	93414890	93417765		Sspon.01G0026830-3D	SsLRR-RLK16-4	Chr1D	89769494	89772882
Sspon.04G0021440-1B	SsLRR-RLK172-2	Chr4B	287173	292306		Sspon.04G0021440-2D	SsLRR-RLK172-4	Chr4D	1153802	1158869
Sspon.01G0019180-1A	SsLRR-RLK18-1	Chr1A	71873648	71877034		Sspon.01G0019180-2B	SsLRR-RLK18-2	Chr1B	77607019	77613826
Sspon.01G0019180-1A	SsLRR-RLK18-1	Chr1A	71873648	71877034		Sspon.01G0019180-4D	SsLRR-RLK18-4	Chr1D	69316099	69319503
Sspon.05G0000200-1A	SsLRR-RLK181-1	Chr5A	1602535	1605935		Sspon.05G0000200-2C	SsLRR-RLK181-3	Chr5C	5541570	5544954
Sspon.01G0019180-2B	SsLRR-RLK18-2	Chr1B	77607019	77613826		Sspon.01G0019180-4D	SsLRR-RLK18-4	Chr1D	69316099	69319503
Sspon.05G0015550-1A	SsLRR-RLK182-1	Chr5A	59916797	59922029		Sspon.05G0015550-2B	SsLRR-RLK182-2	Chr5B	59430686	59441260
Sspon.05G0008220-1A	SsLRR-RLK184-1	Chr5A	25090015	25091901		Sspon.05G0008220-2C	SsLRR-RLK184-3	Chr5C	16835275	16839524
Sspon.05G0004920-1A	SsLRR-RLK185-1	Chr5A	15315277	15318768		Sspon.05G0004920-2B	SsLRR-RLK185-2	Chr5B	9400110	9403601
Sspon.05G0016680-1A	SsLRR-RLK186-1	Chr5A	68630279	68634361		Sspon.05G0016680-2B	SsLRR-RLK186-2	Chr5B	68162310	68166504
Sspon.05G0009770-1A	SsLRR-RLK187-1	Chr5A	27998633	28000745		Sspon.05G0009770-2B	SsLRR-RLK187-2	Chr5B	22996543	22998661
Sspon.05G0009770-1A	SsLRR-RLK187-1	Chr5A	27998633	28000745		Sspon.05G0009770-3D	SsLRR-RLK187-4	Chr5D	30568773	30570885
Sspon.05G0009770-2B	SsLRR-RLK187-2	Chr5B	22996543	22998661		Sspon.05G0009770-3D	SsLRR-RLK187-4	Chr5D	30568773	30570885
Sspon.01G0008560-1A	SsLRR-RLK19-1	Chr1A	23777879	23781770		Sspon.01G0008560-2B	SsLRR-RLK19-2	Chr1B	29234434	29238364
Sspon.05G0002310-2B	SsLRR-RLK191-2	Chr5B	2363720	2367575		Sspon.05G0002310-4D	SsLRR-RLK191-4	Chr5D	6337367	6341241
Sspon.05G0024700-1B	SsLRR-RLK192-2	Chr5B	17424589	17429613		Sspon.05G0024700-2C	SsLRR-RLK192-3	Chr5C	14997950	15003799
Sspon.05G0024700-1B	SsLRR-RLK192-2	Chr5B	17424589	17429613		Sspon.05G0024700-3D	SsLRR-RLK192-4	Chr5D	25004194	25009155
Sspon.05G0024700-2C	SsLRR-RLK192-3	Chr5C	14997950	15003799		Sspon.05G0024700-3D	SsLRR-RLK192-4	Chr5D	25004194	25009155
Sspon.05G0028560-1B	SsLRR-RLK193-2	Chr5B	69119888	69123085		Sspon.05G0028560-2C	SsLRR-RLK193-3	Chr5C	63948276	63951265
Sspon.05G0028560-1B	SsLRR-RLK193-2	Chr5B	69119888	69123085		Sspon.05G0028560-3D	SsLRR-RLK193-4	Chr5D	64692966	64696333
Sspon.05G0028560-2C	SsLRR-RLK193-3	Chr5C	63948276	63951265		Sspon.05G0028560-3D	SsLRR-RLK193-4	Chr5D	64692966	64696333
Sspon.01G0017190-1A	SsLRR-RLK20-1	Chr1A	62685485	62689060		Sspon.01G0017190-2B	SsLRR-RLK20-2	Chr1B	68226491	68231293
Sspon.01G0017190-1A	SsLRR-RLK20-1	Chr1A	62685485	62689060		Sspon.01G0017190-4D	SsLRR-RLK20-4	Chr1D	58999703	59004502
Sspon.05G0010060-1A	SsLRR-RLK201-1	Chr5A	28798092	28802830		Sspon.05G0010060-2C	SsLRR-RLK201-3	Chr5C	20079980	20084734
Sspon.01G0017190-2B	SsLRR-RLK20-2	Chr1B	68226491	68231293		Sspon.01G0017190-4D	SsLRR-RLK20-4	Chr1D	58999703	59004502
Sspon.05G0000410-1A	SsLRR-RLK204-1	Chr5A	2035490	2040449		Sspon.05G0000410-2D	SsLRR-RLK204-4	Chr5D	1163455	1168963
Sspon.06G0017510-1A	SsLRR-RLK210-1	Chr6A	95151967	95155240		Sspon.06G0017510-2D	SsLRR-RLK210-4	Chr6D	77468307	77472240
Sspon.01G0009060-1A	SsLRR-RLK21-1	Chr1A	25277240	25280644		Sspon.01G0009060-4D	SsLRR-RLK21-4	Chr1D	27737477	27740511
Sspon.06G0018150-1A	SsLRR-RLK211-1	Chr6A	98011730	98015237		Sspon.06G0018150-2B	SsLRR-RLK211-2	Chr6B	80705647	80714477
Sspon.06G0007630-1A	SsLRR-RLK212-1	Chr6A	31644095	31647706		Sspon.06G0007630-3D	SsLRR-RLK212-4	Chr6D	28134945	28138571
Sspon.06G0007630-2C	SsLRR-RLK212-3	Chr6C	27673141	27676677		Sspon.06G0007630-3D	SsLRR-RLK212-4	Chr6D	28134945	28138571
Sspon.06G0010230-1A	SsLRR-RLK213-1	Chr6A	55843663	55850352		Sspon.06G0010230-2B	SsLRR-RLK213-2	Chr6B	43773339	43779818
Sspon.06G0007270-1A	SsLRR-RLK215-1	Chr6A	26946175	26949253		Sspon.06G0007270-3C	SsLRR-RLK215-3	Chr6C	25658107	25661198
Sspon.06G0007270-3C	SsLRR-RLK215-3	Chr6C	25658107	25661198		Sspon.06G0007270-4D	SsLRR-RLK215-4	Chr6D	24595945	24599017
Sspon.06G0006160-1A	SsLRR-RLK217-1	Chr6A	20994509	20996572		Sspon.06G0006160-2B	SsLRR-RLK217-2	Chr6B	19293578	19295653
Sspon.06G0006160-1A	SsLRR-RLK217-1	Chr6A	20994509	20996572		Sspon.06G0006160-3D	SsLRR-RLK217-4	Chr6D	19600752	19602825
Sspon.06G0006160-2B	SsLRR-RLK217-2	Chr6B	19293578	19295653		Sspon.06G0006160-3D	SsLRR-RLK217-4	Chr6D	19600752	19602825
Sspon.06G0017320-1A	SsLRR-RLK218-1	Chr6A	94056315	94058481		Sspon.06G0017320-2C	SsLRR-RLK218-3	Chr6C	73863679	73865826
Sspon.06G0017320-1A	SsLRR-RLK218-1	Chr6A	94056315	94058481		Sspon.06G0017320-3D	SsLRR-RLK218-4	Chr6D	75890231	75892388
Sspon.06G0017320-2C	SsLRR-RLK218-3	Chr6C	73863679	73865826		Sspon.06G0017320-3D	SsLRR-RLK218-4	Chr6D	75890231	75892388
Sspon.06G0012700-1A	SsLRR-RLK219-1	Chr6A	66835507	66839211		Sspon.06G0012700-2B	SsLRR-RLK219-2	Chr6B	54864464	54868237
Sspon.06G0012700-1A	SsLRR-RLK219-1	Chr6A	66835507	66839211		Sspon.06G0012700-3C	SsLRR-RLK219-3	Chr6C	54774749	54778579
Sspon.06G0012700-1A	SsLRR-RLK219-1	Chr6A	66835507	66839211		Sspon.06G0012700-4D	SsLRR-RLK219-4	Chr6D	50592649	50596531
Sspon.06G0012700-2B	SsLRR-RLK219-2	Chr6B	54864464	54868237		Sspon.06G0012700-4D	SsLRR-RLK219-4	Chr6D	50592649	50596531
Sspon.06G0012700-3C	SsLRR-RLK219-3	Chr6C	54774749	54778579		Sspon.06G0012700-4D	SsLRR-RLK219-4	Chr6D	50592649	50596531
Sspon.01G0015850-1A	SsLRR-RLK22-1	Chr1A	47234556	47237912		Sspon.01G0015850-2B	SsLRR-RLK22-2	Chr1B	52848346	52851693
Sspon.01G0015850-1A	SsLRR-RLK22-1	Chr1A	47234556	47237912		Sspon.01G0015850-3C	SsLRR-RLK22-3	Chr1C	47948649	47951998
Sspon.01G0015850-1A	SsLRR-RLK22-1	Chr1A	47234556	47237912		Sspon.01G0015850-4D	SsLRR-RLK22-4	Chr1D	48903145	48906492
Sspon.06G0002010-1A	SsLRR-RLK221-1	Chr6A	6487083	6489363		Sspon.06G0002010-2B	SsLRR-RLK221-2	Chr6B	5277358	5279769
Sspon.06G0002010-1A	SsLRR-RLK221-1	Chr6A	6487083	6489363		Sspon.06G0002010-3C	SsLRR-RLK221-3	Chr6C	4941480	4943895
Sspon.06G0002010-2B	SsLRR-RLK221-2	Chr6B	5277358	5279769		Sspon.06G0002010-3C	SsLRR-RLK221-3	Chr6C	4941480	4943895
Sspon.01G0015850-2B	SsLRR-RLK22-2	Chr1B	52848346	52851693		Sspon.01G0015850-3C	SsLRR-RLK22-3	Chr1C	47948649	47951998
Sspon.01G0015850-2B	SsLRR-RLK22-2	Chr1B	52848346	52851693		Sspon.01G0015850-4D	SsLRR-RLK22-4	Chr1D	48903145	48906492
Sspon.01G0015850-3C	SsLRR-RLK22-3	Chr1C	47948649	47951998		Sspon.01G0015850-4D	SsLRR-RLK22-4	Chr1D	48903145	48906492
Sspon.06G0019310-1B	SsLRR-RLK223-2	Chr6B	1398171	1401560		Sspon.06G0019310-2D	SsLRR-RLK223-4	Chr6D	457777	462069
Sspon.06G0025450-1B	SsLRR-RLK224-2	Chr6B	68528024	68530852		Sspon.06G0025450-2D	SsLRR-RLK224-4	Chr6D	66556189	66558591
Sspon.07G0005930-1A	SsLRR-RLK236-1	Chr7A	15501610	15505342		Sspon.07G0005930-2B	SsLRR-RLK236-2	Chr7B	13578155	13583252
Sspon.07G0010930-1A	SsLRR-RLK237-1	Chr7A	36484209	36489537		Sspon.07G0010930-3D	SsLRR-RLK237-4	Chr7D	34157046	34162018
Sspon.07G0003910-1A	SsLRR-RLK239-1	Chr7A	9771073	9774537		Sspon.07G0003910-2B	SsLRR-RLK239-2	Chr7B	8840732	8847480
Sspon.07G0003910-1A	SsLRR-RLK239-1	Chr7A	9771073	9774537		Sspon.07G0003910-3D	SsLRR-RLK239-4	Chr7D	8936047	8945606
Sspon.07G0003910-2B	SsLRR-RLK239-2	Chr7B	8840732	8847480		Sspon.07G0003910-3D	SsLRR-RLK239-4	Chr7D	8936047	8945606
Sspon.07G0012010-1A	SsLRR-RLK240-1	Chr7A	42930022	42933419		Sspon.07G0012010-2B	SsLRR-RLK240-2	Chr7B	47766411	47769247
Sspon.07G0012010-1A	SsLRR-RLK240-1	Chr7A	42930022	42933419		Sspon.07G0012010-3D	SsLRR-RLK240-4	Chr7D	40602883	40606343
Sspon.07G0012010-2B	SsLRR-RLK240-2	Chr7B	47766411	47769247		Sspon.07G0012010-3D	SsLRR-RLK240-4	Chr7D	40602883	40606343
Sspon.07G0019710-1A	SsLRR-RLK241-1	Chr7A	72881663	72884938		Sspon.07G0019710-2B	SsLRR-RLK241-2	Chr7B	76905774	76909559
Sspon.07G0019710-1A	SsLRR-RLK241-1	Chr7A	72881663	72884938		Sspon.07G0019710-3D	SsLRR-RLK241-4	Chr7D	70194318	70200275
Sspon.07G0019710-2B	SsLRR-RLK241-2	Chr7B	76905774	76909559		Sspon.07G0019710-3D	SsLRR-RLK241-4	Chr7D	70194318	70200275
Sspon.01G0043830-1B	SsLRR-RLK24-2	Chr1B	77638674	77642579		Sspon.01G0043830-2C	SsLRR-RLK24-3	Chr1C	72708675	72712560
Sspon.07G0016760-1A	SsLRR-RLK242-1	Chr7A	59749597	59753522		Sspon.07G0016760-3C	SsLRR-RLK242-3	Chr7C	85367871	85371843
Sspon.07G0016760-1A	SsLRR-RLK242-1	Chr7A	59749597	59753522		Sspon.07G0016760-4D	SsLRR-RLK242-4	Chr7D	82717238	82722026
Sspon.07G0016760-3C	SsLRR-RLK242-3	Chr7C	85367871	85371843		Sspon.07G0016760-4D	SsLRR-RLK242-4	Chr7D	82717238	82722026
Sspon.07G0020060-1A	SsLRR-RLK244-1	Chr7A	74670144	74672783		Sspon.07G0020060-2D	SsLRR-RLK244-4	Chr7D	69172283	69175719
Sspon.07G0012710-1A	SsLRR-RLK245-1	Chr7A	46167671	46170201		Sspon.07G0012710-2B	SsLRR-RLK245-2	Chr7B	51780021	51782041
Sspon.07G0021120-1B	SsLRR-RLK251-2	Chr7B	908963	913099		Sspon.07G0021120-2C	SsLRR-RLK251-3	Chr7C	900704	905453
Sspon.07G0021120-1B	SsLRR-RLK251-2	Chr7B	908963	913099		Sspon.07G0021120-3D	SsLRR-RLK251-4	Chr7D	887689	892410
Sspon.07G0021120-2C	SsLRR-RLK251-3	Chr7C	900704	905453		Sspon.07G0021120-3D	SsLRR-RLK251-4	Chr7D	887689	892410
Sspon.07G0033960-1C	SsLRR-RLK254-3	Chr7C	67411047	67416696		Sspon.07G0033960-2D	SsLRR-RLK254-4	Chr7D	62461209	62469798
Sspon.08G0012710-1A	SsLRR-RLK263-1	Chr8A	54192527	54202468		Sspon.08G0012710-2C	SsLRR-RLK263-3	Chr8C	52198990	52213049
Sspon.08G0007360-1A	SsLRR-RLK265-1	Chr8A	23766632	23769886		Sspon.08G0007360-3D	SsLRR-RLK265-4	Chr8D	21354937	21358050
Sspon.08G0016170-1A	SsLRR-RLK267-1	Chr8A	63849818	63854062		Sspon.08G0016170-2B	SsLRR-RLK267-2	Chr8B	58363242	58367393
Sspon.08G0016170-1A	SsLRR-RLK267-1	Chr8A	63849818	63854062		Sspon.08G0016170-3D	SsLRR-RLK267-4	Chr8D	60889421	60893512
Sspon.08G0016170-2B	SsLRR-RLK267-2	Chr8B	58363242	58367393		Sspon.08G0016170-3D	SsLRR-RLK267-4	Chr8D	60889421	60893512
Sspon.08G0007700-1A	SsLRR-RLK268-1	Chr8A	25727560	25729993		Sspon.08G0007700-3C	SsLRR-RLK268-3	Chr8C	25884525	25887210
Sspon.08G0007700-2B	SsLRR-RLK268-2	Chr8B	23932233	23934581		Sspon.08G0007700-3C	SsLRR-RLK268-3	Chr8C	25884525	25887210
Sspon.08G0006810-1A	SsLRR-RLK269-1	Chr8A	21073888	21077543		Sspon.08G0006810-2B	SsLRR-RLK269-2	Chr8B	18981037	18984689
Sspon.08G0006810-1A	SsLRR-RLK269-1	Chr8A	21073888	21077543		Sspon.08G0006810-3C	SsLRR-RLK269-3	Chr8C	21520389	21524151
Sspon.08G0006810-1A	SsLRR-RLK269-1	Chr8A	21073888	21077543		Sspon.08G0006810-4D	SsLRR-RLK269-4	Chr8D	18624621	18628275
Sspon.08G0006810-2B	SsLRR-RLK269-2	Chr8B	18981037	18984689		Sspon.08G0006810-3C	SsLRR-RLK269-3	Chr8C	21520389	21524151
Sspon.08G0006810-2B	SsLRR-RLK269-2	Chr8B	18981037	18984689		Sspon.08G0006810-4D	SsLRR-RLK269-4	Chr8D	18624621	18628275
Sspon.08G0006810-3C	SsLRR-RLK269-3	Chr8C	21520389	21524151		Sspon.08G0006810-4D	SsLRR-RLK269-4	Chr8D	18624621	18628275
Sspon.08G0001240-1A	SsLRR-RLK270-1	Chr8A	4422142	4425913		Sspon.08G0001240-3C	SsLRR-RLK270-3	Chr8C	1134154	1137965
Sspon.08G0001240-1A	SsLRR-RLK270-1	Chr8A	4422142	4425913		Sspon.08G0001240-4D	SsLRR-RLK270-4	Chr8D	1990008	1993750
Sspon.08G0001240-3C	SsLRR-RLK270-3	Chr8C	1134154	1137965		Sspon.08G0001240-4D	SsLRR-RLK270-4	Chr8D	1990008	1993750
Sspon.08G0006840-1A	SsLRR-RLK271-1	Chr8A	21084469	21089419		Sspon.08G0006840-2B	SsLRR-RLK271-2	Chr8B	18995265	19000153
Sspon.08G0006840-1A	SsLRR-RLK271-1	Chr8A	21084469	21089419		Sspon.08G0006840-3C	SsLRR-RLK271-3	Chr8C	21533079	21543200
Sspon.08G0006840-1A	SsLRR-RLK271-1	Chr8A	21084469	21089419		Sspon.08G0006840-4D	SsLRR-RLK271-4	Chr8D	18640603	18645620
Sspon.08G0006840-2B	SsLRR-RLK271-2	Chr8B	18995265	19000153		Sspon.08G0006840-3C	SsLRR-RLK271-3	Chr8C	21533079	21543200
Sspon.08G0006840-2B	SsLRR-RLK271-2	Chr8B	18995265	19000153		Sspon.08G0006840-4D	SsLRR-RLK271-4	Chr8D	18640603	18645620
Sspon.08G0006840-3C	SsLRR-RLK271-3	Chr8C	21533079	21543200		Sspon.08G0006840-4D	SsLRR-RLK271-4	Chr8D	18640603	18645620
Sspon.08G0009990-1A	SsLRR-RLK274-1	Chr8A	43722304	43724139		Sspon.08G0009990-3D	SsLRR-RLK274-4	Chr8D	38292687	38295838
Sspon.08G0022450-1B	SsLRR-RLK280-2	Chr8B	49235597	49237729		Sspon.08G0022450-2D	SsLRR-RLK280-4	Chr8D	51657679	51659808
Sspon.08G0005480-3C	SsLRR-RLK284-3	Chr8C	16459653	16466377		Sspon.08G0005480-4D	SsLRR-RLK284-4	Chr8D	13928830	13934137
Sspon.01G0027230-1A	SsLRR-RLK3-1	Chr1A	95647112	95650782		Sspon.01G0027230-2C	SsLRR-RLK3-3	Chr1C	93933130	93936996
Sspon.01G0025910-2B	SsLRR-RLK31-2	Chr1B	101055922	101059432		Sspon.01G0025910-4D	SsLRR-RLK31-4	Chr1D	89107775	89112943
Sspon.01G0008950-2B	SsLRR-RLK32-2	Chr1B	27878658	27880902		Sspon.01G0008950-3D	SsLRR-RLK32-4	Chr1D	27423029	27425324
Sspon.01G0027230-2C	SsLRR-RLK3-3	Chr1C	93933130	93936996		Sspon.01G0027230-3D	SsLRR-RLK3-4	Chr1D	90178299	90182161
Sspon.02G0005130-1A	SsLRR-RLK41-1	Chr2A	16042867	16048243		Sspon.02G0005130-2B	SsLRR-RLK41-2	Chr2B	15547938	15552708
Sspon.02G0025780-1A	SsLRR-RLK43-1	Chr2A	89632382	89634523		Sspon.02G0025780-2B	SsLRR-RLK43-2	Chr2B	91013062	91015203
Sspon.02G0025780-1A	SsLRR-RLK43-1	Chr2A	89632382	89634523		Sspon.02G0025780-3C	SsLRR-RLK43-3	Chr2C	94951746	94953887
Sspon.02G0025780-2B	SsLRR-RLK43-2	Chr2B	91013062	91015203		Sspon.02G0025780-3C	SsLRR-RLK43-3	Chr2C	94951746	94953887
Sspon.02G0026070-1A	SsLRR-RLK44-1	Chr2A	90648004	90651069		Sspon.02G0026070-3D	SsLRR-RLK44-4	Chr2D	85368770	85371846
Sspon.02G0032490-1A	SsLRR-RLK45-1	Chr2A	120732926	120736718		Sspon.02G0032490-2B	SsLRR-RLK45-2	Chr2B	112962706	112966638
Sspon.02G0032490-1A	SsLRR-RLK45-1	Chr2A	120732926	120736718		Sspon.02G0032490-3C	SsLRR-RLK45-3	Chr2C	99359862	99363668
Sspon.02G0018180-1A	SsLRR-RLK49-1	Chr2A	58233194	58235892		Sspon.02G0018180-2B	SsLRR-RLK49-2	Chr2B	59991894	59994501
Sspon.02G0018180-1A	SsLRR-RLK49-1	Chr2A	58233194	58235892		Sspon.02G0018180-3C	SsLRR-RLK49-3	Chr2C	61148729	61151348
Sspon.02G0018180-2B	SsLRR-RLK49-2	Chr2B	59991894	59994501		Sspon.02G0018180-3C	SsLRR-RLK49-3	Chr2C	61148729	61151348
Sspon.02G0018300-2B	SsLRR-RLK50-2	Chr2B	84655914	84662214		Sspon.02G0018300-3C	SsLRR-RLK50-3	Chr2C	87891844	87897331
Sspon.01G0004620-1A	SsLRR-RLK5-1	Chr1A	12325991	12332082		Sspon.01G0004620-3D	SsLRR-RLK5-4	Chr1D	10725843	10731464
Sspon.02G0016550-1A	SsLRR-RLK51-1	Chr2A	45950878	45955717		Sspon.02G0016550-3C	SsLRR-RLK51-3	Chr2C	49042155	49045218
Sspon.02G0016550-2B	SsLRR-RLK51-2	Chr2B	46981742	46984801		Sspon.02G0016550-3C	SsLRR-RLK51-3	Chr2C	49042155	49045218
Sspon.02G0016550-2B	SsLRR-RLK51-2	Chr2B	46981742	46984801		Sspon.02G0016550-4D	SsLRR-RLK51-4	Chr2D	40124657	40127720
Sspon.02G0017290-1A	SsLRR-RLK53-1	Chr2A	49511928	49515567		Sspon.02G0017290-2C	SsLRR-RLK53-3	Chr2C	53492928	53496569
Sspon.02G0003830-1A	SsLRR-RLK54-1	Chr2A	12073292	12077874		Sspon.02G0003830-3C	SsLRR-RLK54-3	Chr2C	13659344	13662277
Sspon.02G0035680-1B	SsLRR-RLK57-2	Chr2B	21062379	21066185		Sspon.02G0035680-2C	SsLRR-RLK57-3	Chr2C	23952577	23956587
Sspon.02G0041170-1B	SsLRR-RLK59-2	Chr2B	74499078	74501894		Sspon.02G0041170-2C	SsLRR-RLK59-3	Chr2C	76675255	76678075
Sspon.02G0041170-1B	SsLRR-RLK59-2	Chr2B	74499078	74501894		Sspon.02G0041170-3D	SsLRR-RLK59-4	Chr2D	68926069	68929422
Sspon.02G0041170-2C	SsLRR-RLK59-3	Chr2C	76675255	76678075		Sspon.02G0041170-3D	SsLRR-RLK59-4	Chr2D	68926069	68929422
Sspon.01G0002590-1A	SsLRR-RLK6-1	Chr1A	6851899	6855605		Sspon.01G0002590-2B	SsLRR-RLK6-2	Chr1B	5917116	5920318
Sspon.01G0002590-1A	SsLRR-RLK6-1	Chr1A	6851899	6855605		Sspon.01G0002590-3C	SsLRR-RLK6-3	Chr1C	7186310	7189492
Sspon.01G0002590-2B	SsLRR-RLK6-2	Chr1B	5917116	5920318		Sspon.01G0002590-3C	SsLRR-RLK6-3	Chr1C	7186310	7189492
Sspon.02G0034780-1B	SsLRR-RLK62-2	Chr2B	14049053	14050935		Sspon.02G0034780-2C	SsLRR-RLK62-3	Chr2C	17480045	17481935
Sspon.02G0034780-1B	SsLRR-RLK62-2	Chr2B	14049053	14050935		Sspon.02G0034780-3D	SsLRR-RLK62-4	Chr2D	9238962	9240844
Sspon.02G0034780-2C	SsLRR-RLK62-3	Chr2C	17480045	17481935		Sspon.02G0034780-3D	SsLRR-RLK62-4	Chr2D	9238962	9240844
Sspon.01G0022600-1A	SsLRR-RLK7-1	Chr1A	82369917	82381446		Sspon.01G0022600-2D	SsLRR-RLK7-4	Chr1D	79922007	79926290
Sspon.02G0004090-2B	SsLRR-RLK72-2	Chr2B	11783273	11786694		Sspon.02G0004090-3C	SsLRR-RLK72-3	Chr2C	14356090	14359755
Sspon.02G0049580-1C	SsLRR-RLK73-3	Chr2C	40947222	40950963		Sspon.02G0049580-2D	SsLRR-RLK73-4	Chr2D	31970190	31974298
Sspon.01G0027830-1A	SsLRR-RLK8-1	Chr1A	97209038	97212874		Sspon.01G0027830-2B	SsLRR-RLK8-2	Chr1B	99037746	99041968
Sspon.03G0011640-1A	SsLRR-RLK92-1	Chr3A	31755563	31761141		Sspon.03G0011640-2C	SsLRR-RLK92-3	Chr3C	47949853	47951619
Sspon.03G0020710-1A	SsLRR-RLK93-1	Chr3A	64128475	64131735		Sspon.03G0020710-2B	SsLRR-RLK93-2	Chr3B	86497593	86501248
Sspon.03G0025290-1A	SsLRR-RLK95-1	Chr3A	76483914	76487613		Sspon.03G0025290-2C	SsLRR-RLK95-3	Chr3C	95021743	95024854
Sspon.03G0025290-2C	SsLRR-RLK95-3	Chr3C	95021743	95024854		Sspon.03G0025290-3D	SsLRR-RLK95-4	Chr3D	60863021	60866244
Sspon.03G0007630-1A	SsLRR-RLK96-1	Chr3A	20500028	20503387		Sspon.03G0007630-2B	SsLRR-RLK96-2	Chr3B	27796237	27799596
Sspon.03G0007630-1A	SsLRR-RLK96-1	Chr3A	20500028	20503387		Sspon.03G0007630-3D	SsLRR-RLK96-4	Chr3D	25662777	25666077
Sspon.03G0007630-2B	SsLRR-RLK96-2	Chr3B	27796237	27799596		Sspon.03G0007630-3D	SsLRR-RLK96-4	Chr3D	25662777	25666077
Sspon.03G0024410-1A	SsLRR-RLK97-1	Chr3A	74320680	74324254		Sspon.03G0024410-2B	SsLRR-RLK97-2	Chr3B	97830640	97834594
Sspon.03G0024410-1A	SsLRR-RLK97-1	Chr3A	74320680	74324254		Sspon.03G0024410-3C	SsLRR-RLK97-3	Chr3C	92645841	92651512
Sspon.03G0024410-1A	SsLRR-RLK97-1	Chr3A	74320680	74324254		Sspon.03G0024410-4D	SsLRR-RLK97-4	Chr3D	58805919	58813420
Sspon.03G0024410-2B	SsLRR-RLK97-2	Chr3B	97830640	97834594		Sspon.03G0024410-4D	SsLRR-RLK97-4	Chr3D	58805919	58813420
Sspon.03G0024410-3C	SsLRR-RLK97-3	Chr3C	92645841	92651512		Sspon.03G0024410-4D	SsLRR-RLK97-4	Chr3D	58805919	58813420
Sspon.03G0012750-1A	SsLRR-RLK98-1	Chr3A	35290168	35293028		Sspon.03G0012750-2B	SsLRR-RLK98-2	Chr3B	45124410	45128020
Sspon.03G0012750-2B	SsLRR-RLK98-2	Chr3B	45124410	45128020		Sspon.03G0012750-3C	SsLRR-RLK98-3	Chr3C	52386307	52389290
Sspon.03G0019700-1A	SsLRR-RLK99-1	Chr3A	61407359	61409599		Sspon.03G0019700-2B	SsLRR-RLK99-2	Chr3B	83974038	83976266
Sspon.03G0019700-1A	SsLRR-RLK99-1	Chr3A	61407359	61409599		Sspon.03G0019700-3C	SsLRR-RLK99-3	Chr3C	80575397	80577635

## Sheet: So_collinear gene pairs
Gene1						Gene2
Gene ID	Name	Chr	Start	End		Gene ID	Name	Chr	Start	End
SoZg.04A011460.1	SoLRR-RLK100-1	Chr04A	22732062	22735270		SoZg.04B011680.1	SoLRR-RLK100-2	Chr04B	23454650	23470668
SoZg.04A011460.1	SoLRR-RLK100-1	Chr04A	22732062	22735270		SoZg.04C012150.1	SoLRR-RLK100-3	Chr04C	25478487	25481907
SoZg.04A011460.1	SoLRR-RLK100-1	Chr04A	22732062	22735270		SoZg.04D011200.1	SoLRR-RLK100-4	Chr04D	24330401	24333630
SoZg.04A011460.1	SoLRR-RLK100-1	Chr04A	22732062	22735270		SoZg.04G010190.1	SoLRR-RLK100-7	Chr04G	20155046	20157846
SoZg.04A011460.1	SoLRR-RLK100-1	Chr04A	22732062	22735270		SoZg.04H009510.1	SoLRR-RLK100-8	Chr04H	22279113	22282397
SoZg.04B011680.1	SoLRR-RLK100-2	Chr04B	23454650	23470668		SoZg.04C012150.1	SoLRR-RLK100-3	Chr04C	25478487	25481907
SoZg.04B011680.1	SoLRR-RLK100-2	Chr04B	23454650	23470668		SoZg.04D011200.1	SoLRR-RLK100-4	Chr04D	24330401	24333630
SoZg.04B011680.1	SoLRR-RLK100-2	Chr04B	23454650	23470668		SoZg.04G010190.1	SoLRR-RLK100-7	Chr04G	20155046	20157846
SoZg.04B011680.1	SoLRR-RLK100-2	Chr04B	23454650	23470668		SoZg.04H009510.1	SoLRR-RLK100-8	Chr04H	22279113	22282397
SoZg.04C012150.1	SoLRR-RLK100-3	Chr04C	25478487	25481907		SoZg.04D011200.1	SoLRR-RLK100-4	Chr04D	24330401	24333630
SoZg.04C012150.1	SoLRR-RLK100-3	Chr04C	25478487	25481907		SoZg.04G010190.1	SoLRR-RLK100-7	Chr04G	20155046	20157846
SoZg.04C012150.1	SoLRR-RLK100-3	Chr04C	25478487	25481907		SoZg.04H009510.1	SoLRR-RLK100-8	Chr04H	22279113	22282397
SoZg.04D011200.1	SoLRR-RLK100-4	Chr04D	24330401	24333630		SoZg.04H009510.1	SoLRR-RLK100-8	Chr04H	22279113	22282397
SoZg.04G010190.1	SoLRR-RLK100-7	Chr04G	20155046	20157846		SoZg.04H009510.1	SoLRR-RLK100-8	Chr04H	22279113	22282397
SoZg.01B025750.1	SoLRR-RLK10-2	Chr01B	47574195	47576831		SoZg.01F021100.1	SoLRR-RLK10-6	Chr01F	41053401	41056814
SoZg.04A014350.1	SoLRR-RLK102-1	Chr04A	32991645	32996779		SoZg.04C013900.1	SoLRR-RLK102-3	Chr04C	30548221	30553279
SoZg.04C013900.1	SoLRR-RLK102-3	Chr04C	30548221	30553279		SoZg.04D013360.1	SoLRR-RLK102-4	Chr04D	35199622	35204769
SoZg.04C013900.1	SoLRR-RLK102-3	Chr04C	30548221	30553279		SoZg.04F012290.1	SoLRR-RLK102-6	Chr04F	25602469	25607723
SoZg.04C013900.1	SoLRR-RLK102-3	Chr04C	30548221	30553279		SoZg.04H011180.1	SoLRR-RLK102-8	Chr04H	27470460	27475793
SoZg.04D013360.1	SoLRR-RLK102-4	Chr04D	35199622	35204769		SoZg.04F012290.1	SoLRR-RLK102-6	Chr04F	25602469	25607723
SoZg.04D013360.1	SoLRR-RLK102-4	Chr04D	35199622	35204769		SoZg.04G012870.1	SoLRR-RLK102-7	Chr04G	30047110	30052407
SoZg.04A017980.1	SoLRR-RLK103-1	Chr04A	44531763	44534504		SoZg.04H016060.1	SoLRR-RLK128-8	Chr04H	52795311	52797995
SoZg.01D021050.1	SoLRR-RLK10-4	Chr01D	40730186	40731694		SoZg.01E023110.1	SoLRR-RLK10-5	Chr01E	45744226	45745734
SoZg.04A019920.1	SoLRR-RLK104-1	Chr04A	48807567	48813360		SoZg.04B019470.1	SoLRR-RLK104-2	Chr04B	52284028	52288860
SoZg.04A019920.1	SoLRR-RLK104-1	Chr04A	48807567	48813360		SoZg.04C020490.1	SoLRR-RLK104-3	Chr04C	53508622	53514294
SoZg.04A019920.1	SoLRR-RLK104-1	Chr04A	48807567	48813360		SoZg.04E018750.1	SoLRR-RLK104-5	Chr04E	58991042	58996875
SoZg.04A019920.1	SoLRR-RLK104-1	Chr04A	48807567	48813360		SoZg.04F019660.1	SoLRR-RLK104-6	Chr04F	50826812	50832218
SoZg.04A023110.1	SoLRR-RLK104-1b	Chr04A	54663731	54667680		SoZg.04D021070.1	SoLRR-RLK104-4a	Chr04D	56719138	56723455
SoZg.04B019470.1	SoLRR-RLK104-2	Chr04B	52284028	52288860		SoZg.04C020490.1	SoLRR-RLK104-3	Chr04C	53508622	53514294
SoZg.04B019470.1	SoLRR-RLK104-2	Chr04B	52284028	52288860		SoZg.04E018750.1	SoLRR-RLK104-5	Chr04E	58991042	58996875
SoZg.04B019470.1	SoLRR-RLK104-2	Chr04B	52284028	52288860		SoZg.04F019660.1	SoLRR-RLK104-6	Chr04F	50826812	50832218
SoZg.04C020490.1	SoLRR-RLK104-3	Chr04C	53508622	53514294		SoZg.04E018750.1	SoLRR-RLK104-5	Chr04E	58991042	58996875
SoZg.04C020490.1	SoLRR-RLK104-3	Chr04C	53508622	53514294		SoZg.04F019660.1	SoLRR-RLK104-6	Chr04F	50826812	50832218
SoZg.04C020490.1	SoLRR-RLK104-3	Chr04C	53508622	53514294		SoZg.04G019780.1	SoLRR-RLK104-7	Chr04G	50795657	50801648
SoZg.04D014840.1	SoLRR-RLK104-4	Chr04D	42046385	42050730		SoZg.04D021070.1	SoLRR-RLK104-4a	Chr04D	56719138	56723455
SoZg.04D020970.1	SoLRR-RLK104-4b	Chr04D	56577285	56585362		SoZg.04F022550.1	SoLRR-RLK104-6a	Chr04F	56722566	56730644
SoZg.04E018750.1	SoLRR-RLK104-5	Chr04E	58991042	58996875		SoZg.04F019660.1	SoLRR-RLK104-6	Chr04F	50826812	50832218
SoZg.04A023070.1	SoLRR-RLK105-1	Chr04A	54597370	54608251		SoZg.04F022550.1	SoLRR-RLK104-6a	Chr04F	56722566	56730644
SoZg.04A023120.1	SoLRR-RLK106-1	Chr04A	54685189	54695855		SoZg.04D021080.1	SoLRR-RLK118-4	Chr04D	56740596	56751262
SoZg.04A026650.1	SoLRR-RLK107-1	Chr04A	61495453	61497903		SoZg.04B024980.1	SoLRR-RLK107-2	Chr04B	64533287	64537264
SoZg.04A026650.1	SoLRR-RLK107-1	Chr04A	61495453	61497903		SoZg.04F025900.1	SoLRR-RLK107-6	Chr04F	63246416	63250448
SoZg.04B024980.1	SoLRR-RLK107-2	Chr04B	64533287	64537264		SoZg.04F025900.1	SoLRR-RLK107-6	Chr04F	63246416	63250448
SoZg.04A031090.1	SoLRR-RLK108-1	Chr04A	69042477	69046571		SoZg.04D028120.1	SoLRR-RLK108-4	Chr04D	70037285	70041045
SoZg.04A031090.1	SoLRR-RLK108-1	Chr04A	69042477	69046571		SoZg.04E026500.1	SoLRR-RLK108-5	Chr04E	74107188	74110978
SoZg.04A031090.1	SoLRR-RLK108-1	Chr04A	69042477	69046571		SoZg.04F029130.1	SoLRR-RLK108-6	Chr04F	69581507	69585320
SoZg.04A031090.1	SoLRR-RLK108-1	Chr04A	69042477	69046571		SoZg.04G029610.1	SoLRR-RLK108-7	Chr04G	69784310	69788196
SoZg.04A031090.1	SoLRR-RLK108-1	Chr04A	69042477	69046571		SoZg.04H024640.1	SoLRR-RLK108-8	Chr04H	71128050	71131513
SoZg.04C029030.1	SoLRR-RLK108-3	Chr04C	69945800	69965387		SoZg.04F029130.1	SoLRR-RLK108-6	Chr04F	69581507	69585320
SoZg.04C029030.1	SoLRR-RLK108-3	Chr04C	69945800	69965387		SoZg.04G029610.1	SoLRR-RLK108-7	Chr04G	69784310	69788196
SoZg.04D028120.1	SoLRR-RLK108-4	Chr04D	70037285	70041045		SoZg.04E026500.1	SoLRR-RLK108-5	Chr04E	74107188	74110978
SoZg.04D028120.1	SoLRR-RLK108-4	Chr04D	70037285	70041045		SoZg.04F029130.1	SoLRR-RLK108-6	Chr04F	69581507	69585320
SoZg.04D028120.1	SoLRR-RLK108-4	Chr04D	70037285	70041045		SoZg.04G029610.1	SoLRR-RLK108-7	Chr04G	69784310	69788196
SoZg.04E026500.1	SoLRR-RLK108-5	Chr04E	74107188	74110978		SoZg.04F029130.1	SoLRR-RLK108-6	Chr04F	69581507	69585320
SoZg.04E026500.1	SoLRR-RLK108-5	Chr04E	74107188	74110978		SoZg.04G029610.1	SoLRR-RLK108-7	Chr04G	69784310	69788196
SoZg.04E026500.1	SoLRR-RLK108-5	Chr04E	74107188	74110978		SoZg.04H024640.1	SoLRR-RLK108-8	Chr04H	71128050	71131513
SoZg.04F029130.1	SoLRR-RLK108-6	Chr04F	69581507	69585320		SoZg.04G029610.1	SoLRR-RLK108-7	Chr04G	69784310	69788196
SoZg.04F029130.1	SoLRR-RLK108-6	Chr04F	69581507	69585320		SoZg.04H024640.1	SoLRR-RLK108-8	Chr04H	71128050	71131513
SoZg.04G029610.1	SoLRR-RLK108-7	Chr04G	69784310	69788196		SoZg.04H024640.1	SoLRR-RLK108-8	Chr04H	71128050	71131513
SoZg.04A034250.1	SoLRR-RLK109-1	Chr04A	75586543	75593918		SoZg.04C032430.1	SoLRR-RLK109-3	Chr04C	75889508	75896551
SoZg.04A034250.1	SoLRR-RLK109-1	Chr04A	75586543	75593918		SoZg.04D032090.1	SoLRR-RLK109-4	Chr04D	77817348	77824383
SoZg.04A034250.1	SoLRR-RLK109-1	Chr04A	75586543	75593918		SoZg.04F032820.1	SoLRR-RLK109-6a	Chr04F	76979736	76986774
SoZg.04A034250.1	SoLRR-RLK109-1	Chr04A	75586543	75593918		SoZg.04H027710.1	SoLRR-RLK109-8	Chr04H	77441431	77448997
SoZg.04C032430.1	SoLRR-RLK109-3	Chr04C	75889508	75896551		SoZg.04D032090.1	SoLRR-RLK109-4	Chr04D	77817348	77824383
SoZg.04C032430.1	SoLRR-RLK109-3	Chr04C	75889508	75896551		SoZg.04F032790.1	SoLRR-RLK109-6	Chr04F	76894845	76901893
SoZg.04C032430.1	SoLRR-RLK109-3	Chr04C	75889508	75896551		SoZg.04G033280.1	SoLRR-RLK109-7	Chr04G	76844877	76848316
SoZg.04C032430.1	SoLRR-RLK109-3	Chr04C	75889508	75896551		SoZg.04H027710.1	SoLRR-RLK109-8	Chr04H	77441431	77448997
SoZg.04D032090.1	SoLRR-RLK109-4	Chr04D	77817348	77824383		SoZg.04F032790.1	SoLRR-RLK109-6	Chr04F	76894845	76901893
SoZg.04D032090.1	SoLRR-RLK109-4	Chr04D	77817348	77824383		SoZg.04G033280.1	SoLRR-RLK109-7	Chr04G	76844877	76848316
SoZg.04D032090.1	SoLRR-RLK109-4	Chr04D	77817348	77824383		SoZg.04H027710.1	SoLRR-RLK109-8	Chr04H	77441431	77448997
SoZg.04F032820.1	SoLRR-RLK109-6a	Chr04F	76979736	76986774		SoZg.04H027710.1	SoLRR-RLK109-8	Chr04H	77441431	77448997
SoZg.01A003670.1	SoLRR-RLK1-1	Chr01A	5383501	5391276		SoZg.01B005330.1	SoLRR-RLK1-2	Chr01B	7803193	7810944
SoZg.01A003670.1	SoLRR-RLK1-1	Chr01A	5383501	5391276		SoZg.01C004060.1	SoLRR-RLK1-3	Chr01C	6117153	6124644
SoZg.01A003670.1	SoLRR-RLK1-1	Chr01A	5383501	5391276		SoZg.01D002800.1	SoLRR-RLK1-4	Chr01D	4546888	4554600
SoZg.01A003670.1	SoLRR-RLK1-1	Chr01A	5383501	5391276		SoZg.01E004170.1	SoLRR-RLK1-5	Chr01E	7781667	7789825
SoZg.01A003670.1	SoLRR-RLK1-1	Chr01A	5383501	5391276		SoZg.01F003140.1	SoLRR-RLK1-6	Chr01F	5101466	5103040
SoZg.04A038930.1	SoLRR-RLK110-1	Chr04A	84106864	84111936		SoZg.04B036740.1	SoLRR-RLK110-2	Chr04B	85031404	85036605
SoZg.04A038930.1	SoLRR-RLK110-1	Chr04A	84106864	84111936		SoZg.04C036520.1	SoLRR-RLK110-3	Chr04C	82615197	82620364
SoZg.04A038930.1	SoLRR-RLK110-1	Chr04A	84106864	84111936		SoZg.04D036150.1	SoLRR-RLK110-4	Chr04D	84893335	84898866
SoZg.04A038930.1	SoLRR-RLK110-1	Chr04A	84106864	84111936		SoZg.04E031860.1	SoLRR-RLK110-5	Chr04E	84569954	84575204
SoZg.04A038930.1	SoLRR-RLK110-1	Chr04A	84106864	84111936		SoZg.04F037940.1	SoLRR-RLK110-6	Chr04F	85024394	85029447
SoZg.04B036740.1	SoLRR-RLK110-2	Chr04B	85031404	85036605		SoZg.04D036150.1	SoLRR-RLK110-4	Chr04D	84893335	84898866
SoZg.04B036740.1	SoLRR-RLK110-2	Chr04B	85031404	85036605		SoZg.04E031860.1	SoLRR-RLK110-5	Chr04E	84569954	84575204
SoZg.04B036740.1	SoLRR-RLK110-2	Chr04B	85031404	85036605		SoZg.04F037940.1	SoLRR-RLK110-6	Chr04F	85024394	85029447
SoZg.04C036520.1	SoLRR-RLK110-3	Chr04C	82615197	82620364		SoZg.04D036150.1	SoLRR-RLK110-4	Chr04D	84893335	84898866
SoZg.04C036520.1	SoLRR-RLK110-3	Chr04C	82615197	82620364		SoZg.04E031860.1	SoLRR-RLK110-5	Chr04E	84569954	84575204
SoZg.04C036520.1	SoLRR-RLK110-3	Chr04C	82615197	82620364		SoZg.04F037940.1	SoLRR-RLK110-6	Chr04F	85024394	85029447
SoZg.04D036150.1	SoLRR-RLK110-4	Chr04D	84893335	84898866		SoZg.04E031860.1	SoLRR-RLK110-5	Chr04E	84569954	84575204
SoZg.04D036150.1	SoLRR-RLK110-4	Chr04D	84893335	84898866		SoZg.04F037940.1	SoLRR-RLK110-6	Chr04F	85024394	85029447
SoZg.04E031860.1	SoLRR-RLK110-5	Chr04E	84569954	84575204		SoZg.04F037940.1	SoLRR-RLK110-6	Chr04F	85024394	85029447
SoZg.01A026760.1	SoLRR-RLK11-1	Chr01A	59852956	59856378		SoZg.01B032080.1	SoLRR-RLK11-2	Chr01B	69762602	69766024
SoZg.01A026760.1	SoLRR-RLK11-1	Chr01A	59852956	59856378		SoZg.01D025590.1	SoLRR-RLK11-4	Chr01D	58095896	58122053
SoZg.01A026760.1	SoLRR-RLK11-1	Chr01A	59852956	59856378		SoZg.01G026820.1	SoLRR-RLK11-7a	Chr01G	53621968	53648125
SoZg.04B004750.1	SoLRR-RLK111-2	Chr04B	8558010	8565171		SoZg.04F004780.1	SoLRR-RLK111-6	Chr04F	8598412	8605146
SoZg.04B004750.1	SoLRR-RLK111-2	Chr04B	8558010	8565171		SoZg.04G003970.1	SoLRR-RLK111-7	Chr04G	6917204	6924355
SoZg.04B004750.1	SoLRR-RLK111-2	Chr04B	8558010	8565171		SoZg.04H003910.1	SoLRR-RLK111-8	Chr04H	8470988	8484244
SoZg.04F004780.1	SoLRR-RLK111-6	Chr04F	8598412	8605146		SoZg.04G003970.1	SoLRR-RLK111-7	Chr04G	6917204	6924355
SoZg.04F004780.1	SoLRR-RLK111-6	Chr04F	8598412	8605146		SoZg.04H003910.1	SoLRR-RLK111-8	Chr04H	8470988	8484244
SoZg.04G003970.1	SoLRR-RLK111-7	Chr04G	6917204	6924355		SoZg.04H003910.1	SoLRR-RLK111-8	Chr04H	8470988	8484244
SoZg.01B032080.1	SoLRR-RLK11-2	Chr01B	69762602	69766024		SoZg.01D025590.1	SoLRR-RLK11-4	Chr01D	58095896	58122053
SoZg.01B032080.1	SoLRR-RLK11-2	Chr01B	69762602	69766024		SoZg.01G026820.1	SoLRR-RLK11-7a	Chr01G	53621968	53648125
SoZg.04B008210.1	SoLRR-RLK112-2	Chr04B	15111470	15116032		SoZg.04C008670.1	SoLRR-RLK112-3	Chr04C	16241515	16246077
SoZg.04B008210.1	SoLRR-RLK112-2	Chr04B	15111470	15116032		SoZg.04D008090.1	SoLRR-RLK112-4	Chr04D	15841333	15845895
SoZg.04B008210.1	SoLRR-RLK112-2	Chr04B	15111470	15116032		SoZg.04E007950.1	SoLRR-RLK112-5	Chr04E	14537139	14540267
SoZg.04B008210.1	SoLRR-RLK112-2	Chr04B	15111470	15116032		SoZg.04F008140.1	SoLRR-RLK112-6	Chr04F	15061136	15083945
SoZg.04B008210.1	SoLRR-RLK112-2	Chr04B	15111470	15116032		SoZg.04G006960.1	SoLRR-RLK112-7	Chr04G	12260047	12264609
SoZg.04C008670.1	SoLRR-RLK112-3	Chr04C	16241515	16246077		SoZg.04D008090.1	SoLRR-RLK112-4	Chr04D	15841333	15845895
SoZg.04C008670.1	SoLRR-RLK112-3	Chr04C	16241515	16246077		SoZg.04E007950.1	SoLRR-RLK112-5	Chr04E	14537139	14540267
SoZg.04C008670.1	SoLRR-RLK112-3	Chr04C	16241515	16246077		SoZg.04F008140.1	SoLRR-RLK112-6	Chr04F	15061136	15083945
SoZg.04C008670.1	SoLRR-RLK112-3	Chr04C	16241515	16246077		SoZg.04G006960.1	SoLRR-RLK112-7	Chr04G	12260047	12264609
SoZg.04D008090.1	SoLRR-RLK112-4	Chr04D	15841333	15845895		SoZg.04E007950.1	SoLRR-RLK112-5	Chr04E	14537139	14540267
SoZg.04D008090.1	SoLRR-RLK112-4	Chr04D	15841333	15845895		SoZg.04F008140.1	SoLRR-RLK112-6	Chr04F	15061136	15083945
SoZg.04D008090.1	SoLRR-RLK112-4	Chr04D	15841333	15845895		SoZg.04G006960.1	SoLRR-RLK112-7	Chr04G	12260047	12264609
SoZg.04E007950.1	SoLRR-RLK112-5	Chr04E	14537139	14540267		SoZg.04F008140.1	SoLRR-RLK112-6	Chr04F	15061136	15083945
SoZg.04F008140.1	SoLRR-RLK112-6	Chr04F	15061136	15083945		SoZg.04G006960.1	SoLRR-RLK112-7	Chr04G	12260047	12264609
SoZg.04B010310.1	SoLRR-RLK113-2	Chr04B	20029253	20032666		SoZg.04D009990.1	SoLRR-RLK113-4	Chr04D	21296540	21299909
SoZg.04B010310.1	SoLRR-RLK113-2	Chr04B	20029253	20032666		SoZg.04E010140.1	SoLRR-RLK113-5	Chr04E	19961604	19965039
SoZg.04B010310.1	SoLRR-RLK113-2	Chr04B	20029253	20032666		SoZg.04F009570.1	SoLRR-RLK113-6	Chr04F	18560950	18564373
SoZg.04D009990.1	SoLRR-RLK113-4	Chr04D	21296540	21299909		SoZg.04E010140.1	SoLRR-RLK113-5	Chr04E	19961604	19965039
SoZg.04D009990.1	SoLRR-RLK113-4	Chr04D	21296540	21299909		SoZg.04F009570.1	SoLRR-RLK113-6	Chr04F	18560950	18564373
SoZg.04E010140.1	SoLRR-RLK113-5	Chr04E	19961604	19965039		SoZg.04F009570.1	SoLRR-RLK113-6	Chr04F	18560950	18564373
SoZg.01D025590.1	SoLRR-RLK11-4	Chr01D	58095896	58122053		SoZg.01G026820.1	SoLRR-RLK11-7a	Chr01G	53621968	53648125
SoZg.04C005520.1	SoLRR-RLK114-3	Chr04C	9825380	9828689		SoZg.04D004610.1	SoLRR-RLK114-4	Chr04D	8914031	8916573
SoZg.04C005520.1	SoLRR-RLK114-3	Chr04C	9825380	9828689		SoZg.04H004360.1	SoLRR-RLK93-8	Chr04H	9407406	9417919
SoZg.01E023430.1	SoLRR-RLK11-5	Chr01E	46241306	46244710		SoZg.01G023330.1	SoLRR-RLK11-7	Chr01G	39982109	39985513
SoZg.04D014870.1	SoLRR-RLK116-4	Chr04D	42068704	42079284		SoZg.04D021080.1	SoLRR-RLK118-4	Chr04D	56740596	56751262
SoZg.04D018720.1	SoLRR-RLK117-4	Chr04D	52198921	52202082		SoZg.04F019640.1	SoLRR-RLK117-6	Chr04F	50774879	50777860
SoZg.04D018720.1	SoLRR-RLK117-4	Chr04D	52198921	52202082		SoZg.04H017640.1	SoLRR-RLK117-8	Chr04H	56631708	56634689
SoZg.04F019640.1	SoLRR-RLK117-6	Chr04F	50774879	50777860		SoZg.04H017640.1	SoLRR-RLK117-8	Chr04H	56631708	56634689
SoZg.01A003680.1	SoLRR-RLK1-1a	Chr01A	5403385	5410738		SoZg.01F003150.1	SoLRR-RLK1-6a	Chr01F	5115983	5124836
SoZg.01B005330.1	SoLRR-RLK1-2	Chr01B	7803193	7810944		SoZg.01E004170.1	SoLRR-RLK1-5	Chr01E	7781667	7789825
SoZg.01B005330.1	SoLRR-RLK1-2	Chr01B	7803193	7810944		SoZg.01F003140.1	SoLRR-RLK1-6	Chr01F	5101466	5103040
SoZg.01B005330.1	SoLRR-RLK1-2	Chr01B	7803193	7810944		SoZg.01H003490.1	SoLRR-RLK1-8	Chr01H	5776127	5777671
SoZg.04F014500.1	SoLRR-RLK120-1	Chr04F	37489018	37498891		SoZg.04H010480.1	SoLRR-RLK207-8	Chr04H	25285499	25294780
SoZg.01A037240.1	SoLRR-RLK12-1	Chr01A	83458676	83464050		SoZg.01B038540.1	SoLRR-RLK12-2	Chr01B	86286078	86292710
SoZg.01A037240.1	SoLRR-RLK12-1	Chr01A	83458676	83464050		SoZg.01C033120.1	SoLRR-RLK12-3	Chr01C	83149175	83154501
SoZg.01A037240.1	SoLRR-RLK12-1	Chr01A	83458676	83464050		SoZg.01E034810.1	SoLRR-RLK12-5	Chr01E	84372762	84377612
SoZg.01A037240.1	SoLRR-RLK12-1	Chr01A	83458676	83464050		SoZg.01F034450.1	SoLRR-RLK12-6	Chr01F	79792764	79798352
SoZg.01A037240.1	SoLRR-RLK12-1	Chr01A	83458676	83464050		SoZg.01G035950.1	SoLRR-RLK12-7	Chr01G	74734759	74740182
SoZg.01B038540.1	SoLRR-RLK12-2	Chr01B	86286078	86292710		SoZg.01C033120.1	SoLRR-RLK12-3	Chr01C	83149175	83154501
SoZg.01B038540.1	SoLRR-RLK12-2	Chr01B	86286078	86292710		SoZg.01D032980.1	SoLRR-RLK12-4	Chr01D	75453001	75458537
SoZg.01B038540.1	SoLRR-RLK12-2	Chr01B	86286078	86292710		SoZg.01E034810.1	SoLRR-RLK12-5	Chr01E	84372762	84377612
SoZg.01B038540.1	SoLRR-RLK12-2	Chr01B	86286078	86292710		SoZg.01F034450.1	SoLRR-RLK12-6	Chr01F	79792764	79798352
SoZg.01B038540.1	SoLRR-RLK12-2	Chr01B	86286078	86292710		SoZg.01G035950.1	SoLRR-RLK12-7	Chr01G	74734759	74740182
SoZg.01B038540.1	SoLRR-RLK12-2	Chr01B	86286078	86292710		SoZg.01H033110.1	SoLRR-RLK12-8	Chr01H	81405151	81410420
SoZg.01C033120.1	SoLRR-RLK12-3	Chr01C	83149175	83154501		SoZg.01F034450.1	SoLRR-RLK12-6	Chr01F	79792764	79798352
SoZg.01C033120.1	SoLRR-RLK12-3	Chr01C	83149175	83154501		SoZg.01G035950.1	SoLRR-RLK12-7	Chr01G	74734759	74740182
SoZg.01C033120.1	SoLRR-RLK12-3	Chr01C	83149175	83154501		SoZg.01H033110.1	SoLRR-RLK12-8	Chr01H	81405151	81410420
SoZg.01D032980.1	SoLRR-RLK12-4	Chr01D	75453001	75458537		SoZg.01F034450.1	SoLRR-RLK12-6	Chr01F	79792764	79798352
SoZg.01D032980.1	SoLRR-RLK12-4	Chr01D	75453001	75458537		SoZg.01G035950.1	SoLRR-RLK12-7	Chr01G	74734759	74740182
SoZg.01E034810.1	SoLRR-RLK12-5	Chr01E	84372762	84377612		SoZg.01F034450.1	SoLRR-RLK12-6	Chr01F	79792764	79798352
SoZg.01E034810.1	SoLRR-RLK12-5	Chr01E	84372762	84377612		SoZg.01G035950.1	SoLRR-RLK12-7	Chr01G	74734759	74740182
SoZg.01F034450.1	SoLRR-RLK12-6	Chr01F	79792764	79798352		SoZg.01G035950.1	SoLRR-RLK12-7	Chr01G	74734759	74740182
SoZg.01F034450.1	SoLRR-RLK12-6	Chr01F	79792764	79798352		SoZg.01H033110.1	SoLRR-RLK12-8	Chr01H	81405151	81410420
SoZg.01G035950.1	SoLRR-RLK12-7	Chr01G	74734759	74740182		SoZg.01H033110.1	SoLRR-RLK12-8	Chr01H	81405151	81410420
SoZg.01C004060.1	SoLRR-RLK1-3	Chr01C	6117153	6124644		SoZg.01D002800.1	SoLRR-RLK1-4	Chr01D	4546888	4554600
SoZg.01C004060.1	SoLRR-RLK1-3	Chr01C	6117153	6124644		SoZg.01F003150.1	SoLRR-RLK1-6a	Chr01F	5115983	5124836
SoZg.05A004780.1	SoLRR-RLK130-1	Chr05A	10038169	10045506		SoZg.05F006020.1	SoLRR-RLK130-6	Chr05F	11825447	11829182
SoZg.05D005500.1	SoLRR-RLK130-4	Chr05D	10250878	10254190		SoZg.05F006020.1	SoLRR-RLK130-6	Chr05F	11825447	11829182
SoZg.05D005500.1	SoLRR-RLK130-4	Chr05D	10250878	10254190		SoZg.05G005720.1	SoLRR-RLK130-7	Chr05G	10704335	10707654
SoZg.05F006020.1	SoLRR-RLK130-6	Chr05F	11825447	11829182		SoZg.05G005720.1	SoLRR-RLK130-7	Chr05G	10704335	10707654
SoZg.05G005720.1	SoLRR-RLK130-7	Chr05G	10704335	10707654		SoZg.08H008710.1	SoLRR-RLK261-8	Chr08H	21415285	21417423
SoZg.05H003450.1	SoLRR-RLK130-8	Chr05H	7777085	7780791		SoZg.08H008710.1	SoLRR-RLK261-8	Chr08H	21415285	21417423
SoZg.01A041680.1	SoLRR-RLK13-1	Chr01A	91411823	91414857		SoZg.01C036580.1	SoLRR-RLK13-3	Chr01C	90249842	90252876
SoZg.01A041680.1	SoLRR-RLK13-1	Chr01A	91411823	91414857		SoZg.01D037510.1	SoLRR-RLK13-4	Chr01D	84428644	84431678
SoZg.01A041680.1	SoLRR-RLK13-1	Chr01A	91411823	91414857		SoZg.01G039450.1	SoLRR-RLK13-7	Chr01G	80990544	80993578
SoZg.01A041680.1	SoLRR-RLK13-1	Chr01A	91411823	91414857		SoZg.01G039550.1	SoLRR-RLK13-7a	Chr01G	81150938	81153972
SoZg.01A041680.1	SoLRR-RLK13-1	Chr01A	91411823	91414857		SoZg.01H035640.1	SoLRR-RLK13-8	Chr01H	86481130	86484164
SoZg.01B041080.1	SoLRR-RLK13-2	Chr01B	91152190	91155224		SoZg.01C036580.1	SoLRR-RLK13-3	Chr01C	90249842	90252876
SoZg.01B041080.1	SoLRR-RLK13-2	Chr01B	91152190	91155224		SoZg.01D037510.1	SoLRR-RLK13-4	Chr01D	84428644	84431678
SoZg.01B041080.1	SoLRR-RLK13-2	Chr01B	91152190	91155224		SoZg.01G039450.1	SoLRR-RLK13-7	Chr01G	80990544	80993578
SoZg.01B041080.1	SoLRR-RLK13-2	Chr01B	91152190	91155224		SoZg.01H035640.1	SoLRR-RLK13-8	Chr01H	86481130	86484164
SoZg.05A004800.1	SoLRR-RLK132-1	Chr05A	10059775	10063142		SoZg.05D005500.1	SoLRR-RLK130-4	Chr05D	10250878	10254190
SoZg.05A004800.1	SoLRR-RLK132-1	Chr05A	10059775	10063142		SoZg.08H008710.1	SoLRR-RLK261-8	Chr08H	21415285	21417423
SoZg.01C036580.1	SoLRR-RLK13-3	Chr01C	90249842	90252876		SoZg.01D037510.1	SoLRR-RLK13-4	Chr01D	84428644	84431678
SoZg.01C036580.1	SoLRR-RLK13-3	Chr01C	90249842	90252876		SoZg.01G039550.1	SoLRR-RLK13-7a	Chr01G	81150938	81153972
SoZg.05A006300.1	SoLRR-RLK133-1	Chr05A	13296161	13299695		SoZg.05D006770.1	SoLRR-RLK133-4	Chr05D	12714673	12718207
SoZg.05D006770.1	SoLRR-RLK133-4	Chr05D	12714673	12718207		SoZg.05F007270.1	SoLRR-RLK133-6	Chr05F	14577056	14580590
SoZg.01D037510.1	SoLRR-RLK13-4	Chr01D	84428644	84431678		SoZg.01G039450.1	SoLRR-RLK13-7	Chr01G	80990544	80993578
SoZg.01D037510.1	SoLRR-RLK13-4	Chr01D	84428644	84431678		SoZg.01G039550.1	SoLRR-RLK13-7a	Chr01G	81150938	81153972
SoZg.01D037510.1	SoLRR-RLK13-4	Chr01D	84428644	84431678		SoZg.01H035640.1	SoLRR-RLK13-8	Chr01H	86481130	86484164
SoZg.05A006780.1	SoLRR-RLK134-1	Chr05A	15501256	15504377		SoZg.05E006480.1	SoLRR-RLK134-5	Chr05E	14923147	14926259
SoZg.05A006890.1	SoLRR-RLK134-1a	Chr05A	15620503	15623923		SoZg.05C006740.1	SoLRR-RLK134-3a	Chr05C	14955894	14959017
SoZg.05A006890.1	SoLRR-RLK134-1a	Chr05A	15620503	15623923		SoZg.05G008200.1	SoLRR-RLK134-7	Chr05G	16809831	16812954
SoZg.05B005260.1	SoLRR-RLK134-2	Chr05B	11751727	11754839		SoZg.05C006560.1	SoLRR-RLK134-3	Chr05C	14775012	14778458
SoZg.05B005260.1	SoLRR-RLK134-2	Chr05B	11751727	11754839		SoZg.05E006480.1	SoLRR-RLK134-5	Chr05E	14923147	14926259
SoZg.05B005340.1	SoLRR-RLK134-2a	Chr05B	11948716	11952167		SoZg.05C006560.1	SoLRR-RLK134-3	Chr05C	14775012	14778458
SoZg.05B005400.1	SoLRR-RLK134-2b	Chr05B	12078217	12080207		SoZg.05C006740.1	SoLRR-RLK134-3a	Chr05C	14955894	14959017
SoZg.05C006560.1	SoLRR-RLK134-3	Chr05C	14775012	14778458		SoZg.05E006480.1	SoLRR-RLK134-5	Chr05E	14923147	14926259
SoZg.05C006740.1	SoLRR-RLK134-3a	Chr05C	14955894	14959017		SoZg.05G008200.1	SoLRR-RLK134-7	Chr05G	16809831	16812954
SoZg.05A011180.1	SoLRR-RLK135-1	Chr05A	26929487	26941351		SoZg.05H006860.1	SoLRR-RLK135-8	Chr05H	20606747	20620950
SoZg.05B009390.1	SoLRR-RLK135-2	Chr05B	23596885	23608978		SoZg.05G012090.1	SoLRR-RLK135-7a	Chr05G	26274162	26286255
SoZg.05B009570.1	SoLRR-RLK135-2a	Chr05B	24024054	24039253		SoZg.05C011510.1	SoLRR-RLK135-3	Chr05C	27516505	27528341
SoZg.05B009570.1	SoLRR-RLK135-2a	Chr05B	24024054	24039253		SoZg.05G005450.1	SoLRR-RLK135-7	Chr05G	10275869	10289155
SoZg.05B009570.1	SoLRR-RLK135-2a	Chr05B	24024054	24039253		SoZg.05G012090.1	SoLRR-RLK135-7a	Chr05G	26274162	26286255
SoZg.05C011510.1	SoLRR-RLK135-3	Chr05C	27516505	27528341		SoZg.05G012090.1	SoLRR-RLK135-7a	Chr05G	26274162	26286255
SoZg.05A011210.1	SoLRR-RLK136-1	Chr05A	27052314	27058161		SoZg.05D010780.1	SoLRR-RLK136-4	Chr05D	22611415	22617601
SoZg.05A011210.1	SoLRR-RLK136-1	Chr05A	27052314	27058161		SoZg.05E009650.1	SoLRR-RLK136-5	Chr05E	24106501	24112786
SoZg.05A011210.1	SoLRR-RLK136-1	Chr05A	27052314	27058161		SoZg.05F011020.1	SoLRR-RLK136-6	Chr05F	26179896	26186112
SoZg.05C011370.1	SoLRR-RLK136-3	Chr05C	27098600	27108132		SoZg.05D010780.1	SoLRR-RLK136-4	Chr05D	22611415	22617601
SoZg.05C011370.1	SoLRR-RLK136-3	Chr05C	27098600	27108132		SoZg.05E009650.1	SoLRR-RLK136-5	Chr05E	24106501	24112786
SoZg.05C011370.1	SoLRR-RLK136-3	Chr05C	27098600	27108132		SoZg.05F011020.1	SoLRR-RLK136-6	Chr05F	26179896	26186112
SoZg.05D010780.1	SoLRR-RLK136-4	Chr05D	22611415	22617601		SoZg.05E009650.1	SoLRR-RLK136-5	Chr05E	24106501	24112786
SoZg.05D010780.1	SoLRR-RLK136-4	Chr05D	22611415	22617601		SoZg.05F011020.1	SoLRR-RLK136-6	Chr05F	26179896	26186112
SoZg.05E009650.1	SoLRR-RLK136-5	Chr05E	24106501	24112786		SoZg.05F011020.1	SoLRR-RLK136-6	Chr05F	26179896	26186112
SoZg.01G039450.1	SoLRR-RLK13-7	Chr01G	80990544	80993578		SoZg.01H035640.1	SoLRR-RLK13-8	Chr01H	86481130	86484164
SoZg.05A011230.1	SoLRR-RLK137-1	Chr05A	27130131	27133542		SoZg.05B009300.1	SoLRR-RLK137-2	Chr05B	23403218	23406629
SoZg.05A011230.1	SoLRR-RLK137-1	Chr05A	27130131	27133542		SoZg.05C011390.1	SoLRR-RLK137-3	Chr05C	27178887	27186040
SoZg.05A011230.1	SoLRR-RLK137-1	Chr05A	27130131	27133542		SoZg.05D010800.1	SoLRR-RLK137-4	Chr05D	22689690	22693102
SoZg.05A011230.1	SoLRR-RLK137-1	Chr05A	27130131	27133542		SoZg.05F011090.1	SoLRR-RLK137-6	Chr05F	26382798	26386209
SoZg.05A011230.1	SoLRR-RLK137-1	Chr05A	27130131	27133542		SoZg.05G011990.1	SoLRR-RLK137-7	Chr05G	26080495	26083906
SoZg.05B009300.1	SoLRR-RLK137-2	Chr05B	23403218	23406629		SoZg.05C011390.1	SoLRR-RLK137-3	Chr05C	27178887	27186040
SoZg.05B009300.1	SoLRR-RLK137-2	Chr05B	23403218	23406629		SoZg.05D010800.1	SoLRR-RLK137-4	Chr05D	22689690	22693102
SoZg.05B009300.1	SoLRR-RLK137-2	Chr05B	23403218	23406629		SoZg.05G011990.1	SoLRR-RLK137-7	Chr05G	26080495	26083906
SoZg.05C011390.1	SoLRR-RLK137-3	Chr05C	27178887	27186040		SoZg.05D010800.1	SoLRR-RLK137-4	Chr05D	22689690	22693102
SoZg.05C011390.1	SoLRR-RLK137-3	Chr05C	27178887	27186040		SoZg.05F011090.1	SoLRR-RLK137-6	Chr05F	26382798	26386209
SoZg.05C011390.1	SoLRR-RLK137-3	Chr05C	27178887	27186040		SoZg.05G011990.1	SoLRR-RLK137-7	Chr05G	26080495	26083906
SoZg.05D010800.1	SoLRR-RLK137-4	Chr05D	22689690	22693102		SoZg.05G011990.1	SoLRR-RLK137-7	Chr05G	26080495	26083906
SoZg.05F011090.1	SoLRR-RLK137-6	Chr05F	26382798	26386209		SoZg.05H008750.1	SoLRR-RLK137-8	Chr05H	28559675	28563086
SoZg.05A018120.1	SoLRR-RLK138-1	Chr05A	47633326	47636977		SoZg.05B016670.1	SoLRR-RLK150-2	Chr05B	49057412	49060760
SoZg.05A020790.1	SoLRR-RLK139-1	Chr05A	54396074	54399526		SoZg.05B019340.1	SoLRR-RLK139-2	Chr05B	56113982	56117414
SoZg.05A020790.1	SoLRR-RLK139-1	Chr05A	54396074	54399526		SoZg.05C020930.1	SoLRR-RLK139-3	Chr05C	60430324	60433703
SoZg.05A020790.1	SoLRR-RLK139-1	Chr05A	54396074	54399526		SoZg.05E017660.1	SoLRR-RLK139-5	Chr05E	54271945	54275358
SoZg.05A020790.1	SoLRR-RLK139-1	Chr05A	54396074	54399526		SoZg.05F019840.1	SoLRR-RLK139-6	Chr05F	57112264	57115750
SoZg.05B019340.1	SoLRR-RLK139-2	Chr05B	56113982	56117414		SoZg.05C020930.1	SoLRR-RLK139-3	Chr05C	60430324	60433703
SoZg.05B019340.1	SoLRR-RLK139-2	Chr05B	56113982	56117414		SoZg.05E017660.1	SoLRR-RLK139-5	Chr05E	54271945	54275358
SoZg.05B019340.1	SoLRR-RLK139-2	Chr05B	56113982	56117414		SoZg.05F019840.1	SoLRR-RLK139-6	Chr05F	57112264	57115750
SoZg.05C020930.1	SoLRR-RLK139-3	Chr05C	60430324	60433703		SoZg.05E017660.1	SoLRR-RLK139-5	Chr05E	54271945	54275358
SoZg.05C020930.1	SoLRR-RLK139-3	Chr05C	60430324	60433703		SoZg.05F019840.1	SoLRR-RLK139-6	Chr05F	57112264	57115750
SoZg.05D021680.1	SoLRR-RLK139-4	Chr05D	57660569	57666348		SoZg.05F017950.1	SoLRR-RLK139-6a	Chr05F	52516944	52522722
SoZg.05D021680.1	SoLRR-RLK139-4	Chr05D	57660569	57666348		SoZg.05G022040.1	SoLRR-RLK139-7	Chr05G	60130659	60139531
SoZg.05E017660.1	SoLRR-RLK139-5	Chr05E	54271945	54275358		SoZg.05F019840.1	SoLRR-RLK139-6	Chr05F	57112264	57115750
SoZg.05E018170.1	SoLRR-RLK139-5a	Chr05E	55398339	55409845		SoZg.05F017950.1	SoLRR-RLK139-6a	Chr05F	52516944	52522722
SoZg.05E018170.1	SoLRR-RLK139-5a	Chr05E	55398339	55409845		SoZg.05G022040.1	SoLRR-RLK139-7	Chr05G	60130659	60139531
SoZg.01D002800.1	SoLRR-RLK1-4	Chr01D	4546888	4554600		SoZg.01F003150.1	SoLRR-RLK1-6a	Chr01F	5115983	5124836
SoZg.05A021040.1	SoLRR-RLK140-1	Chr05A	54944287	54950071		SoZg.05D021680.1	SoLRR-RLK139-4	Chr05D	57660569	57666348
SoZg.05A021040.1	SoLRR-RLK140-1	Chr05A	54944287	54950071		SoZg.05E018170.1	SoLRR-RLK139-5a	Chr05E	55398339	55409845
SoZg.05A021040.1	SoLRR-RLK140-1	Chr05A	54944287	54950071		SoZg.05F017950.1	SoLRR-RLK139-6a	Chr05F	52516944	52522722
SoZg.05A021040.1	SoLRR-RLK140-1	Chr05A	54944287	54950071		SoZg.05G022040.1	SoLRR-RLK139-7	Chr05G	60130659	60139531
SoZg.05A026300.1	SoLRR-RLK140-1a	Chr05A	66802173	66806075		SoZg.05B024600.1	SoLRR-RLK140-2	Chr05B	67884576	67904386
SoZg.05A026300.1	SoLRR-RLK140-1a	Chr05A	66802173	66806075		SoZg.05E022290.1	SoLRR-RLK140-5	Chr05E	66151711	66165814
SoZg.05A026330.1	SoLRR-RLK140-1b	Chr05A	66849286	66861617		SoZg.05C024300.1	SoLRR-RLK140-3	Chr05C	68953654	68960116
SoZg.05A026330.1	SoLRR-RLK140-1b	Chr05A	66849286	66861617		SoZg.05D025950.1	SoLRR-RLK140-4	Chr05D	66980054	67000230
SoZg.05B024600.1	SoLRR-RLK140-2	Chr05B	67884576	67904386		SoZg.05D025950.1	SoLRR-RLK140-4	Chr05D	66980054	67000230
SoZg.05C024300.1	SoLRR-RLK140-3	Chr05C	68953654	68960116		SoZg.05D025950.1	SoLRR-RLK140-4	Chr05D	66980054	67000230
SoZg.05C024300.1	SoLRR-RLK140-3	Chr05C	68953654	68960116		SoZg.05E022290.1	SoLRR-RLK140-5	Chr05E	66151711	66165814
SoZg.05D025950.1	SoLRR-RLK140-4	Chr05D	66980054	67000230		SoZg.05E022290.1	SoLRR-RLK140-5	Chr05E	66151711	66165814
SoZg.01A042790.1	SoLRR-RLK14-1	Chr01A	93443849	93447845		SoZg.01B041520.1	SoLRR-RLK14-2	Chr01B	92119226	92123222
SoZg.01A042790.1	SoLRR-RLK14-1	Chr01A	93443849	93447845		SoZg.01C037410.1	SoLRR-RLK14-3	Chr01C	91900016	91904012
SoZg.01A042790.1	SoLRR-RLK14-1	Chr01A	93443849	93447845		SoZg.01D038850.1	SoLRR-RLK14-4	Chr01D	86667766	86671762
SoZg.01A042790.1	SoLRR-RLK14-1	Chr01A	93443849	93447845		SoZg.01E038660.1	SoLRR-RLK14-5	Chr01E	91969815	91973810
SoZg.01A042790.1	SoLRR-RLK14-1	Chr01A	93443849	93447845		SoZg.01G040740.1	SoLRR-RLK14-7	Chr01G	83314862	83318857
SoZg.05A021180.1	SoLRR-RLK141-1	Chr05A	55263060	55268570		SoZg.05B019740.1	SoLRR-RLK141-2	Chr05B	57363552	57369062
SoZg.01B041520.1	SoLRR-RLK14-2	Chr01B	92119226	92123222		SoZg.01C037410.1	SoLRR-RLK14-3	Chr01C	91900016	91904012
SoZg.01B041520.1	SoLRR-RLK14-2	Chr01B	92119226	92123222		SoZg.01D038850.1	SoLRR-RLK14-4	Chr01D	86667766	86671762
SoZg.01B041520.1	SoLRR-RLK14-2	Chr01B	92119226	92123222		SoZg.01E038660.1	SoLRR-RLK14-5	Chr01E	91969815	91973810
SoZg.01B041520.1	SoLRR-RLK14-2	Chr01B	92119226	92123222		SoZg.01G040740.1	SoLRR-RLK14-7	Chr01G	83314862	83318857
SoZg.01C037410.1	SoLRR-RLK14-3	Chr01C	91900016	91904012		SoZg.01E038660.1	SoLRR-RLK14-5	Chr01E	91969815	91973810
SoZg.01C037410.1	SoLRR-RLK14-3	Chr01C	91900016	91904012		SoZg.01G040740.1	SoLRR-RLK14-7	Chr01G	83314862	83318857
SoZg.05A022150.1	SoLRR-RLK143-1	Chr05A	57933424	57936519		SoZg.05E018950.1	SoLRR-RLK173-5	Chr05E	57432867	57435962
SoZg.05A022150.1	SoLRR-RLK143-1	Chr05A	57933424	57936519		SoZg.05G022390.1	SoLRR-RLK184-7	Chr05G	61211138	61215079
SoZg.01D038850.1	SoLRR-RLK14-4	Chr01D	86667766	86671762		SoZg.01E038660.1	SoLRR-RLK14-5	Chr01E	91969815	91973810
SoZg.01D038850.1	SoLRR-RLK14-4	Chr01D	86667766	86671762		SoZg.01G040760.1	SoLRR-RLK14-7a	Chr01G	83358139	83362136
SoZg.05A022580.1	SoLRR-RLK144-1	Chr05A	58939932	58942104		SoZg.05C022130.1	SoLRR-RLK144-3	Chr05C	63261397	63263563
SoZg.05A022580.1	SoLRR-RLK144-1	Chr05A	58939932	58942104		SoZg.05F021260.1	SoLRR-RLK144-6	Chr05F	60077370	60079537
SoZg.05A022580.1	SoLRR-RLK144-1	Chr05A	58939932	58942104		SoZg.05G022920.1	SoLRR-RLK144-7	Chr05G	62235768	62237943
SoZg.05A022580.1	SoLRR-RLK144-1	Chr05A	58939932	58942104		SoZg.05H015100.1	SoLRR-RLK144-8	Chr05H	60589935	60592096
SoZg.05C022130.1	SoLRR-RLK144-3	Chr05C	63261397	63263563		SoZg.05D022990.1	SoLRR-RLK144-4	Chr05D	60863642	60865803
SoZg.05C022130.1	SoLRR-RLK144-3	Chr05C	63261397	63263563		SoZg.05F021260.1	SoLRR-RLK144-6	Chr05F	60077370	60079537
SoZg.05C022130.1	SoLRR-RLK144-3	Chr05C	63261397	63263563		SoZg.05G022920.1	SoLRR-RLK144-7	Chr05G	62235768	62237943
SoZg.05C022130.1	SoLRR-RLK144-3	Chr05C	63261397	63263563		SoZg.05H015100.1	SoLRR-RLK144-8	Chr05H	60589935	60592096
SoZg.05D022990.1	SoLRR-RLK144-4	Chr05D	60863642	60865803		SoZg.05F021260.1	SoLRR-RLK144-6	Chr05F	60077370	60079537
SoZg.05F021260.1	SoLRR-RLK144-6	Chr05F	60077370	60079537		SoZg.05G022920.1	SoLRR-RLK144-7	Chr05G	62235768	62237943
SoZg.05F021260.1	SoLRR-RLK144-6	Chr05F	60077370	60079537		SoZg.05H015100.1	SoLRR-RLK144-8	Chr05H	60589935	60592096
SoZg.01E038660.1	SoLRR-RLK14-5	Chr01E	91969815	91973810		SoZg.01G040740.1	SoLRR-RLK14-7	Chr01G	83314862	83318857
SoZg.05A024890.1	SoLRR-RLK145-1	Chr05A	63592831	63606248		SoZg.05E021490.1	SoLRR-RLK145-5	Chr05E	63596881	63600368
SoZg.05A026370.1	SoLRR-RLK146-1	Chr05A	66968544	66972143		SoZg.05F024240.1	SoLRR-RLK146-6	Chr05F	67843574	67847174
SoZg.05A026370.1	SoLRR-RLK146-1	Chr05A	66968544	66972143		SoZg.05G026050.1	SoLRR-RLK146-7	Chr05G	68964628	68968228
SoZg.05E022310.1	SoLRR-RLK146-5	Chr05E	66200915	66203347		SoZg.05G026050.1	SoLRR-RLK146-7	Chr05G	68964628	68968228
SoZg.05F024240.1	SoLRR-RLK146-6	Chr05F	67843574	67847174		SoZg.05G026050.1	SoLRR-RLK146-7	Chr05G	68964628	68968228
SoZg.05A026380.1	SoLRR-RLK147-1	Chr05A	66985100	66994524		SoZg.05B024720.1	SoLRR-RLK147-2	Chr05B	68175989	68185143
SoZg.05A026380.1	SoLRR-RLK147-1	Chr05A	66985100	66994524		SoZg.05C024370.1	SoLRR-RLK147-3	Chr05C	69088290	69097444
SoZg.05A026380.1	SoLRR-RLK147-1	Chr05A	66985100	66994524		SoZg.05E022320.1	SoLRR-RLK147-5	Chr05E	66237757	66247067
SoZg.05B024720.1	SoLRR-RLK147-2	Chr05B	68175989	68185143		SoZg.05C024370.1	SoLRR-RLK147-3	Chr05C	69088290	69097444
SoZg.05B024720.1	SoLRR-RLK147-2	Chr05B	68175989	68185143		SoZg.05E022320.1	SoLRR-RLK147-5	Chr05E	66237757	66247067
SoZg.05B024720.1	SoLRR-RLK147-2	Chr05B	68175989	68185143		SoZg.05G026160.1	SoLRR-RLK147-7	Chr05G	69222545	69232332
SoZg.05C024370.1	SoLRR-RLK147-3	Chr05C	69088290	69097444		SoZg.05E022320.1	SoLRR-RLK147-5	Chr05E	66237757	66247067
SoZg.05E022320.1	SoLRR-RLK147-5	Chr05E	66237757	66247067		SoZg.05G026160.1	SoLRR-RLK147-7	Chr05G	69222545	69232332
SoZg.05B000850.1	SoLRR-RLK148-2	Chr05B	1343637	1346947		SoZg.05E000850.1	SoLRR-RLK148-5	Chr05E	1344913	1348909
SoZg.05B000850.1	SoLRR-RLK148-2	Chr05B	1343637	1346947		SoZg.08A000440.1	SoLRR-RLK232-1	Chr08A	590797	594793
SoZg.05B003340.1	SoLRR-RLK148-2a	Chr05B	6774534	6778491		SoZg.08D001000.1	SoLRR-RLK232-4a	Chr08D	1503121	1507078
SoZg.05E000850.1	SoLRR-RLK148-5	Chr05E	1344913	1348909		SoZg.05F001040.1	SoLRR-RLK148-6	Chr05F	1565203	1569167
SoZg.05E000850.1	SoLRR-RLK148-5	Chr05E	1344913	1348909		SoZg.05G001010.1	SoLRR-RLK148-7	Chr05G	1700257	1702128
SoZg.05E000850.1	SoLRR-RLK148-5	Chr05E	1344913	1348909		SoZg.05H000810.1	SoLRR-RLK148-8	Chr05H	1552329	1554200
SoZg.05E000850.1	SoLRR-RLK148-5	Chr05E	1344913	1348909		SoZg.08A000440.1	SoLRR-RLK232-1	Chr08A	590797	594793
SoZg.05E000850.1	SoLRR-RLK148-5	Chr05E	1344913	1348909		SoZg.08B000480.1	SoLRR-RLK232-2	Chr08B	919276	923240
SoZg.05E000850.1	SoLRR-RLK148-5	Chr05E	1344913	1348909		SoZg.08D000940.1	SoLRR-RLK232-4	Chr08D	1298472	1302417
SoZg.05F001040.1	SoLRR-RLK148-6	Chr05F	1565203	1569167		SoZg.08A000440.1	SoLRR-RLK232-1	Chr08A	590797	594793
SoZg.05F001040.1	SoLRR-RLK148-6	Chr05F	1565203	1569167		SoZg.08B000480.1	SoLRR-RLK232-2	Chr08B	919276	923240
SoZg.05F001040.1	SoLRR-RLK148-6	Chr05F	1565203	1569167		SoZg.08G000730.1	SoLRR-RLK253-7	Chr08G	1218872	1220797
SoZg.05G001010.1	SoLRR-RLK148-7	Chr05G	1700257	1702128		SoZg.05H000810.1	SoLRR-RLK148-8	Chr05H	1552329	1554200
SoZg.05G001010.1	SoLRR-RLK148-7	Chr05G	1700257	1702128		SoZg.08A000440.1	SoLRR-RLK232-1	Chr08A	590797	594793
SoZg.05H000810.1	SoLRR-RLK148-8	Chr05H	1552329	1554200		SoZg.08A000440.1	SoLRR-RLK232-1	Chr08A	590797	594793
SoZg.01B046480.1	SoLRR-RLK149-2a	Chr01B	100457335	100459926		SoZg.01C042880.1	SoLRR-RLK149-3	Chr01C	101883095	101887462
SoZg.01C042880.1	SoLRR-RLK149-3	Chr01C	101883095	101887462		SoZg.01D044510.1	SoLRR-RLK149-4	Chr01D	96779643	96783974
SoZg.01C042880.1	SoLRR-RLK149-3	Chr01C	101883095	101887462		SoZg.01H041950.1	SoLRR-RLK149-8	Chr01H	97652534	97656767
SoZg.01D044510.1	SoLRR-RLK149-4	Chr01D	96779643	96783974		SoZg.01H041950.1	SoLRR-RLK149-8	Chr01H	97652534	97656767
SoZg.01E004170.1	SoLRR-RLK1-5	Chr01E	7781667	7789825		SoZg.01F003150.1	SoLRR-RLK1-6a	Chr01F	5115983	5124836
SoZg.01E004170.1	SoLRR-RLK1-5	Chr01E	7781667	7789825		SoZg.01H003490.1	SoLRR-RLK1-8	Chr01H	5776127	5777671
SoZg.05B016670.1	SoLRR-RLK150-2	Chr05B	49057412	49060760		SoZg.05D018530.1	SoLRR-RLK168-4	Chr05D	49702676	49705988
SoZg.05B016670.1	SoLRR-RLK150-2	Chr05B	49057412	49060760		SoZg.06H003790.1	SoLRR-RLK210-8	Chr06H	13845470	13848788
SoZg.01A043850.1	SoLRR-RLK15-1	Chr01A	95478250	95480801		SoZg.01B042800.1	SoLRR-RLK15-2	Chr01B	94579875	94582425
SoZg.01A043850.1	SoLRR-RLK15-1	Chr01A	95478250	95480801		SoZg.01C038770.1	SoLRR-RLK15-3	Chr01C	94555423	94557974
SoZg.01A043850.1	SoLRR-RLK15-1	Chr01A	95478250	95480801		SoZg.01D040230.1	SoLRR-RLK15-4	Chr01D	89523206	89531757
SoZg.01A043850.1	SoLRR-RLK15-1	Chr01A	95478250	95480801		SoZg.01E040050.1	SoLRR-RLK15-5	Chr01E	94310489	94312978
SoZg.01A043850.1	SoLRR-RLK15-1	Chr01A	95478250	95480801		SoZg.01F041180.1	SoLRR-RLK15-6	Chr01F	92225070	92227620
SoZg.01A043850.1	SoLRR-RLK15-1	Chr01A	95478250	95480801		SoZg.01G042600.1	SoLRR-RLK15-7	Chr01G	86770855	86773403
SoZg.01B042800.1	SoLRR-RLK15-2	Chr01B	94579875	94582425		SoZg.01C038770.1	SoLRR-RLK15-3	Chr01C	94555423	94557974
SoZg.01B042800.1	SoLRR-RLK15-2	Chr01B	94579875	94582425		SoZg.01D040230.1	SoLRR-RLK15-4	Chr01D	89523206	89531757
SoZg.01B042800.1	SoLRR-RLK15-2	Chr01B	94579875	94582425		SoZg.01E040050.1	SoLRR-RLK15-5	Chr01E	94310489	94312978
SoZg.01B042800.1	SoLRR-RLK15-2	Chr01B	94579875	94582425		SoZg.01F041180.1	SoLRR-RLK15-6	Chr01F	92225070	92227620
SoZg.01B042800.1	SoLRR-RLK15-2	Chr01B	94579875	94582425		SoZg.01G042600.1	SoLRR-RLK15-7	Chr01G	86770855	86773403
SoZg.01C038770.1	SoLRR-RLK15-3	Chr01C	94555423	94557974		SoZg.01D040230.1	SoLRR-RLK15-4	Chr01D	89523206	89531757
SoZg.01C038770.1	SoLRR-RLK15-3	Chr01C	94555423	94557974		SoZg.01E040050.1	SoLRR-RLK15-5	Chr01E	94310489	94312978
SoZg.01C038770.1	SoLRR-RLK15-3	Chr01C	94555423	94557974		SoZg.01F041180.1	SoLRR-RLK15-6	Chr01F	92225070	92227620
SoZg.01C038770.1	SoLRR-RLK15-3	Chr01C	94555423	94557974		SoZg.01G042600.1	SoLRR-RLK15-7	Chr01G	86770855	86773403
SoZg.05B022830.1	SoLRR-RLK153-2	Chr05B	64409813	64413734		SoZg.05E021490.1	SoLRR-RLK145-5	Chr05E	63596881	63600368
SoZg.01D040230.1	SoLRR-RLK15-4	Chr01D	89523206	89531757		SoZg.01G042600.1	SoLRR-RLK15-7	Chr01G	86770855	86773403
SoZg.05B023310.1	SoLRR-RLK154-2	Chr05B	65596221	65599549		SoZg.05D025600.1	SoLRR-RLK154-4	Chr05D	66233263	66236596
SoZg.05B023310.1	SoLRR-RLK154-2	Chr05B	65596221	65599549		SoZg.05G025310.1	SoLRR-RLK186-7	Chr05G	67395080	67398416
SoZg.05C025410.1	SoLRR-RLK154-3b	Chr05C	71706009	71709235		SoZg.05G027120.1	SoLRR-RLK154-7	Chr05G	71810536	71813762
SoZg.01E040050.1	SoLRR-RLK15-5	Chr01E	94310489	94312978		SoZg.01F041180.1	SoLRR-RLK15-6	Chr01F	92225070	92227620
SoZg.01F041180.1	SoLRR-RLK15-6	Chr01F	92225070	92227620		SoZg.01G042600.1	SoLRR-RLK15-7	Chr01G	86770855	86773403
SoZg.05C007050.1	SoLRR-RLK158-3	Chr05C	15614810	15622873		SoZg.05F007930.1	SoLRR-RLK158-6	Chr05F	16968613	16971914
SoZg.05C007110.1	SoLRR-RLK158-3a	Chr05C	15896351	15899580		SoZg.05G008410.1	SoLRR-RLK158-7	Chr05G	17396790	17399978
SoZg.05C007110.1	SoLRR-RLK158-3a	Chr05C	15896351	15899580		SoZg.05F008090.1	SoLRR-RLK176-6	Chr05F	17283060	17287585
SoZg.05F007930.1	SoLRR-RLK158-6	Chr05F	16968613	16971914		SoZg.05G008410.1	SoLRR-RLK158-7	Chr05G	17396790	17399978
SoZg.01F003140.1	SoLRR-RLK1-6	Chr01F	5101466	5103040		SoZg.01H003490.1	SoLRR-RLK1-8	Chr01H	5776127	5777671
SoZg.05C008300.1	SoLRR-RLK160-3	Chr05C	18636875	18639665		SoZg.05G009220.1	SoLRR-RLK160-7	Chr05G	18965499	18968479
SoZg.01A047280.1	SoLRR-RLK16-1	Chr01A	100847109	100851016		SoZg.01C043270.1	SoLRR-RLK16-3	Chr01C	103203486	103207288
SoZg.01A047280.1	SoLRR-RLK16-1	Chr01A	100847109	100851016		SoZg.01E044450.1	SoLRR-RLK16-5	Chr01E	102762859	102766730
SoZg.01A047280.1	SoLRR-RLK16-1	Chr01A	100847109	100851016		SoZg.01F046040.1	SoLRR-RLK16-6	Chr01F	100280188	100284036
SoZg.01A047280.1	SoLRR-RLK16-1	Chr01A	100847109	100851016		SoZg.01G047150.1	SoLRR-RLK16-7	Chr01G	95141171	95144870
SoZg.01B047330.1	SoLRR-RLK16-2	Chr01B	102210748	102214575		SoZg.01C043270.1	SoLRR-RLK16-3	Chr01C	103203486	103207288
SoZg.01B047330.1	SoLRR-RLK16-2	Chr01B	102210748	102214575		SoZg.01D044990.1	SoLRR-RLK16-4	Chr01D	97736332	97740597
SoZg.01B047330.1	SoLRR-RLK16-2	Chr01B	102210748	102214575		SoZg.01E044450.1	SoLRR-RLK16-5	Chr01E	102762859	102766730
SoZg.01B047330.1	SoLRR-RLK16-2	Chr01B	102210748	102214575		SoZg.01F046040.1	SoLRR-RLK16-6	Chr01F	100280188	100284036
SoZg.01B047330.1	SoLRR-RLK16-2	Chr01B	102210748	102214575		SoZg.01G047150.1	SoLRR-RLK16-7	Chr01G	95141171	95144870
SoZg.05C018030.1	SoLRR-RLK162-3	Chr05C	52473158	52476492		SoZg.05D018530.1	SoLRR-RLK168-4	Chr05D	49702676	49705988
SoZg.05C018030.1	SoLRR-RLK162-3	Chr05C	52473158	52476492		SoZg.06H003790.1	SoLRR-RLK210-8	Chr06H	13845470	13848788
SoZg.01C043270.1	SoLRR-RLK16-3	Chr01C	103203486	103207288		SoZg.01D044990.1	SoLRR-RLK16-4	Chr01D	97736332	97740597
SoZg.01C043270.1	SoLRR-RLK16-3	Chr01C	103203486	103207288		SoZg.01E044450.1	SoLRR-RLK16-5	Chr01E	102762859	102766730
SoZg.01C043270.1	SoLRR-RLK16-3	Chr01C	103203486	103207288		SoZg.01F046040.1	SoLRR-RLK16-6	Chr01F	100280188	100284036
SoZg.01C043270.1	SoLRR-RLK16-3	Chr01C	103203486	103207288		SoZg.01G047150.1	SoLRR-RLK16-7	Chr01G	95141171	95144870
SoZg.01D044990.1	SoLRR-RLK16-4	Chr01D	97736332	97740597		SoZg.01F046040.1	SoLRR-RLK16-6	Chr01F	100280188	100284036
SoZg.01D044990.1	SoLRR-RLK16-4	Chr01D	97736332	97740597		SoZg.01G047150.1	SoLRR-RLK16-7	Chr01G	95141171	95144870
SoZg.05D005980.1	SoLRR-RLK164-4	Chr05D	11328212	11340296		SoZg.05F006480.1	SoLRR-RLK164-6	Chr05F	13012646	13016306
SoZg.05D005980.1	SoLRR-RLK164-4	Chr05D	11328212	11340296		SoZg.05G006190.1	SoLRR-RLK164-7	Chr05G	12030426	12042521
SoZg.05F006480.1	SoLRR-RLK164-6	Chr05F	13012646	13016306		SoZg.05G006190.1	SoLRR-RLK164-7	Chr05G	12030426	12042521
SoZg.01E044450.1	SoLRR-RLK16-5	Chr01E	102762859	102766730		SoZg.01F046040.1	SoLRR-RLK16-6	Chr01F	100280188	100284036
SoZg.01E044450.1	SoLRR-RLK16-5	Chr01E	102762859	102766730		SoZg.01G047150.1	SoLRR-RLK16-7	Chr01G	95141171	95144870
SoZg.01F046040.1	SoLRR-RLK16-6	Chr01F	100280188	100284036		SoZg.01G047150.1	SoLRR-RLK16-7	Chr01G	95141171	95144870
SoZg.05D008000.1	SoLRR-RLK166-4	Chr05D	15634651	15637080		SoZg.05G008940.1	SoLRR-RLK166-7	Chr05G	18346399	18348379
SoZg.05D022320.1	SoLRR-RLK169-4	Chr05D	59529423	59531636		SoZg.05E018950.1	SoLRR-RLK173-5	Chr05E	57432867	57435962
SoZg.05D022320.1	SoLRR-RLK169-4	Chr05D	59529423	59531636		SoZg.05G022420.1	SoLRR-RLK185-1	Chr05G	61258519	61261651
SoZg.01A049540.1	SoLRR-RLK17-1	Chr01A	105017875	105027558		SoZg.01A049770.1	SoLRR-RLK17-1a	Chr01A	105389587	105395238
SoZg.01A049540.1	SoLRR-RLK17-1	Chr01A	105017875	105027558		SoZg.01C047140.1	SoLRR-RLK17-3	Chr01C	110754500	110764197
SoZg.01A049540.1	SoLRR-RLK17-1	Chr01A	105017875	105027558		SoZg.01E046380.1	SoLRR-RLK17-5	Chr01E	106352322	106361681
SoZg.05E000300.1	SoLRR-RLK171-5	Chr05E	594721	599985		SoZg.08G000130.1	SoLRR-RLK171-7a	Chr08G	308996	314297
SoZg.05E000300.1	SoLRR-RLK171-5	Chr05E	594721	599985		SoZg.05H000110.1	SoLRR-RLK171-8	Chr05H	407303	412754
SoZg.05H000110.1	SoLRR-RLK171-8	Chr05H	407303	412754		SoZg.08G000130.1	SoLRR-RLK171-7a	Chr08G	308996	314297
SoZg.01A049770.1	SoLRR-RLK17-1a	Chr01A	105389587	105395238		SoZg.01B049680.1	SoLRR-RLK17-2	Chr01B	106928877	106934611
SoZg.01A049770.1	SoLRR-RLK17-1a	Chr01A	105389587	105395238		SoZg.01C047140.1	SoLRR-RLK17-3	Chr01C	110754500	110764197
SoZg.01A049770.1	SoLRR-RLK17-1a	Chr01A	105389587	105395238		SoZg.01E046380.1	SoLRR-RLK17-5	Chr01E	106352322	106361681
SoZg.01A049770.1	SoLRR-RLK17-1a	Chr01A	105389587	105395238		SoZg.01H045490.1	SoLRR-RLK17-8	Chr01H	104543601	104549340
SoZg.01B049680.1	SoLRR-RLK17-2	Chr01B	106928877	106934611		SoZg.01E046380.1	SoLRR-RLK17-5	Chr01E	106352322	106361681
SoZg.01B049680.1	SoLRR-RLK17-2	Chr01B	106928877	106934611		SoZg.01H045490.1	SoLRR-RLK17-8	Chr01H	104543601	104549340
SoZg.01C047140.1	SoLRR-RLK17-3	Chr01C	110754500	110764197		SoZg.01E046380.1	SoLRR-RLK17-5	Chr01E	106352322	106361681
SoZg.05E018950.1	SoLRR-RLK173-5	Chr05E	57432867	57435962		SoZg.05F020560.1	SoLRR-RLK178-6	Chr05F	58682388	58685483
SoZg.05E018950.1	SoLRR-RLK173-5	Chr05E	57432867	57435962		SoZg.05G022390.1	SoLRR-RLK184-7	Chr05G	61211138	61215079
SoZg.01E046380.1	SoLRR-RLK17-5	Chr01E	106352322	106361681		SoZg.01H045490.1	SoLRR-RLK17-8	Chr01H	104543601	104549340
SoZg.05F009600.1	SoLRR-RLK177-6	Chr05F	21731813	21734230		SoZg.06G006200.1	SoLRR-RLK208-1	Chr06G	21767525	21769942
SoZg.05G016890.1	SoLRR-RLK183-7a	Chr05G	46292856	46294709		SoZg.05H010770.1	SoLRR-RLK183-8	Chr05H	43373381	43375234
SoZg.05H007090.1	SoLRR-RLK187-8	Chr05H	21509556	21514049		SoZg.08C004600.1	SoLRR-RLK252-3	Chr08C	10936784	10940274
SoZg.05H007090.1	SoLRR-RLK187-8	Chr05H	21509556	21514049		SoZg.08D005950.1	SoLRR-RLK256-4	Chr08D	11410149	11413620
SoZg.05H007090.1	SoLRR-RLK187-8	Chr05H	21509556	21514049		SoZg.08E005170.1	SoLRR-RLK256-5	Chr08E	11063762	11067233
SoZg.05H007090.1	SoLRR-RLK187-8	Chr05H	21509556	21514049		SoZg.08G006140.1	SoLRR-RLK258-7	Chr08G	13588592	13593085
SoZg.05H007090.1	SoLRR-RLK187-8	Chr05H	21509556	21514049		SoZg.08H005600.1	SoLRR-RLK260-8	Chr08H	12012914	12016347
SoZg.06A000110.1	SoLRR-RLK188-1	Chr06A	712056	749297		SoZg.06C000020.1	SoLRR-RLK188-3	Chr06C	513722	531112
SoZg.06A000110.1	SoLRR-RLK188-1	Chr06A	712056	749297		SoZg.06D000380.1	SoLRR-RLK188-4	Chr06D	1687449	1699526
SoZg.06A000110.1	SoLRR-RLK188-1	Chr06A	712056	749297		SoZg.06E000290.1	SoLRR-RLK188-5	Chr06E	1313691	1332303
SoZg.06A000110.1	SoLRR-RLK188-1	Chr06A	712056	749297		SoZg.06F000180.1	SoLRR-RLK188-6	Chr06F	1188302	1206468
SoZg.06B000690.1	SoLRR-RLK188-2	Chr06B	1467809	1487392		SoZg.06C000020.1	SoLRR-RLK188-3	Chr06C	513722	531112
SoZg.06B000690.1	SoLRR-RLK188-2	Chr06B	1467809	1487392		SoZg.06D000380.1	SoLRR-RLK188-4	Chr06D	1687449	1699526
SoZg.06B000690.1	SoLRR-RLK188-2	Chr06B	1467809	1487392		SoZg.06E000290.1	SoLRR-RLK188-5	Chr06E	1313691	1332303
SoZg.06B000690.1	SoLRR-RLK188-2	Chr06B	1467809	1487392		SoZg.06F000180.1	SoLRR-RLK188-6	Chr06F	1188302	1206468
SoZg.06C000020.1	SoLRR-RLK188-3	Chr06C	513722	531112		SoZg.06D000380.1	SoLRR-RLK188-4	Chr06D	1687449	1699526
SoZg.06C000020.1	SoLRR-RLK188-3	Chr06C	513722	531112		SoZg.06E000290.1	SoLRR-RLK188-5	Chr06E	1313691	1332303
SoZg.06D000380.1	SoLRR-RLK188-4	Chr06D	1687449	1699526		SoZg.06E000290.1	SoLRR-RLK188-5	Chr06E	1313691	1332303
SoZg.06D000380.1	SoLRR-RLK188-4	Chr06D	1687449	1699526		SoZg.06F000180.1	SoLRR-RLK188-6	Chr06F	1188302	1206468
SoZg.06E000290.1	SoLRR-RLK188-5	Chr06E	1313691	1332303		SoZg.06F000180.1	SoLRR-RLK188-6	Chr06F	1188302	1206468
SoZg.06A011020.1	SoLRR-RLK190-1	Chr06A	33566709	33571468		SoZg.06B011670.1	SoLRR-RLK190-2	Chr06B	33612528	33617446
SoZg.06A011020.1	SoLRR-RLK190-1	Chr06A	33566709	33571468		SoZg.06D010790.1	SoLRR-RLK190-4	Chr06D	35519991	35530281
SoZg.06A011020.1	SoLRR-RLK190-1	Chr06A	33566709	33571468		SoZg.06E011000.1	SoLRR-RLK190-5	Chr06E	34030645	34035695
SoZg.06A011020.1	SoLRR-RLK190-1	Chr06A	33566709	33571468		SoZg.06F009840.1	SoLRR-RLK190-6	Chr06F	38591672	38596422
SoZg.06A011020.1	SoLRR-RLK190-1	Chr06A	33566709	33571468		SoZg.06G010750.1	SoLRR-RLK190-7	Chr06G	33833824	33838583
SoZg.06B011670.1	SoLRR-RLK190-2	Chr06B	33612528	33617446		SoZg.06D010790.1	SoLRR-RLK190-4	Chr06D	35519991	35530281
SoZg.06B011670.1	SoLRR-RLK190-2	Chr06B	33612528	33617446		SoZg.06E011000.1	SoLRR-RLK190-5	Chr06E	34030645	34035695
SoZg.06B011670.1	SoLRR-RLK190-2	Chr06B	33612528	33617446		SoZg.06F009840.1	SoLRR-RLK190-6	Chr06F	38591672	38596422
SoZg.06B011670.1	SoLRR-RLK190-2	Chr06B	33612528	33617446		SoZg.06G010750.1	SoLRR-RLK190-7	Chr06G	33833824	33838583
SoZg.06D010790.1	SoLRR-RLK190-4	Chr06D	35519991	35530281		SoZg.06F009840.1	SoLRR-RLK190-6	Chr06F	38591672	38596422
SoZg.06D010790.1	SoLRR-RLK190-4	Chr06D	35519991	35530281		SoZg.06G010750.1	SoLRR-RLK190-7	Chr06G	33833824	33838583
SoZg.06E011000.1	SoLRR-RLK190-5	Chr06E	34030645	34035695		SoZg.06F009840.1	SoLRR-RLK190-6	Chr06F	38591672	38596422
SoZg.06E011000.1	SoLRR-RLK190-5	Chr06E	34030645	34035695		SoZg.06G010750.1	SoLRR-RLK190-7	Chr06G	33833824	33838583
SoZg.06F009840.1	SoLRR-RLK190-6	Chr06F	38591672	38596422		SoZg.06G010750.1	SoLRR-RLK190-7	Chr06G	33833824	33838583
SoZg.01A051510.1	SoLRR-RLK19-1	Chr01A	108848096	108851314		SoZg.01D050780.1	SoLRR-RLK19-4	Chr01D	109119466	109122684
SoZg.01A051510.1	SoLRR-RLK19-1	Chr01A	108848096	108851314		SoZg.01F051220.1	SoLRR-RLK19-6	Chr01F	109286242	109289460
SoZg.06A011410.1	SoLRR-RLK191-1	Chr06A	34066195	34068628		SoZg.06B012030.1	SoLRR-RLK191-2	Chr06B	34148194	34150309
SoZg.06A011410.1	SoLRR-RLK191-1	Chr06A	34066195	34068628		SoZg.06D011210.1	SoLRR-RLK191-4	Chr06D	36151660	36154077
SoZg.06A011410.1	SoLRR-RLK191-1	Chr06A	34066195	34068628		SoZg.06F010280.1	SoLRR-RLK191-6	Chr06F	39299318	39303207
SoZg.06A011410.1	SoLRR-RLK191-1	Chr06A	34066195	34068628		SoZg.06G011140.1	SoLRR-RLK191-7	Chr06G	34324603	34326790
SoZg.06B012030.1	SoLRR-RLK191-2	Chr06B	34148194	34150309		SoZg.06C010790.1	SoLRR-RLK191-3	Chr06C	36941087	36943621
SoZg.06B012030.1	SoLRR-RLK191-2	Chr06B	34148194	34150309		SoZg.06D011210.1	SoLRR-RLK191-4	Chr06D	36151660	36154077
SoZg.06B012030.1	SoLRR-RLK191-2	Chr06B	34148194	34150309		SoZg.06E011340.1	SoLRR-RLK191-5	Chr06E	34578665	34580970
SoZg.06B012030.1	SoLRR-RLK191-2	Chr06B	34148194	34150309		SoZg.06F010280.1	SoLRR-RLK191-6	Chr06F	39299318	39303207
SoZg.06B012030.1	SoLRR-RLK191-2	Chr06B	34148194	34150309		SoZg.06G011140.1	SoLRR-RLK191-7	Chr06G	34324603	34326790
SoZg.06C010790.1	SoLRR-RLK191-3	Chr06C	36941087	36943621		SoZg.06D011210.1	SoLRR-RLK191-4	Chr06D	36151660	36154077
SoZg.06C010790.1	SoLRR-RLK191-3	Chr06C	36941087	36943621		SoZg.06F010280.1	SoLRR-RLK191-6	Chr06F	39299318	39303207
SoZg.06C010790.1	SoLRR-RLK191-3	Chr06C	36941087	36943621		SoZg.06G011140.1	SoLRR-RLK191-7	Chr06G	34324603	34326790
SoZg.06D011210.1	SoLRR-RLK191-4	Chr06D	36151660	36154077		SoZg.06E011340.1	SoLRR-RLK191-5	Chr06E	34578665	34580970
SoZg.06D011210.1	SoLRR-RLK191-4	Chr06D	36151660	36154077		SoZg.06F010280.1	SoLRR-RLK191-6	Chr06F	39299318	39303207
SoZg.06D011210.1	SoLRR-RLK191-4	Chr06D	36151660	36154077		SoZg.06G011140.1	SoLRR-RLK191-7	Chr06G	34324603	34326790
SoZg.06E011340.1	SoLRR-RLK191-5	Chr06E	34578665	34580970		SoZg.06F010280.1	SoLRR-RLK191-6	Chr06F	39299318	39303207
SoZg.06E011340.1	SoLRR-RLK191-5	Chr06E	34578665	34580970		SoZg.06G011140.1	SoLRR-RLK191-7	Chr06G	34324603	34326790
SoZg.06F010280.1	SoLRR-RLK191-6	Chr06F	39299318	39303207		SoZg.06G011140.1	SoLRR-RLK191-7	Chr06G	34324603	34326790
SoZg.06A019360.1	SoLRR-RLK192-1	Chr06A	47798571	47802062		SoZg.06B019460.1	SoLRR-RLK192-2	Chr06B	47596841	47600332
SoZg.06A019360.1	SoLRR-RLK192-1	Chr06A	47798571	47802062		SoZg.06C017990.1	SoLRR-RLK192-3	Chr06C	49547214	49550705
SoZg.06A019360.1	SoLRR-RLK192-1	Chr06A	47798571	47802062		SoZg.06E019770.1	SoLRR-RLK192-5	Chr06E	49558666	49562157
SoZg.06B019460.1	SoLRR-RLK192-2	Chr06B	47596841	47600332		SoZg.06C017990.1	SoLRR-RLK192-3	Chr06C	49547214	49550705
SoZg.06B019460.1	SoLRR-RLK192-2	Chr06B	47596841	47600332		SoZg.06E019770.1	SoLRR-RLK192-5	Chr06E	49558666	49562157
SoZg.06C017990.1	SoLRR-RLK192-3	Chr06C	49547214	49550705		SoZg.06E019770.1	SoLRR-RLK192-5	Chr06E	49558666	49562157
SoZg.06A026070.1	SoLRR-RLK193-1	Chr06A	59694574	59698598		SoZg.06B025940.1	SoLRR-RLK193-2	Chr06B	59651463	59656222
SoZg.06A026070.1	SoLRR-RLK193-1	Chr06A	59694574	59698598		SoZg.06C023630.1	SoLRR-RLK193-3	Chr06C	59609632	59614314
SoZg.06A026070.1	SoLRR-RLK193-1	Chr06A	59694574	59698598		SoZg.06E026100.1	SoLRR-RLK193-5	Chr06E	59888585	59892516
SoZg.06A026070.1	SoLRR-RLK193-1	Chr06A	59694574	59698598		SoZg.06H022720.1	SoLRR-RLK193-8	Chr06H	59191224	59195098
SoZg.06B025940.1	SoLRR-RLK193-2	Chr06B	59651463	59656222		SoZg.06C023630.1	SoLRR-RLK193-3	Chr06C	59609632	59614314
SoZg.06B025940.1	SoLRR-RLK193-2	Chr06B	59651463	59656222		SoZg.06E026100.1	SoLRR-RLK193-5	Chr06E	59888585	59892516
SoZg.06B025940.1	SoLRR-RLK193-2	Chr06B	59651463	59656222		SoZg.06H022720.1	SoLRR-RLK193-8	Chr06H	59191224	59195098
SoZg.06C023630.1	SoLRR-RLK193-3	Chr06C	59609632	59614314		SoZg.06E026100.1	SoLRR-RLK193-5	Chr06E	59888585	59892516
SoZg.06C023630.1	SoLRR-RLK193-3	Chr06C	59609632	59614314		SoZg.06H022720.1	SoLRR-RLK193-8	Chr06H	59191224	59195098
SoZg.01D050780.1	SoLRR-RLK19-4	Chr01D	109119466	109122684		SoZg.01F051220.1	SoLRR-RLK19-6	Chr01F	109286242	109289460
SoZg.06A029030.1	SoLRR-RLK194-1	Chr06A	64685765	64690686		SoZg.06F025460.1	SoLRR-RLK194-6	Chr06F	65376469	65381304
SoZg.06A029030.1	SoLRR-RLK194-1	Chr06A	64685765	64690686		SoZg.06G027280.1	SoLRR-RLK194-7	Chr06G	64657028	64661958
SoZg.06F025460.1	SoLRR-RLK194-6	Chr06F	65376469	65381304		SoZg.06G027280.1	SoLRR-RLK194-7	Chr06G	64657028	64661958
SoZg.06A029280.1	SoLRR-RLK195-1	Chr06A	65016469	65020365		SoZg.06B029380.1	SoLRR-RLK195-2	Chr06B	65204381	65208195
SoZg.06A029280.1	SoLRR-RLK195-1	Chr06A	65016469	65020365		SoZg.06D028160.1	SoLRR-RLK195-4	Chr06D	65532729	65536240
SoZg.06A029280.1	SoLRR-RLK195-1	Chr06A	65016469	65020365		SoZg.06G027480.1	SoLRR-RLK195-7	Chr06G	64984871	64988873
SoZg.06A029280.1	SoLRR-RLK195-1	Chr06A	65016469	65020365		SoZg.06H026460.1	SoLRR-RLK195-8	Chr06H	65707984	65711875
SoZg.06B029380.1	SoLRR-RLK195-2	Chr06B	65204381	65208195		SoZg.06D028160.1	SoLRR-RLK195-4	Chr06D	65532729	65536240
SoZg.06B029380.1	SoLRR-RLK195-2	Chr06B	65204381	65208195		SoZg.06G027480.1	SoLRR-RLK195-7	Chr06G	64984871	64988873
SoZg.06B029380.1	SoLRR-RLK195-2	Chr06B	65204381	65208195		SoZg.06H026460.1	SoLRR-RLK195-8	Chr06H	65707984	65711875
SoZg.06D028160.1	SoLRR-RLK195-4	Chr06D	65532729	65536240		SoZg.06H026460.1	SoLRR-RLK195-8	Chr06H	65707984	65711875
SoZg.06B002510.1	SoLRR-RLK196-2	Chr06B	6363812	6367356		SoZg.06C001220.1	SoLRR-RLK196-3	Chr06C	4293688	4297244
SoZg.06B002510.1	SoLRR-RLK196-2	Chr06B	6363812	6367356		SoZg.06D001650.1	SoLRR-RLK196-4	Chr06D	5517263	5520819
SoZg.06B002510.1	SoLRR-RLK196-2	Chr06B	6363812	6367356		SoZg.06H001450.1	SoLRR-RLK196-8	Chr06H	4012108	4015670
SoZg.06C001220.1	SoLRR-RLK196-3	Chr06C	4293688	4297244		SoZg.06D001650.1	SoLRR-RLK196-4	Chr06D	5517263	5520819
SoZg.06C001220.1	SoLRR-RLK196-3	Chr06C	4293688	4297244		SoZg.06H001450.1	SoLRR-RLK196-8	Chr06H	4012108	4015670
SoZg.06D001650.1	SoLRR-RLK196-4	Chr06D	5517263	5520819		SoZg.06H001450.1	SoLRR-RLK196-8	Chr06H	4012108	4015670
SoZg.06B009250.1	SoLRR-RLK197-2	Chr06B	28842895	28844609		SoZg.06G024250.1	SoLRR-RLK197-7	Chr06G	59026492	59029883
SoZg.06B013910.1	SoLRR-RLK198-2	Chr06B	37375764	37378224		SoZg.06C012540.1	SoLRR-RLK198-3	Chr06C	39635918	39638322
SoZg.06B013910.1	SoLRR-RLK198-2	Chr06B	37375764	37378224		SoZg.06D013070.1	SoLRR-RLK198-4	Chr06D	39201358	39203756
SoZg.06B013910.1	SoLRR-RLK198-2	Chr06B	37375764	37378224		SoZg.06E013120.1	SoLRR-RLK198-5	Chr06E	37487946	37490015
SoZg.06B013910.1	SoLRR-RLK198-2	Chr06B	37375764	37378224		SoZg.06F011580.1	SoLRR-RLK198-6	Chr06F	41809703	41812057
SoZg.06B013910.1	SoLRR-RLK198-2	Chr06B	37375764	37378224		SoZg.06G013020.1	SoLRR-RLK198-7	Chr06G	37381357	37383772
SoZg.06C012540.1	SoLRR-RLK198-3	Chr06C	39635918	39638322		SoZg.06D013070.1	SoLRR-RLK198-4	Chr06D	39201358	39203756
SoZg.06C012540.1	SoLRR-RLK198-3	Chr06C	39635918	39638322		SoZg.06E013120.1	SoLRR-RLK198-5	Chr06E	37487946	37490015
SoZg.06C012540.1	SoLRR-RLK198-3	Chr06C	39635918	39638322		SoZg.06G013020.1	SoLRR-RLK198-7	Chr06G	37381357	37383772
SoZg.06D013070.1	SoLRR-RLK198-4	Chr06D	39201358	39203756		SoZg.06E013120.1	SoLRR-RLK198-5	Chr06E	37487946	37490015
SoZg.06D013070.1	SoLRR-RLK198-4	Chr06D	39201358	39203756		SoZg.06F011580.1	SoLRR-RLK198-6	Chr06F	41809703	41812057
SoZg.06D013070.1	SoLRR-RLK198-4	Chr06D	39201358	39203756		SoZg.06G013020.1	SoLRR-RLK198-7	Chr06G	37381357	37383772
SoZg.06E013120.1	SoLRR-RLK198-5	Chr06E	37487946	37490015		SoZg.06F011580.1	SoLRR-RLK198-6	Chr06F	41809703	41812057
SoZg.06E013120.1	SoLRR-RLK198-5	Chr06E	37487946	37490015		SoZg.06G013020.1	SoLRR-RLK198-7	Chr06G	37381357	37383772
SoZg.06F011580.1	SoLRR-RLK198-6	Chr06F	41809703	41812057		SoZg.06G013020.1	SoLRR-RLK198-7	Chr06G	37381357	37383772
SoZg.06B014970.1	SoLRR-RLK199-2	Chr06B	39204549	39208504		SoZg.06D014560.1	SoLRR-RLK199-4	Chr06D	42049841	42054041
SoZg.06B014970.1	SoLRR-RLK199-2	Chr06B	39204549	39208504		SoZg.06E014510.1	SoLRR-RLK199-5	Chr06E	40143511	40147349
SoZg.06B014970.1	SoLRR-RLK199-2	Chr06B	39204549	39208504		SoZg.06F012650.1	SoLRR-RLK199-6	Chr06F	43731661	43735510
SoZg.06B014970.1	SoLRR-RLK199-2	Chr06B	39204549	39208504		SoZg.06G014560.1	SoLRR-RLK199-7	Chr06G	40467169	40471071
SoZg.06B014970.1	SoLRR-RLK199-2	Chr06B	39204549	39208504		SoZg.06H013470.1	SoLRR-RLK199-8	Chr06H	42958311	42962201
SoZg.06D014560.1	SoLRR-RLK199-4	Chr06D	42049841	42054041		SoZg.06F012650.1	SoLRR-RLK199-6	Chr06F	43731661	43735510
SoZg.06D014560.1	SoLRR-RLK199-4	Chr06D	42049841	42054041		SoZg.06G014560.1	SoLRR-RLK199-7	Chr06G	40467169	40471071
SoZg.06E014510.1	SoLRR-RLK199-5	Chr06E	40143511	40147349		SoZg.06F012650.1	SoLRR-RLK199-6	Chr06F	43731661	43735510
SoZg.06E014510.1	SoLRR-RLK199-5	Chr06E	40143511	40147349		SoZg.06G014560.1	SoLRR-RLK199-7	Chr06G	40467169	40471071
SoZg.06E014510.1	SoLRR-RLK199-5	Chr06E	40143511	40147349		SoZg.06H013470.1	SoLRR-RLK199-8	Chr06H	42958311	42962201
SoZg.06F012650.1	SoLRR-RLK199-6	Chr06F	43731661	43735510		SoZg.06G014560.1	SoLRR-RLK199-7	Chr06G	40467169	40471071
SoZg.06F012650.1	SoLRR-RLK199-6	Chr06F	43731661	43735510		SoZg.06H013470.1	SoLRR-RLK199-8	Chr06H	42958311	42962201
SoZg.06G014560.1	SoLRR-RLK199-7	Chr06G	40467169	40471071		SoZg.06H013470.1	SoLRR-RLK199-8	Chr06H	42958311	42962201
SoZg.06B022670.1	SoLRR-RLK200-2	Chr06B	53732867	53745994		SoZg.06B022810.1	SoLRR-RLK200-2a	Chr06B	54159149	54172445
SoZg.06B022700.1	SoLRR-RLK201-2a	Chr06B	53770727	53783954		SoZg.06B022830.1	SoLRR-RLK201-2	Chr06B	54197170	54206303
SoZg.06H000900.1	SoLRR-RLK201-8	Chr06H	2571369	2591512		SoZg.06H000970.1	SoLRR-RLK201-8a	Chr06H	2721770	2730086
SoZg.06B023050.1	SoLRR-RLK202-2	Chr06B	54587674	54589473		SoZg.06D022000.1	SoLRR-RLK202-4	Chr06D	56116398	56120249
SoZg.06B023050.1	SoLRR-RLK202-2	Chr06B	54587674	54589473		SoZg.06F020770.1	SoLRR-RLK202-6	Chr06F	57777484	57779853
SoZg.06B023050.1	SoLRR-RLK202-2	Chr06B	54587674	54589473		SoZg.06G021920.1	SoLRR-RLK202-7	Chr06G	55528895	55532641
SoZg.06C020990.1	SoLRR-RLK202-3	Chr06C	55002541	55005151		SoZg.06G021920.1	SoLRR-RLK202-7	Chr06G	55528895	55532641
SoZg.06D022000.1	SoLRR-RLK202-4	Chr06D	56116398	56120249		SoZg.06F020770.1	SoLRR-RLK202-6	Chr06F	57777484	57779853
SoZg.06D022000.1	SoLRR-RLK202-4	Chr06D	56116398	56120249		SoZg.06G021920.1	SoLRR-RLK202-7	Chr06G	55528895	55532641
SoZg.06D022000.1	SoLRR-RLK202-4	Chr06D	56116398	56120249		SoZg.06H021450.1	SoLRR-RLK202-8	Chr06H	56846129	56849986
SoZg.06F020770.1	SoLRR-RLK202-6	Chr06F	57777484	57779853		SoZg.06G021920.1	SoLRR-RLK202-7	Chr06G	55528895	55532641
SoZg.06G021920.1	SoLRR-RLK202-7	Chr06G	55528895	55532641		SoZg.06H021450.1	SoLRR-RLK202-8	Chr06H	56846129	56849986
SoZg.06B027980.1	SoLRR-RLK203-2	Chr06B	63168310	63171405		SoZg.06D026730.1	SoLRR-RLK203-4	Chr06D	63581744	63584839
SoZg.06B027980.1	SoLRR-RLK203-2	Chr06B	63168310	63171405		SoZg.06E028220.1	SoLRR-RLK203-5	Chr06E	63505466	63508561
SoZg.06B027980.1	SoLRR-RLK203-2	Chr06B	63168310	63171405		SoZg.06H024980.1	SoLRR-RLK203-8	Chr06H	63429310	63432405
SoZg.06D026730.1	SoLRR-RLK203-4	Chr06D	63581744	63584839		SoZg.06E028220.1	SoLRR-RLK203-5	Chr06E	63505466	63508561
SoZg.06D026730.1	SoLRR-RLK203-4	Chr06D	63581744	63584839		SoZg.06H024980.1	SoLRR-RLK203-8	Chr06H	63429310	63432405
SoZg.06E028220.1	SoLRR-RLK203-5	Chr06E	63505466	63508561		SoZg.06H024980.1	SoLRR-RLK203-8	Chr06H	63429310	63432405
SoZg.02E020910.1	SoLRR-RLK204-5a	Chr02E	54102947	54107198		SoZg.02G020230.1	SoLRR-RLK204-7	Chr02G	55685848	55690214
SoZg.06C002980.1	SoLRR-RLK205-3	Chr06C	10406252	10409077		SoZg.06E003630.1	SoLRR-RLK205-5	Chr06E	11149314	11153878
SoZg.06C002980.1	SoLRR-RLK205-3	Chr06C	10406252	10409077		SoZg.06G004400.1	SoLRR-RLK205-7a	Chr06G	11647258	11651822
SoZg.06E003630.1	SoLRR-RLK205-5	Chr06E	11149314	11153878		SoZg.06G004400.1	SoLRR-RLK205-7a	Chr06G	11647258	11651822
SoZg.06E003630.1	SoLRR-RLK205-5	Chr06E	11149314	11153878		SoZg.06H003000.1	SoLRR-RLK205-8	Chr06H	9330594	9333419
SoZg.06G004330.1	SoLRR-RLK205-7	Chr06G	11451820	11454645		SoZg.06H003000.1	SoLRR-RLK205-8	Chr06H	9330594	9333419
SoZg.06E003600.1	SoLRR-RLK206-1	Chr06E	11082257	11083938		SoZg.06G004370.1	SoLRR-RLK207-7	Chr06G	11580201	11581882
SoZg.01A006650.1	SoLRR-RLK2-1	Chr01A	10384283	10387762		SoZg.01B008300.1	SoLRR-RLK2-2	Chr01B	12877637	12881112
SoZg.01A006650.1	SoLRR-RLK2-1	Chr01A	10384283	10387762		SoZg.01C007060.1	SoLRR-RLK2-3	Chr01C	11374338	11377412
SoZg.01A006650.1	SoLRR-RLK2-1	Chr01A	10384283	10387762		SoZg.01D005490.1	SoLRR-RLK2-4	Chr01D	8921976	8925050
SoZg.01A006650.1	SoLRR-RLK2-1	Chr01A	10384283	10387762		SoZg.01E006900.1	SoLRR-RLK2-5	Chr01E	12390506	12393686
SoZg.01A006650.1	SoLRR-RLK2-1	Chr01A	10384283	10387762		SoZg.01F005710.1	SoLRR-RLK2-6	Chr01F	10063973	10067155
SoZg.01A006650.1	SoLRR-RLK2-1	Chr01A	10384283	10387762		SoZg.01G006910.1	SoLRR-RLK2-7	Chr01G	9956454	9959747
SoZg.01A006650.1	SoLRR-RLK2-1	Chr01A	10384283	10387762		SoZg.01H005930.1	SoLRR-RLK2-8	Chr01H	10296948	10300427
SoZg.01B010580.1	SoLRR-RLK21-2	Chr01B	16878666	16889083		SoZg.01C008530.1	SoLRR-RLK21-3	Chr01C	13841433	13851894
SoZg.01B010580.1	SoLRR-RLK21-2	Chr01B	16878666	16889083		SoZg.01F006920.1	SoLRR-RLK21-6	Chr01F	12451210	12458462
SoZg.01B010580.1	SoLRR-RLK21-2	Chr01B	16878666	16889083		SoZg.01H006690.1	SoLRR-RLK21-8	Chr01H	11937953	11943038
SoZg.07A002990.1	SoLRR-RLK212-1	Chr07A	5943894	5948126		SoZg.07B002570.1	SoLRR-RLK212-2	Chr07B	4875256	4879587
SoZg.07A002990.1	SoLRR-RLK212-1	Chr07A	5943894	5948126		SoZg.07C002430.1	SoLRR-RLK212-3	Chr07C	5181283	5185691
SoZg.07A002990.1	SoLRR-RLK212-1	Chr07A	5943894	5948126		SoZg.07D002230.1	SoLRR-RLK212-4	Chr07D	5681058	5685389
SoZg.07A002990.1	SoLRR-RLK212-1	Chr07A	5943894	5948126		SoZg.07H002870.1	SoLRR-RLK212-8	Chr07H	6797622	6801854
SoZg.07B002570.1	SoLRR-RLK212-2	Chr07B	4875256	4879587		SoZg.07D002230.1	SoLRR-RLK212-4	Chr07D	5681058	5685389
SoZg.07B002570.1	SoLRR-RLK212-2	Chr07B	4875256	4879587		SoZg.07H002870.1	SoLRR-RLK212-8	Chr07H	6797622	6801854
SoZg.07C002430.1	SoLRR-RLK212-3	Chr07C	5181283	5185691		SoZg.07D002230.1	SoLRR-RLK212-4	Chr07D	5681058	5685389
SoZg.07C002430.1	SoLRR-RLK212-3	Chr07C	5181283	5185691		SoZg.07H002870.1	SoLRR-RLK212-8	Chr07H	6797622	6801854
SoZg.07D002230.1	SoLRR-RLK212-4	Chr07D	5681058	5685389		SoZg.07H002870.1	SoLRR-RLK212-8	Chr07H	6797622	6801854
SoZg.01B010620.1	SoLRR-RLK21-2a	Chr01B	16975793	16981213		SoZg.01D007270.1	SoLRR-RLK21-4	Chr01D	11740123	11750654
SoZg.01B010620.1	SoLRR-RLK21-2a	Chr01B	16975793	16981213		SoZg.01E008400.1	SoLRR-RLK21-5	Chr01E	15066888	15072209
SoZg.01C008530.1	SoLRR-RLK21-3	Chr01C	13841433	13851894		SoZg.01D007270.1	SoLRR-RLK21-4	Chr01D	11740123	11750654
SoZg.01C008530.1	SoLRR-RLK21-3	Chr01C	13841433	13851894		SoZg.01E008400.1	SoLRR-RLK21-5	Chr01E	15066888	15072209
SoZg.01C008530.1	SoLRR-RLK21-3	Chr01C	13841433	13851894		SoZg.01F006920.1	SoLRR-RLK21-6	Chr01F	12451210	12458462
SoZg.01C008530.1	SoLRR-RLK21-3	Chr01C	13841433	13851894		SoZg.01H006690.1	SoLRR-RLK21-8	Chr01H	11937953	11943038
SoZg.07A007740.1	SoLRR-RLK213-1	Chr07A	16678647	16689723		SoZg.07C006440.1	SoLRR-RLK213-3	Chr07C	15356285	15363176
SoZg.07A007740.1	SoLRR-RLK213-1	Chr07A	16678647	16689723		SoZg.07D006930.1	SoLRR-RLK213-4	Chr07D	16819198	16825706
SoZg.07A007740.1	SoLRR-RLK213-1	Chr07A	16678647	16689723		SoZg.07E006900.1	SoLRR-RLK213-5	Chr07E	17045220	17051459
SoZg.07A007740.1	SoLRR-RLK213-1	Chr07A	16678647	16689723		SoZg.07F007740.1	SoLRR-RLK213-6	Chr07F	18338601	18345277
SoZg.07A007740.1	SoLRR-RLK213-1	Chr07A	16678647	16689723		SoZg.07G006900.1	SoLRR-RLK213-7	Chr07G	14624362	14636073
SoZg.07A007740.1	SoLRR-RLK213-1	Chr07A	16678647	16689723		SoZg.07G007090.1	SoLRR-RLK213-7a	Chr07G	15009747	15016010
SoZg.07A007740.1	SoLRR-RLK213-1	Chr07A	16678647	16689723		SoZg.07H007310.1	SoLRR-RLK213-8	Chr07H	17274561	17280805
SoZg.07C006440.1	SoLRR-RLK213-3	Chr07C	15356285	15363176		SoZg.07D006930.1	SoLRR-RLK213-4	Chr07D	16819198	16825706
SoZg.07C006440.1	SoLRR-RLK213-3	Chr07C	15356285	15363176		SoZg.07E006900.1	SoLRR-RLK213-5	Chr07E	17045220	17051459
SoZg.07C006440.1	SoLRR-RLK213-3	Chr07C	15356285	15363176		SoZg.07F007740.1	SoLRR-RLK213-6	Chr07F	18338601	18345277
SoZg.07C006440.1	SoLRR-RLK213-3	Chr07C	15356285	15363176		SoZg.07G006900.1	SoLRR-RLK213-7	Chr07G	14624362	14636073
SoZg.07C006440.1	SoLRR-RLK213-3	Chr07C	15356285	15363176		SoZg.07G007090.1	SoLRR-RLK213-7a	Chr07G	15009747	15016010
SoZg.07C006440.1	SoLRR-RLK213-3	Chr07C	15356285	15363176		SoZg.07H007310.1	SoLRR-RLK213-8	Chr07H	17274561	17280805
SoZg.07D006930.1	SoLRR-RLK213-4	Chr07D	16819198	16825706		SoZg.07F007740.1	SoLRR-RLK213-6	Chr07F	18338601	18345277
SoZg.07D006930.1	SoLRR-RLK213-4	Chr07D	16819198	16825706		SoZg.07G006900.1	SoLRR-RLK213-7	Chr07G	14624362	14636073
SoZg.07E006900.1	SoLRR-RLK213-5	Chr07E	17045220	17051459		SoZg.07G007090.1	SoLRR-RLK213-7a	Chr07G	15009747	15016010
SoZg.07E006900.1	SoLRR-RLK213-5	Chr07E	17045220	17051459		SoZg.07H007310.1	SoLRR-RLK213-8	Chr07H	17274561	17280805
SoZg.07F007740.1	SoLRR-RLK213-6	Chr07F	18338601	18345277		SoZg.07G006900.1	SoLRR-RLK213-7	Chr07G	14624362	14636073
SoZg.07G007090.1	SoLRR-RLK213-7a	Chr07G	15009747	15016010		SoZg.07H007310.1	SoLRR-RLK213-8	Chr07H	17274561	17280805
SoZg.01D007270.1	SoLRR-RLK21-4	Chr01D	11740123	11750654		SoZg.01F006920.1	SoLRR-RLK21-6	Chr01F	12451210	12458462
SoZg.01D007270.1	SoLRR-RLK21-4	Chr01D	11740123	11750654		SoZg.01H006690.1	SoLRR-RLK21-8	Chr01H	11937953	11943038
SoZg.07A012370.1	SoLRR-RLK214-1	Chr07A	35179497	35183123		SoZg.07E012120.1	SoLRR-RLK214-5	Chr07E	37307577	37311203
SoZg.07A012370.1	SoLRR-RLK214-1	Chr07A	35179497	35183123		SoZg.07F011930.1	SoLRR-RLK214-6	Chr07F	32942656	32946027
SoZg.07E012120.1	SoLRR-RLK214-5	Chr07E	37307577	37311203		SoZg.07F011930.1	SoLRR-RLK214-6	Chr07F	32942656	32946027
SoZg.01E008400.1	SoLRR-RLK21-5	Chr01E	15066888	15072209		SoZg.01F006920.1	SoLRR-RLK21-6	Chr01F	12451210	12458462
SoZg.01E008400.1	SoLRR-RLK21-5	Chr01E	15066888	15072209		SoZg.01H006690.1	SoLRR-RLK21-8	Chr01H	11937953	11943038
SoZg.07A014650.1	SoLRR-RLK215-1	Chr07A	42350551	42352624		SoZg.07B015080.1	SoLRR-RLK215-2	Chr07B	40378251	40380324
SoZg.07A014650.1	SoLRR-RLK215-1	Chr07A	42350551	42352624		SoZg.07E014420.1	SoLRR-RLK215-5	Chr07E	45451448	45453521
SoZg.07A014650.1	SoLRR-RLK215-1	Chr07A	42350551	42352624		SoZg.07F014160.1	SoLRR-RLK215-6	Chr07F	41379192	41381265
SoZg.07A014650.1	SoLRR-RLK215-1	Chr07A	42350551	42352624		SoZg.07H014800.1	SoLRR-RLK215-8a	Chr07H	44951284	44953357
SoZg.07B015080.1	SoLRR-RLK215-2	Chr07B	40378251	40380324		SoZg.07E014420.1	SoLRR-RLK215-5	Chr07E	45451448	45453521
SoZg.07B015080.1	SoLRR-RLK215-2	Chr07B	40378251	40380324		SoZg.07F014160.1	SoLRR-RLK215-6	Chr07F	41379192	41381265
SoZg.07C013050.1	SoLRR-RLK215-3	Chr07C	43296930	43299003		SoZg.07E014420.1	SoLRR-RLK215-5	Chr07E	45451448	45453521
SoZg.07C013050.1	SoLRR-RLK215-3	Chr07C	43296930	43299003		SoZg.07H014800.1	SoLRR-RLK215-8a	Chr07H	44951284	44953357
SoZg.07E014420.1	SoLRR-RLK215-5	Chr07E	45451448	45453521		SoZg.07H014800.1	SoLRR-RLK215-8a	Chr07H	44951284	44953357
SoZg.07F014160.1	SoLRR-RLK215-6	Chr07F	41379192	41381265		SoZg.07H014800.1	SoLRR-RLK215-8a	Chr07H	44951284	44953357
SoZg.01F006920.1	SoLRR-RLK21-6	Chr01F	12451210	12458462		SoZg.01H006690.1	SoLRR-RLK21-8	Chr01H	11937953	11943038
SoZg.07A016070.1	SoLRR-RLK216-1	Chr07A	45833546	45838599		SoZg.07B016510.1	SoLRR-RLK216-2	Chr07B	43856942	43862392
SoZg.07A016070.1	SoLRR-RLK216-1	Chr07A	45833546	45838599		SoZg.07E015470.1	SoLRR-RLK216-5	Chr07E	48318672	48324379
SoZg.07A016070.1	SoLRR-RLK216-1	Chr07A	45833546	45838599		SoZg.07F015540.1	SoLRR-RLK216-6	Chr07F	44343718	44348888
SoZg.07A016070.1	SoLRR-RLK216-1	Chr07A	45833546	45838599		SoZg.07G016180.1	SoLRR-RLK216-7	Chr07G	44798417	44803470
SoZg.07B016510.1	SoLRR-RLK216-2	Chr07B	43856942	43862392		SoZg.07E015470.1	SoLRR-RLK216-5	Chr07E	48318672	48324379
SoZg.07B016510.1	SoLRR-RLK216-2	Chr07B	43856942	43862392		SoZg.07F015540.1	SoLRR-RLK216-6	Chr07F	44343718	44348888
SoZg.07B016510.1	SoLRR-RLK216-2	Chr07B	43856942	43862392		SoZg.07G016180.1	SoLRR-RLK216-7	Chr07G	44798417	44803470
SoZg.07C015290.1	SoLRR-RLK216-3	Chr07C	48642470	48647969		SoZg.07D015940.1	SoLRR-RLK216-4	Chr07D	45618429	45623480
SoZg.07C015290.1	SoLRR-RLK216-3	Chr07C	48642470	48647969		SoZg.07F015540.1	SoLRR-RLK216-6	Chr07F	44343718	44348888
SoZg.07D015940.1	SoLRR-RLK216-4	Chr07D	45618429	45623480		SoZg.07E015470.1	SoLRR-RLK216-5	Chr07E	48318672	48324379
SoZg.07D015940.1	SoLRR-RLK216-4	Chr07D	45618429	45623480		SoZg.07H016630.1	SoLRR-RLK216-8	Chr07H	49813571	49819070
SoZg.07E015470.1	SoLRR-RLK216-5	Chr07E	48318672	48324379		SoZg.07F015540.1	SoLRR-RLK216-6	Chr07F	44343718	44348888
SoZg.07E015470.1	SoLRR-RLK216-5	Chr07E	48318672	48324379		SoZg.07G016180.1	SoLRR-RLK216-7	Chr07G	44798417	44803470
SoZg.07F015540.1	SoLRR-RLK216-6	Chr07F	44343718	44348888		SoZg.07G016180.1	SoLRR-RLK216-7	Chr07G	44798417	44803470
SoZg.07F015540.1	SoLRR-RLK216-6	Chr07F	44343718	44348888		SoZg.07H016630.1	SoLRR-RLK216-8	Chr07H	49813571	49819070
SoZg.07A016300.1	SoLRR-RLK217-1	Chr07A	46536912	46540029		SoZg.07H015870.1	SoLRR-RLK217-8	Chr07H	47798212	47801329
SoZg.07A021710.1	SoLRR-RLK218-1	Chr07A	58011529	58013937		SoZg.07B023180.1	SoLRR-RLK218-2	Chr07B	58502097	58504844
SoZg.07A021710.1	SoLRR-RLK218-1	Chr07A	58011529	58013937		SoZg.07C019850.1	SoLRR-RLK218-3	Chr07C	59377095	59379506
SoZg.07A021710.1	SoLRR-RLK218-1	Chr07A	58011529	58013937		SoZg.07E020510.1	SoLRR-RLK218-5	Chr07E	59283251	59285974
SoZg.07A021710.1	SoLRR-RLK218-1	Chr07A	58011529	58013937		SoZg.07F022250.1	SoLRR-RLK218-6	Chr07F	59333403	59335814
SoZg.07A021710.1	SoLRR-RLK218-1	Chr07A	58011529	58013937		SoZg.07H021110.1	SoLRR-RLK218-8	Chr07H	59516741	59519152
SoZg.07B023180.1	SoLRR-RLK218-2	Chr07B	58502097	58504844		SoZg.07C019850.1	SoLRR-RLK218-3	Chr07C	59377095	59379506
SoZg.07B023180.1	SoLRR-RLK218-2	Chr07B	58502097	58504844		SoZg.07E020510.1	SoLRR-RLK218-5	Chr07E	59283251	59285974
SoZg.07B023180.1	SoLRR-RLK218-2	Chr07B	58502097	58504844		SoZg.07F022250.1	SoLRR-RLK218-6	Chr07F	59333403	59335814
SoZg.07C019850.1	SoLRR-RLK218-3	Chr07C	59377095	59379506		SoZg.07E020510.1	SoLRR-RLK218-5	Chr07E	59283251	59285974
SoZg.07C019850.1	SoLRR-RLK218-3	Chr07C	59377095	59379506		SoZg.07F022250.1	SoLRR-RLK218-6	Chr07F	59333403	59335814
SoZg.07C019850.1	SoLRR-RLK218-3	Chr07C	59377095	59379506		SoZg.07H021110.1	SoLRR-RLK218-8	Chr07H	59516741	59519152
SoZg.07E020510.1	SoLRR-RLK218-5	Chr07E	59283251	59285974		SoZg.07F022250.1	SoLRR-RLK218-6	Chr07F	59333403	59335814
SoZg.07E020510.1	SoLRR-RLK218-5	Chr07E	59283251	59285974		SoZg.07H021110.1	SoLRR-RLK218-8	Chr07H	59516741	59519152
SoZg.07F022250.1	SoLRR-RLK218-6	Chr07F	59333403	59335814		SoZg.07H021110.1	SoLRR-RLK218-8	Chr07H	59516741	59519152
SoZg.07A022330.1	SoLRR-RLK219-1	Chr07A	59170370	59173732		SoZg.07B024180.1	SoLRR-RLK219-2	Chr07B	60902348	60905702
SoZg.07A022330.1	SoLRR-RLK219-1	Chr07A	59170370	59173732		SoZg.07C021020.1	SoLRR-RLK219-3	Chr07C	61675186	61678540
SoZg.07A022330.1	SoLRR-RLK219-1	Chr07A	59170370	59173732		SoZg.07C021090.1	SoLRR-RLK219-3a	Chr07C	61763700	61767054
SoZg.07A022330.1	SoLRR-RLK219-1	Chr07A	59170370	59173732		SoZg.07E021490.1	SoLRR-RLK219-5	Chr07E	61277565	61280919
SoZg.07B024180.1	SoLRR-RLK219-2	Chr07B	60902348	60905702		SoZg.07C021090.1	SoLRR-RLK219-3a	Chr07C	61763700	61767054
SoZg.07B024180.1	SoLRR-RLK219-2	Chr07B	60902348	60905702		SoZg.07E021490.1	SoLRR-RLK219-5	Chr07E	61277565	61280919
SoZg.07C021020.1	SoLRR-RLK219-3	Chr07C	61675186	61678540		SoZg.07F022800.1	SoLRR-RLK219-6	Chr07F	60328422	60330507
SoZg.07C021090.1	SoLRR-RLK219-3a	Chr07C	61763700	61767054		SoZg.07E021490.1	SoLRR-RLK219-5	Chr07E	61277565	61280919
SoZg.01B008300.1	SoLRR-RLK2-2	Chr01B	12877637	12881112		SoZg.01C007060.1	SoLRR-RLK2-3	Chr01C	11374338	11377412
SoZg.01B008300.1	SoLRR-RLK2-2	Chr01B	12877637	12881112		SoZg.01G006910.1	SoLRR-RLK2-7	Chr01G	9956454	9959747
SoZg.01B008300.1	SoLRR-RLK2-2	Chr01B	12877637	12881112		SoZg.01H005930.1	SoLRR-RLK2-8	Chr01H	10296948	10300427
SoZg.07B012860.1	SoLRR-RLK220-2	Chr07B	33545182	33547764		SoZg.07F012600.1	SoLRR-RLK220-6	Chr07F	36305632	36308214
SoZg.07B012860.1	SoLRR-RLK220-2	Chr07B	33545182	33547764		SoZg.07G013200.1	SoLRR-RLK220-7	Chr07G	36034106	36037107
SoZg.07B012860.1	SoLRR-RLK220-2	Chr07B	33545182	33547764		SoZg.07H013720.1	SoLRR-RLK220-8	Chr07H	41671076	41674077
SoZg.07B012860.1	SoLRR-RLK220-2	Chr07B	33545182	33547764		SoZg.07H017980.1	SoLRR-RLK220-8a	Chr07H	52758832	52761825
SoZg.07F012600.1	SoLRR-RLK220-6	Chr07F	36305632	36308214		SoZg.07G013200.1	SoLRR-RLK220-7	Chr07G	36034106	36037107
SoZg.07F012600.1	SoLRR-RLK220-6	Chr07F	36305632	36308214		SoZg.07H013720.1	SoLRR-RLK220-8	Chr07H	41671076	41674077
SoZg.07F012600.1	SoLRR-RLK220-6	Chr07F	36305632	36308214		SoZg.07H017980.1	SoLRR-RLK220-8a	Chr07H	52758832	52761825
SoZg.07G013200.1	SoLRR-RLK220-7	Chr07G	36034106	36037107		SoZg.07H013720.1	SoLRR-RLK220-8	Chr07H	41671076	41674077
SoZg.07G013200.1	SoLRR-RLK220-7	Chr07G	36034106	36037107		SoZg.07H017980.1	SoLRR-RLK220-8a	Chr07H	52758832	52761825
SoZg.07B017010.1	SoLRR-RLK221-2	Chr07B	45212986	45219286		SoZg.07C014560.1	SoLRR-RLK224-3	Chr07C	46591062	46607590
SoZg.07B017010.1	SoLRR-RLK221-2	Chr07B	45212986	45219286		SoZg.07E015850.1	SoLRR-RLK224-5	Chr07E	49293959	49300257
SoZg.07B017010.1	SoLRR-RLK221-2	Chr07B	45212986	45219286		SoZg.07F016070.1	SoLRR-RLK224-6	Chr07F	45392267	45397652
SoZg.07B024090.1	SoLRR-RLK222-2	Chr07B	60711902	60714052		SoZg.07D022830.1	SoLRR-RLK222-4	Chr07D	60336680	60339876
SoZg.07B024090.1	SoLRR-RLK222-2	Chr07B	60711902	60714052		SoZg.07E021390.1	SoLRR-RLK222-5	Chr07E	61065292	61067442
SoZg.07B024090.1	SoLRR-RLK222-2	Chr07B	60711902	60714052		SoZg.07H021580.1	SoLRR-RLK222-8	Chr07H	60406582	60408732
SoZg.07D022830.1	SoLRR-RLK222-4	Chr07D	60336680	60339876		SoZg.07E021390.1	SoLRR-RLK222-5	Chr07E	61065292	61067442
SoZg.07D022830.1	SoLRR-RLK222-4	Chr07D	60336680	60339876		SoZg.07H021580.1	SoLRR-RLK222-8	Chr07H	60406582	60408732
SoZg.07E021390.1	SoLRR-RLK222-5	Chr07E	61065292	61067442		SoZg.07H021580.1	SoLRR-RLK222-8	Chr07H	60406582	60408732
SoZg.04C008660.1	SoLRR-RLK22-3	Chr04C	16219197	16231866		SoZg.04E007930.1	SoLRR-RLK22-5	Chr04E	14500029	14506417
SoZg.04C008660.1	SoLRR-RLK22-3	Chr04C	16219197	16231866		SoZg.04G006950.1	SoLRR-RLK22-7	Chr04G	12222908	12229324
SoZg.04C008660.1	SoLRR-RLK22-3	Chr04C	16219197	16231866		SoZg.04H006860.1	SoLRR-RLK22-8	Chr04H	14763365	14770146
SoZg.07B025640.1	SoLRR-RLK223-2	Chr07B	64228270	64231689		SoZg.07E022560.1	SoLRR-RLK223-5	Chr07E	63326272	63329691
SoZg.07B025640.1	SoLRR-RLK223-2	Chr07B	64228270	64231689		SoZg.07F024070.1	SoLRR-RLK223-6	Chr07F	63147566	63150976
SoZg.07B025640.1	SoLRR-RLK223-2	Chr07B	64228270	64231689		SoZg.07H023310.1	SoLRR-RLK223-8	Chr07H	64243230	64246647
SoZg.07E022560.1	SoLRR-RLK223-5	Chr07E	63326272	63329691		SoZg.07F024070.1	SoLRR-RLK223-6	Chr07F	63147566	63150976
SoZg.07E022560.1	SoLRR-RLK223-5	Chr07E	63326272	63329691		SoZg.07H023310.1	SoLRR-RLK223-8	Chr07H	64243230	64246647
SoZg.07F024070.1	SoLRR-RLK223-6	Chr07F	63147566	63150976		SoZg.07H023310.1	SoLRR-RLK223-8	Chr07H	64243230	64246647
SoZg.04D008080.1	SoLRR-RLK22-4	Chr04D	15804194	15810610		SoZg.04F008130.1	SoLRR-RLK22-6	Chr04F	15049434	15056175
SoZg.04D008080.1	SoLRR-RLK22-4	Chr04D	15804194	15810610		SoZg.04G006950.1	SoLRR-RLK22-7	Chr04G	12222908	12229324
SoZg.04D008080.1	SoLRR-RLK22-4	Chr04D	15804194	15810610		SoZg.04H006860.1	SoLRR-RLK22-8	Chr04H	14763365	14770146
SoZg.07C014560.1	SoLRR-RLK224-3	Chr07C	46591062	46607590		SoZg.07E015850.1	SoLRR-RLK224-5	Chr07E	49293959	49300257
SoZg.07C014560.1	SoLRR-RLK224-3	Chr07C	46591062	46607590		SoZg.07F016070.1	SoLRR-RLK224-6	Chr07F	45392267	45397652
SoZg.07E015850.1	SoLRR-RLK224-5	Chr07E	49293959	49300257		SoZg.07F016070.1	SoLRR-RLK224-6	Chr07F	45392267	45397652
SoZg.04E007930.1	SoLRR-RLK22-5	Chr04E	14500029	14506417		SoZg.04F008130.1	SoLRR-RLK22-6	Chr04F	15049434	15056175
SoZg.04E007930.1	SoLRR-RLK22-5	Chr04E	14500029	14506417		SoZg.04G006950.1	SoLRR-RLK22-7	Chr04G	12222908	12229324
SoZg.04E007930.1	SoLRR-RLK22-5	Chr04E	14500029	14506417		SoZg.04H006860.1	SoLRR-RLK22-8	Chr04H	14763365	14770146
SoZg.04F008130.1	SoLRR-RLK22-6	Chr04F	15049434	15056175		SoZg.04G006950.1	SoLRR-RLK22-7	Chr04G	12222908	12229324
SoZg.04F008130.1	SoLRR-RLK22-6	Chr04F	15049434	15056175		SoZg.04H006860.1	SoLRR-RLK22-8	Chr04H	14763365	14770146
SoZg.04G006950.1	SoLRR-RLK22-7	Chr04G	12222908	12229324		SoZg.04H006860.1	SoLRR-RLK22-8	Chr04H	14763365	14770146
SoZg.07E011280.1	SoLRR-RLK227-5	Chr07E	30550642	30553164		SoZg.07F011170.1	SoLRR-RLK227-6	Chr07F	27559589	27562111
SoZg.07E011280.1	SoLRR-RLK227-5	Chr07E	30550642	30553164		SoZg.07G011570.1	SoLRR-RLK227-7	Chr07G	27670078	27672600
SoZg.07E011280.1	SoLRR-RLK227-5	Chr07E	30550642	30553164		SoZg.07H011620.1	SoLRR-RLK227-8	Chr07H	29360762	29363284
SoZg.07F011170.1	SoLRR-RLK227-6	Chr07F	27559589	27562111		SoZg.07G011570.1	SoLRR-RLK227-7	Chr07G	27670078	27672600
SoZg.07F011170.1	SoLRR-RLK227-6	Chr07F	27559589	27562111		SoZg.07H011620.1	SoLRR-RLK227-8	Chr07H	29360762	29363284
SoZg.07G011570.1	SoLRR-RLK227-7	Chr07G	27670078	27672600		SoZg.07H011620.1	SoLRR-RLK227-8	Chr07H	29360762	29363284
SoZg.07D015820.1	SoLRR-RLK229-4	Chr07D	45235682	45241806		SoZg.07E015260.1	SoLRR-RLK229-5	Chr07E	47669004	47675103
SoZg.07D015820.1	SoLRR-RLK229-4	Chr07D	45235682	45241806		SoZg.07F015430.1	SoLRR-RLK229-6	Chr07F	44041304	44048542
SoZg.07E015260.1	SoLRR-RLK229-5	Chr07E	47669004	47675103		SoZg.07F015430.1	SoLRR-RLK229-6	Chr07F	44041304	44048542
SoZg.01C007060.1	SoLRR-RLK2-3	Chr01C	11374338	11377412		SoZg.01D005490.1	SoLRR-RLK2-4	Chr01D	8921976	8925050
SoZg.01C007060.1	SoLRR-RLK2-3	Chr01C	11374338	11377412		SoZg.01E006900.1	SoLRR-RLK2-5	Chr01E	12390506	12393686
SoZg.01C007060.1	SoLRR-RLK2-3	Chr01C	11374338	11377412		SoZg.01F005710.1	SoLRR-RLK2-6	Chr01F	10063973	10067155
SoZg.01C007060.1	SoLRR-RLK2-3	Chr01C	11374338	11377412		SoZg.01G006910.1	SoLRR-RLK2-7	Chr01G	9956454	9959747
SoZg.01C007060.1	SoLRR-RLK2-3	Chr01C	11374338	11377412		SoZg.01H005930.1	SoLRR-RLK2-8	Chr01H	10296948	10300427
SoZg.01B029860.1	SoLRR-RLK23-2	Chr01B	58109272	58114235		SoZg.01D024180.1	SoLRR-RLK23-4	Chr01D	50255499	50260710
SoZg.01B029860.1	SoLRR-RLK23-2	Chr01B	58109272	58114235		SoZg.01E026100.1	SoLRR-RLK23-5	Chr01E	53881137	53886200
SoZg.01B029860.1	SoLRR-RLK23-2	Chr01B	58109272	58114235		SoZg.01F024720.1	SoLRR-RLK23-6	Chr01F	50039894	50044684
SoZg.08A000440.1	SoLRR-RLK232-1	Chr08A	590797	594793		SoZg.08D000940.1	SoLRR-RLK232-4	Chr08D	1298472	1302417
SoZg.08A000580.1	SoLRR-RLK233-1	Chr08A	841724	847983		SoZg.08H001310.1	SoLRR-RLK233-8	Chr08H	2358338	2364597
SoZg.01D024180.1	SoLRR-RLK23-4	Chr01D	50255499	50260710		SoZg.01E026100.1	SoLRR-RLK23-5	Chr01E	53881137	53886200
SoZg.01D024180.1	SoLRR-RLK23-4	Chr01D	50255499	50260710		SoZg.01F024720.1	SoLRR-RLK23-6	Chr01F	50039894	50044684
SoZg.08A002580.1	SoLRR-RLK234-1	Chr08A	4076244	4079728		SoZg.08B002570.1	SoLRR-RLK234-2	Chr08B	4585336	4588984
SoZg.08A002580.1	SoLRR-RLK234-1	Chr08A	4076244	4079728		SoZg.08C001820.1	SoLRR-RLK234-3	Chr08C	3688216	3691704
SoZg.08A002580.1	SoLRR-RLK234-1	Chr08A	4076244	4079728		SoZg.08D002270.1	SoLRR-RLK234-4	Chr08D	3577928	3580960
SoZg.08A002580.1	SoLRR-RLK234-1	Chr08A	4076244	4079728		SoZg.08F002110.1	SoLRR-RLK234-6	Chr08F	4440156	4443644
SoZg.08B002570.1	SoLRR-RLK234-2	Chr08B	4585336	4588984		SoZg.08C001820.1	SoLRR-RLK234-3	Chr08C	3688216	3691704
SoZg.08B002570.1	SoLRR-RLK234-2	Chr08B	4585336	4588984		SoZg.08D002270.1	SoLRR-RLK234-4	Chr08D	3577928	3580960
SoZg.08B002570.1	SoLRR-RLK234-2	Chr08B	4585336	4588984		SoZg.08F002110.1	SoLRR-RLK234-6	Chr08F	4440156	4443644
SoZg.08B002570.1	SoLRR-RLK234-2	Chr08B	4585336	4588984		SoZg.08G002570.1	SoLRR-RLK234-7	Chr08G	5135157	5138189
SoZg.08C001820.1	SoLRR-RLK234-3	Chr08C	3688216	3691704		SoZg.08D002270.1	SoLRR-RLK234-4	Chr08D	3577928	3580960
SoZg.08C001820.1	SoLRR-RLK234-3	Chr08C	3688216	3691704		SoZg.08F002110.1	SoLRR-RLK234-6	Chr08F	4440156	4443644
SoZg.08C001820.1	SoLRR-RLK234-3	Chr08C	3688216	3691704		SoZg.08G002570.1	SoLRR-RLK234-7	Chr08G	5135157	5138189
SoZg.08D002270.1	SoLRR-RLK234-4	Chr08D	3577928	3580960		SoZg.08F002110.1	SoLRR-RLK234-6	Chr08F	4440156	4443644
SoZg.08D002270.1	SoLRR-RLK234-4	Chr08D	3577928	3580960		SoZg.08G002570.1	SoLRR-RLK234-7	Chr08G	5135157	5138189
SoZg.08F002110.1	SoLRR-RLK234-6	Chr08F	4440156	4443644		SoZg.08G002570.1	SoLRR-RLK234-7	Chr08G	5135157	5138189
SoZg.01E026100.1	SoLRR-RLK23-5	Chr01E	53881137	53886200		SoZg.01F024720.1	SoLRR-RLK23-6	Chr01F	50039894	50044684
SoZg.08A003510.1	SoLRR-RLK235-1	Chr08A	6353795	6366642		SoZg.08D002900.1	SoLRR-RLK235-4	Chr08D	5036293	5049133
SoZg.08A003510.1	SoLRR-RLK235-1	Chr08A	6353795	6366642		SoZg.08F002720.1	SoLRR-RLK235-6	Chr08F	6772054	6784894
SoZg.08D002900.1	SoLRR-RLK235-4	Chr08D	5036293	5049133		SoZg.08F002720.1	SoLRR-RLK235-6	Chr08F	6772054	6784894
SoZg.08A006880.1	SoLRR-RLK236-1	Chr08A	13839603	13843301		SoZg.08B006560.1	SoLRR-RLK236-2a	Chr08B	14316185	14319715
SoZg.08A006880.1	SoLRR-RLK236-1	Chr08A	13839603	13843301		SoZg.08E005910.1	SoLRR-RLK236-5	Chr08E	12788294	12791981
SoZg.08A006880.1	SoLRR-RLK236-1	Chr08A	13839603	13843301		SoZg.08F005810.1	SoLRR-RLK236-6	Chr08F	14143455	14146985
SoZg.08A006880.1	SoLRR-RLK236-1	Chr08A	13839603	13843301		SoZg.08H006300.1	SoLRR-RLK236-8	Chr08H	13622095	13625849
SoZg.08A006880.1	SoLRR-RLK236-1	Chr08A	13839603	13843301		SoZg.08G007130.1	SoLRR-RLK238-7	Chr08G	16072551	16076068
SoZg.08B006550.1	SoLRR-RLK236-2	Chr08B	14266615	14270358		SoZg.08C005670.1	SoLRR-RLK236-3	Chr08C	13551699	13555647
SoZg.08B006550.1	SoLRR-RLK236-2	Chr08B	14266615	14270358		SoZg.08E005910.1	SoLRR-RLK236-5	Chr08E	12788294	12791981
SoZg.08B006550.1	SoLRR-RLK236-2	Chr08B	14266615	14270358		SoZg.08H006300.1	SoLRR-RLK236-8	Chr08H	13622095	13625849
SoZg.08B006560.1	SoLRR-RLK236-2a	Chr08B	14316185	14319715		SoZg.08F005810.1	SoLRR-RLK236-6	Chr08F	14143455	14146985
SoZg.08C005670.1	SoLRR-RLK236-3	Chr08C	13551699	13555647		SoZg.08E005910.1	SoLRR-RLK236-5	Chr08E	12788294	12791981
SoZg.08C005670.1	SoLRR-RLK236-3	Chr08C	13551699	13555647		SoZg.08G007070.1	SoLRR-RLK236-7	Chr08G	15762010	15765494
SoZg.08C005670.1	SoLRR-RLK236-3	Chr08C	13551699	13555647		SoZg.08H006300.1	SoLRR-RLK236-8	Chr08H	13622095	13625849
SoZg.08E005910.1	SoLRR-RLK236-5	Chr08E	12788294	12791981		SoZg.08F005810.1	SoLRR-RLK236-6	Chr08F	14143455	14146985
SoZg.08E005910.1	SoLRR-RLK236-5	Chr08E	12788294	12791981		SoZg.08H006300.1	SoLRR-RLK236-8	Chr08H	13622095	13625849
SoZg.08E005910.1	SoLRR-RLK236-5	Chr08E	12788294	12791981		SoZg.08G007130.1	SoLRR-RLK238-7	Chr08G	16072551	16076068
SoZg.08F005810.1	SoLRR-RLK236-6	Chr08F	14143455	14146985		SoZg.08H006300.1	SoLRR-RLK236-8	Chr08H	13622095	13625849
SoZg.08F005810.1	SoLRR-RLK236-6	Chr08F	14143455	14146985		SoZg.08G007130.1	SoLRR-RLK238-7	Chr08G	16072551	16076068
SoZg.08A006900.1	SoLRR-RLK237-1	Chr08A	13968752	13976139		SoZg.08B006570.1	SoLRR-RLK237-2	Chr08B	14365179	14369083
SoZg.08A006900.1	SoLRR-RLK237-1	Chr08A	13968752	13976139		SoZg.08E005930.1	SoLRR-RLK237-5	Chr08E	12917403	12920361
SoZg.08A006900.1	SoLRR-RLK237-1	Chr08A	13968752	13976139		SoZg.08F005830.1	SoLRR-RLK237-6	Chr08F	14218959	14221784
SoZg.08A006900.1	SoLRR-RLK237-1	Chr08A	13968752	13976139		SoZg.08H006320.1	SoLRR-RLK237-8	Chr08H	13751266	13754224
SoZg.08B006570.1	SoLRR-RLK237-2	Chr08B	14365179	14369083		SoZg.08E005930.1	SoLRR-RLK237-5	Chr08E	12917403	12920361
SoZg.08B006570.1	SoLRR-RLK237-2	Chr08B	14365179	14369083		SoZg.08F005830.1	SoLRR-RLK237-6	Chr08F	14218959	14221784
SoZg.08B006570.1	SoLRR-RLK237-2	Chr08B	14365179	14369083		SoZg.08H006320.1	SoLRR-RLK237-8	Chr08H	13751266	13754224
SoZg.08E005930.1	SoLRR-RLK237-5	Chr08E	12917403	12920361		SoZg.08F005830.1	SoLRR-RLK237-6	Chr08F	14218959	14221784
SoZg.08E005930.1	SoLRR-RLK237-5	Chr08E	12917403	12920361		SoZg.08G007160.1	SoLRR-RLK237-7	Chr08G	16143570	16146578
SoZg.08E005930.1	SoLRR-RLK237-5	Chr08E	12917403	12920361		SoZg.08H006320.1	SoLRR-RLK237-8	Chr08H	13751266	13754224
SoZg.08F005830.1	SoLRR-RLK237-6	Chr08F	14218959	14221784		SoZg.08H006320.1	SoLRR-RLK237-8	Chr08H	13751266	13754224
SoZg.08G007160.1	SoLRR-RLK237-7	Chr08G	16143570	16146578		SoZg.08H006320.1	SoLRR-RLK237-8	Chr08H	13751266	13754224
SoZg.08A006930.1	SoLRR-RLK238-1	Chr08A	14008215	14011544		SoZg.08G007190.1	SoLRR-RLK238-7a	Chr08G	16170195	16173166
SoZg.08B006580.1	SoLRR-RLK238-2	Chr08B	14387690	14390466		SoZg.08F005880.1	SoLRR-RLK238-6	Chr08F	14257450	14260088
SoZg.08B006600.1	SoLRR-RLK238-2a	Chr08B	14393399	14396648		SoZg.08G007190.1	SoLRR-RLK238-7a	Chr08G	16170195	16173166
SoZg.08G007130.1	SoLRR-RLK238-7	Chr08G	16072551	16076068		SoZg.08H006300.1	SoLRR-RLK236-8	Chr08H	13622095	13625849
SoZg.08B020330.1	SoLRR-RLK239-2	Chr08B	52702631	52707492		SoZg.08C019310.1	SoLRR-RLK239-3	Chr08C	52645092	52650330
SoZg.08B020330.1	SoLRR-RLK239-2	Chr08B	52702631	52707492		SoZg.08D019520.1	SoLRR-RLK239-4	Chr08D	51057691	51062552
SoZg.08B020330.1	SoLRR-RLK239-2	Chr08B	52702631	52707492		SoZg.08F017690.1	SoLRR-RLK239-6	Chr08F	53143043	53146725
SoZg.08C019310.1	SoLRR-RLK239-3	Chr08C	52645092	52650330		SoZg.08D019520.1	SoLRR-RLK239-4	Chr08D	51057691	51062552
SoZg.08C019310.1	SoLRR-RLK239-3	Chr08C	52645092	52650330		SoZg.08F017690.1	SoLRR-RLK239-6	Chr08F	53143043	53146725
SoZg.08C019310.1	SoLRR-RLK239-3	Chr08C	52645092	52650330		SoZg.08G020340.1	SoLRR-RLK239-7	Chr08G	53120478	53125716
SoZg.08C019310.1	SoLRR-RLK239-3	Chr08C	52645092	52650330		SoZg.08H018220.1	SoLRR-RLK239-8	Chr08H	52386028	52390888
SoZg.08D019520.1	SoLRR-RLK239-4	Chr08D	51057691	51062552		SoZg.08F017690.1	SoLRR-RLK239-6	Chr08F	53143043	53146725
SoZg.08F017690.1	SoLRR-RLK239-6	Chr08F	53143043	53146725		SoZg.08G020340.1	SoLRR-RLK239-7	Chr08G	53120478	53125716
SoZg.08F017690.1	SoLRR-RLK239-6	Chr08F	53143043	53146725		SoZg.08H018290.1	SoLRR-RLK239-8a	Chr08H	52458520	52462167
SoZg.08G020340.1	SoLRR-RLK239-7	Chr08G	53120478	53125716		SoZg.08H018290.1	SoLRR-RLK239-8a	Chr08H	52458520	52462167
SoZg.01D005490.1	SoLRR-RLK2-4	Chr01D	8921976	8925050		SoZg.01E006900.1	SoLRR-RLK2-5	Chr01E	12390506	12393686
SoZg.01D005490.1	SoLRR-RLK2-4	Chr01D	8921976	8925050		SoZg.01F005710.1	SoLRR-RLK2-6	Chr01F	10063973	10067155
SoZg.01D005490.1	SoLRR-RLK2-4	Chr01D	8921976	8925050		SoZg.01G006910.1	SoLRR-RLK2-7	Chr01G	9956454	9959747
SoZg.08A008620.1	SoLRR-RLK240-1	Chr08A	18856587	18863021		SoZg.08B008580.1	SoLRR-RLK240-2	Chr08B	20215196	20221429
SoZg.08A008620.1	SoLRR-RLK240-1	Chr08A	18856587	18863021		SoZg.08D008220.1	SoLRR-RLK240-4	Chr08D	17816095	17823130
SoZg.08A008620.1	SoLRR-RLK240-1	Chr08A	18856587	18863021		SoZg.08E007520.1	SoLRR-RLK240-5	Chr08E	17521709	17527457
SoZg.08B008580.1	SoLRR-RLK240-2	Chr08B	20215196	20221429		SoZg.08D008220.1	SoLRR-RLK240-4	Chr08D	17816095	17823130
SoZg.08B008580.1	SoLRR-RLK240-2	Chr08B	20215196	20221429		SoZg.08E007520.1	SoLRR-RLK240-5	Chr08E	17521709	17527457
SoZg.08D008220.1	SoLRR-RLK240-4	Chr08D	17816095	17823130		SoZg.08E007520.1	SoLRR-RLK240-5	Chr08E	17521709	17527457
SoZg.08A011770.1	SoLRR-RLK241-1	Chr08A	30631452	30634611		SoZg.08D011280.1	SoLRR-RLK241-4	Chr08D	32128575	32131734
SoZg.01B030690.1	SoLRR-RLK24-2	Chr01B	61353834	61357114		SoZg.01F025040.1	SoLRR-RLK24-6	Chr01F	51172852	51176093
SoZg.08A019780.1	SoLRR-RLK243-1	Chr08A	49834319	49862332		SoZg.08C017510.1	SoLRR-RLK243-3	Chr08C	48271296	48276713
SoZg.08A019780.1	SoLRR-RLK243-1	Chr08A	49834319	49862332		SoZg.08D018100.1	SoLRR-RLK243-4	Chr08D	48108904	48114321
SoZg.08A019780.1	SoLRR-RLK243-1	Chr08A	49834319	49862332		SoZg.08E017660.1	SoLRR-RLK243-5	Chr08E	48572643	48577877
SoZg.08A019780.1	SoLRR-RLK243-1	Chr08A	49834319	49862332		SoZg.08F015960.1	SoLRR-RLK243-6	Chr08F	48981562	48984642
SoZg.08B018350.1	SoLRR-RLK243-2	Chr08B	47894631	47899864		SoZg.08C017510.1	SoLRR-RLK243-3	Chr08C	48271296	48276713
SoZg.08B018350.1	SoLRR-RLK243-2	Chr08B	47894631	47899864		SoZg.08D018100.1	SoLRR-RLK243-4	Chr08D	48108904	48114321
SoZg.08B018350.1	SoLRR-RLK243-2	Chr08B	47894631	47899864		SoZg.08E017660.1	SoLRR-RLK243-5	Chr08E	48572643	48577877
SoZg.08B018350.1	SoLRR-RLK243-2	Chr08B	47894631	47899864		SoZg.08F015960.1	SoLRR-RLK243-6	Chr08F	48981562	48984642
SoZg.08C017510.1	SoLRR-RLK243-3	Chr08C	48271296	48276713		SoZg.08D018100.1	SoLRR-RLK243-4	Chr08D	48108904	48114321
SoZg.08C017510.1	SoLRR-RLK243-3	Chr08C	48271296	48276713		SoZg.08E017660.1	SoLRR-RLK243-5	Chr08E	48572643	48577877
SoZg.08C017510.1	SoLRR-RLK243-3	Chr08C	48271296	48276713		SoZg.08F015960.1	SoLRR-RLK243-6	Chr08F	48981562	48984642
SoZg.08D018100.1	SoLRR-RLK243-4	Chr08D	48108904	48114321		SoZg.08E017660.1	SoLRR-RLK243-5	Chr08E	48572643	48577877
SoZg.08D018100.1	SoLRR-RLK243-4	Chr08D	48108904	48114321		SoZg.08F015960.1	SoLRR-RLK243-6	Chr08F	48981562	48984642
SoZg.08E017660.1	SoLRR-RLK243-5	Chr08E	48572643	48577877		SoZg.08F015960.1	SoLRR-RLK243-6	Chr08F	48981562	48984642
SoZg.08A019790.1	SoLRR-RLK244-1	Chr08A	49864024	49867301		SoZg.08C017520.1	SoLRR-RLK244-3	Chr08C	48278820	48284877
SoZg.08A019790.1	SoLRR-RLK244-1	Chr08A	49864024	49867301		SoZg.08D018110.1	SoLRR-RLK244-4	Chr08D	48116428	48119874
SoZg.08A019790.1	SoLRR-RLK244-1	Chr08A	49864024	49867301		SoZg.08E017670.1	SoLRR-RLK244-5	Chr08E	48579125	48585441
SoZg.08B018360.1	SoLRR-RLK244-2	Chr08B	47901102	47907486		SoZg.08C017520.1	SoLRR-RLK244-3	Chr08C	48278820	48284877
SoZg.08B018360.1	SoLRR-RLK244-2	Chr08B	47901102	47907486		SoZg.08E017670.1	SoLRR-RLK244-5	Chr08E	48579125	48585441
SoZg.08B018360.1	SoLRR-RLK244-2	Chr08B	47901102	47907486		SoZg.08F015970.1	SoLRR-RLK244-6	Chr08F	48986331	48992839
SoZg.08C017520.1	SoLRR-RLK244-3	Chr08C	48278820	48284877		SoZg.08D018110.1	SoLRR-RLK244-4	Chr08D	48116428	48119874
SoZg.08C017520.1	SoLRR-RLK244-3	Chr08C	48278820	48284877		SoZg.08D018210.1	SoLRR-RLK244-4a	Chr08D	48313196	48319945
SoZg.08C017520.1	SoLRR-RLK244-3	Chr08C	48278820	48284877		SoZg.08E017670.1	SoLRR-RLK244-5	Chr08E	48579125	48585441
SoZg.08C017520.1	SoLRR-RLK244-3	Chr08C	48278820	48284877		SoZg.08F015970.1	SoLRR-RLK244-6	Chr08F	48986331	48992839
SoZg.08D018110.1	SoLRR-RLK244-4	Chr08D	48116428	48119874		SoZg.08F015970.1	SoLRR-RLK244-6	Chr08F	48986331	48992839
SoZg.08D018210.1	SoLRR-RLK244-4a	Chr08D	48313196	48319945		SoZg.08E017670.1	SoLRR-RLK244-5	Chr08E	48579125	48585441
SoZg.08E017670.1	SoLRR-RLK244-5	Chr08E	48579125	48585441		SoZg.08F015970.1	SoLRR-RLK244-6	Chr08F	48986331	48992839
SoZg.08A021130.1	SoLRR-RLK245-1	Chr08A	53305489	53308825		SoZg.08B019820.1	SoLRR-RLK245-2	Chr08B	51727787	51730813
SoZg.08A021130.1	SoLRR-RLK245-1	Chr08A	53305489	53308825		SoZg.08E018980.1	SoLRR-RLK245-5	Chr08E	52091242	52094650
SoZg.08A021130.1	SoLRR-RLK245-1	Chr08A	53305489	53308825		SoZg.08F017210.1	SoLRR-RLK245-6	Chr08F	52452932	52455958
SoZg.08A021130.1	SoLRR-RLK245-1	Chr08A	53305489	53308825		SoZg.08H018040.1	SoLRR-RLK245-8	Chr08H	52029956	52033314
SoZg.08B019820.1	SoLRR-RLK245-2	Chr08B	51727787	51730813		SoZg.08E018980.1	SoLRR-RLK245-5	Chr08E	52091242	52094650
SoZg.08B019820.1	SoLRR-RLK245-2	Chr08B	51727787	51730813		SoZg.08F017210.1	SoLRR-RLK245-6	Chr08F	52452932	52455958
SoZg.08B019820.1	SoLRR-RLK245-2	Chr08B	51727787	51730813		SoZg.08H018040.1	SoLRR-RLK245-8	Chr08H	52029956	52033314
SoZg.08E018980.1	SoLRR-RLK245-5	Chr08E	52091242	52094650		SoZg.08F017210.1	SoLRR-RLK245-6	Chr08F	52452932	52455958
SoZg.08F017210.1	SoLRR-RLK245-6	Chr08F	52452932	52455958		SoZg.08H018040.1	SoLRR-RLK245-8	Chr08H	52029956	52033314
SoZg.08A021140.1	SoLRR-RLK246-1	Chr08A	53329580	53333080		SoZg.08B019830.1	SoLRR-RLK246-2	Chr08B	51754747	51758488
SoZg.08A021140.1	SoLRR-RLK246-1	Chr08A	53329580	53333080		SoZg.08E018990.1	SoLRR-RLK246-5	Chr08E	52119012	52122101
SoZg.08B019830.1	SoLRR-RLK246-2	Chr08B	51754747	51758488		SoZg.08E018990.1	SoLRR-RLK246-5	Chr08E	52119012	52122101
SoZg.08B014340.1	SoLRR-RLK248-2	Chr08B	37806172	37814205		SoZg.08C012480.1	SoLRR-RLK248-3	Chr08C	37083825	37090596
SoZg.08B014340.1	SoLRR-RLK248-2	Chr08B	37806172	37814205		SoZg.08D013770.1	SoLRR-RLK248-4	Chr08D	38414461	38421232
SoZg.08B014340.1	SoLRR-RLK248-2	Chr08B	37806172	37814205		SoZg.08E009480.1	SoLRR-RLK248-5	Chr08E	27705403	27712362
SoZg.08B014340.1	SoLRR-RLK248-2	Chr08B	37806172	37814205		SoZg.08F011320.1	SoLRR-RLK248-6	Chr08F	38000702	38007660
SoZg.08C012480.1	SoLRR-RLK248-3	Chr08C	37083825	37090596		SoZg.08D013770.1	SoLRR-RLK248-4	Chr08D	38414461	38421232
SoZg.08C012480.1	SoLRR-RLK248-3	Chr08C	37083825	37090596		SoZg.08E009480.1	SoLRR-RLK248-5	Chr08E	27705403	27712362
SoZg.08C012480.1	SoLRR-RLK248-3	Chr08C	37083825	37090596		SoZg.08F011320.1	SoLRR-RLK248-6	Chr08F	38000702	38007660
SoZg.08D013770.1	SoLRR-RLK248-4	Chr08D	38414461	38421232		SoZg.08E009480.1	SoLRR-RLK248-5	Chr08E	27705403	27712362
SoZg.08D013770.1	SoLRR-RLK248-4	Chr08D	38414461	38421232		SoZg.08F011320.1	SoLRR-RLK248-6	Chr08F	38000702	38007660
SoZg.08E009480.1	SoLRR-RLK248-5	Chr08E	27705403	27712362		SoZg.08F011320.1	SoLRR-RLK248-6	Chr08F	38000702	38007660
SoZg.01E006900.1	SoLRR-RLK2-5	Chr01E	12390506	12393686		SoZg.01F005710.1	SoLRR-RLK2-6	Chr01F	10063973	10067155
SoZg.01B032790.1	SoLRR-RLK25-2	Chr01B	73030797	73034153		SoZg.01E029500.1	SoLRR-RLK25-5	Chr01E	71802374	71805730
SoZg.08C004600.1	SoLRR-RLK252-3	Chr08C	10936784	10940274		SoZg.08G006140.1	SoLRR-RLK258-7	Chr08G	13588592	13593085
SoZg.08C004600.1	SoLRR-RLK252-3	Chr08C	10936784	10940274		SoZg.08H005600.1	SoLRR-RLK260-8	Chr08H	12012914	12016347
SoZg.01B033020.1	SoLRR-RLK25-2a	Chr01B	73590196	73593543		SoZg.01D026520.1	SoLRR-RLK25-4	Chr01D	60647646	60650993
SoZg.01B033020.1	SoLRR-RLK25-2a	Chr01B	73590196	73593543		SoZg.01G028060.1	SoLRR-RLK25-7	Chr01G	57948194	57951550
SoZg.05C000520.1	SoLRR-RLK253-3a	Chr05C	1078350	1082291		SoZg.05F001040.1	SoLRR-RLK148-6	Chr05F	1565203	1569167
SoZg.05C000520.1	SoLRR-RLK253-3a	Chr05C	1078350	1082291		SoZg.08B000480.1	SoLRR-RLK232-2	Chr08B	919276	923240
SoZg.01D026520.1	SoLRR-RLK25-4	Chr01D	60647646	60650993		SoZg.01E029500.1	SoLRR-RLK25-5	Chr01E	71802374	71805730
SoZg.01D026520.1	SoLRR-RLK25-4	Chr01D	60647646	60650993		SoZg.01G028060.1	SoLRR-RLK25-7	Chr01G	57948194	57951550
SoZg.08D000120.1	SoLRR-RLK254-4	Chr08D	161239	180566		SoZg.08E000290.1	SoLRR-RLK254-5	Chr08E	561290	566746
SoZg.08D000120.1	SoLRR-RLK254-4	Chr08D	161239	180566		SoZg.08H000230.1	SoLRR-RLK254-8	Chr08H	364927	370164
SoZg.08D000120.1	SoLRR-RLK254-4	Chr08D	161239	180566		SoZg.08H000360.1	SoLRR-RLK254-8a	Chr08H	673439	678876
SoZg.08E000290.1	SoLRR-RLK254-5	Chr08E	561290	566746		SoZg.08F000130.1	SoLRR-RLK254-6	Chr08F	281681	287168
SoZg.08E000290.1	SoLRR-RLK254-5	Chr08E	561290	566746		SoZg.08H000360.1	SoLRR-RLK254-8a	Chr08H	673439	678876
SoZg.08F000130.1	SoLRR-RLK254-6	Chr08F	281681	287168		SoZg.08H000360.1	SoLRR-RLK254-8a	Chr08H	673439	678876
SoZg.01E029500.1	SoLRR-RLK25-5	Chr01E	71802374	71805730		SoZg.01F027510.1	SoLRR-RLK25-6	Chr01F	64151385	64154741
SoZg.01E029500.1	SoLRR-RLK25-5	Chr01E	71802374	71805730		SoZg.01G028060.1	SoLRR-RLK25-7	Chr01G	57948194	57951550
SoZg.01E029500.1	SoLRR-RLK25-5	Chr01E	71802374	71805730		SoZg.01H025530.1	SoLRR-RLK25-8	Chr01H	64562352	64565708
SoZg.08D005890.1	SoLRR-RLK255-4	Chr08D	11319637	11323603		SoZg.08E005110.1	SoLRR-RLK255-5	Chr08E	10973250	10977216
SoZg.08D005890.1	SoLRR-RLK255-4	Chr08D	11319637	11323603		SoZg.08H005500.1	SoLRR-RLK259-8	Chr08H	11671663	11676793
SoZg.08E005110.1	SoLRR-RLK255-5	Chr08E	10973250	10977216		SoZg.08H005500.1	SoLRR-RLK259-8	Chr08H	11671663	11676793
SoZg.01F027510.1	SoLRR-RLK25-6	Chr01F	64151385	64154741		SoZg.01G028060.1	SoLRR-RLK25-7	Chr01G	57948194	57951550
SoZg.08D005950.1	SoLRR-RLK256-4	Chr08D	11410149	11413620		SoZg.08E005170.1	SoLRR-RLK256-5	Chr08E	11063762	11067233
SoZg.08D005950.1	SoLRR-RLK256-4	Chr08D	11410149	11413620		SoZg.08G006140.1	SoLRR-RLK258-7	Chr08G	13588592	13593085
SoZg.08D005950.1	SoLRR-RLK256-4	Chr08D	11410149	11413620		SoZg.08H005600.1	SoLRR-RLK260-8	Chr08H	12012914	12016347
SoZg.08E005170.1	SoLRR-RLK256-5	Chr08E	11063762	11067233		SoZg.08G006140.1	SoLRR-RLK258-7	Chr08G	13588592	13593085
SoZg.08E005170.1	SoLRR-RLK256-5	Chr08E	11063762	11067233		SoZg.08H005600.1	SoLRR-RLK260-8	Chr08H	12012914	12016347
SoZg.01G028060.1	SoLRR-RLK25-7	Chr01G	57948194	57951550		SoZg.01H025530.1	SoLRR-RLK25-8	Chr01H	64562352	64565708
SoZg.08G006140.1	SoLRR-RLK258-7	Chr08G	13588592	13593085		SoZg.08H005600.1	SoLRR-RLK260-8	Chr08H	12012914	12016347
SoZg.01B044680.1	SoLRR-RLK26-2	Chr01B	97531824	97538648		SoZg.01C040800.1	SoLRR-RLK26-3	Chr01C	97935801	97956617
SoZg.01B044680.1	SoLRR-RLK26-2	Chr01B	97531824	97538648		SoZg.01D042350.1	SoLRR-RLK26-4	Chr01D	92862286	92869543
SoZg.01B044680.1	SoLRR-RLK26-2	Chr01B	97531824	97538648		SoZg.01E041900.1	SoLRR-RLK26-5	Chr01E	97584491	97594525
SoZg.01B044680.1	SoLRR-RLK26-2	Chr01B	97531824	97538648		SoZg.01G044410.1	SoLRR-RLK26-7	Chr01G	89910014	89921052
SoZg.01B044680.1	SoLRR-RLK26-2	Chr01B	97531824	97538648		SoZg.01H039780.1	SoLRR-RLK26-8	Chr01H	93620338	93627165
SoZg.01C040800.1	SoLRR-RLK26-3	Chr01C	97935801	97956617		SoZg.01D042350.1	SoLRR-RLK26-4	Chr01D	92862286	92869543
SoZg.01C040800.1	SoLRR-RLK26-3	Chr01C	97935801	97956617		SoZg.01E041900.1	SoLRR-RLK26-5	Chr01E	97584491	97594525
SoZg.01C040800.1	SoLRR-RLK26-3	Chr01C	97935801	97956617		SoZg.01G044410.1	SoLRR-RLK26-7	Chr01G	89910014	89921052
SoZg.01C040800.1	SoLRR-RLK26-3	Chr01C	97935801	97956617		SoZg.01H039780.1	SoLRR-RLK26-8	Chr01H	93620338	93627165
SoZg.09A006900.1	SoLRR-RLK263-1	Chr09A	15977186	15987390		SoZg.09B006560.1	SoLRR-RLK263-2	Chr09B	15914844	15925075
SoZg.09A006900.1	SoLRR-RLK263-1	Chr09A	15977186	15987390		SoZg.09D008760.1	SoLRR-RLK263-4	Chr09D	19864845	19875081
SoZg.09A006900.1	SoLRR-RLK263-1	Chr09A	15977186	15987390		SoZg.09G005970.1	SoLRR-RLK263-7	Chr09G	14013103	14035084
SoZg.09A006900.1	SoLRR-RLK263-1	Chr09A	15977186	15987390		SoZg.09H006240.1	SoLRR-RLK263-8	Chr09H	16659251	16669493
SoZg.09A006970.1	SoLRR-RLK263-1a	Chr09A	16155990	16166670		SoZg.09G005980.1	SoLRR-RLK263-7a	Chr09G	14038937	14049166
SoZg.09B006560.1	SoLRR-RLK263-2	Chr09B	15914844	15925075		SoZg.09D008760.1	SoLRR-RLK263-4	Chr09D	19864845	19875081
SoZg.09B006560.1	SoLRR-RLK263-2	Chr09B	15914844	15925075		SoZg.09G005980.1	SoLRR-RLK263-7a	Chr09G	14038937	14049166
SoZg.09B006560.1	SoLRR-RLK263-2	Chr09B	15914844	15925075		SoZg.09H006240.1	SoLRR-RLK263-8	Chr09H	16659251	16669493
SoZg.09D008760.1	SoLRR-RLK263-4	Chr09D	19864845	19875081		SoZg.09G005970.1	SoLRR-RLK263-7	Chr09G	14013103	14035084
SoZg.09E007400.1	SoLRR-RLK263-5	Chr09E	16890593	16900806		SoZg.09G005980.1	SoLRR-RLK263-7a	Chr09G	14038937	14049166
SoZg.01D042350.1	SoLRR-RLK26-4	Chr01D	92862286	92869543		SoZg.01G044410.1	SoLRR-RLK26-7	Chr01G	89910014	89921052
SoZg.01D042350.1	SoLRR-RLK26-4	Chr01D	92862286	92869543		SoZg.01H039780.1	SoLRR-RLK26-8	Chr01H	93620338	93627165
SoZg.03A016310.1	SoLRR-RLK264-1a	Chr03A	39633289	39636685		SoZg.03G000410.1	SoLRR-RLK264-7	Chr03G	1140609	1144087
SoZg.03A016310.1	SoLRR-RLK264-1a	Chr03A	39633289	39636685		SoZg.03H000260.1	SoLRR-RLK264-8	Chr03H	833049	836319
SoZg.03D000220.1	SoLRR-RLK264-4	Chr03D	1290928	1300895		SoZg.03E000200.1	SoLRR-RLK264-5	Chr03E	911655	915086
SoZg.03D000220.1	SoLRR-RLK264-4	Chr03D	1290928	1300895		SoZg.03G000410.1	SoLRR-RLK264-7	Chr03G	1140609	1144087
SoZg.03D000220.1	SoLRR-RLK264-4	Chr03D	1290928	1300895		SoZg.03H000430.1	SoLRR-RLK264-8a	Chr03H	1123250	1126521
SoZg.03E000200.1	SoLRR-RLK264-5	Chr03E	911655	915086		SoZg.03G000410.1	SoLRR-RLK264-7	Chr03G	1140609	1144087
SoZg.03G000410.1	SoLRR-RLK264-7	Chr03G	1140609	1144087		SoZg.03H000260.1	SoLRR-RLK264-8	Chr03H	833049	836319
SoZg.03G000410.1	SoLRR-RLK264-7	Chr03G	1140609	1144087		SoZg.03H000430.1	SoLRR-RLK264-8a	Chr03H	1123250	1126521
SoZg.01E041900.1	SoLRR-RLK26-5	Chr01E	97584491	97594525		SoZg.01G044410.1	SoLRR-RLK26-7	Chr01G	89910014	89921052
SoZg.01E041900.1	SoLRR-RLK26-5	Chr01E	97584491	97594525		SoZg.01H039780.1	SoLRR-RLK26-8	Chr01H	93620338	93627165
SoZg.09A015320.1	SoLRR-RLK265-1	Chr09A	44504342	44507669		SoZg.09B013970.1	SoLRR-RLK265-2	Chr09B	43756163	43759587
SoZg.09A015320.1	SoLRR-RLK265-1	Chr09A	44504342	44507669		SoZg.09C014660.1	SoLRR-RLK265-3	Chr09C	40910580	40913921
SoZg.09A015320.1	SoLRR-RLK265-1	Chr09A	44504342	44507669		SoZg.09E015120.1	SoLRR-RLK265-5	Chr09E	45627446	45630776
SoZg.09A015320.1	SoLRR-RLK265-1	Chr09A	44504342	44507669		SoZg.09F016650.1	SoLRR-RLK265-6	Chr09F	45611357	45614694
SoZg.09A015320.1	SoLRR-RLK265-1	Chr09A	44504342	44507669		SoZg.09G012120.1	SoLRR-RLK265-7	Chr09G	41468673	41471994
SoZg.09B013970.1	SoLRR-RLK265-2	Chr09B	43756163	43759587		SoZg.09C014660.1	SoLRR-RLK265-3	Chr09C	40910580	40913921
SoZg.09B013970.1	SoLRR-RLK265-2	Chr09B	43756163	43759587		SoZg.09F016650.1	SoLRR-RLK265-6	Chr09F	45611357	45614694
SoZg.09B013970.1	SoLRR-RLK265-2	Chr09B	43756163	43759587		SoZg.09G012120.1	SoLRR-RLK265-7	Chr09G	41468673	41471994
SoZg.09C014660.1	SoLRR-RLK265-3	Chr09C	40910580	40913921		SoZg.09E015120.1	SoLRR-RLK265-5	Chr09E	45627446	45630776
SoZg.09C014660.1	SoLRR-RLK265-3	Chr09C	40910580	40913921		SoZg.09F016650.1	SoLRR-RLK265-6	Chr09F	45611357	45614694
SoZg.09E015120.1	SoLRR-RLK265-5	Chr09E	45627446	45630776		SoZg.09F016650.1	SoLRR-RLK265-6	Chr09F	45611357	45614694
SoZg.09E015120.1	SoLRR-RLK265-5	Chr09E	45627446	45630776		SoZg.09G012120.1	SoLRR-RLK265-7	Chr09G	41468673	41471994
SoZg.09F016650.1	SoLRR-RLK265-6	Chr09F	45611357	45614694		SoZg.09G012120.1	SoLRR-RLK265-7	Chr09G	41468673	41471994
SoZg.09A018510.1	SoLRR-RLK266-1	Chr09A	50777542	50780731		SoZg.09B017380.1	SoLRR-RLK266-2	Chr09B	50962691	50965881
SoZg.09A018510.1	SoLRR-RLK266-1	Chr09A	50777542	50780731		SoZg.09G015280.1	SoLRR-RLK266-7	Chr09G	48675614	48678801
SoZg.09A018510.1	SoLRR-RLK266-1	Chr09A	50777542	50780731		SoZg.09H015950.1	SoLRR-RLK266-8	Chr09H	50755862	50759051
SoZg.09B017380.1	SoLRR-RLK266-2	Chr09B	50962691	50965881		SoZg.09G015280.1	SoLRR-RLK266-7	Chr09G	48675614	48678801
SoZg.09B017380.1	SoLRR-RLK266-2	Chr09B	50962691	50965881		SoZg.09H015950.1	SoLRR-RLK266-8	Chr09H	50755862	50759051
SoZg.09G015280.1	SoLRR-RLK266-7	Chr09G	48675614	48678801		SoZg.09H015950.1	SoLRR-RLK266-8	Chr09H	50755862	50759051
SoZg.01G044410.1	SoLRR-RLK26-7	Chr01G	89910014	89921052		SoZg.01H039780.1	SoLRR-RLK26-8	Chr01H	93620338	93627165
SoZg.09A018590.1	SoLRR-RLK267-1	Chr09A	50948651	50951804		SoZg.09B017460.1	SoLRR-RLK267-2	Chr09B	51160841	51167170
SoZg.09A018590.1	SoLRR-RLK267-1	Chr09A	50948651	50951804		SoZg.09C018560.1	SoLRR-RLK267-3	Chr09C	49526752	49530003
SoZg.09A018590.1	SoLRR-RLK267-1	Chr09A	50948651	50951804		SoZg.09D019940.1	SoLRR-RLK267-4	Chr09D	50799595	50802754
SoZg.09A018590.1	SoLRR-RLK267-1	Chr09A	50948651	50951804		SoZg.09E018360.1	SoLRR-RLK267-5	Chr09E	52748619	52754014
SoZg.09A018590.1	SoLRR-RLK267-1	Chr09A	50948651	50951804		SoZg.09G015400.1	SoLRR-RLK267-7	Chr09G	48876697	48879847
SoZg.09A018590.1	SoLRR-RLK267-1	Chr09A	50948651	50951804		SoZg.09H016050.1	SoLRR-RLK267-8	Chr09H	50934310	50937463
SoZg.09B017460.1	SoLRR-RLK267-2	Chr09B	51160841	51167170		SoZg.09C018560.1	SoLRR-RLK267-3	Chr09C	49526752	49530003
SoZg.09B017460.1	SoLRR-RLK267-2	Chr09B	51160841	51167170		SoZg.09E018360.1	SoLRR-RLK267-5	Chr09E	52748619	52754014
SoZg.09B017460.1	SoLRR-RLK267-2	Chr09B	51160841	51167170		SoZg.09H016050.1	SoLRR-RLK267-8	Chr09H	50934310	50937463
SoZg.09C018560.1	SoLRR-RLK267-3	Chr09C	49526752	49530003		SoZg.09D019940.1	SoLRR-RLK267-4	Chr09D	50799595	50802754
SoZg.09C018560.1	SoLRR-RLK267-3	Chr09C	49526752	49530003		SoZg.09E018360.1	SoLRR-RLK267-5	Chr09E	52748619	52754014
SoZg.09C018560.1	SoLRR-RLK267-3	Chr09C	49526752	49530003		SoZg.09G015400.1	SoLRR-RLK267-7	Chr09G	48876697	48879847
SoZg.09C018560.1	SoLRR-RLK267-3	Chr09C	49526752	49530003		SoZg.09H016050.1	SoLRR-RLK267-8	Chr09H	50934310	50937463
SoZg.09D019940.1	SoLRR-RLK267-4	Chr09D	50799595	50802754		SoZg.09G015400.1	SoLRR-RLK267-7	Chr09G	48876697	48879847
SoZg.09D019940.1	SoLRR-RLK267-4	Chr09D	50799595	50802754		SoZg.09H016050.1	SoLRR-RLK267-8	Chr09H	50934310	50937463
SoZg.09E018360.1	SoLRR-RLK267-5	Chr09E	52748619	52754014		SoZg.09H016050.1	SoLRR-RLK267-8	Chr09H	50934310	50937463
SoZg.09G015400.1	SoLRR-RLK267-7	Chr09G	48876697	48879847		SoZg.09H016050.1	SoLRR-RLK267-8	Chr09H	50934310	50937463
SoZg.09A018830.1	SoLRR-RLK268-1	Chr09A	51582125	51588402		SoZg.09D020270.1	SoLRR-RLK268-4	Chr09D	51440513	51446720
SoZg.09A018830.1	SoLRR-RLK268-1	Chr09A	51582125	51588402		SoZg.09F019810.1	SoLRR-RLK268-6	Chr09F	52090447	52096715
SoZg.09A018830.1	SoLRR-RLK268-1	Chr09A	51582125	51588402		SoZg.09G015610.1	SoLRR-RLK268-7	Chr09G	49381183	49387067
SoZg.09A018830.1	SoLRR-RLK268-1	Chr09A	51582125	51588402		SoZg.09H016340.1	SoLRR-RLK268-8	Chr09H	51579831	51585665
SoZg.09B017760.1	SoLRR-RLK268-2	Chr09B	51848205	51854664		SoZg.09C018750.1	SoLRR-RLK268-3	Chr09C	49855279	49861070
SoZg.09B017760.1	SoLRR-RLK268-2	Chr09B	51848205	51854664		SoZg.09D020270.1	SoLRR-RLK268-4	Chr09D	51440513	51446720
SoZg.09B017760.1	SoLRR-RLK268-2	Chr09B	51848205	51854664		SoZg.09F019810.1	SoLRR-RLK268-6	Chr09F	52090447	52096715
SoZg.09B017760.1	SoLRR-RLK268-2	Chr09B	51848205	51854664		SoZg.09G015610.1	SoLRR-RLK268-7	Chr09G	49381183	49387067
SoZg.09C018750.1	SoLRR-RLK268-3	Chr09C	49855279	49861070		SoZg.09D020270.1	SoLRR-RLK268-4	Chr09D	51440513	51446720
SoZg.09C018750.1	SoLRR-RLK268-3	Chr09C	49855279	49861070		SoZg.09F019810.1	SoLRR-RLK268-6	Chr09F	52090447	52096715
SoZg.09C018750.1	SoLRR-RLK268-3	Chr09C	49855279	49861070		SoZg.09G015610.1	SoLRR-RLK268-7	Chr09G	49381183	49387067
SoZg.09D020270.1	SoLRR-RLK268-4	Chr09D	51440513	51446720		SoZg.09E018530.1	SoLRR-RLK268-5	Chr09E	53121384	53127911
SoZg.09D020270.1	SoLRR-RLK268-4	Chr09D	51440513	51446720		SoZg.09F019810.1	SoLRR-RLK268-6	Chr09F	52090447	52096715
SoZg.09D020270.1	SoLRR-RLK268-4	Chr09D	51440513	51446720		SoZg.09G015610.1	SoLRR-RLK268-7	Chr09G	49381183	49387067
SoZg.09D020270.1	SoLRR-RLK268-4	Chr09D	51440513	51446720		SoZg.09H016340.1	SoLRR-RLK268-8	Chr09H	51579831	51585665
SoZg.09E018530.1	SoLRR-RLK268-5	Chr09E	53121384	53127911		SoZg.09F019810.1	SoLRR-RLK268-6	Chr09F	52090447	52096715
SoZg.09E018530.1	SoLRR-RLK268-5	Chr09E	53121384	53127911		SoZg.09G015610.1	SoLRR-RLK268-7	Chr09G	49381183	49387067
SoZg.09E018530.1	SoLRR-RLK268-5	Chr09E	53121384	53127911		SoZg.09H016340.1	SoLRR-RLK268-8	Chr09H	51579831	51585665
SoZg.09F019810.1	SoLRR-RLK268-6	Chr09F	52090447	52096715		SoZg.09G015610.1	SoLRR-RLK268-7	Chr09G	49381183	49387067
SoZg.09F019810.1	SoLRR-RLK268-6	Chr09F	52090447	52096715		SoZg.09H016340.1	SoLRR-RLK268-8	Chr09H	51579831	51585665
SoZg.09G015610.1	SoLRR-RLK268-7	Chr09G	49381183	49387067		SoZg.09H016340.1	SoLRR-RLK268-8	Chr09H	51579831	51585665
SoZg.09A021160.1	SoLRR-RLK269-1	Chr09A	55580191	55583693		SoZg.09B020390.1	SoLRR-RLK269-2	Chr09B	56612135	56615372
SoZg.09A021160.1	SoLRR-RLK269-1	Chr09A	55580191	55583693		SoZg.09C021190.1	SoLRR-RLK269-3	Chr09C	53893867	53897352
SoZg.09A021160.1	SoLRR-RLK269-1	Chr09A	55580191	55583693		SoZg.09D023030.1	SoLRR-RLK269-4	Chr09D	55931431	55934697
SoZg.09A021160.1	SoLRR-RLK269-1	Chr09A	55580191	55583693		SoZg.09E020770.1	SoLRR-RLK269-5	Chr09E	56811848	56815311
SoZg.09A021160.1	SoLRR-RLK269-1	Chr09A	55580191	55583693		SoZg.09F021790.1	SoLRR-RLK269-6	Chr09F	55308230	55311681
SoZg.09A021160.1	SoLRR-RLK269-1	Chr09A	55580191	55583693		SoZg.09G018120.1	SoLRR-RLK269-7	Chr09G	54964232	54967466
SoZg.09B020390.1	SoLRR-RLK269-2	Chr09B	56612135	56615372		SoZg.09C021190.1	SoLRR-RLK269-3	Chr09C	53893867	53897352
SoZg.09B020390.1	SoLRR-RLK269-2	Chr09B	56612135	56615372		SoZg.09D023030.1	SoLRR-RLK269-4	Chr09D	55931431	55934697
SoZg.09C021190.1	SoLRR-RLK269-3	Chr09C	53893867	53897352		SoZg.09D023030.1	SoLRR-RLK269-4	Chr09D	55931431	55934697
SoZg.09E020770.1	SoLRR-RLK269-5	Chr09E	56811848	56815311		SoZg.09F021790.1	SoLRR-RLK269-6	Chr09F	55308230	55311681
SoZg.09E020770.1	SoLRR-RLK269-5	Chr09E	56811848	56815311		SoZg.09G018120.1	SoLRR-RLK269-7	Chr09G	54964232	54967466
SoZg.09F021790.1	SoLRR-RLK269-6	Chr09F	55308230	55311681		SoZg.09G018120.1	SoLRR-RLK269-7	Chr09G	54964232	54967466
SoZg.01G006910.1	SoLRR-RLK2-7	Chr01G	9956454	9959747		SoZg.01H005930.1	SoLRR-RLK2-8	Chr01H	10296948	10300427
SoZg.09A026640.1	SoLRR-RLK271-1	Chr09A	64744221	64752823		SoZg.09B025480.1	SoLRR-RLK271-2	Chr09B	65738367	65739755
SoZg.09A026640.1	SoLRR-RLK271-1	Chr09A	64744221	64752823		SoZg.09D028480.1	SoLRR-RLK271-4	Chr09D	64913072	64918126
SoZg.09A026640.1	SoLRR-RLK271-1	Chr09A	64744221	64752823		SoZg.09E025070.1	SoLRR-RLK271-5	Chr09E	65040389	65052333
SoZg.09A026640.1	SoLRR-RLK271-1	Chr09A	64744221	64752823		SoZg.09H023250.1	SoLRR-RLK271-8	Chr09H	64897951	64899339
SoZg.09B025480.1	SoLRR-RLK271-2	Chr09B	65738367	65739755		SoZg.09C027050.1	SoLRR-RLK271-3	Chr09C	64609327	64610715
SoZg.09B025480.1	SoLRR-RLK271-2	Chr09B	65738367	65739755		SoZg.09D028480.1	SoLRR-RLK271-4	Chr09D	64913072	64918126
SoZg.09B025480.1	SoLRR-RLK271-2	Chr09B	65738367	65739755		SoZg.09E025070.1	SoLRR-RLK271-5	Chr09E	65040389	65052333
SoZg.09B025480.1	SoLRR-RLK271-2	Chr09B	65738367	65739755		SoZg.09G023220.1	SoLRR-RLK271-7	Chr09G	64396547	64401813
SoZg.09B025480.1	SoLRR-RLK271-2	Chr09B	65738367	65739755		SoZg.09H023250.1	SoLRR-RLK271-8	Chr09H	64897951	64899339
SoZg.09C027050.1	SoLRR-RLK271-3	Chr09C	64609327	64610715		SoZg.09G023220.1	SoLRR-RLK271-7	Chr09G	64396547	64401813
SoZg.09C027050.1	SoLRR-RLK271-3	Chr09C	64609327	64610715		SoZg.09H023250.1	SoLRR-RLK271-8	Chr09H	64897951	64899339
SoZg.09D028480.1	SoLRR-RLK271-4	Chr09D	64913072	64918126		SoZg.09E025070.1	SoLRR-RLK271-5	Chr09E	65040389	65052333
SoZg.09D028480.1	SoLRR-RLK271-4	Chr09D	64913072	64918126		SoZg.09F027140.1	SoLRR-RLK271-6	Chr09F	64661654	64663227
SoZg.09D028480.1	SoLRR-RLK271-4	Chr09D	64913072	64918126		SoZg.09G023220.1	SoLRR-RLK271-7	Chr09G	64396547	64401813
SoZg.09D028480.1	SoLRR-RLK271-4	Chr09D	64913072	64918126		SoZg.09H023250.1	SoLRR-RLK271-8	Chr09H	64897951	64899339
SoZg.09E025070.1	SoLRR-RLK271-5	Chr09E	65040389	65052333		SoZg.09G023220.1	SoLRR-RLK271-7	Chr09G	64396547	64401813
SoZg.09F027140.1	SoLRR-RLK271-6	Chr09F	64661654	64663227		SoZg.09G023220.1	SoLRR-RLK271-7	Chr09G	64396547	64401813
SoZg.09G023220.1	SoLRR-RLK271-7	Chr09G	64396547	64401813		SoZg.09H023250.1	SoLRR-RLK271-8	Chr09H	64897951	64899339
SoZg.01B052860.1	SoLRR-RLK27-2	Chr01B	112044479	112048855		SoZg.01F052790.1	SoLRR-RLK27-6	Chr01F	111974965	111979347
SoZg.01B052860.1	SoLRR-RLK27-2	Chr01B	112044479	112048855		SoZg.01G055320.1	SoLRR-RLK27-7	Chr01G	110716789	110721161
SoZg.01B052860.1	SoLRR-RLK27-2	Chr01B	112044479	112048855		SoZg.01H049890.1	SoLRR-RLK27-8	Chr01H	112523783	112528161
SoZg.09A027580.1	SoLRR-RLK272-1	Chr09A	66321752	66326126		SoZg.09C027810.1	SoLRR-RLK272-3	Chr09C	65899991	65904637
SoZg.09A027580.1	SoLRR-RLK272-1	Chr09A	66321752	66326126		SoZg.09D029180.1	SoLRR-RLK272-4	Chr09D	66082129	66086503
SoZg.09A027580.1	SoLRR-RLK272-1	Chr09A	66321752	66326126		SoZg.09E013340.1	SoLRR-RLK272-5	Chr09E	41924988	41929612
SoZg.09A027580.1	SoLRR-RLK272-1	Chr09A	66321752	66326126		SoZg.09E025830.1	SoLRR-RLK272-5a	Chr09E	66303015	66307655
SoZg.09A027580.1	SoLRR-RLK272-1	Chr09A	66321752	66326126		SoZg.09H023820.1	SoLRR-RLK272-8	Chr09H	65923332	65928070
SoZg.09C027810.1	SoLRR-RLK272-3	Chr09C	65899991	65904637		SoZg.09D029180.1	SoLRR-RLK272-4	Chr09D	66082129	66086503
SoZg.09C027810.1	SoLRR-RLK272-3	Chr09C	65899991	65904637		SoZg.09E013340.1	SoLRR-RLK272-5	Chr09E	41924988	41929612
SoZg.09C027810.1	SoLRR-RLK272-3	Chr09C	65899991	65904637		SoZg.09H023910.1	SoLRR-RLK272-8a	Chr09H	66079690	66084336
SoZg.09C027850.1	SoLRR-RLK272-3a	Chr09C	65987898	65993855		SoZg.09H023820.1	SoLRR-RLK272-8	Chr09H	65923332	65928070
SoZg.09D029180.1	SoLRR-RLK272-4	Chr09D	66082129	66086503		SoZg.09E013340.1	SoLRR-RLK272-5	Chr09E	41924988	41929612
SoZg.09D029180.1	SoLRR-RLK272-4	Chr09D	66082129	66086503		SoZg.09E025830.1	SoLRR-RLK272-5a	Chr09E	66303015	66307655
SoZg.09D029180.1	SoLRR-RLK272-4	Chr09D	66082129	66086503		SoZg.09H023820.1	SoLRR-RLK272-8	Chr09H	65923332	65928070
SoZg.09E013340.1	SoLRR-RLK272-5	Chr09E	41924988	41929612		SoZg.09E025830.1	SoLRR-RLK272-5a	Chr09E	66303015	66307655
SoZg.09E013340.1	SoLRR-RLK272-5	Chr09E	41924988	41929612		SoZg.09H023820.1	SoLRR-RLK272-8	Chr09H	65923332	65928070
SoZg.09E025830.1	SoLRR-RLK272-5a	Chr09E	66303015	66307655		SoZg.09H023820.1	SoLRR-RLK272-8	Chr09H	65923332	65928070
SoZg.01B053180.1	SoLRR-RLK27-2a	Chr01B	112378659	112383031		SoZg.01D051870.1	SoLRR-RLK27-4	Chr01D	111173248	111177618
SoZg.01B053180.1	SoLRR-RLK27-2a	Chr01B	112378659	112383031		SoZg.01F052790.1	SoLRR-RLK27-6	Chr01F	111974965	111979347
SoZg.01B053180.1	SoLRR-RLK27-2a	Chr01B	112378659	112383031		SoZg.01G055320.1	SoLRR-RLK27-7	Chr01G	110716789	110721161
SoZg.09B006360.1	SoLRR-RLK273-2	Chr09B	15396844	15400312		SoZg.09E007140.1	SoLRR-RLK273-5	Chr09E	16186128	16189596
SoZg.01D051870.1	SoLRR-RLK27-4	Chr01D	111173248	111177618		SoZg.01F052790.1	SoLRR-RLK27-6	Chr01F	111974965	111979347
SoZg.01D051870.1	SoLRR-RLK27-4	Chr01D	111173248	111177618		SoZg.01G055320.1	SoLRR-RLK27-7	Chr01G	110716789	110721161
SoZg.01D051870.1	SoLRR-RLK27-4	Chr01D	111173248	111177618		SoZg.01H049890.1	SoLRR-RLK27-8	Chr01H	112523783	112528161
SoZg.09B006490.1	SoLRR-RLK274-2	Chr09B	15691209	15694622		SoZg.09E007300.1	SoLRR-RLK274-5	Chr09E	16538305	16541702
SoZg.09B006490.1	SoLRR-RLK274-2	Chr09B	15691209	15694622		SoZg.09F009360.1	SoLRR-RLK274-6	Chr09F	21144734	21148136
SoZg.09B006490.1	SoLRR-RLK274-2	Chr09B	15691209	15694622		SoZg.09H006160.1	SoLRR-RLK274-8	Chr09H	16375474	16378880
SoZg.09D008600.1	SoLRR-RLK274-4	Chr09D	19277503	19280912		SoZg.09E007300.1	SoLRR-RLK274-5	Chr09E	16538305	16541702
SoZg.09D008660.1	SoLRR-RLK274-4a	Chr09D	19478755	19482170		SoZg.09F009360.1	SoLRR-RLK274-6	Chr09F	21144734	21148136
SoZg.09D008660.1	SoLRR-RLK274-4a	Chr09D	19478755	19482170		SoZg.09H006160.1	SoLRR-RLK274-8	Chr09H	16375474	16378880
SoZg.09E007300.1	SoLRR-RLK274-5	Chr09E	16538305	16541702		SoZg.09F009360.1	SoLRR-RLK274-6	Chr09F	21144734	21148136
SoZg.09E007300.1	SoLRR-RLK274-5	Chr09E	16538305	16541702		SoZg.09H006160.1	SoLRR-RLK274-8	Chr09H	16375474	16378880
SoZg.09F009360.1	SoLRR-RLK274-6	Chr09F	21144734	21148136		SoZg.09H006160.1	SoLRR-RLK274-8	Chr09H	16375474	16378880
SoZg.09B017010.1	SoLRR-RLK275-2	Chr09B	50123197	50126573		SoZg.09C017910.1	SoLRR-RLK275-3	Chr09C	48241418	48244793
SoZg.09B017010.1	SoLRR-RLK275-2	Chr09B	50123197	50126573		SoZg.09D019550.1	SoLRR-RLK275-4	Chr09D	50059760	50063135
SoZg.09B017010.1	SoLRR-RLK275-2	Chr09B	50123197	50126573		SoZg.09E017800.1	SoLRR-RLK275-5	Chr09E	51482566	51486282
SoZg.09B017010.1	SoLRR-RLK275-2	Chr09B	50123197	50126573		SoZg.09G014840.1	SoLRR-RLK275-7	Chr09G	48009509	48013156
SoZg.09B017010.1	SoLRR-RLK275-2	Chr09B	50123197	50126573		SoZg.09H015610.1	SoLRR-RLK275-8	Chr09H	49893135	49896511
SoZg.09C017910.1	SoLRR-RLK275-3	Chr09C	48241418	48244793		SoZg.09D019550.1	SoLRR-RLK275-4	Chr09D	50059760	50063135
SoZg.09C017910.1	SoLRR-RLK275-3	Chr09C	48241418	48244793		SoZg.09E017800.1	SoLRR-RLK275-5	Chr09E	51482566	51486282
SoZg.09C017910.1	SoLRR-RLK275-3	Chr09C	48241418	48244793		SoZg.09G014840.1	SoLRR-RLK275-7	Chr09G	48009509	48013156
SoZg.09C017910.1	SoLRR-RLK275-3	Chr09C	48241418	48244793		SoZg.09H015610.1	SoLRR-RLK275-8	Chr09H	49893135	49896511
SoZg.09D019550.1	SoLRR-RLK275-4	Chr09D	50059760	50063135		SoZg.09E017800.1	SoLRR-RLK275-5	Chr09E	51482566	51486282
SoZg.09D019550.1	SoLRR-RLK275-4	Chr09D	50059760	50063135		SoZg.09G014840.1	SoLRR-RLK275-7	Chr09G	48009509	48013156
SoZg.09E017800.1	SoLRR-RLK275-5	Chr09E	51482566	51486282		SoZg.09G014840.1	SoLRR-RLK275-7	Chr09G	48009509	48013156
SoZg.09E017800.1	SoLRR-RLK275-5	Chr09E	51482566	51486282		SoZg.09H015610.1	SoLRR-RLK275-8	Chr09H	49893135	49896511
SoZg.09G014840.1	SoLRR-RLK275-7	Chr09G	48009509	48013156		SoZg.09H015610.1	SoLRR-RLK275-8	Chr09H	49893135	49896511
SoZg.01F052790.1	SoLRR-RLK27-6	Chr01F	111974965	111979347		SoZg.01G055320.1	SoLRR-RLK27-7	Chr01G	110716789	110721161
SoZg.01F052790.1	SoLRR-RLK27-6	Chr01F	111974965	111979347		SoZg.01H049890.1	SoLRR-RLK27-8	Chr01H	112523783	112528161
SoZg.09B017410.1	SoLRR-RLK276-2	Chr09B	51056035	51066816		SoZg.09G015320.1	SoLRR-RLK276-7	Chr09G	48760430	48788205
SoZg.01G055320.1	SoLRR-RLK27-7	Chr01G	110716789	110721161		SoZg.01H049890.1	SoLRR-RLK27-8	Chr01H	112523783	112528161
SoZg.09B020590.1	SoLRR-RLK278-2	Chr09B	56896840	56900889		SoZg.09C021320.1	SoLRR-RLK278-3	Chr09C	54068063	54072118
SoZg.09B020590.1	SoLRR-RLK278-2	Chr09B	56896840	56900889		SoZg.09D023230.1	SoLRR-RLK278-4	Chr09D	56216136	56220185
SoZg.09B020590.1	SoLRR-RLK278-2	Chr09B	56896840	56900889		SoZg.09F021990.1	SoLRR-RLK278-6	Chr09F	55591707	55595761
SoZg.09B020590.1	SoLRR-RLK278-2	Chr09B	56896840	56900889		SoZg.09G018220.1	SoLRR-RLK278-7	Chr09G	55171181	55176060
SoZg.09C021320.1	SoLRR-RLK278-3	Chr09C	54068063	54072118		SoZg.09D023230.1	SoLRR-RLK278-4	Chr09D	56216136	56220185
SoZg.09C021320.1	SoLRR-RLK278-3	Chr09C	54068063	54072118		SoZg.09E020950.1	SoLRR-RLK278-5	Chr09E	57037528	57040780
SoZg.09C021320.1	SoLRR-RLK278-3	Chr09C	54068063	54072118		SoZg.09F021990.1	SoLRR-RLK278-6	Chr09F	55591707	55595761
SoZg.09C021320.1	SoLRR-RLK278-3	Chr09C	54068063	54072118		SoZg.09G018220.1	SoLRR-RLK278-7	Chr09G	55171181	55176060
SoZg.09D023230.1	SoLRR-RLK278-4	Chr09D	56216136	56220185		SoZg.09F021990.1	SoLRR-RLK278-6	Chr09F	55591707	55595761
SoZg.09D023230.1	SoLRR-RLK278-4	Chr09D	56216136	56220185		SoZg.09G018220.1	SoLRR-RLK278-7	Chr09G	55171181	55176060
SoZg.09E020950.1	SoLRR-RLK278-5	Chr09E	57037528	57040780		SoZg.09G018250.1	SoLRR-RLK278-7a	Chr09G	55193550	55197596
SoZg.09F021990.1	SoLRR-RLK278-6	Chr09F	55591707	55595761		SoZg.09G018250.1	SoLRR-RLK278-7a	Chr09G	55193550	55197596
SoZg.09C008040.1	SoLRR-RLK279-3	Chr09C	19231143	19236332		SoZg.09D010870.1	SoLRR-RLK279-4	Chr09D	26444941	26450306
SoZg.09C008040.1	SoLRR-RLK279-3	Chr09C	19231143	19236332		SoZg.09F011330.1	SoLRR-RLK279-6	Chr09F	27404742	27410046
SoZg.09C008040.1	SoLRR-RLK279-3	Chr09C	19231143	19236332		SoZg.09H008190.1	SoLRR-RLK279-8	Chr09H	23441936	23447246
SoZg.09D010870.1	SoLRR-RLK279-4	Chr09D	26444941	26450306		SoZg.09F011330.1	SoLRR-RLK279-6	Chr09F	27404742	27410046
SoZg.09D010870.1	SoLRR-RLK279-4	Chr09D	26444941	26450306		SoZg.09H008190.1	SoLRR-RLK279-8	Chr09H	23441936	23447246
SoZg.09F011330.1	SoLRR-RLK279-6	Chr09F	27404742	27410046		SoZg.09H008190.1	SoLRR-RLK279-8	Chr09H	23441936	23447246
SoZg.09C021300.1	SoLRR-RLK280-3	Chr09C	54040797	54054931		SoZg.09F021970.1	SoLRR-RLK280-6a	Chr09F	55572111	55576168
SoZg.09C021300.1	SoLRR-RLK280-3	Chr09C	54040797	54054931		SoZg.09G018200.1	SoLRR-RLK280-7	Chr09G	55149458	55153515
SoZg.09F021950.1	SoLRR-RLK280-6	Chr09F	55511082	55525021		SoZg.09G018200.1	SoLRR-RLK280-7	Chr09G	55149458	55153515
SoZg.10A002650.1	SoLRR-RLK283-1	Chr10A	5490313	5496445		SoZg.10C002400.1	SoLRR-RLK283-3	Chr10C	6053319	6059746
SoZg.10A002650.1	SoLRR-RLK283-1	Chr10A	5490313	5496445		SoZg.10F002820.1	SoLRR-RLK283-6	Chr10F	5521327	5527460
SoZg.10A002650.1	SoLRR-RLK283-1	Chr10A	5490313	5496445		SoZg.10G001570.1	SoLRR-RLK283-7	Chr10G	4584646	4591239
SoZg.10A002650.1	SoLRR-RLK283-1	Chr10A	5490313	5496445		SoZg.10H002140.1	SoLRR-RLK283-8	Chr10H	4609613	4616190
SoZg.10B002480.1	SoLRR-RLK283-2	Chr10B	5568322	5575134		SoZg.10C002400.1	SoLRR-RLK283-3	Chr10C	6053319	6059746
SoZg.10B002480.1	SoLRR-RLK283-2	Chr10B	5568322	5575134		SoZg.10D002900.1	SoLRR-RLK283-4	Chr10D	6399646	6405917
SoZg.10B002480.1	SoLRR-RLK283-2	Chr10B	5568322	5575134		SoZg.10E002470.1	SoLRR-RLK283-5	Chr10E	5036104	5042484
SoZg.10B002480.1	SoLRR-RLK283-2	Chr10B	5568322	5575134		SoZg.10G001570.1	SoLRR-RLK283-7	Chr10G	4584646	4591239
SoZg.10B002480.1	SoLRR-RLK283-2	Chr10B	5568322	5575134		SoZg.10H002140.1	SoLRR-RLK283-8	Chr10H	4609613	4616190
SoZg.10C002400.1	SoLRR-RLK283-3	Chr10C	6053319	6059746		SoZg.10D002900.1	SoLRR-RLK283-4	Chr10D	6399646	6405917
SoZg.10C002400.1	SoLRR-RLK283-3	Chr10C	6053319	6059746		SoZg.10E002470.1	SoLRR-RLK283-5	Chr10E	5036104	5042484
SoZg.10C002400.1	SoLRR-RLK283-3	Chr10C	6053319	6059746		SoZg.10F002820.1	SoLRR-RLK283-6	Chr10F	5521327	5527460
SoZg.10C002400.1	SoLRR-RLK283-3	Chr10C	6053319	6059746		SoZg.10G001570.1	SoLRR-RLK283-7	Chr10G	4584646	4591239
SoZg.10C002400.1	SoLRR-RLK283-3	Chr10C	6053319	6059746		SoZg.10H002140.1	SoLRR-RLK283-8	Chr10H	4609613	4616190
SoZg.10D002900.1	SoLRR-RLK283-4	Chr10D	6399646	6405917		SoZg.10E002470.1	SoLRR-RLK283-5	Chr10E	5036104	5042484
SoZg.10D002900.1	SoLRR-RLK283-4	Chr10D	6399646	6405917		SoZg.10H002140.1	SoLRR-RLK283-8	Chr10H	4609613	4616190
SoZg.10E002470.1	SoLRR-RLK283-5	Chr10E	5036104	5042484		SoZg.10G001570.1	SoLRR-RLK283-7	Chr10G	4584646	4591239
SoZg.10E002470.1	SoLRR-RLK283-5	Chr10E	5036104	5042484		SoZg.10H002140.1	SoLRR-RLK283-8	Chr10H	4609613	4616190
SoZg.10F002820.1	SoLRR-RLK283-6	Chr10F	5521327	5527460		SoZg.10G001570.1	SoLRR-RLK283-7	Chr10G	4584646	4591239
SoZg.10F002820.1	SoLRR-RLK283-6	Chr10F	5521327	5527460		SoZg.10H002140.1	SoLRR-RLK283-8	Chr10H	4609613	4616190
SoZg.10G001570.1	SoLRR-RLK283-7	Chr10G	4584646	4591239		SoZg.10H002140.1	SoLRR-RLK283-8	Chr10H	4609613	4616190
SoZg.10A003080.1	SoLRR-RLK284-1	Chr10A	6966450	6971095		SoZg.10B003140.1	SoLRR-RLK284-2	Chr10B	6818709	6822577
SoZg.10A003080.1	SoLRR-RLK284-1	Chr10A	6966450	6971095		SoZg.10D003500.1	SoLRR-RLK284-4	Chr10D	8073811	8077543
SoZg.10A003080.1	SoLRR-RLK284-1	Chr10A	6966450	6971095		SoZg.10H002530.1	SoLRR-RLK284-8	Chr10H	5756679	5760547
SoZg.10B003140.1	SoLRR-RLK284-2	Chr10B	6818709	6822577		SoZg.10C002870.1	SoLRR-RLK284-3a	Chr10C	7542495	7546162
SoZg.10B003140.1	SoLRR-RLK284-2	Chr10B	6818709	6822577		SoZg.10D003500.1	SoLRR-RLK284-4	Chr10D	8073811	8077543
SoZg.10B003140.1	SoLRR-RLK284-2	Chr10B	6818709	6822577		SoZg.10E003020.1	SoLRR-RLK284-5	Chr10E	6482244	6486841
SoZg.10B003140.1	SoLRR-RLK284-2	Chr10B	6818709	6822577		SoZg.10F003360.1	SoLRR-RLK284-6	Chr10F	7123949	7128866
SoZg.10B003140.1	SoLRR-RLK284-2	Chr10B	6818709	6822577		SoZg.10H002530.1	SoLRR-RLK284-8	Chr10H	5756679	5760547
SoZg.10C002760.1	SoLRR-RLK284-3	Chr10C	7435694	7439547		SoZg.10D003500.1	SoLRR-RLK284-4	Chr10D	8073811	8077543
SoZg.10C002760.1	SoLRR-RLK284-3	Chr10C	7435694	7439547		SoZg.10E003020.1	SoLRR-RLK284-5	Chr10E	6482244	6486841
SoZg.10C002760.1	SoLRR-RLK284-3	Chr10C	7435694	7439547		SoZg.10F003360.1	SoLRR-RLK284-6	Chr10F	7123949	7128866
SoZg.10C002870.1	SoLRR-RLK284-3a	Chr10C	7542495	7546162		SoZg.10H002530.1	SoLRR-RLK284-8	Chr10H	5756679	5760547
SoZg.10D003500.1	SoLRR-RLK284-4	Chr10D	8073811	8077543		SoZg.10H002530.1	SoLRR-RLK284-8	Chr10H	5756679	5760547
SoZg.10E003020.1	SoLRR-RLK284-5	Chr10E	6482244	6486841		SoZg.10F003360.1	SoLRR-RLK284-6	Chr10F	7123949	7128866
SoZg.10E003020.1	SoLRR-RLK284-5	Chr10E	6482244	6486841		SoZg.10H002530.1	SoLRR-RLK284-8	Chr10H	5756679	5760547
SoZg.10F003360.1	SoLRR-RLK284-6	Chr10F	7123949	7128866		SoZg.10H002530.1	SoLRR-RLK284-8	Chr10H	5756679	5760547
SoZg.10A006100.1	SoLRR-RLK285-1	Chr10A	13765660	13771856		SoZg.10C007450.1	SoLRR-RLK285-3	Chr10C	16368919	16372440
SoZg.10A006100.1	SoLRR-RLK285-1	Chr10A	13765660	13771856		SoZg.10D008300.1	SoLRR-RLK285-4	Chr10D	15930550	15942218
SoZg.10A006100.1	SoLRR-RLK285-1	Chr10A	13765660	13771856		SoZg.10F007690.1	SoLRR-RLK285-6	Chr10F	15295759	15311121
SoZg.10A006100.1	SoLRR-RLK285-1	Chr10A	13765660	13771856		SoZg.10G004890.1	SoLRR-RLK285-7	Chr10G	11144797	11157592
SoZg.10C007450.1	SoLRR-RLK285-3	Chr10C	16368919	16372440		SoZg.10D008300.1	SoLRR-RLK285-4	Chr10D	15930550	15942218
SoZg.10C007450.1	SoLRR-RLK285-3	Chr10C	16368919	16372440		SoZg.10F007690.1	SoLRR-RLK285-6	Chr10F	15295759	15311121
SoZg.10C007450.1	SoLRR-RLK285-3	Chr10C	16368919	16372440		SoZg.10G004890.1	SoLRR-RLK285-7	Chr10G	11144797	11157592
SoZg.10D008300.1	SoLRR-RLK285-4	Chr10D	15930550	15942218		SoZg.10F007690.1	SoLRR-RLK285-6	Chr10F	15295759	15311121
SoZg.10D008300.1	SoLRR-RLK285-4	Chr10D	15930550	15942218		SoZg.10G004890.1	SoLRR-RLK285-7	Chr10G	11144797	11157592
SoZg.10F007690.1	SoLRR-RLK285-6	Chr10F	15295759	15311121		SoZg.10G004890.1	SoLRR-RLK285-7	Chr10G	11144797	11157592
SoZg.10A006120.1	SoLRR-RLK286-1	Chr10A	13811256	13814470		SoZg.10C007460.1	SoLRR-RLK286-3	Chr10C	16377877	16381100
SoZg.10A006120.1	SoLRR-RLK286-1	Chr10A	13811256	13814470		SoZg.10D008310.1	SoLRR-RLK286-4	Chr10D	15947915	15951138
SoZg.10A006120.1	SoLRR-RLK286-1	Chr10A	13811256	13814470		SoZg.10E007710.1	SoLRR-RLK286-5	Chr10E	14741853	14745076
SoZg.10A006120.1	SoLRR-RLK286-1	Chr10A	13811256	13814470		SoZg.10F007700.1	SoLRR-RLK286-6	Chr10F	15317576	15320782
SoZg.10A006120.1	SoLRR-RLK286-1	Chr10A	13811256	13814470		SoZg.10G004900.1	SoLRR-RLK286-7	Chr10G	11164136	11167359
SoZg.10C007460.1	SoLRR-RLK286-3	Chr10C	16377877	16381100		SoZg.10D008310.1	SoLRR-RLK286-4	Chr10D	15947915	15951138
SoZg.10C007460.1	SoLRR-RLK286-3	Chr10C	16377877	16381100		SoZg.10E007710.1	SoLRR-RLK286-5	Chr10E	14741853	14745076
SoZg.10C007460.1	SoLRR-RLK286-3	Chr10C	16377877	16381100		SoZg.10F007700.1	SoLRR-RLK286-6	Chr10F	15317576	15320782
SoZg.10C007460.1	SoLRR-RLK286-3	Chr10C	16377877	16381100		SoZg.10G004900.1	SoLRR-RLK286-7	Chr10G	11164136	11167359
SoZg.10D008310.1	SoLRR-RLK286-4	Chr10D	15947915	15951138		SoZg.10E007710.1	SoLRR-RLK286-5	Chr10E	14741853	14745076
SoZg.10D008310.1	SoLRR-RLK286-4	Chr10D	15947915	15951138		SoZg.10G004900.1	SoLRR-RLK286-7	Chr10G	11164136	11167359
SoZg.10E007710.1	SoLRR-RLK286-5	Chr10E	14741853	14745076		SoZg.10F007700.1	SoLRR-RLK286-6	Chr10F	15317576	15320782
SoZg.10E007710.1	SoLRR-RLK286-5	Chr10E	14741853	14745076		SoZg.10G004900.1	SoLRR-RLK286-7	Chr10G	11164136	11167359
SoZg.10F007700.1	SoLRR-RLK286-6	Chr10F	15317576	15320782		SoZg.10G004900.1	SoLRR-RLK286-7	Chr10G	11164136	11167359
SoZg.10A006130.1	SoLRR-RLK287-1	Chr10A	13819942	13823065		SoZg.10C007470.1	SoLRR-RLK287-3	Chr10C	16386855	16389969
SoZg.10A006130.1	SoLRR-RLK287-1	Chr10A	13819942	13823065		SoZg.10D008320.1	SoLRR-RLK287-4	Chr10D	15956525	15959642
SoZg.10A006130.1	SoLRR-RLK287-1	Chr10A	13819942	13823065		SoZg.10E007720.1	SoLRR-RLK287-5	Chr10E	14750275	14753406
SoZg.10A006130.1	SoLRR-RLK287-1	Chr10A	13819942	13823065		SoZg.10F007710.1	SoLRR-RLK287-6	Chr10F	15326058	15329163
SoZg.10A006130.1	SoLRR-RLK287-1	Chr10A	13819942	13823065		SoZg.10G004920.1	SoLRR-RLK287-7	Chr10G	11176302	11179419
SoZg.10C007470.1	SoLRR-RLK287-3	Chr10C	16386855	16389969		SoZg.10D008320.1	SoLRR-RLK287-4	Chr10D	15956525	15959642
SoZg.10C007470.1	SoLRR-RLK287-3	Chr10C	16386855	16389969		SoZg.10F007710.1	SoLRR-RLK287-6	Chr10F	15326058	15329163
SoZg.10C007470.1	SoLRR-RLK287-3	Chr10C	16386855	16389969		SoZg.10G004920.1	SoLRR-RLK287-7	Chr10G	11176302	11179419
SoZg.10D008320.1	SoLRR-RLK287-4	Chr10D	15956525	15959642		SoZg.10E007720.1	SoLRR-RLK287-5	Chr10E	14750275	14753406
SoZg.10D008320.1	SoLRR-RLK287-4	Chr10D	15956525	15959642		SoZg.10F007710.1	SoLRR-RLK287-6	Chr10F	15326058	15329163
SoZg.10D008320.1	SoLRR-RLK287-4	Chr10D	15956525	15959642		SoZg.10G004920.1	SoLRR-RLK287-7	Chr10G	11176302	11179419
SoZg.10E007720.1	SoLRR-RLK287-5	Chr10E	14750275	14753406		SoZg.10F007710.1	SoLRR-RLK287-6	Chr10F	15326058	15329163
SoZg.10E007720.1	SoLRR-RLK287-5	Chr10E	14750275	14753406		SoZg.10G004920.1	SoLRR-RLK287-7	Chr10G	11176302	11179419
SoZg.10F007710.1	SoLRR-RLK287-6	Chr10F	15326058	15329163		SoZg.10G004920.1	SoLRR-RLK287-7	Chr10G	11176302	11179419
SoZg.10A006790.1	SoLRR-RLK288-1	Chr10A	15361013	15363145		SoZg.10B008700.1	SoLRR-RLK288-2	Chr10B	18509418	18511550
SoZg.10A006790.1	SoLRR-RLK288-1	Chr10A	15361013	15363145		SoZg.10C008480.1	SoLRR-RLK288-3	Chr10C	18477399	18479342
SoZg.10A006790.1	SoLRR-RLK288-1	Chr10A	15361013	15363145		SoZg.10D009080.1	SoLRR-RLK288-4	Chr10D	17474199	17476331
SoZg.10A006790.1	SoLRR-RLK288-1	Chr10A	15361013	15363145		SoZg.10E008340.1	SoLRR-RLK288-5	Chr10E	15950244	15952376
SoZg.10A006790.1	SoLRR-RLK288-1	Chr10A	15361013	15363145		SoZg.10F008840.1	SoLRR-RLK288-6	Chr10F	17581631	17583763
SoZg.10A006790.1	SoLRR-RLK288-1	Chr10A	15361013	15363145		SoZg.10G005180.1	SoLRR-RLK288-7	Chr10G	11663032	11669292
SoZg.10A006790.1	SoLRR-RLK288-1	Chr10A	15361013	15363145		SoZg.10H007600.1	SoLRR-RLK288-8	Chr10H	15227313	15229445
SoZg.10B008700.1	SoLRR-RLK288-2	Chr10B	18509418	18511550		SoZg.10D009080.1	SoLRR-RLK288-4	Chr10D	17474199	17476331
SoZg.10B008700.1	SoLRR-RLK288-2	Chr10B	18509418	18511550		SoZg.10E008340.1	SoLRR-RLK288-5	Chr10E	15950244	15952376
SoZg.10B008700.1	SoLRR-RLK288-2	Chr10B	18509418	18511550		SoZg.10H007600.1	SoLRR-RLK288-8	Chr10H	15227313	15229445
SoZg.10C008480.1	SoLRR-RLK288-3	Chr10C	18477399	18479342		SoZg.10D009080.1	SoLRR-RLK288-4	Chr10D	17474199	17476331
SoZg.10C008480.1	SoLRR-RLK288-3	Chr10C	18477399	18479342		SoZg.10H007600.1	SoLRR-RLK288-8	Chr10H	15227313	15229445
SoZg.10C008490.1	SoLRR-RLK288-3a	Chr10C	18483792	18485921		SoZg.10F008840.1	SoLRR-RLK288-6	Chr10F	17581631	17583763
SoZg.10D009080.1	SoLRR-RLK288-4	Chr10D	17474199	17476331		SoZg.10E008340.1	SoLRR-RLK288-5	Chr10E	15950244	15952376
SoZg.10D009080.1	SoLRR-RLK288-4	Chr10D	17474199	17476331		SoZg.10F008840.1	SoLRR-RLK288-6	Chr10F	17581631	17583763
SoZg.10D009080.1	SoLRR-RLK288-4	Chr10D	17474199	17476331		SoZg.10H007600.1	SoLRR-RLK288-8	Chr10H	15227313	15229445
SoZg.10E008340.1	SoLRR-RLK288-5	Chr10E	15950244	15952376		SoZg.10F008840.1	SoLRR-RLK288-6	Chr10F	17581631	17583763
SoZg.10E008340.1	SoLRR-RLK288-5	Chr10E	15950244	15952376		SoZg.10H007600.1	SoLRR-RLK288-8	Chr10H	15227313	15229445
SoZg.10F008840.1	SoLRR-RLK288-6	Chr10F	17581631	17583763		SoZg.10H007600.1	SoLRR-RLK288-8	Chr10H	15227313	15229445
SoZg.10A007060.1	SoLRR-RLK289-1	Chr10A	16197713	16204751		SoZg.10D009280.1	SoLRR-RLK289-4	Chr10D	18183919	18191217
SoZg.10A007060.1	SoLRR-RLK289-1	Chr10A	16197713	16204751		SoZg.10H024310.1	SoLRR-RLK289-8	Chr10H	62456323	62468764
SoZg.10B012720.1	SoLRR-RLK289-2a	Chr10B	28780340	28783794		SoZg.10H010980.1	SoLRR-RLK290-8	Chr10H	23075439	23078886
SoZg.10B012720.1	SoLRR-RLK289-2a	Chr10B	28780340	28783794		SoZg.10G008850.1	SoLRR-RLK309-1	Chr10G	21034099	21037346
SoZg.10C005710.1	SoLRR-RLK289-3	Chr10C	12900814	12908540		SoZg.10D009280.1	SoLRR-RLK289-4	Chr10D	18183919	18191217
SoZg.10A010560.1	SoLRR-RLK290-1	Chr10A	25872882	25876317		SoZg.10E013780.1	SoLRR-RLK290-5	Chr10E	28903332	28906787
SoZg.10A010560.1	SoLRR-RLK290-1	Chr10A	25872882	25876317		SoZg.10F012540.1	SoLRR-RLK290-6	Chr10F	26473729	26477185
SoZg.10E013780.1	SoLRR-RLK290-5	Chr10E	28903332	28906787		SoZg.10F012540.1	SoLRR-RLK290-6	Chr10F	26473729	26477185
SoZg.10E013780.1	SoLRR-RLK290-5	Chr10E	28903332	28906787		SoZg.10G008850.1	SoLRR-RLK309-1	Chr10G	21034099	21037346
SoZg.10F012540.1	SoLRR-RLK290-6	Chr10F	26473729	26477185		SoZg.10G008850.1	SoLRR-RLK309-1	Chr10G	21034099	21037346
SoZg.10A014640.1	SoLRR-RLK291-1	Chr10A	43674618	43677270		SoZg.10C016160.1	SoLRR-RLK291-3	Chr10C	43011116	43013519
SoZg.10A014640.1	SoLRR-RLK291-1	Chr10A	43674618	43677270		SoZg.10F016300.1	SoLRR-RLK291-6	Chr10F	40298197	40300598
SoZg.10A014640.1	SoLRR-RLK291-1	Chr10A	43674618	43677270		SoZg.10G013100.1	SoLRR-RLK291-7a	Chr10G	37871862	37874265
SoZg.10A014640.1	SoLRR-RLK291-1	Chr10A	43674618	43677270		SoZg.10H015030.1	SoLRR-RLK291-8	Chr10H	41170724	41173125
SoZg.10C016160.1	SoLRR-RLK291-3	Chr10C	43011116	43013519		SoZg.10D016530.1	SoLRR-RLK291-4	Chr10D	39627179	39629564
SoZg.10C016160.1	SoLRR-RLK291-3	Chr10C	43011116	43013519		SoZg.10E017670.1	SoLRR-RLK291-5	Chr10E	43121357	43123982
SoZg.10C016160.1	SoLRR-RLK291-3	Chr10C	43011116	43013519		SoZg.10F016300.1	SoLRR-RLK291-6	Chr10F	40298197	40300598
SoZg.10C016160.1	SoLRR-RLK291-3	Chr10C	43011116	43013519		SoZg.10G013100.1	SoLRR-RLK291-7a	Chr10G	37871862	37874265
SoZg.10C016160.1	SoLRR-RLK291-3	Chr10C	43011116	43013519		SoZg.10H015030.1	SoLRR-RLK291-8	Chr10H	41170724	41173125
SoZg.10D016530.1	SoLRR-RLK291-4	Chr10D	39627179	39629564		SoZg.10F016300.1	SoLRR-RLK291-6	Chr10F	40298197	40300598
SoZg.10D016530.1	SoLRR-RLK291-4	Chr10D	39627179	39629564		SoZg.10G013100.1	SoLRR-RLK291-7a	Chr10G	37871862	37874265
SoZg.10E017670.1	SoLRR-RLK291-5	Chr10E	43121357	43123982		SoZg.10G013100.1	SoLRR-RLK291-7a	Chr10G	37871862	37874265
SoZg.10F016300.1	SoLRR-RLK291-6	Chr10F	40298197	40300598		SoZg.10G013100.1	SoLRR-RLK291-7a	Chr10G	37871862	37874265
SoZg.10F016300.1	SoLRR-RLK291-6	Chr10F	40298197	40300598		SoZg.10H015030.1	SoLRR-RLK291-8	Chr10H	41170724	41173125
SoZg.10G013100.1	SoLRR-RLK291-7a	Chr10G	37871862	37874265		SoZg.10H015030.1	SoLRR-RLK291-8	Chr10H	41170724	41173125
SoZg.10A015620.1	SoLRR-RLK292-1	Chr10A	47314000	47317516		SoZg.10B016750.1	SoLRR-RLK292-2	Chr10B	47584286	47587737
SoZg.10A015620.1	SoLRR-RLK292-1	Chr10A	47314000	47317516		SoZg.10E018340.1	SoLRR-RLK292-5	Chr10E	45329919	45333431
SoZg.10A015620.1	SoLRR-RLK292-1	Chr10A	47314000	47317516		SoZg.10F016980.1	SoLRR-RLK292-6	Chr10F	41984613	41987777
SoZg.10A015620.1	SoLRR-RLK292-1	Chr10A	47314000	47317516		SoZg.10G014080.1	SoLRR-RLK292-7	Chr10G	40364716	40368186
SoZg.10B016750.1	SoLRR-RLK292-2	Chr10B	47584286	47587737		SoZg.10G014080.1	SoLRR-RLK292-7	Chr10G	40364716	40368186
SoZg.10B016750.1	SoLRR-RLK292-2	Chr10B	47584286	47587737		SoZg.10H015400.1	SoLRR-RLK292-8	Chr10H	42226570	42229898
SoZg.10E018340.1	SoLRR-RLK292-5	Chr10E	45329919	45333431		SoZg.10G014080.1	SoLRR-RLK292-7	Chr10G	40364716	40368186
SoZg.10E018340.1	SoLRR-RLK292-5	Chr10E	45329919	45333431		SoZg.10H015720.1	SoLRR-RLK293-8	Chr10H	43064448	43067708
SoZg.10F016980.1	SoLRR-RLK292-6	Chr10F	41984613	41987777		SoZg.10G014080.1	SoLRR-RLK292-7	Chr10G	40364716	40368186
SoZg.10A015630.1	SoLRR-RLK293-1	Chr10A	47529565	47533334		SoZg.10C016860.1	SoLRR-RLK293-3	Chr10C	44764301	44767821
SoZg.10A015630.1	SoLRR-RLK293-1	Chr10A	47529565	47533334		SoZg.10E018360.1	SoLRR-RLK293-5	Chr10E	45508433	45511111
SoZg.10A015630.1	SoLRR-RLK293-1	Chr10A	47529565	47533334		SoZg.10G014090.1	SoLRR-RLK293-7	Chr10G	40580235	40584004
SoZg.10A015630.1	SoLRR-RLK293-1	Chr10A	47529565	47533334		SoZg.10H015720.1	SoLRR-RLK293-8	Chr10H	43064448	43067708
SoZg.10C016860.1	SoLRR-RLK293-3	Chr10C	44764301	44767821		SoZg.10E018360.1	SoLRR-RLK293-5	Chr10E	45508433	45511111
SoZg.10C016860.1	SoLRR-RLK293-3	Chr10C	44764301	44767821		SoZg.10G014090.1	SoLRR-RLK293-7	Chr10G	40580235	40584004
SoZg.10C016860.1	SoLRR-RLK293-3	Chr10C	44764301	44767821		SoZg.10H015720.1	SoLRR-RLK293-8	Chr10H	43064448	43067708
SoZg.10E018360.1	SoLRR-RLK293-5	Chr10E	45508433	45511111		SoZg.10G014090.1	SoLRR-RLK293-7	Chr10G	40580235	40584004
SoZg.10G014090.1	SoLRR-RLK293-7	Chr10G	40580235	40584004		SoZg.10H015720.1	SoLRR-RLK293-8	Chr10H	43064448	43067708
SoZg.10A016490.1	SoLRR-RLK294-1	Chr10A	49933643	49938245		SoZg.10C017800.1	SoLRR-RLK294-3	Chr10C	47128645	47133369
SoZg.10A016490.1	SoLRR-RLK294-1	Chr10A	49933643	49938245		SoZg.10D017840.1	SoLRR-RLK294-4	Chr10D	44586146	44591198
SoZg.10A016490.1	SoLRR-RLK294-1	Chr10A	49933643	49938245		SoZg.10E019240.1	SoLRR-RLK294-5	Chr10E	48852024	48856682
SoZg.10A016490.1	SoLRR-RLK294-1	Chr10A	49933643	49938245		SoZg.10G015320.1	SoLRR-RLK294-7	Chr10G	44594365	44599067
SoZg.10A016490.1	SoLRR-RLK294-1	Chr10A	49933643	49938245		SoZg.10H016540.1	SoLRR-RLK294-8a	Chr10H	45523391	45528586
SoZg.10C017800.1	SoLRR-RLK294-3	Chr10C	47128645	47133369		SoZg.10D017840.1	SoLRR-RLK294-4	Chr10D	44586146	44591198
SoZg.10C017800.1	SoLRR-RLK294-3	Chr10C	47128645	47133369		SoZg.10E019240.1	SoLRR-RLK294-5	Chr10E	48852024	48856682
SoZg.10C017800.1	SoLRR-RLK294-3	Chr10C	47128645	47133369		SoZg.10G015320.1	SoLRR-RLK294-7	Chr10G	44594365	44599067
SoZg.10C017800.1	SoLRR-RLK294-3	Chr10C	47128645	47133369		SoZg.10H016540.1	SoLRR-RLK294-8a	Chr10H	45523391	45528586
SoZg.10D017840.1	SoLRR-RLK294-4	Chr10D	44586146	44591198		SoZg.10G015320.1	SoLRR-RLK294-7	Chr10G	44594365	44599067
SoZg.10D017840.1	SoLRR-RLK294-4	Chr10D	44586146	44591198		SoZg.10H016540.1	SoLRR-RLK294-8a	Chr10H	45523391	45528586
SoZg.10E019240.1	SoLRR-RLK294-5	Chr10E	48852024	48856682		SoZg.10G015320.1	SoLRR-RLK294-7	Chr10G	44594365	44599067
SoZg.10E019240.1	SoLRR-RLK294-5	Chr10E	48852024	48856682		SoZg.10H016540.1	SoLRR-RLK294-8a	Chr10H	45523391	45528586
SoZg.10G015320.1	SoLRR-RLK294-7	Chr10G	44594365	44599067		SoZg.10H016540.1	SoLRR-RLK294-8a	Chr10H	45523391	45528586
SoZg.10A016510.1	SoLRR-RLK295-1	Chr10A	49946319	49949973		SoZg.10C017820.1	SoLRR-RLK295-3	Chr10C	47153728	47157383
SoZg.10A016510.1	SoLRR-RLK295-1	Chr10A	49946319	49949973		SoZg.10D017880.1	SoLRR-RLK295-4	Chr10D	44622513	44626168
SoZg.10A016510.1	SoLRR-RLK295-1	Chr10A	49946319	49949973		SoZg.10E019260.1	SoLRR-RLK295-5	Chr10E	48866327	48869982
SoZg.10C017820.1	SoLRR-RLK295-3	Chr10C	47153728	47157383		SoZg.10D017880.1	SoLRR-RLK295-4	Chr10D	44622513	44626168
SoZg.10C017820.1	SoLRR-RLK295-3	Chr10C	47153728	47157383		SoZg.10E019260.1	SoLRR-RLK295-5	Chr10E	48866327	48869982
SoZg.10C017820.1	SoLRR-RLK295-3	Chr10C	47153728	47157383		SoZg.10H016560.1	SoLRR-RLK295-8	Chr10H	45548840	45552495
SoZg.10D017880.1	SoLRR-RLK295-4	Chr10D	44622513	44626168		SoZg.10E019260.1	SoLRR-RLK295-5	Chr10E	48866327	48869982
SoZg.10D017880.1	SoLRR-RLK295-4	Chr10D	44622513	44626168		SoZg.10G015350.1	SoLRR-RLK295-7	Chr10G	44619421	44623076
SoZg.10D017880.1	SoLRR-RLK295-4	Chr10D	44622513	44626168		SoZg.10H016560.1	SoLRR-RLK295-8	Chr10H	45548840	45552495
SoZg.10E019260.1	SoLRR-RLK295-5	Chr10E	48866327	48869982		SoZg.10G015350.1	SoLRR-RLK295-7	Chr10G	44619421	44623076
SoZg.10E019260.1	SoLRR-RLK295-5	Chr10E	48866327	48869982		SoZg.10H016560.1	SoLRR-RLK295-8	Chr10H	45548840	45552495
SoZg.10G015350.1	SoLRR-RLK295-7	Chr10G	44619421	44623076		SoZg.10H016560.1	SoLRR-RLK295-8	Chr10H	45548840	45552495
SoZg.10A018320.1	SoLRR-RLK296-1	Chr10A	53957948	53968618		SoZg.10B019270.1	SoLRR-RLK296-2	Chr10B	55694849	55700386
SoZg.10A018320.1	SoLRR-RLK296-1	Chr10A	53957948	53968618		SoZg.10E022210.1	SoLRR-RLK296-5	Chr10E	55444550	55455463
SoZg.10A018320.1	SoLRR-RLK296-1	Chr10A	53957948	53968618		SoZg.10G017600.1	SoLRR-RLK296-7	Chr10G	50089767	50095309
SoZg.10B019270.1	SoLRR-RLK296-2	Chr10B	55694849	55700386		SoZg.10C020230.1	SoLRR-RLK296-3	Chr10C	52664911	52675836
SoZg.10B019270.1	SoLRR-RLK296-2	Chr10B	55694849	55700386		SoZg.10D020070.1	SoLRR-RLK296-4	Chr10D	49136914	49142481
SoZg.10B019270.1	SoLRR-RLK296-2	Chr10B	55694849	55700386		SoZg.10G017600.1	SoLRR-RLK296-7	Chr10G	50089767	50095309
SoZg.10B019270.1	SoLRR-RLK296-2	Chr10B	55694849	55700386		SoZg.10H018730.1	SoLRR-RLK296-8	Chr10H	50445856	50451584
SoZg.10C020230.1	SoLRR-RLK296-3	Chr10C	52664911	52675836		SoZg.10D020070.1	SoLRR-RLK296-4	Chr10D	49136914	49142481
SoZg.10C020230.1	SoLRR-RLK296-3	Chr10C	52664911	52675836		SoZg.10G017600.1	SoLRR-RLK296-7	Chr10G	50089767	50095309
SoZg.10D020070.1	SoLRR-RLK296-4	Chr10D	49136914	49142481		SoZg.10E022210.1	SoLRR-RLK296-5	Chr10E	55444550	55455463
SoZg.10D020070.1	SoLRR-RLK296-4	Chr10D	49136914	49142481		SoZg.10G017600.1	SoLRR-RLK296-7	Chr10G	50089767	50095309
SoZg.10D020070.1	SoLRR-RLK296-4	Chr10D	49136914	49142481		SoZg.10H018730.1	SoLRR-RLK296-8	Chr10H	50445856	50451584
SoZg.10G017600.1	SoLRR-RLK296-7	Chr10G	50089767	50095309		SoZg.10H018730.1	SoLRR-RLK296-8	Chr10H	50445856	50451584
SoZg.10A023330.1	SoLRR-RLK297-1	Chr10A	66241673	66246240		SoZg.10C026700.1	SoLRR-RLK297-3	Chr10C	66572440	66577177
SoZg.10A023330.1	SoLRR-RLK297-1	Chr10A	66241673	66246240		SoZg.10F027720.1	SoLRR-RLK297-6	Chr10F	64990648	64995407
SoZg.10A023330.1	SoLRR-RLK297-1	Chr10A	66241673	66246240		SoZg.10G024780.1	SoLRR-RLK297-7	Chr10G	65828899	65833964
SoZg.10A023330.1	SoLRR-RLK297-1	Chr10A	66241673	66246240		SoZg.10H026140.1	SoLRR-RLK297-8	Chr10H	65450598	65455704
SoZg.10C026700.1	SoLRR-RLK297-3	Chr10C	66572440	66577177		SoZg.10F027720.1	SoLRR-RLK297-6	Chr10F	64990648	64995407
SoZg.10C026700.1	SoLRR-RLK297-3	Chr10C	66572440	66577177		SoZg.10G024780.1	SoLRR-RLK297-7	Chr10G	65828899	65833964
SoZg.10C026700.1	SoLRR-RLK297-3	Chr10C	66572440	66577177		SoZg.10H026140.1	SoLRR-RLK297-8	Chr10H	65450598	65455704
SoZg.10F027720.1	SoLRR-RLK297-6	Chr10F	64990648	64995407		SoZg.10H026140.1	SoLRR-RLK297-8	Chr10H	65450598	65455704
SoZg.10G024780.1	SoLRR-RLK297-7	Chr10G	65828899	65833964		SoZg.10H026140.1	SoLRR-RLK297-8	Chr10H	65450598	65455704
SoZg.10B017510.1	SoLRR-RLK299-2	Chr10B	50560395	50564291		SoZg.10D017920.1	SoLRR-RLK299-4	Chr10D	44769033	44772929
SoZg.10B017510.1	SoLRR-RLK299-2	Chr10B	50560395	50564291		SoZg.10E019580.1	SoLRR-RLK299-5	Chr10E	49662319	49666450
SoZg.10D017920.1	SoLRR-RLK299-4	Chr10D	44769033	44772929		SoZg.10E019580.1	SoLRR-RLK299-5	Chr10E	49662319	49666450
SoZg.10B020750.1	SoLRR-RLK301-2	Chr10B	59413697	59421675		SoZg.10C021760.1	SoLRR-RLK301-3	Chr10C	55676454	55684835
SoZg.10B020750.1	SoLRR-RLK301-2	Chr10B	59413697	59421675		SoZg.10D022060.1	SoLRR-RLK301-4	Chr10D	52726673	52735006
SoZg.10B020750.1	SoLRR-RLK301-2	Chr10B	59413697	59421675		SoZg.10E024610.1	SoLRR-RLK301-5	Chr10E	59981633	59990010
SoZg.10B020750.1	SoLRR-RLK301-2	Chr10B	59413697	59421675		SoZg.10G019050.1	SoLRR-RLK301-7	Chr10G	53522869	53532715
SoZg.10B020750.1	SoLRR-RLK301-2	Chr10B	59413697	59421675		SoZg.10H020290.1	SoLRR-RLK301-8	Chr10H	53493399	53502394
SoZg.10C021760.1	SoLRR-RLK301-3	Chr10C	55676454	55684835		SoZg.10D022060.1	SoLRR-RLK301-4	Chr10D	52726673	52735006
SoZg.10C021760.1	SoLRR-RLK301-3	Chr10C	55676454	55684835		SoZg.10E024610.1	SoLRR-RLK301-5	Chr10E	59981633	59990010
SoZg.10C021760.1	SoLRR-RLK301-3	Chr10C	55676454	55684835		SoZg.10H020290.1	SoLRR-RLK301-8	Chr10H	53493399	53502394
SoZg.10D022060.1	SoLRR-RLK301-4	Chr10D	52726673	52735006		SoZg.10E024610.1	SoLRR-RLK301-5	Chr10E	59981633	59990010
SoZg.10D022060.1	SoLRR-RLK301-4	Chr10D	52726673	52735006		SoZg.10G019050.1	SoLRR-RLK301-7	Chr10G	53522869	53532715
SoZg.10D022060.1	SoLRR-RLK301-4	Chr10D	52726673	52735006		SoZg.10H020290.1	SoLRR-RLK301-8	Chr10H	53493399	53502394
SoZg.10E024610.1	SoLRR-RLK301-5	Chr10E	59981633	59990010		SoZg.10G019050.1	SoLRR-RLK301-7	Chr10G	53522869	53532715
SoZg.10E024610.1	SoLRR-RLK301-5	Chr10E	59981633	59990010		SoZg.10H020290.1	SoLRR-RLK301-8	Chr10H	53493399	53502394
SoZg.10G019050.1	SoLRR-RLK301-7	Chr10G	53522869	53532715		SoZg.10H020290.1	SoLRR-RLK301-8	Chr10H	53493399	53502394
SoZg.10B020880.1	SoLRR-RLK302-2	Chr10B	59664990	59670601		SoZg.10C021920.1	SoLRR-RLK302-3	Chr10C	55957815	55964483
SoZg.10B020880.1	SoLRR-RLK302-2	Chr10B	59664990	59670601		SoZg.10D022190.1	SoLRR-RLK302-4	Chr10D	52901606	52915749
SoZg.10B020880.1	SoLRR-RLK302-2	Chr10B	59664990	59670601		SoZg.10E024780.1	SoLRR-RLK302-5	Chr10E	60202512	60209206
SoZg.10B020880.1	SoLRR-RLK302-2	Chr10B	59664990	59670601		SoZg.10G019240.1	SoLRR-RLK302-7	Chr10G	53768074	53774730
SoZg.10C021920.1	SoLRR-RLK302-3	Chr10C	55957815	55964483		SoZg.10D022190.1	SoLRR-RLK302-4	Chr10D	52901606	52915749
SoZg.10C021920.1	SoLRR-RLK302-3	Chr10C	55957815	55964483		SoZg.10G019240.1	SoLRR-RLK302-7	Chr10G	53768074	53774730
SoZg.10D022190.1	SoLRR-RLK302-4	Chr10D	52901606	52915749		SoZg.10E024780.1	SoLRR-RLK302-5	Chr10E	60202512	60209206
SoZg.10D022190.1	SoLRR-RLK302-4	Chr10D	52901606	52915749		SoZg.10G019240.1	SoLRR-RLK302-7	Chr10G	53768074	53774730
SoZg.10E024780.1	SoLRR-RLK302-5	Chr10E	60202512	60209206		SoZg.10G019240.1	SoLRR-RLK302-7	Chr10G	53768074	53774730
SoZg.06F002990.1	SoLRR-RLK30-6	Chr06F	9866069	9871385		SoZg.06H002980.1	SoLRR-RLK30-8	Chr06H	9252847	9258162
SoZg.10D025880.1	SoLRR-RLK307-4	Chr10D	60451721	60454897		SoZg.10F024600.1	SoLRR-RLK307-6	Chr10F	60451703	60454879
SoZg.10D025880.1	SoLRR-RLK307-4	Chr10D	60451721	60454897		SoZg.10G011760.1	SoLRR-RLK307-7	Chr10G	33425443	33428619
SoZg.10D025880.1	SoLRR-RLK307-4	Chr10D	60451721	60454897		SoZg.10H023270.1	SoLRR-RLK307-8	Chr10H	60716640	60720202
SoZg.10F024600.1	SoLRR-RLK307-6	Chr10F	60451703	60454879		SoZg.10G011760.1	SoLRR-RLK307-7	Chr10G	33425443	33428619
SoZg.10F024600.1	SoLRR-RLK307-6	Chr10F	60451703	60454879		SoZg.10H023270.1	SoLRR-RLK307-8	Chr10H	60716640	60720202
SoZg.10G011760.1	SoLRR-RLK307-7	Chr10G	33425443	33428619		SoZg.10H023270.1	SoLRR-RLK307-8	Chr10H	60716640	60720202
SoZg.10G008850.1	SoLRR-RLK309-1	Chr10G	21034099	21037346		SoZg.10H010980.1	SoLRR-RLK290-8	Chr10H	23075439	23078886
SoZg.01A009220.1	SoLRR-RLK3-1	Chr01A	14890687	14893875		SoZg.01B012370.1	SoLRR-RLK3-2	Chr01B	19962074	19967062
SoZg.01A009220.1	SoLRR-RLK3-1	Chr01A	14890687	14893875		SoZg.01B012210.1	SoLRR-RLK3-2a	Chr01B	19767463	19770651
SoZg.01A009220.1	SoLRR-RLK3-1	Chr01A	14890687	14893875		SoZg.01C009790.1	SoLRR-RLK3-3	Chr01C	16217912	16221100
SoZg.01A009220.1	SoLRR-RLK3-1	Chr01A	14890687	14893875		SoZg.01D008420.1	SoLRR-RLK3-4	Chr01D	14011548	14014736
SoZg.01A009220.1	SoLRR-RLK3-1	Chr01A	14890687	14893875		SoZg.01E009340.1	SoLRR-RLK3-5	Chr01E	16880877	16884065
SoZg.01A009220.1	SoLRR-RLK3-1	Chr01A	14890687	14893875		SoZg.01G009350.1	SoLRR-RLK3-7	Chr01G	13808227	13811415
SoZg.01A009220.1	SoLRR-RLK3-1	Chr01A	14890687	14893875		SoZg.01H007940.1	SoLRR-RLK3-8	Chr01H	14354758	14357946
SoZg.01F053750.1	SoLRR-RLK31-6	Chr01F	113731760	113734499		SoZg.02A008940.1	SoLRR-RLK37-1	Chr02A	21512321	21515295
SoZg.01F053750.1	SoLRR-RLK31-6	Chr01F	113731760	113734499		SoZg.02C009250.1	SoLRR-RLK37-3	Chr02C	21587494	21590233
SoZg.01F053750.1	SoLRR-RLK31-6	Chr01F	113731760	113734499		SoZg.02D009060.1	SoLRR-RLK37-4	Chr02D	20337817	20340556
SoZg.01F053760.1	SoLRR-RLK31-6a	Chr01F	113770366	113779008		SoZg.02A009000.1	SoLRR-RLK37-1c	Chr02A	21592024	21597153
SoZg.01F053760.1	SoLRR-RLK31-6a	Chr01F	113770366	113779008		SoZg.02D009070.1	SoLRR-RLK37-4a	Chr02D	20376423	20385065
SoZg.01F053760.1	SoLRR-RLK31-6a	Chr01F	113770366	113779008		SoZg.02B008290.1	SoLRR-RLK50-2	Chr02B	19146060	19154894
SoZg.01B012370.1	SoLRR-RLK3-2	Chr01B	19962074	19967062		SoZg.01E009340.1	SoLRR-RLK3-5	Chr01E	16880877	16884065
SoZg.01B012370.1	SoLRR-RLK3-2	Chr01B	19962074	19967062		SoZg.01H007940.1	SoLRR-RLK3-8	Chr01H	14354758	14357946
SoZg.01B012210.1	SoLRR-RLK3-2a	Chr01B	19767463	19770651		SoZg.01E009340.1	SoLRR-RLK3-5	Chr01E	16880877	16884065
SoZg.01B012210.1	SoLRR-RLK3-2a	Chr01B	19767463	19770651		SoZg.01H007940.1	SoLRR-RLK3-8	Chr01H	14354758	14357946
SoZg.01C009790.1	SoLRR-RLK3-3	Chr01C	16217912	16221100		SoZg.01D008420.1	SoLRR-RLK3-4	Chr01D	14011548	14014736
SoZg.01C009790.1	SoLRR-RLK3-3	Chr01C	16217912	16221100		SoZg.01G009350.1	SoLRR-RLK3-7	Chr01G	13808227	13811415
SoZg.01C009790.1	SoLRR-RLK3-3	Chr01C	16217912	16221100		SoZg.01H007940.1	SoLRR-RLK3-8	Chr01H	14354758	14357946
SoZg.02A001250.1	SoLRR-RLK33-1	Chr02A	2421737	2424165		SoZg.02C001070.1	SoLRR-RLK33-3	Chr02C	1982621	1985297
SoZg.02A001250.1	SoLRR-RLK33-1	Chr02A	2421737	2424165		SoZg.02E001240.1	SoLRR-RLK33-5	Chr02E	2264780	2267477
SoZg.02A001250.1	SoLRR-RLK33-1	Chr02A	2421737	2424165		SoZg.02G000830.1	SoLRR-RLK33-7	Chr02G	1791131	1793808
SoZg.02A001250.1	SoLRR-RLK33-1	Chr02A	2421737	2424165		SoZg.02H001530.1	SoLRR-RLK33-8	Chr02H	3714206	3716898
SoZg.02B001520.1	SoLRR-RLK33-2	Chr02B	2867139	2869901		SoZg.02C001070.1	SoLRR-RLK33-3	Chr02C	1982621	1985297
SoZg.02B001520.1	SoLRR-RLK33-2	Chr02B	2867139	2869901		SoZg.02E001240.1	SoLRR-RLK33-5	Chr02E	2264780	2267477
SoZg.02B001520.1	SoLRR-RLK33-2	Chr02B	2867139	2869901		SoZg.02G000830.1	SoLRR-RLK33-7	Chr02G	1791131	1793808
SoZg.02B001520.1	SoLRR-RLK33-2	Chr02B	2867139	2869901		SoZg.02H001530.1	SoLRR-RLK33-8	Chr02H	3714206	3716898
SoZg.02C001070.1	SoLRR-RLK33-3	Chr02C	1982621	1985297		SoZg.02E001240.1	SoLRR-RLK33-5	Chr02E	2264780	2267477
SoZg.02C001070.1	SoLRR-RLK33-3	Chr02C	1982621	1985297		SoZg.02G000830.1	SoLRR-RLK33-7	Chr02G	1791131	1793808
SoZg.02C001070.1	SoLRR-RLK33-3	Chr02C	1982621	1985297		SoZg.02H001530.1	SoLRR-RLK33-8	Chr02H	3714206	3716898
SoZg.02E001240.1	SoLRR-RLK33-5	Chr02E	2264780	2267477		SoZg.02G000830.1	SoLRR-RLK33-7	Chr02G	1791131	1793808
SoZg.02E001240.1	SoLRR-RLK33-5	Chr02E	2264780	2267477		SoZg.02H001530.1	SoLRR-RLK33-8	Chr02H	3714206	3716898
SoZg.02G000830.1	SoLRR-RLK33-7	Chr02G	1791131	1793808		SoZg.02H001530.1	SoLRR-RLK33-8	Chr02H	3714206	3716898
SoZg.01D008420.1	SoLRR-RLK3-4	Chr01D	14011548	14014736		SoZg.01G009350.1	SoLRR-RLK3-7	Chr01G	13808227	13811415
SoZg.01D008420.1	SoLRR-RLK3-4	Chr01D	14011548	14014736		SoZg.01H007940.1	SoLRR-RLK3-8	Chr01H	14354758	14357946
SoZg.02A003620.1	SoLRR-RLK34-1	Chr02A	8693014	8697822		SoZg.02B003600.1	SoLRR-RLK34-2	Chr02B	8326623	8331431
SoZg.02A003620.1	SoLRR-RLK34-1	Chr02A	8693014	8697822		SoZg.02D003550.1	SoLRR-RLK34-4	Chr02D	7562667	7567544
SoZg.02A003620.1	SoLRR-RLK34-1	Chr02A	8693014	8697822		SoZg.02E003270.1	SoLRR-RLK34-5	Chr02E	7052727	7056484
SoZg.02B003600.1	SoLRR-RLK34-2	Chr02B	8326623	8331431		SoZg.02D003550.1	SoLRR-RLK34-4	Chr02D	7562667	7567544
SoZg.02B003600.1	SoLRR-RLK34-2	Chr02B	8326623	8331431		SoZg.02E003270.1	SoLRR-RLK34-5	Chr02E	7052727	7056484
SoZg.02D003550.1	SoLRR-RLK34-4	Chr02D	7562667	7567544		SoZg.02E003270.1	SoLRR-RLK34-5	Chr02E	7052727	7056484
SoZg.01E009340.1	SoLRR-RLK3-5	Chr01E	16880877	16884065		SoZg.01H007940.1	SoLRR-RLK3-8	Chr01H	14354758	14357946
SoZg.02A004030.1	SoLRR-RLK35-1	Chr02A	9805532	9809044		SoZg.02B003930.1	SoLRR-RLK35-2	Chr02B	9417170	9420682
SoZg.02A004030.1	SoLRR-RLK35-1	Chr02A	9805532	9809044		SoZg.02F004100.1	SoLRR-RLK35-6	Chr02F	10121786	10125298
SoZg.02A004030.1	SoLRR-RLK35-1	Chr02A	9805532	9809044		SoZg.02H004740.1	SoLRR-RLK35-8	Chr02H	11407132	11411034
SoZg.02B003930.1	SoLRR-RLK35-2	Chr02B	9417170	9420682		SoZg.02H004740.1	SoLRR-RLK35-8	Chr02H	11407132	11411034
SoZg.02C003890.1	SoLRR-RLK35-3	Chr02C	8953242	8956754		SoZg.02H004740.1	SoLRR-RLK35-8	Chr02H	11407132	11411034
SoZg.02F004100.1	SoLRR-RLK35-6	Chr02F	10121786	10125298		SoZg.02H004740.1	SoLRR-RLK35-8	Chr02H	11407132	11411034
SoZg.02A005020.1	SoLRR-RLK36-1	Chr02A	12275374	12277111		SoZg.02D004750.1	SoLRR-RLK36-4	Chr02D	10998202	11001805
SoZg.02A005020.1	SoLRR-RLK36-1	Chr02A	12275374	12277111		SoZg.02E004820.1	SoLRR-RLK36-5	Chr02E	10261961	10263698
SoZg.02B004630.1	SoLRR-RLK36-2	Chr02B	11149369	11150979		SoZg.02D004750.1	SoLRR-RLK36-4	Chr02D	10998202	11001805
SoZg.02B004630.1	SoLRR-RLK36-2	Chr02B	11149369	11150979		SoZg.02G004810.1	SoLRR-RLK36-7	Chr02G	11560158	11561765
SoZg.02D004750.1	SoLRR-RLK36-4	Chr02D	10998202	11001805		SoZg.02E004820.1	SoLRR-RLK36-5	Chr02E	10261961	10263698
SoZg.02D004750.1	SoLRR-RLK36-4	Chr02D	10998202	11001805		SoZg.02G004810.1	SoLRR-RLK36-7	Chr02G	11560158	11561765
SoZg.01G009350.1	SoLRR-RLK3-7	Chr01G	13808227	13811415		SoZg.01H007940.1	SoLRR-RLK3-8	Chr01H	14354758	14357946
SoZg.02A008940.1	SoLRR-RLK37-1	Chr02A	21512321	21515295		SoZg.02C009250.1	SoLRR-RLK37-3	Chr02C	21587494	21590233
SoZg.02A008940.1	SoLRR-RLK37-1	Chr02A	21512321	21515295		SoZg.02D009060.1	SoLRR-RLK37-4	Chr02D	20337817	20340556
SoZg.02A009000.1	SoLRR-RLK37-1c	Chr02A	21592024	21597153		SoZg.02D009070.1	SoLRR-RLK37-4a	Chr02D	20376423	20385065
SoZg.02C009250.1	SoLRR-RLK37-3	Chr02C	21587494	21590233		SoZg.02D009060.1	SoLRR-RLK37-4	Chr02D	20337817	20340556
SoZg.02A009250.1	SoLRR-RLK38-1	Chr02A	22064706	22067901		SoZg.02B008660.1	SoLRR-RLK38-2c	Chr02B	19622973	19626087
SoZg.02A009250.1	SoLRR-RLK38-1	Chr02A	22064706	22067901		SoZg.02D009530.1	SoLRR-RLK38-4a	Chr02D	21422021	21425197
SoZg.02A009250.1	SoLRR-RLK38-1	Chr02A	22064706	22067901		SoZg.02E009400.1	SoLRR-RLK38-5	Chr02E	20494333	20497509
SoZg.02A009250.1	SoLRR-RLK38-1	Chr02A	22064706	22067901		SoZg.02F007370.1	SoLRR-RLK38-6	Chr02F	18831034	18834225
SoZg.02A009250.1	SoLRR-RLK38-1	Chr02A	22064706	22067901		SoZg.02G008490.1	SoLRR-RLK38-7	Chr02G	20108327	20111441
SoZg.02B008480.1	SoLRR-RLK38-2	Chr02B	19440333	19443524		SoZg.02F007370.1	SoLRR-RLK38-6	Chr02F	18831034	18834225
SoZg.02B008710.1	SoLRR-RLK38-2b	Chr02B	19688766	19691015		SoZg.02C009540.1	SoLRR-RLK38-3a	Chr02C	22233477	22250055
SoZg.02B008710.1	SoLRR-RLK38-2b	Chr02B	19688766	19691015		SoZg.02D009390.1	SoLRR-RLK38-4	Chr02D	21125384	21143282
SoZg.02B008710.1	SoLRR-RLK38-2b	Chr02B	19688766	19691015		SoZg.02G008530.1	SoLRR-RLK38-7b	Chr02G	20235417	20238507
SoZg.02B008660.1	SoLRR-RLK38-2c	Chr02B	19622973	19626087		SoZg.02D009530.1	SoLRR-RLK38-4a	Chr02D	21422021	21425197
SoZg.02B008660.1	SoLRR-RLK38-2c	Chr02B	19622973	19626087		SoZg.02G008490.1	SoLRR-RLK38-7	Chr02G	20108327	20111441
SoZg.02C009520.1	SoLRR-RLK38-3	Chr02C	22129433	22147331		SoZg.02D009390.1	SoLRR-RLK38-4	Chr02D	21125384	21143282
SoZg.02C009520.1	SoLRR-RLK38-3	Chr02C	22129433	22147331		SoZg.02G008510.1	SoLRR-RLK38-7d	Chr02G	20127843	20130358
SoZg.02C009540.1	SoLRR-RLK38-3a	Chr02C	22233477	22250055		SoZg.02G008590.1	SoLRR-RLK38-7a	Chr02G	20347425	20363984
SoZg.02C009540.1	SoLRR-RLK38-3a	Chr02C	22233477	22250055		SoZg.02G008530.1	SoLRR-RLK38-7b	Chr02G	20235417	20238507
SoZg.02D009530.1	SoLRR-RLK38-4a	Chr02D	21422021	21425197		SoZg.02E009400.1	SoLRR-RLK38-5	Chr02E	20494333	20497509
SoZg.02A015670.1	SoLRR-RLK39-1	Chr02A	37212146	37214705		SoZg.02C016940.1	SoLRR-RLK39-3	Chr02C	41023687	41026249
SoZg.02A015670.1	SoLRR-RLK39-1	Chr02A	37212146	37214705		SoZg.02D015780.1	SoLRR-RLK39-4	Chr02D	35813771	35816318
SoZg.02A015670.1	SoLRR-RLK39-1	Chr02A	37212146	37214705		SoZg.02E015410.1	SoLRR-RLK39-5	Chr02E	35274603	35277171
SoZg.02A015670.1	SoLRR-RLK39-1	Chr02A	37212146	37214705		SoZg.02F013630.1	SoLRR-RLK39-6	Chr02F	34148186	34150748
SoZg.02C016940.1	SoLRR-RLK39-3	Chr02C	41023687	41026249		SoZg.02F013630.1	SoLRR-RLK39-6	Chr02F	34148186	34150748
SoZg.02D015780.1	SoLRR-RLK39-4	Chr02D	35813771	35816318		SoZg.02E015410.1	SoLRR-RLK39-5	Chr02E	35274603	35277171
SoZg.02D015860.1	SoLRR-RLK39-4a	Chr02D	36025307	36027869		SoZg.02F013630.1	SoLRR-RLK39-6	Chr02F	34148186	34150748
SoZg.02E015410.1	SoLRR-RLK39-5	Chr02E	35274603	35277171		SoZg.02F013630.1	SoLRR-RLK39-6	Chr02F	34148186	34150748
SoZg.02A020860.1	SoLRR-RLK40-1	Chr02A	55722514	55732178		SoZg.02H017650.1	SoLRR-RLK40-8	Chr02H	52471557	52477609
SoZg.01A011420.1	SoLRR-RLK4-1	Chr01A	19098786	19102853		SoZg.01B014860.1	SoLRR-RLK4-2	Chr01B	24842266	24846104
SoZg.01A011420.1	SoLRR-RLK4-1	Chr01A	19098786	19102853		SoZg.01C012010.1	SoLRR-RLK4-3	Chr01C	20582422	20586260
SoZg.01A011420.1	SoLRR-RLK4-1	Chr01A	19098786	19102853		SoZg.01D010720.1	SoLRR-RLK4-4	Chr01D	18050278	18054345
SoZg.01A011420.1	SoLRR-RLK4-1	Chr01A	19098786	19102853		SoZg.01F010150.1	SoLRR-RLK4-6	Chr01F	17999255	18003322
SoZg.01A011420.1	SoLRR-RLK4-1	Chr01A	19098786	19102853		SoZg.01H010300.1	SoLRR-RLK4-8	Chr01H	18521619	18525686
SoZg.02A023840.1	SoLRR-RLK41-1	Chr02A	63544263	63548331		SoZg.02C023500.1	SoLRR-RLK41-3	Chr02C	61632712	61636849
SoZg.02A023840.1	SoLRR-RLK41-1	Chr02A	63544263	63548331		SoZg.02D022440.1	SoLRR-RLK41-4	Chr02D	57979531	57983388
SoZg.02A023840.1	SoLRR-RLK41-1	Chr02A	63544263	63548331		SoZg.02G020810.1	SoLRR-RLK41-7	Chr02G	57235473	57239762
SoZg.02A023840.1	SoLRR-RLK41-1	Chr02A	63544263	63548331		SoZg.02H020490.1	SoLRR-RLK41-8	Chr02H	59125987	59130379
SoZg.02C023500.1	SoLRR-RLK41-3	Chr02C	61632712	61636849		SoZg.02D022440.1	SoLRR-RLK41-4	Chr02D	57979531	57983388
SoZg.02C023500.1	SoLRR-RLK41-3	Chr02C	61632712	61636849		SoZg.02G020810.1	SoLRR-RLK41-7	Chr02G	57235473	57239762
SoZg.02C023500.1	SoLRR-RLK41-3	Chr02C	61632712	61636849		SoZg.02H020490.1	SoLRR-RLK41-8	Chr02H	59125987	59130379
SoZg.02D022440.1	SoLRR-RLK41-4	Chr02D	57979531	57983388		SoZg.02G020810.1	SoLRR-RLK41-7	Chr02G	57235473	57239762
SoZg.02D022440.1	SoLRR-RLK41-4	Chr02D	57979531	57983388		SoZg.02H020490.1	SoLRR-RLK41-8	Chr02H	59125987	59130379
SoZg.02G020810.1	SoLRR-RLK41-7	Chr02G	57235473	57239762		SoZg.02H020490.1	SoLRR-RLK41-8	Chr02H	59125987	59130379
SoZg.01B014860.1	SoLRR-RLK4-2	Chr01B	24842266	24846104		SoZg.01D010720.1	SoLRR-RLK4-4	Chr01D	18050278	18054345
SoZg.01B014860.1	SoLRR-RLK4-2	Chr01B	24842266	24846104		SoZg.01E011920.1	SoLRR-RLK4-5	Chr01E	21542911	21546749
SoZg.01B014860.1	SoLRR-RLK4-2	Chr01B	24842266	24846104		SoZg.01F010150.1	SoLRR-RLK4-6	Chr01F	17999255	18003322
SoZg.01B014860.1	SoLRR-RLK4-2	Chr01B	24842266	24846104		SoZg.01H010300.1	SoLRR-RLK4-8	Chr01H	18521619	18525686
SoZg.02A026640.1	SoLRR-RLK42-1	Chr02A	69456685	69460079		SoZg.02C026250.1	SoLRR-RLK42-3	Chr02C	66952688	66956082
SoZg.02A026640.1	SoLRR-RLK42-1	Chr02A	69456685	69460079		SoZg.02D025140.1	SoLRR-RLK42-4	Chr02D	63517850	63521248
SoZg.02C026250.1	SoLRR-RLK42-3	Chr02C	66952688	66956082		SoZg.02D025140.1	SoLRR-RLK42-4	Chr02D	63517850	63521248
SoZg.01C012010.1	SoLRR-RLK4-3	Chr01C	20582422	20586260		SoZg.01D010720.1	SoLRR-RLK4-4	Chr01D	18050278	18054345
SoZg.01C012010.1	SoLRR-RLK4-3	Chr01C	20582422	20586260		SoZg.01E011920.1	SoLRR-RLK4-5	Chr01E	21542911	21546749
SoZg.01C012010.1	SoLRR-RLK4-3	Chr01C	20582422	20586260		SoZg.01F010150.1	SoLRR-RLK4-6	Chr01F	17999255	18003322
SoZg.01C012010.1	SoLRR-RLK4-3	Chr01C	20582422	20586260		SoZg.01H010300.1	SoLRR-RLK4-8	Chr01H	18521619	18525686
SoZg.02A031060.1	SoLRR-RLK43-1	Chr02A	77723996	77728349		SoZg.02B028580.1	SoLRR-RLK43-2	Chr02B	75032667	75037024
SoZg.02A031060.1	SoLRR-RLK43-1	Chr02A	77723996	77728349		SoZg.02C031650.1	SoLRR-RLK43-3	Chr02C	76062679	76067034
SoZg.02A031060.1	SoLRR-RLK43-1	Chr02A	77723996	77728349		SoZg.02E029810.1	SoLRR-RLK43-5	Chr02E	71703812	71708164
SoZg.02A031060.1	SoLRR-RLK43-1	Chr02A	77723996	77728349		SoZg.02F028520.1	SoLRR-RLK43-6	Chr02F	74752312	74756664
SoZg.02B028580.1	SoLRR-RLK43-2	Chr02B	75032667	75037024		SoZg.02C031650.1	SoLRR-RLK43-3	Chr02C	76062679	76067034
SoZg.02B028580.1	SoLRR-RLK43-2	Chr02B	75032667	75037024		SoZg.02D030100.1	SoLRR-RLK43-4	Chr02D	72421623	72427078
SoZg.02B028580.1	SoLRR-RLK43-2	Chr02B	75032667	75037024		SoZg.02E029810.1	SoLRR-RLK43-5	Chr02E	71703812	71708164
SoZg.02B028580.1	SoLRR-RLK43-2	Chr02B	75032667	75037024		SoZg.02F028520.1	SoLRR-RLK43-6	Chr02F	74752312	74756664
SoZg.02B028580.1	SoLRR-RLK43-2	Chr02B	75032667	75037024		SoZg.02G029550.1	SoLRR-RLK43-7	Chr02G	74468006	74472361
SoZg.02B028580.1	SoLRR-RLK43-2	Chr02B	75032667	75037024		SoZg.02H028660.1	SoLRR-RLK43-8	Chr02H	74509984	74514338
SoZg.02C031650.1	SoLRR-RLK43-3	Chr02C	76062679	76067034		SoZg.02D030100.1	SoLRR-RLK43-4	Chr02D	72421623	72427078
SoZg.02C031650.1	SoLRR-RLK43-3	Chr02C	76062679	76067034		SoZg.02E029810.1	SoLRR-RLK43-5	Chr02E	71703812	71708164
SoZg.02C031650.1	SoLRR-RLK43-3	Chr02C	76062679	76067034		SoZg.02F028520.1	SoLRR-RLK43-6	Chr02F	74752312	74756664
SoZg.02C031650.1	SoLRR-RLK43-3	Chr02C	76062679	76067034		SoZg.02G029550.1	SoLRR-RLK43-7	Chr02G	74468006	74472361
SoZg.02C031650.1	SoLRR-RLK43-3	Chr02C	76062679	76067034		SoZg.02H028660.1	SoLRR-RLK43-8	Chr02H	74509984	74514338
SoZg.02D030100.1	SoLRR-RLK43-4	Chr02D	72421623	72427078		SoZg.02G029550.1	SoLRR-RLK43-7	Chr02G	74468006	74472361
SoZg.02D030100.1	SoLRR-RLK43-4	Chr02D	72421623	72427078		SoZg.02H028660.1	SoLRR-RLK43-8	Chr02H	74509984	74514338
SoZg.02E029810.1	SoLRR-RLK43-5	Chr02E	71703812	71708164		SoZg.02F028520.1	SoLRR-RLK43-6	Chr02F	74752312	74756664
SoZg.02G029550.1	SoLRR-RLK43-7	Chr02G	74468006	74472361		SoZg.02H028660.1	SoLRR-RLK43-8	Chr02H	74509984	74514338
SoZg.01D010720.1	SoLRR-RLK4-4	Chr01D	18050278	18054345		SoZg.01E011920.1	SoLRR-RLK4-5	Chr01E	21542911	21546749
SoZg.01D010720.1	SoLRR-RLK4-4	Chr01D	18050278	18054345		SoZg.01F010150.1	SoLRR-RLK4-6	Chr01F	17999255	18003322
SoZg.01D010720.1	SoLRR-RLK4-4	Chr01D	18050278	18054345		SoZg.01H010300.1	SoLRR-RLK4-8	Chr01H	18521619	18525686
SoZg.02A032080.1	SoLRR-RLK44-1	Chr02A	79628205	79632062		SoZg.02B029880.1	SoLRR-RLK44-2	Chr02B	77398990	77402842
SoZg.02A032080.1	SoLRR-RLK44-1	Chr02A	79628205	79632062		SoZg.02D031620.1	SoLRR-RLK44-4a	Chr02D	75053889	75058052
SoZg.02A032080.1	SoLRR-RLK44-1	Chr02A	79628205	79632062		SoZg.02F030000.1	SoLRR-RLK44-6	Chr02F	77229511	77233362
SoZg.02A032080.1	SoLRR-RLK44-1	Chr02A	79628205	79632062		SoZg.02H030170.1	SoLRR-RLK44-8	Chr02H	77195375	77199220
SoZg.02B029880.1	SoLRR-RLK44-2	Chr02B	77398990	77402842		SoZg.02D031620.1	SoLRR-RLK44-4a	Chr02D	75053889	75058052
SoZg.02B029880.1	SoLRR-RLK44-2	Chr02B	77398990	77402842		SoZg.02F030000.1	SoLRR-RLK44-6	Chr02F	77229511	77233362
SoZg.02B029880.1	SoLRR-RLK44-2	Chr02B	77398990	77402842		SoZg.02H030170.1	SoLRR-RLK44-8	Chr02H	77195375	77199220
SoZg.02D031620.1	SoLRR-RLK44-4a	Chr02D	75053889	75058052		SoZg.02F030000.1	SoLRR-RLK44-6	Chr02F	77229511	77233362
SoZg.02D031620.1	SoLRR-RLK44-4a	Chr02D	75053889	75058052		SoZg.02H030190.1	SoLRR-RLK44-8a	Chr02H	77209485	77213419
SoZg.02F030000.1	SoLRR-RLK44-6	Chr02F	77229511	77233362		SoZg.02H030170.1	SoLRR-RLK44-8	Chr02H	77195375	77199220
SoZg.01E011920.1	SoLRR-RLK4-5	Chr01E	21542911	21546749		SoZg.01F010150.1	SoLRR-RLK4-6	Chr01F	17999255	18003322
SoZg.02A034310.1	SoLRR-RLK45-1	Chr02A	84215618	84221021		SoZg.02B032720.1	SoLRR-RLK45-2	Chr02B	83082129	83086774
SoZg.02A034310.1	SoLRR-RLK45-1	Chr02A	84215618	84221021		SoZg.02D035940.1	SoLRR-RLK45-4	Chr02D	82816662	82821320
SoZg.02A034310.1	SoLRR-RLK45-1	Chr02A	84215618	84221021		SoZg.02E004280.1	SoLRR-RLK45-5	Chr02E	9406097	9415383
SoZg.02A034310.1	SoLRR-RLK45-1	Chr02A	84215618	84221021		SoZg.02G034010.1	SoLRR-RLK45-7	Chr02G	82593010	82598010
SoZg.02A034310.1	SoLRR-RLK45-1	Chr02A	84215618	84221021		SoZg.02H014860.1	SoLRR-RLK45-8	Chr02H	41353335	41358488
SoZg.02B032720.1	SoLRR-RLK45-2	Chr02B	83082129	83086774		SoZg.02D035940.1	SoLRR-RLK45-4	Chr02D	82816662	82821320
SoZg.02B032720.1	SoLRR-RLK45-2	Chr02B	83082129	83086774		SoZg.02E004280.1	SoLRR-RLK45-5	Chr02E	9406097	9415383
SoZg.02B032720.1	SoLRR-RLK45-2	Chr02B	83082129	83086774		SoZg.02E035040.1	SoLRR-RLK45-5a	Chr02E	80428508	80433352
SoZg.02B032720.1	SoLRR-RLK45-2	Chr02B	83082129	83086774		SoZg.02G034010.1	SoLRR-RLK45-7	Chr02G	82593010	82598010
SoZg.02B032720.1	SoLRR-RLK45-2	Chr02B	83082129	83086774		SoZg.02H014860.1	SoLRR-RLK45-8	Chr02H	41353335	41358488
SoZg.02D035940.1	SoLRR-RLK45-4	Chr02D	82816662	82821320		SoZg.02E004280.1	SoLRR-RLK45-5	Chr02E	9406097	9415383
SoZg.02D035940.1	SoLRR-RLK45-4	Chr02D	82816662	82821320		SoZg.02E035040.1	SoLRR-RLK45-5a	Chr02E	80428508	80433352
SoZg.02D035940.1	SoLRR-RLK45-4	Chr02D	82816662	82821320		SoZg.02G034010.1	SoLRR-RLK45-7	Chr02G	82593010	82598010
SoZg.02D035940.1	SoLRR-RLK45-4	Chr02D	82816662	82821320		SoZg.02H014860.1	SoLRR-RLK45-8	Chr02H	41353335	41358488
SoZg.02E004280.1	SoLRR-RLK45-5	Chr02E	9406097	9415383		SoZg.02E035040.1	SoLRR-RLK45-5a	Chr02E	80428508	80433352
SoZg.02E004280.1	SoLRR-RLK45-5	Chr02E	9406097	9415383		SoZg.02H014860.1	SoLRR-RLK45-8	Chr02H	41353335	41358488
SoZg.01F010150.1	SoLRR-RLK4-6	Chr01F	17999255	18003322		SoZg.01H010300.1	SoLRR-RLK4-8	Chr01H	18521619	18525686
SoZg.02A034860.1	SoLRR-RLK46-1	Chr02A	85519736	85521618		SoZg.02B033520.1	SoLRR-RLK46-2	Chr02B	84813158	84815040
SoZg.02A034860.1	SoLRR-RLK46-1	Chr02A	85519736	85521618		SoZg.02C036730.1	SoLRR-RLK46-3	Chr02C	85346181	85348069
SoZg.02A034860.1	SoLRR-RLK46-1	Chr02A	85519736	85521618		SoZg.02D036690.1	SoLRR-RLK46-4	Chr02D	84414246	84416128
SoZg.02A034860.1	SoLRR-RLK46-1	Chr02A	85519736	85521618		SoZg.02E035690.1	SoLRR-RLK46-5	Chr02E	81755686	81757465
SoZg.02A034860.1	SoLRR-RLK46-1	Chr02A	85519736	85521618		SoZg.02F034220.1	SoLRR-RLK46-6	Chr02F	85567218	85569100
SoZg.02A034860.1	SoLRR-RLK46-1	Chr02A	85519736	85521618		SoZg.02H033920.1	SoLRR-RLK46-8	Chr02H	84662735	84681959
SoZg.02B033520.1	SoLRR-RLK46-2	Chr02B	84813158	84815040		SoZg.02C036730.1	SoLRR-RLK46-3	Chr02C	85346181	85348069
SoZg.02B033520.1	SoLRR-RLK46-2	Chr02B	84813158	84815040		SoZg.02D036690.1	SoLRR-RLK46-4	Chr02D	84414246	84416128
SoZg.02B033520.1	SoLRR-RLK46-2	Chr02B	84813158	84815040		SoZg.02E035690.1	SoLRR-RLK46-5	Chr02E	81755686	81757465
SoZg.02B033520.1	SoLRR-RLK46-2	Chr02B	84813158	84815040		SoZg.02F034220.1	SoLRR-RLK46-6	Chr02F	85567218	85569100
SoZg.02B033520.1	SoLRR-RLK46-2	Chr02B	84813158	84815040		SoZg.02H033920.1	SoLRR-RLK46-8	Chr02H	84662735	84681959
SoZg.02C036730.1	SoLRR-RLK46-3	Chr02C	85346181	85348069		SoZg.02D036690.1	SoLRR-RLK46-4	Chr02D	84414246	84416128
SoZg.02C036730.1	SoLRR-RLK46-3	Chr02C	85346181	85348069		SoZg.02E035690.1	SoLRR-RLK46-5	Chr02E	81755686	81757465
SoZg.02C036730.1	SoLRR-RLK46-3	Chr02C	85346181	85348069		SoZg.02F034220.1	SoLRR-RLK46-6	Chr02F	85567218	85569100
SoZg.02C036730.1	SoLRR-RLK46-3	Chr02C	85346181	85348069		SoZg.02H033920.1	SoLRR-RLK46-8	Chr02H	84662735	84681959
SoZg.02D036690.1	SoLRR-RLK46-4	Chr02D	84414246	84416128		SoZg.02F034220.1	SoLRR-RLK46-6	Chr02F	85567218	85569100
SoZg.02E035690.1	SoLRR-RLK46-5	Chr02E	81755686	81757465		SoZg.02F034220.1	SoLRR-RLK46-6	Chr02F	85567218	85569100
SoZg.02F034220.1	SoLRR-RLK46-6	Chr02F	85567218	85569100		SoZg.02H033920.1	SoLRR-RLK46-8	Chr02H	84662735	84681959
SoZg.02A036300.1	SoLRR-RLK47-1	Chr02A	88277164	88280358		SoZg.02B035040.1	SoLRR-RLK47-2	Chr02B	87789134	87792328
SoZg.02A036300.1	SoLRR-RLK47-1	Chr02A	88277164	88280358		SoZg.02C038020.1	SoLRR-RLK47-3	Chr02C	87975386	87978583
SoZg.02A036300.1	SoLRR-RLK47-1	Chr02A	88277164	88280358		SoZg.02D038760.1	SoLRR-RLK47-4	Chr02D	87976799	87979996
SoZg.02A036300.1	SoLRR-RLK47-1	Chr02A	88277164	88280358		SoZg.02E038180.1	SoLRR-RLK47-5	Chr02E	85778277	85781474
SoZg.02B035040.1	SoLRR-RLK47-2	Chr02B	87789134	87792328		SoZg.02C038020.1	SoLRR-RLK47-3	Chr02C	87975386	87978583
SoZg.02B035040.1	SoLRR-RLK47-2	Chr02B	87789134	87792328		SoZg.02D038760.1	SoLRR-RLK47-4	Chr02D	87976799	87979996
SoZg.02B035040.1	SoLRR-RLK47-2	Chr02B	87789134	87792328		SoZg.02E038180.1	SoLRR-RLK47-5	Chr02E	85778277	85781474
SoZg.02B035040.1	SoLRR-RLK47-2	Chr02B	87789134	87792328		SoZg.02F036100.1	SoLRR-RLK47-6	Chr02F	88905092	88908536
SoZg.02C038020.1	SoLRR-RLK47-3	Chr02C	87975386	87978583		SoZg.02D038760.1	SoLRR-RLK47-4	Chr02D	87976799	87979996
SoZg.02C038020.1	SoLRR-RLK47-3	Chr02C	87975386	87978583		SoZg.02E038180.1	SoLRR-RLK47-5	Chr02E	85778277	85781474
SoZg.02C038020.1	SoLRR-RLK47-3	Chr02C	87975386	87978583		SoZg.02F036100.1	SoLRR-RLK47-6	Chr02F	88905092	88908536
SoZg.02D038760.1	SoLRR-RLK47-4	Chr02D	87976799	87979996		SoZg.02E038180.1	SoLRR-RLK47-5	Chr02E	85778277	85781474
SoZg.02D038760.1	SoLRR-RLK47-4	Chr02D	87976799	87979996		SoZg.02F036100.1	SoLRR-RLK47-6	Chr02F	88905092	88908536
SoZg.02E038180.1	SoLRR-RLK47-5	Chr02E	85778277	85781474		SoZg.02F036100.1	SoLRR-RLK47-6	Chr02F	88905092	88908536
SoZg.02A036980.1	SoLRR-RLK48-1	Chr02A	89741059	89745576		SoZg.02B036100.1	SoLRR-RLK48-2	Chr02B	90115854	90120710
SoZg.02A036980.1	SoLRR-RLK48-1	Chr02A	89741059	89745576		SoZg.02C038940.1	SoLRR-RLK48-3	Chr02C	89925334	89934092
SoZg.02A036980.1	SoLRR-RLK48-1	Chr02A	89741059	89745576		SoZg.02D039460.1	SoLRR-RLK48-4	Chr02D	89291619	89295975
SoZg.02A036980.1	SoLRR-RLK48-1	Chr02A	89741059	89745576		SoZg.02F037210.1	SoLRR-RLK48-6	Chr02F	91110835	91115003
SoZg.02A036980.1	SoLRR-RLK48-1	Chr02A	89741059	89745576		SoZg.02G037780.1	SoLRR-RLK48-7	Chr02G	89764876	89769393
SoZg.02A036980.1	SoLRR-RLK48-1	Chr02A	89741059	89745576		SoZg.02H036420.1	SoLRR-RLK48-8	Chr02H	89592224	89596738
SoZg.02B036100.1	SoLRR-RLK48-2	Chr02B	90115854	90120710		SoZg.02E039440.1	SoLRR-RLK48-5	Chr02E	88192522	88197183
SoZg.02B036100.1	SoLRR-RLK48-2	Chr02B	90115854	90120710		SoZg.02G037780.1	SoLRR-RLK48-7	Chr02G	89764876	89769393
SoZg.02B036100.1	SoLRR-RLK48-2	Chr02B	90115854	90120710		SoZg.02H036420.1	SoLRR-RLK48-8	Chr02H	89592224	89596738
SoZg.02C038940.1	SoLRR-RLK48-3	Chr02C	89925334	89934092		SoZg.02D039460.1	SoLRR-RLK48-4	Chr02D	89291619	89295975
SoZg.02C038940.1	SoLRR-RLK48-3	Chr02C	89925334	89934092		SoZg.02G037780.1	SoLRR-RLK48-7	Chr02G	89764876	89769393
SoZg.02C038940.1	SoLRR-RLK48-3	Chr02C	89925334	89934092		SoZg.02H036420.1	SoLRR-RLK48-8	Chr02H	89592224	89596738
SoZg.02D039460.1	SoLRR-RLK48-4	Chr02D	89291619	89295975		SoZg.02E039440.1	SoLRR-RLK48-5	Chr02E	88192522	88197183
SoZg.02D039460.1	SoLRR-RLK48-4	Chr02D	89291619	89295975		SoZg.02F037210.1	SoLRR-RLK48-6	Chr02F	91110835	91115003
SoZg.02D039460.1	SoLRR-RLK48-4	Chr02D	89291619	89295975		SoZg.02G037780.1	SoLRR-RLK48-7	Chr02G	89764876	89769393
SoZg.02D039460.1	SoLRR-RLK48-4	Chr02D	89291619	89295975		SoZg.02H036420.1	SoLRR-RLK48-8	Chr02H	89592224	89596738
SoZg.02E039440.1	SoLRR-RLK48-5	Chr02E	88192522	88197183		SoZg.02G037780.1	SoLRR-RLK48-7	Chr02G	89764876	89769393
SoZg.02E039440.1	SoLRR-RLK48-5	Chr02E	88192522	88197183		SoZg.02H036420.1	SoLRR-RLK48-8	Chr02H	89592224	89596738
SoZg.02F037210.1	SoLRR-RLK48-6	Chr02F	91110835	91115003		SoZg.02G037780.1	SoLRR-RLK48-7	Chr02G	89764876	89769393
SoZg.02F037210.1	SoLRR-RLK48-6	Chr02F	91110835	91115003		SoZg.02H036420.1	SoLRR-RLK48-8	Chr02H	89592224	89596738
SoZg.02G037780.1	SoLRR-RLK48-7	Chr02G	89764876	89769393		SoZg.02H036420.1	SoLRR-RLK48-8	Chr02H	89592224	89596738
SoZg.02B003140.1	SoLRR-RLK49-2	Chr02B	6997122	7000582		SoZg.02C002980.1	SoLRR-RLK49-3	Chr02C	6674063	6677523
SoZg.02B003140.1	SoLRR-RLK49-2	Chr02B	6997122	7000582		SoZg.02D003170.1	SoLRR-RLK49-4	Chr02D	6644290	6647750
SoZg.02B003140.1	SoLRR-RLK49-2	Chr02B	6997122	7000582		SoZg.02G003090.1	SoLRR-RLK49-7	Chr02G	6997022	7000486
SoZg.02C002980.1	SoLRR-RLK49-3	Chr02C	6674063	6677523		SoZg.02D003170.1	SoLRR-RLK49-4	Chr02D	6644290	6647750
SoZg.02C002980.1	SoLRR-RLK49-3	Chr02C	6674063	6677523		SoZg.02G003090.1	SoLRR-RLK49-7	Chr02G	6997022	7000486
SoZg.02C002980.1	SoLRR-RLK49-3	Chr02C	6674063	6677523		SoZg.02H003870.1	SoLRR-RLK49-8	Chr02H	9182141	9185598
SoZg.02D003170.1	SoLRR-RLK49-4	Chr02D	6644290	6647750		SoZg.02G003090.1	SoLRR-RLK49-7	Chr02G	6997022	7000486
SoZg.02D003170.1	SoLRR-RLK49-4	Chr02D	6644290	6647750		SoZg.02H003870.1	SoLRR-RLK49-8	Chr02H	9182141	9185598
SoZg.02G003090.1	SoLRR-RLK49-7	Chr02G	6997022	7000486		SoZg.02H003870.1	SoLRR-RLK49-8	Chr02H	9182141	9185598
SoZg.02B008290.1	SoLRR-RLK50-2	Chr02B	19146060	19154894		SoZg.02D009070.1	SoLRR-RLK37-4a	Chr02D	20376423	20385065
SoZg.01A011810.1	SoLRR-RLK5-1	Chr01A	20060716	20064471		SoZg.01B015270.1	SoLRR-RLK5-2	Chr01B	25538531	25542286
SoZg.01A011810.1	SoLRR-RLK5-1	Chr01A	20060716	20064471		SoZg.01F010540.1	SoLRR-RLK5-6	Chr01F	18835890	18839733
SoZg.02B008560.1	SoLRR-RLK51-2	Chr02B	19495710	19499478		SoZg.02D009340.1	SoLRR-RLK51-4	Chr02D	21052204	21057201
SoZg.02B008560.1	SoLRR-RLK51-2	Chr02B	19495710	19499478		SoZg.02E009320.1	SoLRR-RLK51-5	Chr02E	20362280	20368996
SoZg.02B008670.1	SoLRR-RLK51-2a	Chr02B	19626631	19627620		SoZg.02C009500.1	SoLRR-RLK51-3	Chr02C	22078665	22079834
SoZg.02B008670.1	SoLRR-RLK51-2a	Chr02B	19626631	19627620		SoZg.02D009370.1	SoLRR-RLK51-4b	Chr02D	21074616	21075605
SoZg.02C009500.1	SoLRR-RLK51-3	Chr02C	22078665	22079834		SoZg.02D009470.1	SoLRR-RLK51-4a	Chr02D	21289968	21295491
SoZg.02C009500.1	SoLRR-RLK51-3	Chr02C	22078665	22079834		SoZg.02D009370.1	SoLRR-RLK51-4b	Chr02D	21074616	21075605
SoZg.02C009500.1	SoLRR-RLK51-3	Chr02C	22078665	22079834		SoZg.02F007390.1	SoLRR-RLK51-6	Chr02F	18837132	18840360
SoZg.02D009470.1	SoLRR-RLK51-4a	Chr02D	21289968	21295491		SoZg.02E009320.1	SoLRR-RLK51-5	Chr02E	20362280	20368996
SoZg.02D009470.1	SoLRR-RLK51-4a	Chr02D	21289968	21295491		SoZg.02F007390.1	SoLRR-RLK51-6	Chr02F	18837132	18840360
SoZg.02E009320.1	SoLRR-RLK51-5	Chr02E	20362280	20368996		SoZg.02F007390.1	SoLRR-RLK51-6	Chr02F	18837132	18840360
SoZg.01B015270.1	SoLRR-RLK5-2	Chr01B	25538531	25542286		SoZg.01F010540.1	SoLRR-RLK5-6	Chr01F	18835890	18839733
SoZg.02B016690.1	SoLRR-RLK52-2	Chr02B	50315078	50318141		SoZg.02D018980.1	SoLRR-RLK52-4	Chr02D	50174334	50177394
SoZg.02B016690.1	SoLRR-RLK52-2	Chr02B	50315078	50318141		SoZg.02G017440.1	SoLRR-RLK52-7	Chr02G	49741654	49744717
SoZg.02B016690.1	SoLRR-RLK52-2	Chr02B	50315078	50318141		SoZg.02H017190.1	SoLRR-RLK52-8	Chr02H	51191726	51194789
SoZg.02D018980.1	SoLRR-RLK52-4	Chr02D	50174334	50177394		SoZg.02G017440.1	SoLRR-RLK52-7	Chr02G	49741654	49744717
SoZg.02D018980.1	SoLRR-RLK52-4	Chr02D	50174334	50177394		SoZg.02H017190.1	SoLRR-RLK52-8	Chr02H	51191726	51194789
SoZg.02G017440.1	SoLRR-RLK52-7	Chr02G	49741654	49744717		SoZg.02H017190.1	SoLRR-RLK52-8	Chr02H	51191726	51194789
SoZg.02B018880.1	SoLRR-RLK53-2	Chr02B	55429701	55431944		SoZg.02C022540.1	SoLRR-RLK53-3	Chr02C	59088405	59090658
SoZg.02B018880.1	SoLRR-RLK53-2	Chr02B	55429701	55431944		SoZg.02E020630.1	SoLRR-RLK53-5	Chr02E	53458598	53467678
SoZg.02B018880.1	SoLRR-RLK53-2	Chr02B	55429701	55431944		SoZg.02G019890.1	SoLRR-RLK53-7	Chr02G	54853923	54856235
SoZg.02B018880.1	SoLRR-RLK53-2	Chr02B	55429701	55431944		SoZg.02H019660.1	SoLRR-RLK53-8	Chr02H	56659078	56661282
SoZg.02C022540.1	SoLRR-RLK53-3	Chr02C	59088405	59090658		SoZg.02E020630.1	SoLRR-RLK53-5	Chr02E	53458598	53467678
SoZg.02C022540.1	SoLRR-RLK53-3	Chr02C	59088405	59090658		SoZg.02G019890.1	SoLRR-RLK53-7	Chr02G	54853923	54856235
SoZg.02C022540.1	SoLRR-RLK53-3	Chr02C	59088405	59090658		SoZg.02H019660.1	SoLRR-RLK53-8	Chr02H	56659078	56661282
SoZg.02E020630.1	SoLRR-RLK53-5	Chr02E	53458598	53467678		SoZg.02G019890.1	SoLRR-RLK53-7	Chr02G	54853923	54856235
SoZg.02E020630.1	SoLRR-RLK53-5	Chr02E	53458598	53467678		SoZg.02H019660.1	SoLRR-RLK53-8	Chr02H	56659078	56661282
SoZg.02G019890.1	SoLRR-RLK53-7	Chr02G	54853923	54856235		SoZg.02H019660.1	SoLRR-RLK53-8	Chr02H	56659078	56661282
SoZg.02B034700.1	SoLRR-RLK54-2	Chr02B	87114831	87118384		SoZg.02C037760.1	SoLRR-RLK54-3	Chr02C	87551231	87554939
SoZg.02B034700.1	SoLRR-RLK54-2	Chr02B	87114831	87118384		SoZg.02D038400.1	SoLRR-RLK54-4	Chr02D	87255543	87259094
SoZg.02B034700.1	SoLRR-RLK54-2	Chr02B	87114831	87118384		SoZg.02F035770.1	SoLRR-RLK54-6	Chr02F	88401021	88404561
SoZg.02B034700.1	SoLRR-RLK54-2	Chr02B	87114831	87118384		SoZg.02G036270.1	SoLRR-RLK54-7	Chr02G	86979823	86983362
SoZg.02C037760.1	SoLRR-RLK54-3	Chr02C	87551231	87554939		SoZg.02D038400.1	SoLRR-RLK54-4	Chr02D	87255543	87259094
SoZg.02C037760.1	SoLRR-RLK54-3	Chr02C	87551231	87554939		SoZg.02F035770.1	SoLRR-RLK54-6	Chr02F	88401021	88404561
SoZg.02C037760.1	SoLRR-RLK54-3	Chr02C	87551231	87554939		SoZg.02G036270.1	SoLRR-RLK54-7	Chr02G	86979823	86983362
SoZg.02C037760.1	SoLRR-RLK54-3	Chr02C	87551231	87554939		SoZg.02H035460.1	SoLRR-RLK54-8	Chr02H	87772773	87776472
SoZg.02D038400.1	SoLRR-RLK54-4	Chr02D	87255543	87259094		SoZg.02F035770.1	SoLRR-RLK54-6	Chr02F	88401021	88404561
SoZg.02D038400.1	SoLRR-RLK54-4	Chr02D	87255543	87259094		SoZg.02G036270.1	SoLRR-RLK54-7	Chr02G	86979823	86983362
SoZg.02D038400.1	SoLRR-RLK54-4	Chr02D	87255543	87259094		SoZg.02H035460.1	SoLRR-RLK54-8	Chr02H	87772773	87776472
SoZg.02F035770.1	SoLRR-RLK54-6	Chr02F	88401021	88404561		SoZg.02G036270.1	SoLRR-RLK54-7	Chr02G	86979823	86983362
SoZg.02F035770.1	SoLRR-RLK54-6	Chr02F	88401021	88404561		SoZg.02H035460.1	SoLRR-RLK54-8	Chr02H	87772773	87776472
SoZg.02B036890.1	SoLRR-RLK55-2	Chr02B	91309874	91314206		SoZg.02C039430.1	SoLRR-RLK55-3	Chr02C	90848354	90858430
SoZg.02B036890.1	SoLRR-RLK55-2	Chr02B	91309874	91314206		SoZg.02D040330.1	SoLRR-RLK55-4	Chr02D	90746214	90750558
SoZg.02B036890.1	SoLRR-RLK55-2	Chr02B	91309874	91314206		SoZg.02F037980.1	SoLRR-RLK55-6	Chr02F	92597605	92602139
SoZg.02B036890.1	SoLRR-RLK55-2	Chr02B	91309874	91314206		SoZg.02H037140.1	SoLRR-RLK55-8	Chr02H	90937012	90941513
SoZg.02C039430.1	SoLRR-RLK55-3	Chr02C	90848354	90858430		SoZg.02D040330.1	SoLRR-RLK55-4	Chr02D	90746214	90750558
SoZg.02C039430.1	SoLRR-RLK55-3	Chr02C	90848354	90858430		SoZg.02E040310.1	SoLRR-RLK55-5	Chr02E	89838728	89843014
SoZg.02C039430.1	SoLRR-RLK55-3	Chr02C	90848354	90858430		SoZg.02G038590.1	SoLRR-RLK55-7	Chr02G	91436628	91440914
SoZg.02C039430.1	SoLRR-RLK55-3	Chr02C	90848354	90858430		SoZg.02H037140.1	SoLRR-RLK55-8	Chr02H	90937012	90941513
SoZg.02D040330.1	SoLRR-RLK55-4	Chr02D	90746214	90750558		SoZg.02F037980.1	SoLRR-RLK55-6	Chr02F	92597605	92602139
SoZg.02D040330.1	SoLRR-RLK55-4	Chr02D	90746214	90750558		SoZg.02H037140.1	SoLRR-RLK55-8	Chr02H	90937012	90941513
SoZg.02E040310.1	SoLRR-RLK55-5	Chr02E	89838728	89843014		SoZg.02G038590.1	SoLRR-RLK55-7	Chr02G	91436628	91440914
SoZg.02E040310.1	SoLRR-RLK55-5	Chr02E	89838728	89843014		SoZg.02H037140.1	SoLRR-RLK55-8	Chr02H	90937012	90941513
SoZg.02F037980.1	SoLRR-RLK55-6	Chr02F	92597605	92602139		SoZg.02H037140.1	SoLRR-RLK55-8	Chr02H	90937012	90941513
SoZg.02G038590.1	SoLRR-RLK55-7	Chr02G	91436628	91440914		SoZg.02H037140.1	SoLRR-RLK55-8	Chr02H	90937012	90941513
SoZg.01F010540.1	SoLRR-RLK5-6	Chr01F	18835890	18839733		SoZg.01G012210.1	SoLRR-RLK5-7	Chr01G	18284220	18286288
SoZg.02B040150.1	SoLRR-RLK56-2	Chr02B	97143624	97148823		SoZg.02D044040.1	SoLRR-RLK56-4	Chr02D	97207629	97209982
SoZg.02B040150.1	SoLRR-RLK56-2	Chr02B	97143624	97148823		SoZg.02E044090.1	SoLRR-RLK56-5	Chr02E	96176076	96178653
SoZg.02B040150.1	SoLRR-RLK56-2	Chr02B	97143624	97148823		SoZg.02F041210.1	SoLRR-RLK56-6a	Chr02F	98215399	98217967
SoZg.02B040150.1	SoLRR-RLK56-2	Chr02B	97143624	97148823		SoZg.02G041940.1	SoLRR-RLK56-7	Chr02G	97068133	97073296
SoZg.02C043220.1	SoLRR-RLK56-3	Chr02C	97326676	97329253		SoZg.02D044040.1	SoLRR-RLK56-4	Chr02D	97207629	97209982
SoZg.02C043220.1	SoLRR-RLK56-3	Chr02C	97326676	97329253		SoZg.02F041210.1	SoLRR-RLK56-6a	Chr02F	98215399	98217967
SoZg.02C043220.1	SoLRR-RLK56-3	Chr02C	97326676	97329253		SoZg.02G041940.1	SoLRR-RLK56-7	Chr02G	97068133	97073296
SoZg.02D044040.1	SoLRR-RLK56-4	Chr02D	97207629	97209982		SoZg.02E044090.1	SoLRR-RLK56-5	Chr02E	96176076	96178653
SoZg.02D044040.1	SoLRR-RLK56-4	Chr02D	97207629	97209982		SoZg.02F041130.1	SoLRR-RLK56-6	Chr02F	98084266	98089327
SoZg.02D044040.1	SoLRR-RLK56-4	Chr02D	97207629	97209982		SoZg.02G041940.1	SoLRR-RLK56-7	Chr02G	97068133	97073296
SoZg.02E044090.1	SoLRR-RLK56-5	Chr02E	96176076	96178653		SoZg.02F041210.1	SoLRR-RLK56-6a	Chr02F	98215399	98217967
SoZg.02E044090.1	SoLRR-RLK56-5	Chr02E	96176076	96178653		SoZg.02G041940.1	SoLRR-RLK56-7	Chr02G	97068133	97073296
SoZg.02F041210.1	SoLRR-RLK56-6a	Chr02F	98215399	98217967		SoZg.02G041940.1	SoLRR-RLK56-7	Chr02G	97068133	97073296
SoZg.03A001900.1	SoLRR-RLK60-1	Chr03A	4213006	4216741		SoZg.03H001690.1	SoLRR-RLK60-8	Chr03H	3540103	3543763
SoZg.03C001320.1	SoLRR-RLK60-3	Chr03C	2914030	2917872		SoZg.03D001510.1	SoLRR-RLK60-4	Chr03D	3766018	3769855
SoZg.03C001320.1	SoLRR-RLK60-3	Chr03C	2914030	2917872		SoZg.03F001310.1	SoLRR-RLK60-6	Chr03F	3288381	3292336
SoZg.03C001320.1	SoLRR-RLK60-3	Chr03C	2914030	2917872		SoZg.03H001690.1	SoLRR-RLK60-8	Chr03H	3540103	3543763
SoZg.03C001420.1	SoLRR-RLK60-3a	Chr03C	3221673	3225494		SoZg.03E001010.1	SoLRR-RLK60-5	Chr03E	2774195	2778077
SoZg.03D001510.1	SoLRR-RLK60-4	Chr03D	3766018	3769855		SoZg.03E001010.1	SoLRR-RLK60-5	Chr03E	2774195	2778077
SoZg.03D001510.1	SoLRR-RLK60-4	Chr03D	3766018	3769855		SoZg.03H001690.1	SoLRR-RLK60-8	Chr03H	3540103	3543763
SoZg.03E001010.1	SoLRR-RLK60-5	Chr03E	2774195	2778077		SoZg.03F001310.1	SoLRR-RLK60-6	Chr03F	3288381	3292336
SoZg.03E001010.1	SoLRR-RLK60-5	Chr03E	2774195	2778077		SoZg.03H001690.1	SoLRR-RLK60-8	Chr03H	3540103	3543763
SoZg.03F001310.1	SoLRR-RLK60-6	Chr03F	3288381	3292336		SoZg.03H001690.1	SoLRR-RLK60-8	Chr03H	3540103	3543763
SoZg.01A012090.1	SoLRR-RLK6-1	Chr01A	20496379	20499252		SoZg.01B015590.1	SoLRR-RLK6-2	Chr01B	26024811	26027788
SoZg.01A012090.1	SoLRR-RLK6-1	Chr01A	20496379	20499252		SoZg.01C012770.1	SoLRR-RLK6-3	Chr01C	22018154	22021028
SoZg.01A012090.1	SoLRR-RLK6-1	Chr01A	20496379	20499252		SoZg.01D011280.1	SoLRR-RLK6-4	Chr01D	19173254	19176127
SoZg.01A012090.1	SoLRR-RLK6-1	Chr01A	20496379	20499252		SoZg.01F010890.1	SoLRR-RLK6-6	Chr01F	19352880	19356000
SoZg.03A002840.1	SoLRR-RLK61-1	Chr03A	5984181	5987770		SoZg.03D002580.1	SoLRR-RLK61-4	Chr03D	6009425	6013015
SoZg.03A002840.1	SoLRR-RLK61-1	Chr03A	5984181	5987770		SoZg.03F002140.1	SoLRR-RLK61-6	Chr03F	4878573	4882164
SoZg.03A002840.1	SoLRR-RLK61-1	Chr03A	5984181	5987770		SoZg.03G002980.1	SoLRR-RLK61-7	Chr03G	5689111	5692702
SoZg.03A002840.1	SoLRR-RLK61-1	Chr03A	5984181	5987770		SoZg.03H003160.1	SoLRR-RLK61-8	Chr03H	6163477	6167081
SoZg.03D002580.1	SoLRR-RLK61-4	Chr03D	6009425	6013015		SoZg.03F002140.1	SoLRR-RLK61-6	Chr03F	4878573	4882164
SoZg.03D002580.1	SoLRR-RLK61-4	Chr03D	6009425	6013015		SoZg.03G002980.1	SoLRR-RLK61-7	Chr03G	5689111	5692702
SoZg.03D002580.1	SoLRR-RLK61-4	Chr03D	6009425	6013015		SoZg.03H003160.1	SoLRR-RLK61-8	Chr03H	6163477	6167081
SoZg.03F002140.1	SoLRR-RLK61-6	Chr03F	4878573	4882164		SoZg.03G002980.1	SoLRR-RLK61-7	Chr03G	5689111	5692702
SoZg.03F002140.1	SoLRR-RLK61-6	Chr03F	4878573	4882164		SoZg.03H003160.1	SoLRR-RLK61-8	Chr03H	6163477	6167081
SoZg.03G002980.1	SoLRR-RLK61-7	Chr03G	5689111	5692702		SoZg.03H003160.1	SoLRR-RLK61-8	Chr03H	6163477	6167081
SoZg.01B015590.1	SoLRR-RLK6-2	Chr01B	26024811	26027788		SoZg.01C012770.1	SoLRR-RLK6-3	Chr01C	22018154	22021028
SoZg.01B015590.1	SoLRR-RLK6-2	Chr01B	26024811	26027788		SoZg.01D011280.1	SoLRR-RLK6-4	Chr01D	19173254	19176127
SoZg.01B015590.1	SoLRR-RLK6-2	Chr01B	26024811	26027788		SoZg.01E012810.1	SoLRR-RLK6-5	Chr01E	23183240	23186112
SoZg.01B015590.1	SoLRR-RLK6-2	Chr01B	26024811	26027788		SoZg.01F010920.1	SoLRR-RLK6-6a	Chr01F	19409601	19412474
SoZg.03A006000.1	SoLRR-RLK62-1	Chr03A	12482135	12487750		SoZg.03B003550.1	SoLRR-RLK62-2	Chr03B	7861833	7866931
SoZg.03A006000.1	SoLRR-RLK62-1	Chr03A	12482135	12487750		SoZg.03C005670.1	SoLRR-RLK62-3	Chr03C	11949900	11955586
SoZg.03A006000.1	SoLRR-RLK62-1	Chr03A	12482135	12487750		SoZg.03D005430.1	SoLRR-RLK62-4	Chr03D	12202393	12208098
SoZg.03A006000.1	SoLRR-RLK62-1	Chr03A	12482135	12487750		SoZg.03G006180.1	SoLRR-RLK62-7	Chr03G	12673397	12679015
SoZg.03A006000.1	SoLRR-RLK62-1	Chr03A	12482135	12487750		SoZg.03H006420.1	SoLRR-RLK62-8	Chr03H	12895894	12901523
SoZg.03B003550.1	SoLRR-RLK62-2	Chr03B	7861833	7866931		SoZg.03C005670.1	SoLRR-RLK62-3	Chr03C	11949900	11955586
SoZg.03B003550.1	SoLRR-RLK62-2	Chr03B	7861833	7866931		SoZg.03G006180.1	SoLRR-RLK62-7	Chr03G	12673397	12679015
SoZg.03B003550.1	SoLRR-RLK62-2	Chr03B	7861833	7866931		SoZg.03H006420.1	SoLRR-RLK62-8	Chr03H	12895894	12901523
SoZg.03C005670.1	SoLRR-RLK62-3	Chr03C	11949900	11955586		SoZg.03D005430.1	SoLRR-RLK62-4	Chr03D	12202393	12208098
SoZg.03C005670.1	SoLRR-RLK62-3	Chr03C	11949900	11955586		SoZg.03G006180.1	SoLRR-RLK62-7	Chr03G	12673397	12679015
SoZg.03C005670.1	SoLRR-RLK62-3	Chr03C	11949900	11955586		SoZg.03H006420.1	SoLRR-RLK62-8	Chr03H	12895894	12901523
SoZg.03D005430.1	SoLRR-RLK62-4	Chr03D	12202393	12208098		SoZg.03G006180.1	SoLRR-RLK62-7	Chr03G	12673397	12679015
SoZg.03D005430.1	SoLRR-RLK62-4	Chr03D	12202393	12208098		SoZg.03H006420.1	SoLRR-RLK62-8	Chr03H	12895894	12901523
SoZg.03G006180.1	SoLRR-RLK62-7	Chr03G	12673397	12679015		SoZg.03H006420.1	SoLRR-RLK62-8	Chr03H	12895894	12901523
SoZg.01C012770.1	SoLRR-RLK6-3	Chr01C	22018154	22021028		SoZg.01D011280.1	SoLRR-RLK6-4	Chr01D	19173254	19176127
SoZg.01C012770.1	SoLRR-RLK6-3	Chr01C	22018154	22021028		SoZg.01E012810.1	SoLRR-RLK6-5	Chr01E	23183240	23186112
SoZg.01C012770.1	SoLRR-RLK6-3	Chr01C	22018154	22021028		SoZg.01F010890.1	SoLRR-RLK6-6	Chr01F	19352880	19356000
SoZg.03A006100.1	SoLRR-RLK63-1	Chr03A	12576748	12580260		SoZg.03B003630.1	SoLRR-RLK63-2	Chr03B	7953834	7957362
SoZg.03A006100.1	SoLRR-RLK63-1	Chr03A	12576748	12580260		SoZg.03C005770.1	SoLRR-RLK63-3	Chr03C	12042649	12045554
SoZg.03A006100.1	SoLRR-RLK63-1	Chr03A	12576748	12580260		SoZg.03D005590.1	SoLRR-RLK63-4	Chr03D	12403065	12406037
SoZg.03A006100.1	SoLRR-RLK63-1	Chr03A	12576748	12580260		SoZg.03G006280.1	SoLRR-RLK63-7	Chr03G	12781477	12784990
SoZg.03A006100.1	SoLRR-RLK63-1	Chr03A	12576748	12580260		SoZg.03H006470.1	SoLRR-RLK63-8a	Chr03H	12966446	12969418
SoZg.03B003630.1	SoLRR-RLK63-2	Chr03B	7953834	7957362		SoZg.03G006280.1	SoLRR-RLK63-7	Chr03G	12781477	12784990
SoZg.03C005770.1	SoLRR-RLK63-3	Chr03C	12042649	12045554		SoZg.03G006280.1	SoLRR-RLK63-7	Chr03G	12781477	12784990
SoZg.03C005770.1	SoLRR-RLK63-3	Chr03C	12042649	12045554		SoZg.03H006470.1	SoLRR-RLK63-8a	Chr03H	12966446	12969418
SoZg.03D005590.1	SoLRR-RLK63-4	Chr03D	12403065	12406037		SoZg.03H006470.1	SoLRR-RLK63-8a	Chr03H	12966446	12969418
SoZg.01D011280.1	SoLRR-RLK6-4	Chr01D	19173254	19176127		SoZg.01E012810.1	SoLRR-RLK6-5	Chr01E	23183240	23186112
SoZg.01D011280.1	SoLRR-RLK6-4	Chr01D	19173254	19176127		SoZg.01F010890.1	SoLRR-RLK6-6	Chr01F	19352880	19356000
SoZg.03A010690.1	SoLRR-RLK64-1	Chr03A	21666847	21669744		SoZg.03D009820.1	SoLRR-RLK64-4	Chr03D	21518068	21520962
SoZg.03A010690.1	SoLRR-RLK64-1	Chr03A	21666847	21669744		SoZg.03E009250.1	SoLRR-RLK64-5	Chr03E	19523754	19526648
SoZg.03A010690.1	SoLRR-RLK64-1	Chr03A	21666847	21669744		SoZg.03F009220.1	SoLRR-RLK64-6	Chr03F	19080631	19083528
SoZg.03A010690.1	SoLRR-RLK64-1	Chr03A	21666847	21669744		SoZg.03G011570.1	SoLRR-RLK64-7	Chr03G	23356255	23359152
SoZg.03D009820.1	SoLRR-RLK64-4	Chr03D	21518068	21520962		SoZg.03E009250.1	SoLRR-RLK64-5	Chr03E	19523754	19526648
SoZg.03D009820.1	SoLRR-RLK64-4	Chr03D	21518068	21520962		SoZg.03F009220.1	SoLRR-RLK64-6	Chr03F	19080631	19083528
SoZg.03D009820.1	SoLRR-RLK64-4	Chr03D	21518068	21520962		SoZg.03G011570.1	SoLRR-RLK64-7	Chr03G	23356255	23359152
SoZg.03D009820.1	SoLRR-RLK64-4	Chr03D	21518068	21520962		SoZg.03H010710.1	SoLRR-RLK64-8	Chr03H	21314362	21317256
SoZg.03E009250.1	SoLRR-RLK64-5	Chr03E	19523754	19526648		SoZg.03F009220.1	SoLRR-RLK64-6	Chr03F	19080631	19083528
SoZg.03E009250.1	SoLRR-RLK64-5	Chr03E	19523754	19526648		SoZg.03G011570.1	SoLRR-RLK64-7	Chr03G	23356255	23359152
SoZg.03E009250.1	SoLRR-RLK64-5	Chr03E	19523754	19526648		SoZg.03H010710.1	SoLRR-RLK64-8	Chr03H	21314362	21317256
SoZg.03F009220.1	SoLRR-RLK64-6	Chr03F	19080631	19083528		SoZg.03G011570.1	SoLRR-RLK64-7	Chr03G	23356255	23359152
SoZg.03F009220.1	SoLRR-RLK64-6	Chr03F	19080631	19083528		SoZg.03H010710.1	SoLRR-RLK64-8	Chr03H	21314362	21317256
SoZg.03G011570.1	SoLRR-RLK64-7	Chr03G	23356255	23359152		SoZg.03H010710.1	SoLRR-RLK64-8	Chr03H	21314362	21317256
SoZg.01E012810.1	SoLRR-RLK6-5	Chr01E	23183240	23186112		SoZg.01F010920.1	SoLRR-RLK6-6a	Chr01F	19409601	19412474
SoZg.03A012740.1	SoLRR-RLK65-1	Chr03A	26666054	26671085		SoZg.03B010970.1	SoLRR-RLK65-2	Chr03B	23638656	23642463
SoZg.03A012740.1	SoLRR-RLK65-1	Chr03A	26666054	26671085		SoZg.03F011800.1	SoLRR-RLK65-6	Chr03F	24771314	24775358
SoZg.03A012740.1	SoLRR-RLK65-1	Chr03A	26666054	26671085		SoZg.03G014410.1	SoLRR-RLK65-7	Chr03G	29828718	29832762
SoZg.03A012740.1	SoLRR-RLK65-1	Chr03A	26666054	26671085		SoZg.03H014060.1	SoLRR-RLK65-8	Chr03H	28546050	28549848
SoZg.03B010970.1	SoLRR-RLK65-2	Chr03B	23638656	23642463		SoZg.03E012250.1	SoLRR-RLK65-5	Chr03E	26199874	26218940
SoZg.03B010970.1	SoLRR-RLK65-2	Chr03B	23638656	23642463		SoZg.03F011800.1	SoLRR-RLK65-6	Chr03F	24771314	24775358
SoZg.03B010970.1	SoLRR-RLK65-2	Chr03B	23638656	23642463		SoZg.03G014410.1	SoLRR-RLK65-7	Chr03G	29828718	29832762
SoZg.03B010970.1	SoLRR-RLK65-2	Chr03B	23638656	23642463		SoZg.03H014060.1	SoLRR-RLK65-8	Chr03H	28546050	28549848
SoZg.03E012250.1	SoLRR-RLK65-5	Chr03E	26199874	26218940		SoZg.03F011800.1	SoLRR-RLK65-6	Chr03F	24771314	24775358
SoZg.03E012250.1	SoLRR-RLK65-5	Chr03E	26199874	26218940		SoZg.03G014410.1	SoLRR-RLK65-7	Chr03G	29828718	29832762
SoZg.03E012250.1	SoLRR-RLK65-5	Chr03E	26199874	26218940		SoZg.03H014060.1	SoLRR-RLK65-8	Chr03H	28546050	28549848
SoZg.03F011800.1	SoLRR-RLK65-6	Chr03F	24771314	24775358		SoZg.03G014410.1	SoLRR-RLK65-7	Chr03G	29828718	29832762
SoZg.03F011800.1	SoLRR-RLK65-6	Chr03F	24771314	24775358		SoZg.03H014060.1	SoLRR-RLK65-8	Chr03H	28546050	28549848
SoZg.03G014410.1	SoLRR-RLK65-7	Chr03G	29828718	29832762		SoZg.03H014060.1	SoLRR-RLK65-8	Chr03H	28546050	28549848
SoZg.03A016680.1	SoLRR-RLK66-1	Chr03A	41235659	41238318		SoZg.03F015010.1	SoLRR-RLK66-6	Chr03F	36281808	36284465
SoZg.03A016680.1	SoLRR-RLK66-1	Chr03A	41235659	41238318		SoZg.03G018330.1	SoLRR-RLK66-7	Chr03G	42298658	42301315
SoZg.03C016150.1	SoLRR-RLK66-3	Chr03C	39838450	39841108		SoZg.03F015010.1	SoLRR-RLK66-6	Chr03F	36281808	36284465
SoZg.03C016150.1	SoLRR-RLK66-3	Chr03C	39838450	39841108		SoZg.03G018330.1	SoLRR-RLK66-7	Chr03G	42298658	42301315
SoZg.03F015010.1	SoLRR-RLK66-6	Chr03F	36281808	36284465		SoZg.03G018330.1	SoLRR-RLK66-7	Chr03G	42298658	42301315
SoZg.03A019010.1	SoLRR-RLK67-1	Chr03A	48095859	48099079		SoZg.03D017910.1	SoLRR-RLK67-4	Chr03D	46046768	46050090
SoZg.03A019010.1	SoLRR-RLK67-1	Chr03A	48095859	48099079		SoZg.03E018040.1	SoLRR-RLK67-5	Chr03E	47094057	47097279
SoZg.03A019010.1	SoLRR-RLK67-1	Chr03A	48095859	48099079		SoZg.03F017180.1	SoLRR-RLK67-6	Chr03F	43758305	43761683
SoZg.03A019010.1	SoLRR-RLK67-1	Chr03A	48095859	48099079		SoZg.03H018700.1	SoLRR-RLK67-8	Chr03H	47701574	47705551
SoZg.03B017380.1	SoLRR-RLK67-2	Chr03B	43706014	43709447		SoZg.03D017910.1	SoLRR-RLK67-4	Chr03D	46046768	46050090
SoZg.03B017380.1	SoLRR-RLK67-2	Chr03B	43706014	43709447		SoZg.03E018040.1	SoLRR-RLK67-5	Chr03E	47094057	47097279
SoZg.03B017380.1	SoLRR-RLK67-2	Chr03B	43706014	43709447		SoZg.03F017180.1	SoLRR-RLK67-6	Chr03F	43758305	43761683
SoZg.03B017380.1	SoLRR-RLK67-2	Chr03B	43706014	43709447		SoZg.03H018710.1	SoLRR-RLK67-8a	Chr03H	47729562	47732785
SoZg.03D017910.1	SoLRR-RLK67-4	Chr03D	46046768	46050090		SoZg.03E018040.1	SoLRR-RLK67-5	Chr03E	47094057	47097279
SoZg.03D017910.1	SoLRR-RLK67-4	Chr03D	46046768	46050090		SoZg.03F017180.1	SoLRR-RLK67-6	Chr03F	43758305	43761683
SoZg.03D017910.1	SoLRR-RLK67-4	Chr03D	46046768	46050090		SoZg.03H018700.1	SoLRR-RLK67-8	Chr03H	47701574	47705551
SoZg.03E018040.1	SoLRR-RLK67-5	Chr03E	47094057	47097279		SoZg.03F017180.1	SoLRR-RLK67-6	Chr03F	43758305	43761683
SoZg.03E018040.1	SoLRR-RLK67-5	Chr03E	47094057	47097279		SoZg.03H018700.1	SoLRR-RLK67-8	Chr03H	47701574	47705551
SoZg.03F017180.1	SoLRR-RLK67-6	Chr03F	43758305	43761683		SoZg.03H018700.1	SoLRR-RLK67-8	Chr03H	47701574	47705551
SoZg.03A020870.1	SoLRR-RLK68-1	Chr03A	52489236	52494799		SoZg.03B019180.1	SoLRR-RLK68-2	Chr03B	47417623	47423819
SoZg.03A020870.1	SoLRR-RLK68-1	Chr03A	52489236	52494799		SoZg.03F019060.1	SoLRR-RLK68-6	Chr03F	48233939	48239854
SoZg.03A020870.1	SoLRR-RLK68-1	Chr03A	52489236	52494799		SoZg.03H020450.1	SoLRR-RLK68-8	Chr03H	51852664	51858885
SoZg.03B019180.1	SoLRR-RLK68-2	Chr03B	47417623	47423819		SoZg.03D019900.1	SoLRR-RLK68-4	Chr03D	50628381	50630135
SoZg.03B019180.1	SoLRR-RLK68-2	Chr03B	47417623	47423819		SoZg.03F019060.1	SoLRR-RLK68-6	Chr03F	48233939	48239854
SoZg.03B019180.1	SoLRR-RLK68-2	Chr03B	47417623	47423819		SoZg.03H020450.1	SoLRR-RLK68-8	Chr03H	51852664	51858885
SoZg.03D019900.1	SoLRR-RLK68-4	Chr03D	50628381	50630135		SoZg.03G021970.1	SoLRR-RLK68-7	Chr03G	51111207	51112961
SoZg.03F019060.1	SoLRR-RLK68-6	Chr03F	48233939	48239854		SoZg.03G021970.1	SoLRR-RLK68-7	Chr03G	51111207	51112961
SoZg.03F019060.1	SoLRR-RLK68-6	Chr03F	48233939	48239854		SoZg.03H020450.1	SoLRR-RLK68-8	Chr03H	51852664	51858885
SoZg.03A024520.1	SoLRR-RLK69-1	Chr03A	60571574	60577184		SoZg.03C024190.1	SoLRR-RLK69-3	Chr03C	59212340	59221072
SoZg.03A024520.1	SoLRR-RLK69-1	Chr03A	60571574	60577184		SoZg.03D023170.1	SoLRR-RLK69-4	Chr03D	58312708	58317985
SoZg.03A024520.1	SoLRR-RLK69-1	Chr03A	60571574	60577184		SoZg.03G025020.1	SoLRR-RLK69-7a	Chr03G	57668613	57676880
SoZg.03B022770.1	SoLRR-RLK69-2	Chr03B	55125067	55132389		SoZg.03C024190.1	SoLRR-RLK69-3	Chr03C	59212340	59221072
SoZg.03B022770.1	SoLRR-RLK69-2	Chr03B	55125067	55132389		SoZg.03D023170.1	SoLRR-RLK69-4	Chr03D	58312708	58317985
SoZg.03B022770.1	SoLRR-RLK69-2	Chr03B	55125067	55132389		SoZg.03F022410.1	SoLRR-RLK69-6	Chr03F	55335661	55342801
SoZg.03B022770.1	SoLRR-RLK69-2	Chr03B	55125067	55132389		SoZg.03G025020.1	SoLRR-RLK69-7a	Chr03G	57668613	57676880
SoZg.03C024190.1	SoLRR-RLK69-3	Chr03C	59212340	59221072		SoZg.03D023170.1	SoLRR-RLK69-4	Chr03D	58312708	58317985
SoZg.03C024190.1	SoLRR-RLK69-3	Chr03C	59212340	59221072		SoZg.03F022410.1	SoLRR-RLK69-6	Chr03F	55335661	55342801
SoZg.03C024190.1	SoLRR-RLK69-3	Chr03C	59212340	59221072		SoZg.03G025020.1	SoLRR-RLK69-7a	Chr03G	57668613	57676880
SoZg.03D023170.1	SoLRR-RLK69-4	Chr03D	58312708	58317985		SoZg.03F022410.1	SoLRR-RLK69-6	Chr03F	55335661	55342801
SoZg.03D023170.1	SoLRR-RLK69-4	Chr03D	58312708	58317985		SoZg.03G024930.1	SoLRR-RLK69-7	Chr03G	57453387	57468052
SoZg.03D023170.1	SoLRR-RLK69-4	Chr03D	58312708	58317985		SoZg.03G025020.1	SoLRR-RLK69-7a	Chr03G	57668613	57676880
SoZg.03F022410.1	SoLRR-RLK69-6	Chr03F	55335661	55342801		SoZg.03G025020.1	SoLRR-RLK69-7a	Chr03G	57668613	57676880
SoZg.03A025490.1	SoLRR-RLK70-1	Chr03A	62374611	62378282		SoZg.03B023950.1	SoLRR-RLK70-2	Chr03B	57168353	57171748
SoZg.03A025490.1	SoLRR-RLK70-1	Chr03A	62374611	62378282		SoZg.03C025240.1	SoLRR-RLK70-3	Chr03C	60878356	60881765
SoZg.03A025490.1	SoLRR-RLK70-1	Chr03A	62374611	62378282		SoZg.03D023870.1	SoLRR-RLK70-4	Chr03D	60248788	60252197
SoZg.03A025490.1	SoLRR-RLK70-1	Chr03A	62374611	62378282		SoZg.03F023940.1	SoLRR-RLK70-6	Chr03F	58191368	58194777
SoZg.03A025490.1	SoLRR-RLK70-1	Chr03A	62374611	62378282		SoZg.03H024810.1	SoLRR-RLK70-8	Chr03H	61023212	61026883
SoZg.03B023950.1	SoLRR-RLK70-2	Chr03B	57168353	57171748		SoZg.03C025240.1	SoLRR-RLK70-3	Chr03C	60878356	60881765
SoZg.03B023950.1	SoLRR-RLK70-2	Chr03B	57168353	57171748		SoZg.03D023870.1	SoLRR-RLK70-4	Chr03D	60248788	60252197
SoZg.03B023950.1	SoLRR-RLK70-2	Chr03B	57168353	57171748		SoZg.03F023940.1	SoLRR-RLK70-6	Chr03F	58191368	58194777
SoZg.03C025240.1	SoLRR-RLK70-3	Chr03C	60878356	60881765		SoZg.03D023870.1	SoLRR-RLK70-4	Chr03D	60248788	60252197
SoZg.03C025240.1	SoLRR-RLK70-3	Chr03C	60878356	60881765		SoZg.03F023940.1	SoLRR-RLK70-6	Chr03F	58191368	58194777
SoZg.03C025240.1	SoLRR-RLK70-3	Chr03C	60878356	60881765		SoZg.03H024810.1	SoLRR-RLK70-8	Chr03H	61023212	61026883
SoZg.03D023870.1	SoLRR-RLK70-4	Chr03D	60248788	60252197		SoZg.03F023940.1	SoLRR-RLK70-6	Chr03F	58191368	58194777
SoZg.03D023870.1	SoLRR-RLK70-4	Chr03D	60248788	60252197		SoZg.03H024810.1	SoLRR-RLK70-8	Chr03H	61023212	61026883
SoZg.03F023940.1	SoLRR-RLK70-6	Chr03F	58191368	58194777		SoZg.03H024810.1	SoLRR-RLK70-8	Chr03H	61023212	61026883
SoZg.01A013020.1	SoLRR-RLK7-1	Chr01A	22269298	22274452		SoZg.01B016380.1	SoLRR-RLK7-2	Chr01B	27675310	27680544
SoZg.01A013020.1	SoLRR-RLK7-1	Chr01A	22269298	22274452		SoZg.01D011810.1	SoLRR-RLK7-4	Chr01D	20303934	20331013
SoZg.01A013020.1	SoLRR-RLK7-1	Chr01A	22269298	22274452		SoZg.01E013660.1	SoLRR-RLK7-5	Chr01E	24856400	24862082
SoZg.01A013020.1	SoLRR-RLK7-1	Chr01A	22269298	22274452		SoZg.01G012880.1	SoLRR-RLK7-7	Chr01G	19458067	19463360
SoZg.03A026240.1	SoLRR-RLK71-1	Chr03A	63852921	63854987		SoZg.03B024950.1	SoLRR-RLK71-2	Chr03B	59284681	59286748
SoZg.03A026240.1	SoLRR-RLK71-1	Chr03A	63852921	63854987		SoZg.03E024530.1	SoLRR-RLK71-5	Chr03E	61959083	61968547
SoZg.03A026240.1	SoLRR-RLK71-1	Chr03A	63852921	63854987		SoZg.03G026920.1	SoLRR-RLK71-7	Chr03G	61027493	61029560
SoZg.03A026240.1	SoLRR-RLK71-1	Chr03A	63852921	63854987		SoZg.03H025800.1	SoLRR-RLK72-8a	Chr03H	64060845	64062911
SoZg.03B024950.1	SoLRR-RLK71-2	Chr03B	59284681	59286748		SoZg.03D024630.1	SoLRR-RLK71-4	Chr03D	62836191	62838257
SoZg.03B024950.1	SoLRR-RLK71-2	Chr03B	59284681	59286748		SoZg.03E024530.1	SoLRR-RLK71-5	Chr03E	61959083	61968547
SoZg.03B024950.1	SoLRR-RLK71-2	Chr03B	59284681	59286748		SoZg.03F024820.1	SoLRR-RLK71-6	Chr03F	60032385	60041759
SoZg.03B024950.1	SoLRR-RLK71-2	Chr03B	59284681	59286748		SoZg.03G026920.1	SoLRR-RLK71-7	Chr03G	61027493	61029560
SoZg.03B024950.1	SoLRR-RLK71-2	Chr03B	59284681	59286748		SoZg.03H025800.1	SoLRR-RLK72-8a	Chr03H	64060845	64062911
SoZg.03D024630.1	SoLRR-RLK71-4	Chr03D	62836191	62838257		SoZg.03E024530.1	SoLRR-RLK71-5	Chr03E	61959083	61968547
SoZg.03D024630.1	SoLRR-RLK71-4	Chr03D	62836191	62838257		SoZg.03F024820.1	SoLRR-RLK71-6	Chr03F	60032385	60041759
SoZg.03D024630.1	SoLRR-RLK71-4	Chr03D	62836191	62838257		SoZg.03G026920.1	SoLRR-RLK71-7	Chr03G	61027493	61029560
SoZg.03E024530.1	SoLRR-RLK71-5	Chr03E	61959083	61968547		SoZg.03F024820.1	SoLRR-RLK71-6	Chr03F	60032385	60041759
SoZg.03E024530.1	SoLRR-RLK71-5	Chr03E	61959083	61968547		SoZg.03G026920.1	SoLRR-RLK71-7	Chr03G	61027493	61029560
SoZg.03E024530.1	SoLRR-RLK71-5	Chr03E	61959083	61968547		SoZg.03H025800.1	SoLRR-RLK72-8a	Chr03H	64060845	64062911
SoZg.03F024820.1	SoLRR-RLK71-6	Chr03F	60032385	60041759		SoZg.03H025740.1	SoLRR-RLK71-8	Chr03H	63965117	63974581
SoZg.03G026920.1	SoLRR-RLK71-7	Chr03G	61027493	61029560		SoZg.03H025740.1	SoLRR-RLK71-8	Chr03H	63965117	63974581
SoZg.01B016380.1	SoLRR-RLK7-2	Chr01B	27675310	27680544		SoZg.01E013660.1	SoLRR-RLK7-5	Chr01E	24856400	24862082
SoZg.01B016380.1	SoLRR-RLK7-2	Chr01B	27675310	27680544		SoZg.01F011650.1	SoLRR-RLK7-6	Chr01F	20834564	20840033
SoZg.01B016380.1	SoLRR-RLK7-2	Chr01B	27675310	27680544		SoZg.01G012880.1	SoLRR-RLK7-7	Chr01G	19458067	19463360
SoZg.01B016380.1	SoLRR-RLK7-2	Chr01B	27675310	27680544		SoZg.01H011130.1	SoLRR-RLK7-8	Chr01H	20275202	20281182
SoZg.03A027990.1	SoLRR-RLK72-1	Chr03A	67336224	67339717		SoZg.03C027460.1	SoLRR-RLK72-3	Chr03C	64667099	64670573
SoZg.03A027990.1	SoLRR-RLK72-1	Chr03A	67336224	67339717		SoZg.03D025910.1	SoLRR-RLK72-4	Chr03D	65229111	65232558
SoZg.03A027990.1	SoLRR-RLK72-1	Chr03A	67336224	67339717		SoZg.03E026170.1	SoLRR-RLK72-5	Chr03E	64761310	64764807
SoZg.03A027990.1	SoLRR-RLK72-1	Chr03A	67336224	67339717		SoZg.03F026740.1	SoLRR-RLK72-6	Chr03F	63618014	63621450
SoZg.03A027990.1	SoLRR-RLK72-1	Chr03A	67336224	67339717		SoZg.03H027340.1	SoLRR-RLK72-8	Chr03H	66727080	66730626
SoZg.03C027460.1	SoLRR-RLK72-3	Chr03C	64667099	64670573		SoZg.03D025910.1	SoLRR-RLK72-4	Chr03D	65229111	65232558
SoZg.03C027460.1	SoLRR-RLK72-3	Chr03C	64667099	64670573		SoZg.03E026170.1	SoLRR-RLK72-5	Chr03E	64761310	64764807
SoZg.03C027460.1	SoLRR-RLK72-3	Chr03C	64667099	64670573		SoZg.03F026740.1	SoLRR-RLK72-6	Chr03F	63618014	63621450
SoZg.03C027460.1	SoLRR-RLK72-3	Chr03C	64667099	64670573		SoZg.03G028720.1	SoLRR-RLK72-7	Chr03G	64487643	64491044
SoZg.03C027460.1	SoLRR-RLK72-3	Chr03C	64667099	64670573		SoZg.03H027340.1	SoLRR-RLK72-8	Chr03H	66727080	66730626
SoZg.03D025910.1	SoLRR-RLK72-4	Chr03D	65229111	65232558		SoZg.03F026740.1	SoLRR-RLK72-6	Chr03F	63618014	63621450
SoZg.03D025910.1	SoLRR-RLK72-4	Chr03D	65229111	65232558		SoZg.03G028720.1	SoLRR-RLK72-7	Chr03G	64487643	64491044
SoZg.03E026170.1	SoLRR-RLK72-5	Chr03E	64761310	64764807		SoZg.03F026740.1	SoLRR-RLK72-6	Chr03F	63618014	63621450
SoZg.03E026170.1	SoLRR-RLK72-5	Chr03E	64761310	64764807		SoZg.03G028720.1	SoLRR-RLK72-7	Chr03G	64487643	64491044
SoZg.03E026170.1	SoLRR-RLK72-5	Chr03E	64761310	64764807		SoZg.03H027340.1	SoLRR-RLK72-8	Chr03H	66727080	66730626
SoZg.03F026740.1	SoLRR-RLK72-6	Chr03F	63618014	63621450		SoZg.03G028720.1	SoLRR-RLK72-7	Chr03G	64487643	64491044
SoZg.03F026740.1	SoLRR-RLK72-6	Chr03F	63618014	63621450		SoZg.03H027340.1	SoLRR-RLK72-8	Chr03H	66727080	66730626
SoZg.03A028000.1	SoLRR-RLK73-1	Chr03A	67368746	67372275		SoZg.03H027350.1	SoLRR-RLK73-8	Chr03H	66745995	66749652
SoZg.01D011810.1	SoLRR-RLK7-4	Chr01D	20303934	20331013		SoZg.01G012880.1	SoLRR-RLK7-7	Chr01G	19458067	19463360
SoZg.03A032150.1	SoLRR-RLK74-1	Chr03A	75031395	75034135		SoZg.03B031650.1	SoLRR-RLK74-2	Chr03B	70622654	70624849
SoZg.03A032150.1	SoLRR-RLK74-1	Chr03A	75031395	75034135		SoZg.03C032260.1	SoLRR-RLK74-3	Chr03C	73348881	73351082
SoZg.03A032150.1	SoLRR-RLK74-1	Chr03A	75031395	75034135		SoZg.03D030920.1	SoLRR-RLK74-4	Chr03D	74483260	74485455
SoZg.03A032150.1	SoLRR-RLK74-1	Chr03A	75031395	75034135		SoZg.03F031540.1	SoLRR-RLK74-6	Chr03F	72077929	72080660
SoZg.03B031650.1	SoLRR-RLK74-2	Chr03B	70622654	70624849		SoZg.03C032260.1	SoLRR-RLK74-3	Chr03C	73348881	73351082
SoZg.03B031650.1	SoLRR-RLK74-2	Chr03B	70622654	70624849		SoZg.03D030920.1	SoLRR-RLK74-4	Chr03D	74483260	74485455
SoZg.03B031650.1	SoLRR-RLK74-2	Chr03B	70622654	70624849		SoZg.03F031540.1	SoLRR-RLK74-6	Chr03F	72077929	72080660
SoZg.03B031650.1	SoLRR-RLK74-2	Chr03B	70622654	70624849		SoZg.03G034460.1	SoLRR-RLK74-7	Chr03G	74370571	74372766
SoZg.03C032260.1	SoLRR-RLK74-3	Chr03C	73348881	73351082		SoZg.03D030920.1	SoLRR-RLK74-4	Chr03D	74483260	74485455
SoZg.03C032260.1	SoLRR-RLK74-3	Chr03C	73348881	73351082		SoZg.03F031540.1	SoLRR-RLK74-6	Chr03F	72077929	72080660
SoZg.03C032260.1	SoLRR-RLK74-3	Chr03C	73348881	73351082		SoZg.03G034460.1	SoLRR-RLK74-7	Chr03G	74370571	74372766
SoZg.03D030920.1	SoLRR-RLK74-4	Chr03D	74483260	74485455		SoZg.03F031540.1	SoLRR-RLK74-6	Chr03F	72077929	72080660
SoZg.03D030920.1	SoLRR-RLK74-4	Chr03D	74483260	74485455		SoZg.03G034460.1	SoLRR-RLK74-7	Chr03G	74370571	74372766
SoZg.03F031540.1	SoLRR-RLK74-6	Chr03F	72077929	72080660		SoZg.03G034460.1	SoLRR-RLK74-7	Chr03G	74370571	74372766
SoZg.01E013660.1	SoLRR-RLK7-5	Chr01E	24856400	24862082		SoZg.01F011650.1	SoLRR-RLK7-6	Chr01F	20834564	20840033
SoZg.01E013660.1	SoLRR-RLK7-5	Chr01E	24856400	24862082		SoZg.01G012880.1	SoLRR-RLK7-7	Chr01G	19458067	19463360
SoZg.03A035340.1	SoLRR-RLK75-1	Chr03A	80704263	80710955		SoZg.03B036100.1	SoLRR-RLK75-2	Chr03B	78753181	78758394
SoZg.03A035340.1	SoLRR-RLK75-1	Chr03A	80704263	80710955		SoZg.03C036050.1	SoLRR-RLK75-3	Chr03C	79458153	79461767
SoZg.03A035340.1	SoLRR-RLK75-1	Chr03A	80704263	80710955		SoZg.03D035420.1	SoLRR-RLK75-4	Chr03D	83559729	83563339
SoZg.03A035340.1	SoLRR-RLK75-1	Chr03A	80704263	80710955		SoZg.03E034860.1	SoLRR-RLK75-5	Chr03E	81109029	81112361
SoZg.03A035340.1	SoLRR-RLK75-1	Chr03A	80704263	80710955		SoZg.03G038690.1	SoLRR-RLK75-7	Chr03G	81089565	81095180
SoZg.03A035340.1	SoLRR-RLK75-1	Chr03A	80704263	80710955		SoZg.03H035350.1	SoLRR-RLK75-8	Chr03H	81254058	81259551
SoZg.03B036100.1	SoLRR-RLK75-2	Chr03B	78753181	78758394		SoZg.03E034860.1	SoLRR-RLK75-5	Chr03E	81109029	81112361
SoZg.03B036100.1	SoLRR-RLK75-2	Chr03B	78753181	78758394		SoZg.03G038690.1	SoLRR-RLK75-7	Chr03G	81089565	81095180
SoZg.03B036100.1	SoLRR-RLK75-2	Chr03B	78753181	78758394		SoZg.03H035350.1	SoLRR-RLK75-8	Chr03H	81254058	81259551
SoZg.03C036050.1	SoLRR-RLK75-3	Chr03C	79458153	79461767		SoZg.03D035420.1	SoLRR-RLK75-4	Chr03D	83559729	83563339
SoZg.03C036050.1	SoLRR-RLK75-3	Chr03C	79458153	79461767		SoZg.03E034860.1	SoLRR-RLK75-5	Chr03E	81109029	81112361
SoZg.03C036050.1	SoLRR-RLK75-3	Chr03C	79458153	79461767		SoZg.03G038690.1	SoLRR-RLK75-7	Chr03G	81089565	81095180
SoZg.03D035420.1	SoLRR-RLK75-4	Chr03D	83559729	83563339		SoZg.03E034860.1	SoLRR-RLK75-5	Chr03E	81109029	81112361
SoZg.03D035420.1	SoLRR-RLK75-4	Chr03D	83559729	83563339		SoZg.03G038690.1	SoLRR-RLK75-7	Chr03G	81089565	81095180
SoZg.03D035420.1	SoLRR-RLK75-4	Chr03D	83559729	83563339		SoZg.03H035350.1	SoLRR-RLK75-8	Chr03H	81254058	81259551
SoZg.03E034860.1	SoLRR-RLK75-5	Chr03E	81109029	81112361		SoZg.03G038690.1	SoLRR-RLK75-7	Chr03G	81089565	81095180
SoZg.03E034860.1	SoLRR-RLK75-5	Chr03E	81109029	81112361		SoZg.03H035350.1	SoLRR-RLK75-8	Chr03H	81254058	81259551
SoZg.03G038690.1	SoLRR-RLK75-7	Chr03G	81089565	81095180		SoZg.03H035350.1	SoLRR-RLK75-8	Chr03H	81254058	81259551
SoZg.01F011650.1	SoLRR-RLK7-6	Chr01F	20834564	20840033		SoZg.01H011130.1	SoLRR-RLK7-8	Chr01H	20275202	20281182
SoZg.03A037810.1	SoLRR-RLK76-1	Chr03A	84737982	84745767		SoZg.03B038980.1	SoLRR-RLK76-2	Chr03B	84105919	84113357
SoZg.03A037810.1	SoLRR-RLK76-1	Chr03A	84737982	84745767		SoZg.03F038300.1	SoLRR-RLK76-6	Chr03F	84010299	84017221
SoZg.03B038980.1	SoLRR-RLK76-2	Chr03B	84105919	84113357		SoZg.03C038240.1	SoLRR-RLK76-3	Chr03C	83612060	83615941
SoZg.03B038980.1	SoLRR-RLK76-2	Chr03B	84105919	84113357		SoZg.03E037440.1	SoLRR-RLK76-5	Chr03E	85762509	85766390
SoZg.03B038980.1	SoLRR-RLK76-2	Chr03B	84105919	84113357		SoZg.03F038300.1	SoLRR-RLK76-6	Chr03F	84010299	84017221
SoZg.03B038980.1	SoLRR-RLK76-2	Chr03B	84105919	84113357		SoZg.03H037870.1	SoLRR-RLK76-8	Chr03H	86110700	86114581
SoZg.03C038240.1	SoLRR-RLK76-3	Chr03C	83612060	83615941		SoZg.03E037440.1	SoLRR-RLK76-5	Chr03E	85762509	85766390
SoZg.03C038240.1	SoLRR-RLK76-3	Chr03C	83612060	83615941		SoZg.03F038300.1	SoLRR-RLK76-6	Chr03F	84010299	84017221
SoZg.03C038240.1	SoLRR-RLK76-3	Chr03C	83612060	83615941		SoZg.03H037870.1	SoLRR-RLK76-8	Chr03H	86110700	86114581
SoZg.03E037440.1	SoLRR-RLK76-5	Chr03E	85762509	85766390		SoZg.03F038300.1	SoLRR-RLK76-6	Chr03F	84010299	84017221
SoZg.03E037440.1	SoLRR-RLK76-5	Chr03E	85762509	85766390		SoZg.03H037870.1	SoLRR-RLK76-8	Chr03H	86110700	86114581
SoZg.03F038300.1	SoLRR-RLK76-6	Chr03F	84010299	84017221		SoZg.03H037870.1	SoLRR-RLK76-8	Chr03H	86110700	86114581
SoZg.01G012880.1	SoLRR-RLK7-7	Chr01G	19458067	19463360		SoZg.01H011130.1	SoLRR-RLK7-8	Chr01H	20275202	20281182
SoZg.03A041450.1	SoLRR-RLK77-1	Chr03A	90420547	90424191		SoZg.03B042510.1	SoLRR-RLK77-2	Chr03B	90651728	90654965
SoZg.03A041450.1	SoLRR-RLK77-1	Chr03A	90420547	90424191		SoZg.03C042340.1	SoLRR-RLK77-3	Chr03C	91036715	91039952
SoZg.03A041450.1	SoLRR-RLK77-1	Chr03A	90420547	90424191		SoZg.03D040270.1	SoLRR-RLK77-4	Chr03D	92393419	92396660
SoZg.03A041450.1	SoLRR-RLK77-1	Chr03A	90420547	90424191		SoZg.03F041820.1	SoLRR-RLK77-6	Chr03F	89375701	89378937
SoZg.03B042510.1	SoLRR-RLK77-2	Chr03B	90651728	90654965		SoZg.03C042340.1	SoLRR-RLK77-3	Chr03C	91036715	91039952
SoZg.03B042510.1	SoLRR-RLK77-2	Chr03B	90651728	90654965		SoZg.03D040270.1	SoLRR-RLK77-4	Chr03D	92393419	92396660
SoZg.03B042510.1	SoLRR-RLK77-2	Chr03B	90651728	90654965		SoZg.03E040800.1	SoLRR-RLK77-5	Chr03E	91681271	91684448
SoZg.03B042510.1	SoLRR-RLK77-2	Chr03B	90651728	90654965		SoZg.03E040940.1	SoLRR-RLK77-5a	Chr03E	91814744	91817951
SoZg.03B042510.1	SoLRR-RLK77-2	Chr03B	90651728	90654965		SoZg.03F041820.1	SoLRR-RLK77-6	Chr03F	89375701	89378937
SoZg.03C042340.1	SoLRR-RLK77-3	Chr03C	91036715	91039952		SoZg.03D040270.1	SoLRR-RLK77-4	Chr03D	92393419	92396660
SoZg.03C042340.1	SoLRR-RLK77-3	Chr03C	91036715	91039952		SoZg.03E040800.1	SoLRR-RLK77-5	Chr03E	91681271	91684448
SoZg.03C042340.1	SoLRR-RLK77-3	Chr03C	91036715	91039952		SoZg.03E040940.1	SoLRR-RLK77-5a	Chr03E	91814744	91817951
SoZg.03C042340.1	SoLRR-RLK77-3	Chr03C	91036715	91039952		SoZg.03F041820.1	SoLRR-RLK77-6	Chr03F	89375701	89378937
SoZg.03D040270.1	SoLRR-RLK77-4	Chr03D	92393419	92396660		SoZg.03F041820.1	SoLRR-RLK77-6	Chr03F	89375701	89378937
SoZg.03E040800.1	SoLRR-RLK77-5	Chr03E	91681271	91684448		SoZg.03F041820.1	SoLRR-RLK77-6	Chr03F	89375701	89378937
SoZg.03E040940.1	SoLRR-RLK77-5a	Chr03E	91814744	91817951		SoZg.03F041820.1	SoLRR-RLK77-6	Chr03F	89375701	89378937
SoZg.03B005650.1	SoLRR-RLK78-2	Chr03B	11879400	11881710		SoZg.03C008190.1	SoLRR-RLK78-3	Chr03C	17003874	17006107
SoZg.03B005650.1	SoLRR-RLK78-2	Chr03B	11879400	11881710		SoZg.03D007730.1	SoLRR-RLK78-4	Chr03D	16819154	16821673
SoZg.03B005650.1	SoLRR-RLK78-2	Chr03B	11879400	11881710		SoZg.03E006810.1	SoLRR-RLK78-5	Chr03E	14526559	14529078
SoZg.03B005650.1	SoLRR-RLK78-2	Chr03B	11879400	11881710		SoZg.03G009340.1	SoLRR-RLK78-7	Chr03G	18444006	18446253
SoZg.03C008190.1	SoLRR-RLK78-3	Chr03C	17003874	17006107		SoZg.03D007730.1	SoLRR-RLK78-4	Chr03D	16819154	16821673
SoZg.03C008190.1	SoLRR-RLK78-3	Chr03C	17003874	17006107		SoZg.03E006810.1	SoLRR-RLK78-5	Chr03E	14526559	14529078
SoZg.03C008190.1	SoLRR-RLK78-3	Chr03C	17003874	17006107		SoZg.03G009340.1	SoLRR-RLK78-7	Chr03G	18444006	18446253
SoZg.03D007730.1	SoLRR-RLK78-4	Chr03D	16819154	16821673		SoZg.03E006810.1	SoLRR-RLK78-5	Chr03E	14526559	14529078
SoZg.03D007730.1	SoLRR-RLK78-4	Chr03D	16819154	16821673		SoZg.03G009340.1	SoLRR-RLK78-7	Chr03G	18444006	18446253
SoZg.03E006810.1	SoLRR-RLK78-5	Chr03E	14526559	14529078		SoZg.03G009340.1	SoLRR-RLK78-7	Chr03G	18444006	18446253
SoZg.03B023970.1	SoLRR-RLK79-2	Chr03B	57188011	57191373		SoZg.03C025260.1	SoLRR-RLK79-3	Chr03C	60923670	60926090
SoZg.03B023970.1	SoLRR-RLK79-2	Chr03B	57188011	57191373		SoZg.03D023890.1	SoLRR-RLK79-4	Chr03D	60293171	60296534
SoZg.03B023970.1	SoLRR-RLK79-2	Chr03B	57188011	57191373		SoZg.03E023800.1	SoLRR-RLK79-5	Chr03E	60383962	60387452
SoZg.03B023970.1	SoLRR-RLK79-2	Chr03B	57188011	57191373		SoZg.03F023960.1	SoLRR-RLK79-6	Chr03F	58236095	58239460
SoZg.03C025260.1	SoLRR-RLK79-3	Chr03C	60923670	60926090		SoZg.03D023890.1	SoLRR-RLK79-4	Chr03D	60293171	60296534
SoZg.03C025260.1	SoLRR-RLK79-3	Chr03C	60923670	60926090		SoZg.03E023800.1	SoLRR-RLK79-5	Chr03E	60383962	60387452
SoZg.03C025260.1	SoLRR-RLK79-3	Chr03C	60923670	60926090		SoZg.03F023960.1	SoLRR-RLK79-6	Chr03F	58236095	58239460
SoZg.03D023890.1	SoLRR-RLK79-4	Chr03D	60293171	60296534		SoZg.03E023800.1	SoLRR-RLK79-5	Chr03E	60383962	60387452
SoZg.03D023890.1	SoLRR-RLK79-4	Chr03D	60293171	60296534		SoZg.03F023960.1	SoLRR-RLK79-6	Chr03F	58236095	58239460
SoZg.03E023800.1	SoLRR-RLK79-5	Chr03E	60383962	60387452		SoZg.03F023960.1	SoLRR-RLK79-6	Chr03F	58236095	58239460
SoZg.03B025300.1	SoLRR-RLK80-2	Chr03B	59862083	59865436		SoZg.03E024850.1	SoLRR-RLK80-5	Chr03E	62451511	62454870
SoZg.03B025300.1	SoLRR-RLK80-2	Chr03B	59862083	59865436		SoZg.03F025250.1	SoLRR-RLK80-6	Chr03F	60789582	60792941
SoZg.03B025300.1	SoLRR-RLK80-2	Chr03B	59862083	59865436		SoZg.03G027330.1	SoLRR-RLK80-7	Chr03G	61828541	61831900
SoZg.03D024840.1	SoLRR-RLK80-4	Chr03D	63218837	63222196		SoZg.03E024850.1	SoLRR-RLK80-5	Chr03E	62451511	62454870
SoZg.03D024840.1	SoLRR-RLK80-4	Chr03D	63218837	63222196		SoZg.03F025250.1	SoLRR-RLK80-6	Chr03F	60789582	60792941
SoZg.03D024840.1	SoLRR-RLK80-4	Chr03D	63218837	63222196		SoZg.03G027330.1	SoLRR-RLK80-7	Chr03G	61828541	61831900
SoZg.03E024850.1	SoLRR-RLK80-5	Chr03E	62451511	62454870		SoZg.03F025250.1	SoLRR-RLK80-6	Chr03F	60789582	60792941
SoZg.03E024850.1	SoLRR-RLK80-5	Chr03E	62451511	62454870		SoZg.03G027330.1	SoLRR-RLK80-7	Chr03G	61828541	61831900
SoZg.03F025250.1	SoLRR-RLK80-6	Chr03F	60789582	60792941		SoZg.03G027330.1	SoLRR-RLK80-7	Chr03G	61828541	61831900
SoZg.03B031100.1	SoLRR-RLK81-2	Chr03B	69556651	69561844		SoZg.03C031750.1	SoLRR-RLK81-3	Chr03C	72458787	72470854
SoZg.03B031100.1	SoLRR-RLK81-2	Chr03B	69556651	69561844		SoZg.03G033850.1	SoLRR-RLK81-7	Chr03G	73169418	73181483
SoZg.03C031750.1	SoLRR-RLK81-3	Chr03C	72458787	72470854		SoZg.03E030840.1	SoLRR-RLK81-5	Chr03E	73213990	73219165
SoZg.03C031750.1	SoLRR-RLK81-3	Chr03C	72458787	72470854		SoZg.03G033850.1	SoLRR-RLK81-7	Chr03G	73169418	73181483
SoZg.03E030840.1	SoLRR-RLK81-5	Chr03E	73213990	73219165		SoZg.03G033900.1	SoLRR-RLK81-7b	Chr03G	73304436	73309611
SoZg.10A018460.1	SoLRR-RLK8-1a	Chr10A	54274704	54278639		SoZg.10B019410.1	SoLRR-RLK8-2	Chr10B	55995407	55999509
SoZg.10A018460.1	SoLRR-RLK8-1a	Chr10A	54274704	54278639		SoZg.10D020330.1	SoLRR-RLK8-4	Chr10D	49560999	49564907
SoZg.10A018460.1	SoLRR-RLK8-1a	Chr10A	54274704	54278639		SoZg.10E022610.1	SoLRR-RLK8-5	Chr10E	56010356	56014130
SoZg.10A018460.1	SoLRR-RLK8-1a	Chr10A	54274704	54278639		SoZg.10F020610.1	SoLRR-RLK8-6	Chr10F	50812512	50816914
SoZg.10A018460.1	SoLRR-RLK8-1a	Chr10A	54274704	54278639		SoZg.10G017730.1	SoLRR-RLK8-7	Chr10G	50377354	50381484
SoZg.10B019410.1	SoLRR-RLK8-2	Chr10B	55995407	55999509		SoZg.10D020330.1	SoLRR-RLK8-4	Chr10D	49560999	49564907
SoZg.10B019410.1	SoLRR-RLK8-2	Chr10B	55995407	55999509		SoZg.10E022610.1	SoLRR-RLK8-5	Chr10E	56010356	56014130
SoZg.10B019410.1	SoLRR-RLK8-2	Chr10B	55995407	55999509		SoZg.10F020610.1	SoLRR-RLK8-6	Chr10F	50812512	50816914
SoZg.10B019410.1	SoLRR-RLK8-2	Chr10B	55995407	55999509		SoZg.10G017730.1	SoLRR-RLK8-7	Chr10G	50377354	50381484
SoZg.03B031280.1	SoLRR-RLK82-2	Chr03B	69752163	69760464		SoZg.03C031950.1	SoLRR-RLK82-3	Chr03C	72660903	72675696
SoZg.03B031280.1	SoLRR-RLK82-2	Chr03B	69752163	69760464		SoZg.03D030590.1	SoLRR-RLK82-4	Chr03D	73840965	73849137
SoZg.03B031280.1	SoLRR-RLK82-2	Chr03B	69752163	69760464		SoZg.03E030970.1	SoLRR-RLK82-5	Chr03E	73418882	73428016
SoZg.03B031280.1	SoLRR-RLK82-2	Chr03B	69752163	69760464		SoZg.03G034040.1	SoLRR-RLK82-7	Chr03G	73450247	73458204
SoZg.03C031950.1	SoLRR-RLK82-3	Chr03C	72660903	72675696		SoZg.03D030590.1	SoLRR-RLK82-4	Chr03D	73840965	73849137
SoZg.03C031950.1	SoLRR-RLK82-3	Chr03C	72660903	72675696		SoZg.03E030970.1	SoLRR-RLK82-5	Chr03E	73418882	73428016
SoZg.03C031950.1	SoLRR-RLK82-3	Chr03C	72660903	72675696		SoZg.03G034040.1	SoLRR-RLK82-7	Chr03G	73450247	73458204
SoZg.03D030590.1	SoLRR-RLK82-4	Chr03D	73840965	73849137		SoZg.03E030970.1	SoLRR-RLK82-5	Chr03E	73418882	73428016
SoZg.03D030590.1	SoLRR-RLK82-4	Chr03D	73840965	73849137		SoZg.03G034040.1	SoLRR-RLK82-7	Chr03G	73450247	73458204
SoZg.03E030970.1	SoLRR-RLK82-5	Chr03E	73418882	73428016		SoZg.03G034040.1	SoLRR-RLK82-7	Chr03G	73450247	73458204
SoZg.03B031310.1	SoLRR-RLK83-2	Chr03B	69841965	69844608		SoZg.03D030620.1	SoLRR-RLK83-4	Chr03D	73888725	73897128
SoZg.03B031310.1	SoLRR-RLK83-2	Chr03B	69841965	69844608		SoZg.03E030990.1	SoLRR-RLK83-5	Chr03E	73491457	73500596
SoZg.03B031310.1	SoLRR-RLK83-2	Chr03B	69841965	69844608		SoZg.03F031240.1	SoLRR-RLK83-6	Chr03F	71413506	71421975
SoZg.03B031310.1	SoLRR-RLK83-2	Chr03B	69841965	69844608		SoZg.03G034100.1	SoLRR-RLK83-7	Chr03G	73510169	73513844
SoZg.03C031980.1	SoLRR-RLK83-3	Chr03C	72754089	72762756		SoZg.03D030620.1	SoLRR-RLK83-4	Chr03D	73888725	73897128
SoZg.03C031980.1	SoLRR-RLK83-3	Chr03C	72754089	72762756		SoZg.03E030990.1	SoLRR-RLK83-5	Chr03E	73491457	73500596
SoZg.03C031980.1	SoLRR-RLK83-3	Chr03C	72754089	72762756		SoZg.03F031240.1	SoLRR-RLK83-6	Chr03F	71413506	71421975
SoZg.03C031980.1	SoLRR-RLK83-3	Chr03C	72754089	72762756		SoZg.03H031990.1	SoLRR-RLK83-8a	Chr03H	74532071	74541109
SoZg.03D030620.1	SoLRR-RLK83-4	Chr03D	73888725	73897128		SoZg.03E030990.1	SoLRR-RLK83-5	Chr03E	73491457	73500596
SoZg.03D030620.1	SoLRR-RLK83-4	Chr03D	73888725	73897128		SoZg.03F031240.1	SoLRR-RLK83-6	Chr03F	71413506	71421975
SoZg.03D030620.1	SoLRR-RLK83-4	Chr03D	73888725	73897128		SoZg.03G034100.1	SoLRR-RLK83-7	Chr03G	73510169	73513844
SoZg.03D030620.1	SoLRR-RLK83-4	Chr03D	73888725	73897128		SoZg.03H031920.1	SoLRR-RLK83-8	Chr03H	74406863	74419698
SoZg.03E030990.1	SoLRR-RLK83-5	Chr03E	73491457	73500596		SoZg.03F031240.1	SoLRR-RLK83-6	Chr03F	71413506	71421975
SoZg.03E030990.1	SoLRR-RLK83-5	Chr03E	73491457	73500596		SoZg.03G034100.1	SoLRR-RLK83-7	Chr03G	73510169	73513844
SoZg.03E030990.1	SoLRR-RLK83-5	Chr03E	73491457	73500596		SoZg.03H031990.1	SoLRR-RLK83-8a	Chr03H	74532071	74541109
SoZg.03F031240.1	SoLRR-RLK83-6	Chr03F	71413506	71421975		SoZg.03G034100.1	SoLRR-RLK83-7	Chr03G	73510169	73513844
SoZg.03F031240.1	SoLRR-RLK83-6	Chr03F	71413506	71421975		SoZg.03H031990.1	SoLRR-RLK83-8a	Chr03H	74532071	74541109
SoZg.10D020330.1	SoLRR-RLK8-4	Chr10D	49560999	49564907		SoZg.10E022610.1	SoLRR-RLK8-5	Chr10E	56010356	56014130
SoZg.10D020330.1	SoLRR-RLK8-4	Chr10D	49560999	49564907		SoZg.10G017730.1	SoLRR-RLK8-7	Chr10G	50377354	50381484
SoZg.03B031480.1	SoLRR-RLK84-2	Chr03B	70231760	70235513		SoZg.03D030730.1	SoLRR-RLK84-4	Chr03D	74079804	74084083
SoZg.03B031480.1	SoLRR-RLK84-2	Chr03B	70231760	70235513		SoZg.03F031370.1	SoLRR-RLK84-6	Chr03F	71611805	71616392
SoZg.03B031480.1	SoLRR-RLK84-2	Chr03B	70231760	70235513		SoZg.03G034240.1	SoLRR-RLK84-7	Chr03G	73767608	73771606
SoZg.03B031480.1	SoLRR-RLK84-2	Chr03B	70231760	70235513		SoZg.03H032120.1	SoLRR-RLK84-8	Chr03H	74768499	74772250
SoZg.03C032110.1	SoLRR-RLK84-3	Chr03C	72994256	73004604		SoZg.03D030730.1	SoLRR-RLK84-4	Chr03D	74079804	74084083
SoZg.03C032110.1	SoLRR-RLK84-3	Chr03C	72994256	73004604		SoZg.03G034240.1	SoLRR-RLK84-7	Chr03G	73767608	73771606
SoZg.03C032110.1	SoLRR-RLK84-3	Chr03C	72994256	73004604		SoZg.03H032120.1	SoLRR-RLK84-8	Chr03H	74768499	74772250
SoZg.03D030730.1	SoLRR-RLK84-4	Chr03D	74079804	74084083		SoZg.03F031370.1	SoLRR-RLK84-6	Chr03F	71611805	71616392
SoZg.03D030730.1	SoLRR-RLK84-4	Chr03D	74079804	74084083		SoZg.03G034240.1	SoLRR-RLK84-7	Chr03G	73767608	73771606
SoZg.03D030730.1	SoLRR-RLK84-4	Chr03D	74079804	74084083		SoZg.03H032120.1	SoLRR-RLK84-8	Chr03H	74768499	74772250
SoZg.03F031370.1	SoLRR-RLK84-6	Chr03F	71611805	71616392		SoZg.03G034240.1	SoLRR-RLK84-7	Chr03G	73767608	73771606
SoZg.03F031370.1	SoLRR-RLK84-6	Chr03F	71611805	71616392		SoZg.03H032120.1	SoLRR-RLK84-8	Chr03H	74768499	74772250
SoZg.03G034240.1	SoLRR-RLK84-7	Chr03G	73767608	73771606		SoZg.03H032120.1	SoLRR-RLK84-8	Chr03H	74768499	74772250
SoZg.10E022610.1	SoLRR-RLK8-5	Chr10E	56010356	56014130		SoZg.10F020610.1	SoLRR-RLK8-6	Chr10F	50812512	50816914
SoZg.10E022610.1	SoLRR-RLK8-5	Chr10E	56010356	56014130		SoZg.10G017730.1	SoLRR-RLK8-7	Chr10G	50377354	50381484
SoZg.03E016250.1	SoLRR-RLK85-5	Chr03E	42154949	42158720		SoZg.06A002800.1	SoLRR-RLK189-1	Chr06A	8987325	8991096
SoZg.10F020610.1	SoLRR-RLK8-6	Chr10F	50812512	50816914		SoZg.10G017730.1	SoLRR-RLK8-7	Chr10G	50377354	50381484
SoZg.03G016820.1	SoLRR-RLK88-7	Chr03G	36700457	36702052		SoZg.03H015300.1	SoLRR-RLK89-8	Chr03H	31862544	31864139
SoZg.04A000950.1	SoLRR-RLK90-1	Chr04A	1818565	1821776		SoZg.04B000810.1	SoLRR-RLK90-2	Chr04B	1901134	1904359
SoZg.04A000950.1	SoLRR-RLK90-1	Chr04A	1818565	1821776		SoZg.04C000900.1	SoLRR-RLK90-3	Chr04C	1418289	1421449
SoZg.04A000950.1	SoLRR-RLK90-1	Chr04A	1818565	1821776		SoZg.04D000870.1	SoLRR-RLK90-4	Chr04D	1736926	1740137
SoZg.04A000950.1	SoLRR-RLK90-1	Chr04A	1818565	1821776		SoZg.04E000900.1	SoLRR-RLK90-5	Chr04E	1748572	1751783
SoZg.04A000950.1	SoLRR-RLK90-1	Chr04A	1818565	1821776		SoZg.04H000690.1	SoLRR-RLK90-8	Chr04H	2083824	2086984
SoZg.04B000810.1	SoLRR-RLK90-2	Chr04B	1901134	1904359		SoZg.04C000900.1	SoLRR-RLK90-3	Chr04C	1418289	1421449
SoZg.04B000810.1	SoLRR-RLK90-2	Chr04B	1901134	1904359		SoZg.04D000870.1	SoLRR-RLK90-4	Chr04D	1736926	1740137
SoZg.04B000810.1	SoLRR-RLK90-2	Chr04B	1901134	1904359		SoZg.04E000900.1	SoLRR-RLK90-5	Chr04E	1748572	1751783
SoZg.04C000900.1	SoLRR-RLK90-3	Chr04C	1418289	1421449		SoZg.04D000870.1	SoLRR-RLK90-4	Chr04D	1736926	1740137
SoZg.04C000900.1	SoLRR-RLK90-3	Chr04C	1418289	1421449		SoZg.04E000900.1	SoLRR-RLK90-5	Chr04E	1748572	1751783
SoZg.04C000900.1	SoLRR-RLK90-3	Chr04C	1418289	1421449		SoZg.04H000690.1	SoLRR-RLK90-8	Chr04H	2083824	2086984
SoZg.04D000870.1	SoLRR-RLK90-4	Chr04D	1736926	1740137		SoZg.04H000690.1	SoLRR-RLK90-8	Chr04H	2083824	2086984
SoZg.04E000900.1	SoLRR-RLK90-5	Chr04E	1748572	1751783		SoZg.04H000690.1	SoLRR-RLK90-8	Chr04H	2083824	2086984
SoZg.04A004290.1	SoLRR-RLK91-1	Chr04A	7668351	7671874		SoZg.04C004150.1	SoLRR-RLK91-3	Chr04C	6953085	6956584
SoZg.04A004290.1	SoLRR-RLK91-1	Chr04A	7668351	7671874		SoZg.04D003570.1	SoLRR-RLK91-4	Chr04D	6655856	6659417
SoZg.04A004290.1	SoLRR-RLK91-1	Chr04A	7668351	7671874		SoZg.04E003580.1	SoLRR-RLK91-5	Chr04E	6556870	6560370
SoZg.04A004290.1	SoLRR-RLK91-1	Chr04A	7668351	7671874		SoZg.04H002950.1	SoLRR-RLK91-8	Chr04H	6488318	6492066
SoZg.04C004150.1	SoLRR-RLK91-3	Chr04C	6953085	6956584		SoZg.04D003570.1	SoLRR-RLK91-4	Chr04D	6655856	6659417
SoZg.04C004150.1	SoLRR-RLK91-3	Chr04C	6953085	6956584		SoZg.04E003580.1	SoLRR-RLK91-5	Chr04E	6556870	6560370
SoZg.04C004150.1	SoLRR-RLK91-3	Chr04C	6953085	6956584		SoZg.04H002950.1	SoLRR-RLK91-8	Chr04H	6488318	6492066
SoZg.04D003570.1	SoLRR-RLK91-4	Chr04D	6655856	6659417		SoZg.04E003580.1	SoLRR-RLK91-5	Chr04E	6556870	6560370
SoZg.04D003570.1	SoLRR-RLK91-4	Chr04D	6655856	6659417		SoZg.04H002950.1	SoLRR-RLK91-8	Chr04H	6488318	6492066
SoZg.04E003580.1	SoLRR-RLK91-5	Chr04E	6556870	6560370		SoZg.04H002950.1	SoLRR-RLK91-8	Chr04H	6488318	6492066
SoZg.04A005450.1	SoLRR-RLK92-1	Chr04A	10016108	10019275		SoZg.04H004170.1	SoLRR-RLK127-8	Chr04H	8988764	8992143
SoZg.04A005450.1	SoLRR-RLK92-1	Chr04A	10016108	10019275		SoZg.04B004940.1	SoLRR-RLK92-2	Chr04B	9052093	9055260
SoZg.04A005450.1	SoLRR-RLK92-1	Chr04A	10016108	10019275		SoZg.04C005320.1	SoLRR-RLK92-3	Chr04C	9477908	9481075
SoZg.04B004940.1	SoLRR-RLK92-2	Chr04B	9052093	9055260		SoZg.04H004170.1	SoLRR-RLK127-8	Chr04H	8988764	8992143
SoZg.04B004940.1	SoLRR-RLK92-2	Chr04B	9052093	9055260		SoZg.04C005320.1	SoLRR-RLK92-3	Chr04C	9477908	9481075
SoZg.04C005320.1	SoLRR-RLK92-3	Chr04C	9477908	9481075		SoZg.04H004170.1	SoLRR-RLK127-8	Chr04H	8988764	8992143
SoZg.01C023490.1	SoLRR-RLK9-3	Chr01C	45651989	45655924		SoZg.01G023070.1	SoLRR-RLK9-7a	Chr01G	39305014	39308949
SoZg.04A005690.1	SoLRR-RLK93-1	Chr04A	10590196	10592868		SoZg.04C005520.1	SoLRR-RLK114-3	Chr04C	9825380	9828689
SoZg.04A005690.1	SoLRR-RLK93-1	Chr04A	10590196	10592868		SoZg.04B005160.1	SoLRR-RLK93-2	Chr04B	9556025	9558706
SoZg.04A005690.1	SoLRR-RLK93-1	Chr04A	10590196	10592868		SoZg.04F005100.1	SoLRR-RLK93-6	Chr04F	9284477	9290948
SoZg.04A005690.1	SoLRR-RLK93-1	Chr04A	10590196	10592868		SoZg.04H004360.1	SoLRR-RLK93-8	Chr04H	9407406	9417919
SoZg.04B005160.1	SoLRR-RLK93-2	Chr04B	9556025	9558706		SoZg.04C005520.1	SoLRR-RLK114-3	Chr04C	9825380	9828689
SoZg.04B005160.1	SoLRR-RLK93-2	Chr04B	9556025	9558706		SoZg.04F005100.1	SoLRR-RLK93-6	Chr04F	9284477	9290948
SoZg.04B005160.1	SoLRR-RLK93-2	Chr04B	9556025	9558706		SoZg.04H004360.1	SoLRR-RLK93-8	Chr04H	9407406	9417919
SoZg.04F005100.1	SoLRR-RLK93-6	Chr04F	9284477	9290948		SoZg.04H004360.1	SoLRR-RLK93-8	Chr04H	9407406	9417919
SoZg.04A005730.1	SoLRR-RLK94-1	Chr04A	10628222	10632111		SoZg.04B005200.1	SoLRR-RLK94-2	Chr04B	9578034	9581923
SoZg.04A005730.1	SoLRR-RLK94-1	Chr04A	10628222	10632111		SoZg.04F005140.1	SoLRR-RLK94-6	Chr04F	9333310	9336986
SoZg.04B005200.1	SoLRR-RLK94-2	Chr04B	9578034	9581923		SoZg.04D004650.1	SoLRR-RLK94-4	Chr04D	8954178	8957991
SoZg.04B005200.1	SoLRR-RLK94-2	Chr04B	9578034	9581923		SoZg.04E004920.1	SoLRR-RLK94-5	Chr04E	8821332	8825085
SoZg.04B005200.1	SoLRR-RLK94-2	Chr04B	9578034	9581923		SoZg.04F005140.1	SoLRR-RLK94-6	Chr04F	9333310	9336986
SoZg.04D004650.1	SoLRR-RLK94-4	Chr04D	8954178	8957991		SoZg.04F005140.1	SoLRR-RLK94-6	Chr04F	9333310	9336986
SoZg.04E004920.1	SoLRR-RLK94-5	Chr04E	8821332	8825085		SoZg.04F005140.1	SoLRR-RLK94-6	Chr04F	9333310	9336986
SoZg.04A006880.1	SoLRR-RLK95-1	Chr04A	12635246	12637424		SoZg.04B006360.1	SoLRR-RLK95-2	Chr04B	11505762	11507955
SoZg.04A006880.1	SoLRR-RLK95-1	Chr04A	12635246	12637424		SoZg.04C006700.1	SoLRR-RLK95-3	Chr04C	12225905	12228098
SoZg.04A006880.1	SoLRR-RLK95-1	Chr04A	12635246	12637424		SoZg.04E005770.1	SoLRR-RLK95-5	Chr04E	10510702	10512895
SoZg.04A006880.1	SoLRR-RLK95-1	Chr04A	12635246	12637424		SoZg.04G005090.1	SoLRR-RLK95-7	Chr04G	8948717	8950895
SoZg.04A006880.1	SoLRR-RLK95-1	Chr04A	12635246	12637424		SoZg.04H005360.1	SoLRR-RLK95-8	Chr04H	11274460	11276635
SoZg.04B006360.1	SoLRR-RLK95-2	Chr04B	11505762	11507955		SoZg.04C006700.1	SoLRR-RLK95-3	Chr04C	12225905	12228098
SoZg.04B006360.1	SoLRR-RLK95-2	Chr04B	11505762	11507955		SoZg.04E005770.1	SoLRR-RLK95-5	Chr04E	10510702	10512895
SoZg.04B006360.1	SoLRR-RLK95-2	Chr04B	11505762	11507955		SoZg.04G005090.1	SoLRR-RLK95-7	Chr04G	8948717	8950895
SoZg.04B006360.1	SoLRR-RLK95-2	Chr04B	11505762	11507955		SoZg.04H005360.1	SoLRR-RLK95-8	Chr04H	11274460	11276635
SoZg.04C006700.1	SoLRR-RLK95-3	Chr04C	12225905	12228098		SoZg.04E005770.1	SoLRR-RLK95-5	Chr04E	10510702	10512895
SoZg.04C006700.1	SoLRR-RLK95-3	Chr04C	12225905	12228098		SoZg.04G005090.1	SoLRR-RLK95-7	Chr04G	8948717	8950895
SoZg.04C006700.1	SoLRR-RLK95-3	Chr04C	12225905	12228098		SoZg.04H005360.1	SoLRR-RLK95-8	Chr04H	11274460	11276635
SoZg.04E005770.1	SoLRR-RLK95-5	Chr04E	10510702	10512895		SoZg.04G005090.1	SoLRR-RLK95-7	Chr04G	8948717	8950895
SoZg.04G005090.1	SoLRR-RLK95-7	Chr04G	8948717	8950895		SoZg.04H005360.1	SoLRR-RLK95-8	Chr04H	11274460	11276635
SoZg.04A007000.1	SoLRR-RLK96-1	Chr04A	12793701	12801855		SoZg.04B006450.1	SoLRR-RLK96-2	Chr04B	11798299	11806970
SoZg.04A007000.1	SoLRR-RLK96-1	Chr04A	12793701	12801855		SoZg.04C006870.1	SoLRR-RLK96-3	Chr04C	12550040	12558088
SoZg.04A007000.1	SoLRR-RLK96-1	Chr04A	12793701	12801855		SoZg.04D006040.1	SoLRR-RLK96-4	Chr04D	11572597	11580997
SoZg.04A007000.1	SoLRR-RLK96-1	Chr04A	12793701	12801855		SoZg.04E005960.1	SoLRR-RLK96-5	Chr04E	10769245	10777799
SoZg.04A007000.1	SoLRR-RLK96-1	Chr04A	12793701	12801855		SoZg.04F006300.1	SoLRR-RLK96-6	Chr04F	11278807	11287835
SoZg.04A007000.1	SoLRR-RLK96-1	Chr04A	12793701	12801855		SoZg.04G005190.1	SoLRR-RLK96-7	Chr04G	9120601	9129557
SoZg.04A007000.1	SoLRR-RLK96-1	Chr04A	12793701	12801855		SoZg.04H005400.1	SoLRR-RLK96-8	Chr04H	11453647	11463179
SoZg.04B006450.1	SoLRR-RLK96-2	Chr04B	11798299	11806970		SoZg.04D006040.1	SoLRR-RLK96-4	Chr04D	11572597	11580997
SoZg.04B006450.1	SoLRR-RLK96-2	Chr04B	11798299	11806970		SoZg.04E005960.1	SoLRR-RLK96-5	Chr04E	10769245	10777799
SoZg.04B006450.1	SoLRR-RLK96-2	Chr04B	11798299	11806970		SoZg.04H005400.1	SoLRR-RLK96-8	Chr04H	11453647	11463179
SoZg.04C006870.1	SoLRR-RLK96-3	Chr04C	12550040	12558088		SoZg.04D006040.1	SoLRR-RLK96-4	Chr04D	11572597	11580997
SoZg.04C006870.1	SoLRR-RLK96-3	Chr04C	12550040	12558088		SoZg.04E005960.1	SoLRR-RLK96-5	Chr04E	10769245	10777799
SoZg.04C006870.1	SoLRR-RLK96-3	Chr04C	12550040	12558088		SoZg.04F006300.1	SoLRR-RLK96-6	Chr04F	11278807	11287835
SoZg.04C006870.1	SoLRR-RLK96-3	Chr04C	12550040	12558088		SoZg.04G005190.1	SoLRR-RLK96-7	Chr04G	9120601	9129557
SoZg.04C006870.1	SoLRR-RLK96-3	Chr04C	12550040	12558088		SoZg.04H005400.1	SoLRR-RLK96-8	Chr04H	11453647	11463179
SoZg.04D006040.1	SoLRR-RLK96-4	Chr04D	11572597	11580997		SoZg.04H005400.1	SoLRR-RLK96-8	Chr04H	11453647	11463179
SoZg.04E005960.1	SoLRR-RLK96-5	Chr04E	10769245	10777799		SoZg.04F006300.1	SoLRR-RLK96-6	Chr04F	11278807	11287835
SoZg.04E005960.1	SoLRR-RLK96-5	Chr04E	10769245	10777799		SoZg.04G005190.1	SoLRR-RLK96-7	Chr04G	9120601	9129557
SoZg.04E005960.1	SoLRR-RLK96-5	Chr04E	10769245	10777799		SoZg.04H005400.1	SoLRR-RLK96-8	Chr04H	11453647	11463179
SoZg.04F006300.1	SoLRR-RLK96-6	Chr04F	11278807	11287835		SoZg.04G005190.1	SoLRR-RLK96-7	Chr04G	9120601	9129557
SoZg.04A008950.1	SoLRR-RLK97-1	Chr04A	16504447	16511604		SoZg.04C009510.1	SoLRR-RLK97-3	Chr04C	18238157	18245292
SoZg.04A008950.1	SoLRR-RLK97-1	Chr04A	16504447	16511604		SoZg.04D008450.1	SoLRR-RLK97-4	Chr04D	17068977	17076112
SoZg.04B008590.1	SoLRR-RLK97-2	Chr04B	15796072	15803975		SoZg.04C009510.1	SoLRR-RLK97-3	Chr04C	18238157	18245292
SoZg.04B008590.1	SoLRR-RLK97-2	Chr04B	15796072	15803975		SoZg.04D008450.1	SoLRR-RLK97-4	Chr04D	17068977	17076112
SoZg.04B008590.1	SoLRR-RLK97-2	Chr04B	15796072	15803975		SoZg.04H007020.1	SoLRR-RLK97-8	Chr04H	15319839	15327443
SoZg.04C009510.1	SoLRR-RLK97-3	Chr04C	18238157	18245292		SoZg.04D008450.1	SoLRR-RLK97-4	Chr04D	17068977	17076112
SoZg.04C009510.1	SoLRR-RLK97-3	Chr04C	18238157	18245292		SoZg.04H007020.1	SoLRR-RLK97-8	Chr04H	15319839	15327443
SoZg.04D008450.1	SoLRR-RLK97-4	Chr04D	17068977	17076112		SoZg.04G007440.1	SoLRR-RLK97-7	Chr04G	13243392	13250566
SoZg.04D008450.1	SoLRR-RLK97-4	Chr04D	17068977	17076112		SoZg.04H007020.1	SoLRR-RLK97-8	Chr04H	15319839	15327443
SoZg.04A010470.1	SoLRR-RLK98-1	Chr04A	20200140	20217074		SoZg.04C011060.1	SoLRR-RLK98-3	Chr04C	22825741	22842360
SoZg.04A010470.1	SoLRR-RLK98-1	Chr04A	20200140	20217074		SoZg.04E010450.1	SoLRR-RLK98-5	Chr04E	20757611	20774531
SoZg.04A010470.1	SoLRR-RLK98-1	Chr04A	20200140	20217074		SoZg.04H008870.1	SoLRR-RLK98-8	Chr04H	20354612	20376104
SoZg.04C011060.1	SoLRR-RLK98-3	Chr04C	22825741	22842360		SoZg.04E010450.1	SoLRR-RLK98-5	Chr04E	20757611	20774531
SoZg.04C011060.1	SoLRR-RLK98-3	Chr04C	22825741	22842360		SoZg.04H008870.1	SoLRR-RLK98-8	Chr04H	20354612	20376104
SoZg.04E010450.1	SoLRR-RLK98-5	Chr04E	20757611	20774531		SoZg.04H008870.1	SoLRR-RLK98-8	Chr04H	20354612	20376104
SoZg.04A010910.1	SoLRR-RLK99-1	Chr04A	21339868	21344070		SoZg.04B011060.1	SoLRR-RLK99-2	Chr04B	21931395	21934692
SoZg.04A010910.1	SoLRR-RLK99-1	Chr04A	21339868	21344070		SoZg.04D010590.1	SoLRR-RLK99-4	Chr04D	23090499	23093720
SoZg.04A010910.1	SoLRR-RLK99-1	Chr04A	21339868	21344070		SoZg.04E010760.1	SoLRR-RLK99-5	Chr04E	21729555	21733676
SoZg.04A010910.1	SoLRR-RLK99-1	Chr04A	21339868	21344070		SoZg.04H009250.1	SoLRR-RLK99-8	Chr04H	21386057	21390387
SoZg.04B011060.1	SoLRR-RLK99-2	Chr04B	21931395	21934692		SoZg.04D010590.1	SoLRR-RLK99-4	Chr04D	23090499	23093720
SoZg.04B011060.1	SoLRR-RLK99-2	Chr04B	21931395	21934692		SoZg.04E010760.1	SoLRR-RLK99-5	Chr04E	21729555	21733676
SoZg.04B011060.1	SoLRR-RLK99-2	Chr04B	21931395	21934692		SoZg.04H009250.1	SoLRR-RLK99-8	Chr04H	21386057	21390387
SoZg.04C011370.1	SoLRR-RLK99-3	Chr04C	23529931	23534247		SoZg.04D010590.1	SoLRR-RLK99-4	Chr04D	23090499	23093720
SoZg.04C011370.1	SoLRR-RLK99-3	Chr04C	23529931	23534247		SoZg.04E010760.1	SoLRR-RLK99-5	Chr04E	21729555	21733676
SoZg.04C011370.1	SoLRR-RLK99-3	Chr04C	23529931	23534247		SoZg.04H009250.1	SoLRR-RLK99-8	Chr04H	21386057	21390387
SoZg.04D010590.1	SoLRR-RLK99-4	Chr04D	23090499	23093720		SoZg.04E010760.1	SoLRR-RLK99-5	Chr04E	21729555	21733676
SoZg.04D010590.1	SoLRR-RLK99-4	Chr04D	23090499	23093720		SoZg.04H009250.1	SoLRR-RLK99-8	Chr04H	21386057	21390387
SoZg.04E010760.1	SoLRR-RLK99-5	Chr04E	21729555	21733676		SoZg.04H009250.1	SoLRR-RLK99-8	Chr04H	21386057	21390387

## Sheet: So_alleles
Gene1						Gene2
Gene ID	Name	Chr	Start	End		Gene ID	Name	Chr	Start	End
SoZg.04A011460.1	SoLRR-RLK100-1	Chr04A	22732062	22735270		SoZg.04B011680.1	SoLRR-RLK100-2	Chr04B	23454650	23470668
SoZg.04A011460.1	SoLRR-RLK100-1	Chr04A	22732062	22735270		SoZg.04C012150.1	SoLRR-RLK100-3	Chr04C	25478487	25481907
SoZg.04A011460.1	SoLRR-RLK100-1	Chr04A	22732062	22735270		SoZg.04D011200.1	SoLRR-RLK100-4	Chr04D	24330401	24333630
SoZg.04A011460.1	SoLRR-RLK100-1	Chr04A	22732062	22735270		SoZg.04G010190.1	SoLRR-RLK100-7	Chr04G	20155046	20157846
SoZg.04A011460.1	SoLRR-RLK100-1	Chr04A	22732062	22735270		SoZg.04H009510.1	SoLRR-RLK100-8	Chr04H	22279113	22282397
SoZg.04B011680.1	SoLRR-RLK100-2	Chr04B	23454650	23470668		SoZg.04C012150.1	SoLRR-RLK100-3	Chr04C	25478487	25481907
SoZg.04B011680.1	SoLRR-RLK100-2	Chr04B	23454650	23470668		SoZg.04D011200.1	SoLRR-RLK100-4	Chr04D	24330401	24333630
SoZg.04B011680.1	SoLRR-RLK100-2	Chr04B	23454650	23470668		SoZg.04G010190.1	SoLRR-RLK100-7	Chr04G	20155046	20157846
SoZg.04B011680.1	SoLRR-RLK100-2	Chr04B	23454650	23470668		SoZg.04H009510.1	SoLRR-RLK100-8	Chr04H	22279113	22282397
SoZg.04C012150.1	SoLRR-RLK100-3	Chr04C	25478487	25481907		SoZg.04D011200.1	SoLRR-RLK100-4	Chr04D	24330401	24333630
SoZg.04C012150.1	SoLRR-RLK100-3	Chr04C	25478487	25481907		SoZg.04G010190.1	SoLRR-RLK100-7	Chr04G	20155046	20157846
SoZg.04C012150.1	SoLRR-RLK100-3	Chr04C	25478487	25481907		SoZg.04H009510.1	SoLRR-RLK100-8	Chr04H	22279113	22282397
SoZg.04D011200.1	SoLRR-RLK100-4	Chr04D	24330401	24333630		SoZg.04H009510.1	SoLRR-RLK100-8	Chr04H	22279113	22282397
SoZg.04G010190.1	SoLRR-RLK100-7	Chr04G	20155046	20157846		SoZg.04H009510.1	SoLRR-RLK100-8	Chr04H	22279113	22282397
SoZg.01B025750.1	SoLRR-RLK10-2	Chr01B	47574195	47576831		SoZg.01F021100.1	SoLRR-RLK10-6	Chr01F	41053401	41056814
SoZg.04A014350.1	SoLRR-RLK102-1	Chr04A	32991645	32996779		SoZg.04C013900.1	SoLRR-RLK102-3	Chr04C	30548221	30553279
SoZg.04C013900.1	SoLRR-RLK102-3	Chr04C	30548221	30553279		SoZg.04D013360.1	SoLRR-RLK102-4	Chr04D	35199622	35204769
SoZg.04C013900.1	SoLRR-RLK102-3	Chr04C	30548221	30553279		SoZg.04F012290.1	SoLRR-RLK102-6	Chr04F	25602469	25607723
SoZg.04C013900.1	SoLRR-RLK102-3	Chr04C	30548221	30553279		SoZg.04H011180.1	SoLRR-RLK102-8	Chr04H	27470460	27475793
SoZg.04D013360.1	SoLRR-RLK102-4	Chr04D	35199622	35204769		SoZg.04F012290.1	SoLRR-RLK102-6	Chr04F	25602469	25607723
SoZg.04D013360.1	SoLRR-RLK102-4	Chr04D	35199622	35204769		SoZg.04G012870.1	SoLRR-RLK102-7	Chr04G	30047110	30052407
SoZg.01D021050.1	SoLRR-RLK10-4	Chr01D	40730186	40731694		SoZg.01E023110.1	SoLRR-RLK10-5	Chr01E	45744226	45745734
SoZg.04A019920.1	SoLRR-RLK104-1	Chr04A	48807567	48813360		SoZg.04B019470.1	SoLRR-RLK104-2	Chr04B	52284028	52288860
SoZg.04A019920.1	SoLRR-RLK104-1	Chr04A	48807567	48813360		SoZg.04C020490.1	SoLRR-RLK104-3	Chr04C	53508622	53514294
SoZg.04A019920.1	SoLRR-RLK104-1	Chr04A	48807567	48813360		SoZg.04E018750.1	SoLRR-RLK104-5	Chr04E	58991042	58996875
SoZg.04A019920.1	SoLRR-RLK104-1	Chr04A	48807567	48813360		SoZg.04F019660.1	SoLRR-RLK104-6	Chr04F	50826812	50832218
SoZg.04A023110.1	SoLRR-RLK104-1b	Chr04A	54663731	54667680		SoZg.04D021070.1	SoLRR-RLK104-4a	Chr04D	56719138	56723455
SoZg.04B019470.1	SoLRR-RLK104-2	Chr04B	52284028	52288860		SoZg.04C020490.1	SoLRR-RLK104-3	Chr04C	53508622	53514294
SoZg.04B019470.1	SoLRR-RLK104-2	Chr04B	52284028	52288860		SoZg.04E018750.1	SoLRR-RLK104-5	Chr04E	58991042	58996875
SoZg.04B019470.1	SoLRR-RLK104-2	Chr04B	52284028	52288860		SoZg.04F019660.1	SoLRR-RLK104-6	Chr04F	50826812	50832218
SoZg.04C020490.1	SoLRR-RLK104-3	Chr04C	53508622	53514294		SoZg.04E018750.1	SoLRR-RLK104-5	Chr04E	58991042	58996875
SoZg.04C020490.1	SoLRR-RLK104-3	Chr04C	53508622	53514294		SoZg.04F019660.1	SoLRR-RLK104-6	Chr04F	50826812	50832218
SoZg.04C020490.1	SoLRR-RLK104-3	Chr04C	53508622	53514294		SoZg.04G019780.1	SoLRR-RLK104-7	Chr04G	50795657	50801648
SoZg.04D014840.1	SoLRR-RLK104-4	Chr04D	42046385	42050730		SoZg.04D021070.1	SoLRR-RLK104-4a	Chr04D	56719138	56723455
SoZg.04D020970.1	SoLRR-RLK104-4b	Chr04D	56577285	56585362		SoZg.04F022550.1	SoLRR-RLK104-6a	Chr04F	56722566	56730644
SoZg.04E018750.1	SoLRR-RLK104-5	Chr04E	58991042	58996875		SoZg.04F019660.1	SoLRR-RLK104-6	Chr04F	50826812	50832218
SoZg.04A026650.1	SoLRR-RLK107-1	Chr04A	61495453	61497903		SoZg.04B024980.1	SoLRR-RLK107-2	Chr04B	64533287	64537264
SoZg.04A026650.1	SoLRR-RLK107-1	Chr04A	61495453	61497903		SoZg.04F025900.1	SoLRR-RLK107-6	Chr04F	63246416	63250448
SoZg.04B024980.1	SoLRR-RLK107-2	Chr04B	64533287	64537264		SoZg.04F025900.1	SoLRR-RLK107-6	Chr04F	63246416	63250448
SoZg.04A031090.1	SoLRR-RLK108-1	Chr04A	69042477	69046571		SoZg.04D028120.1	SoLRR-RLK108-4	Chr04D	70037285	70041045
SoZg.04A031090.1	SoLRR-RLK108-1	Chr04A	69042477	69046571		SoZg.04E026500.1	SoLRR-RLK108-5	Chr04E	74107188	74110978
SoZg.04A031090.1	SoLRR-RLK108-1	Chr04A	69042477	69046571		SoZg.04F029130.1	SoLRR-RLK108-6	Chr04F	69581507	69585320
SoZg.04A031090.1	SoLRR-RLK108-1	Chr04A	69042477	69046571		SoZg.04G029610.1	SoLRR-RLK108-7	Chr04G	69784310	69788196
SoZg.04A031090.1	SoLRR-RLK108-1	Chr04A	69042477	69046571		SoZg.04H024640.1	SoLRR-RLK108-8	Chr04H	71128050	71131513
SoZg.04C029030.1	SoLRR-RLK108-3	Chr04C	69945800	69965387		SoZg.04F029130.1	SoLRR-RLK108-6	Chr04F	69581507	69585320
SoZg.04C029030.1	SoLRR-RLK108-3	Chr04C	69945800	69965387		SoZg.04G029610.1	SoLRR-RLK108-7	Chr04G	69784310	69788196
SoZg.04D028120.1	SoLRR-RLK108-4	Chr04D	70037285	70041045		SoZg.04E026500.1	SoLRR-RLK108-5	Chr04E	74107188	74110978
SoZg.04D028120.1	SoLRR-RLK108-4	Chr04D	70037285	70041045		SoZg.04F029130.1	SoLRR-RLK108-6	Chr04F	69581507	69585320
SoZg.04D028120.1	SoLRR-RLK108-4	Chr04D	70037285	70041045		SoZg.04G029610.1	SoLRR-RLK108-7	Chr04G	69784310	69788196
SoZg.04E026500.1	SoLRR-RLK108-5	Chr04E	74107188	74110978		SoZg.04F029130.1	SoLRR-RLK108-6	Chr04F	69581507	69585320
SoZg.04E026500.1	SoLRR-RLK108-5	Chr04E	74107188	74110978		SoZg.04G029610.1	SoLRR-RLK108-7	Chr04G	69784310	69788196
SoZg.04E026500.1	SoLRR-RLK108-5	Chr04E	74107188	74110978		SoZg.04H024640.1	SoLRR-RLK108-8	Chr04H	71128050	71131513
SoZg.04F029130.1	SoLRR-RLK108-6	Chr04F	69581507	69585320		SoZg.04G029610.1	SoLRR-RLK108-7	Chr04G	69784310	69788196
SoZg.04F029130.1	SoLRR-RLK108-6	Chr04F	69581507	69585320		SoZg.04H024640.1	SoLRR-RLK108-8	Chr04H	71128050	71131513
SoZg.04G029610.1	SoLRR-RLK108-7	Chr04G	69784310	69788196		SoZg.04H024640.1	SoLRR-RLK108-8	Chr04H	71128050	71131513
SoZg.04A034250.1	SoLRR-RLK109-1	Chr04A	75586543	75593918		SoZg.04C032430.1	SoLRR-RLK109-3	Chr04C	75889508	75896551
SoZg.04A034250.1	SoLRR-RLK109-1	Chr04A	75586543	75593918		SoZg.04D032090.1	SoLRR-RLK109-4	Chr04D	77817348	77824383
SoZg.04A034250.1	SoLRR-RLK109-1	Chr04A	75586543	75593918		SoZg.04F032820.1	SoLRR-RLK109-6a	Chr04F	76979736	76986774
SoZg.04A034250.1	SoLRR-RLK109-1	Chr04A	75586543	75593918		SoZg.04H027710.1	SoLRR-RLK109-8	Chr04H	77441431	77448997
SoZg.04C032430.1	SoLRR-RLK109-3	Chr04C	75889508	75896551		SoZg.04D032090.1	SoLRR-RLK109-4	Chr04D	77817348	77824383
SoZg.04C032430.1	SoLRR-RLK109-3	Chr04C	75889508	75896551		SoZg.04F032790.1	SoLRR-RLK109-6	Chr04F	76894845	76901893
SoZg.04C032430.1	SoLRR-RLK109-3	Chr04C	75889508	75896551		SoZg.04G033280.1	SoLRR-RLK109-7	Chr04G	76844877	76848316
SoZg.04C032430.1	SoLRR-RLK109-3	Chr04C	75889508	75896551		SoZg.04H027710.1	SoLRR-RLK109-8	Chr04H	77441431	77448997
SoZg.04D032090.1	SoLRR-RLK109-4	Chr04D	77817348	77824383		SoZg.04F032790.1	SoLRR-RLK109-6	Chr04F	76894845	76901893
SoZg.04D032090.1	SoLRR-RLK109-4	Chr04D	77817348	77824383		SoZg.04G033280.1	SoLRR-RLK109-7	Chr04G	76844877	76848316
SoZg.04D032090.1	SoLRR-RLK109-4	Chr04D	77817348	77824383		SoZg.04H027710.1	SoLRR-RLK109-8	Chr04H	77441431	77448997
SoZg.04F032820.1	SoLRR-RLK109-6a	Chr04F	76979736	76986774		SoZg.04H027710.1	SoLRR-RLK109-8	Chr04H	77441431	77448997
SoZg.01A003670.1	SoLRR-RLK1-1	Chr01A	5383501	5391276		SoZg.01B005330.1	SoLRR-RLK1-2	Chr01B	7803193	7810944
SoZg.01A003670.1	SoLRR-RLK1-1	Chr01A	5383501	5391276		SoZg.01C004060.1	SoLRR-RLK1-3	Chr01C	6117153	6124644
SoZg.01A003670.1	SoLRR-RLK1-1	Chr01A	5383501	5391276		SoZg.01D002800.1	SoLRR-RLK1-4	Chr01D	4546888	4554600
SoZg.01A003670.1	SoLRR-RLK1-1	Chr01A	5383501	5391276		SoZg.01E004170.1	SoLRR-RLK1-5	Chr01E	7781667	7789825
SoZg.01A003670.1	SoLRR-RLK1-1	Chr01A	5383501	5391276		SoZg.01F003140.1	SoLRR-RLK1-6	Chr01F	5101466	5103040
SoZg.04A038930.1	SoLRR-RLK110-1	Chr04A	84106864	84111936		SoZg.04B036740.1	SoLRR-RLK110-2	Chr04B	85031404	85036605
SoZg.04A038930.1	SoLRR-RLK110-1	Chr04A	84106864	84111936		SoZg.04C036520.1	SoLRR-RLK110-3	Chr04C	82615197	82620364
SoZg.04A038930.1	SoLRR-RLK110-1	Chr04A	84106864	84111936		SoZg.04D036150.1	SoLRR-RLK110-4	Chr04D	84893335	84898866
SoZg.04A038930.1	SoLRR-RLK110-1	Chr04A	84106864	84111936		SoZg.04E031860.1	SoLRR-RLK110-5	Chr04E	84569954	84575204
SoZg.04A038930.1	SoLRR-RLK110-1	Chr04A	84106864	84111936		SoZg.04F037940.1	SoLRR-RLK110-6	Chr04F	85024394	85029447
SoZg.04B036740.1	SoLRR-RLK110-2	Chr04B	85031404	85036605		SoZg.04D036150.1	SoLRR-RLK110-4	Chr04D	84893335	84898866
SoZg.04B036740.1	SoLRR-RLK110-2	Chr04B	85031404	85036605		SoZg.04E031860.1	SoLRR-RLK110-5	Chr04E	84569954	84575204
SoZg.04B036740.1	SoLRR-RLK110-2	Chr04B	85031404	85036605		SoZg.04F037940.1	SoLRR-RLK110-6	Chr04F	85024394	85029447
SoZg.04C036520.1	SoLRR-RLK110-3	Chr04C	82615197	82620364		SoZg.04D036150.1	SoLRR-RLK110-4	Chr04D	84893335	84898866
SoZg.04C036520.1	SoLRR-RLK110-3	Chr04C	82615197	82620364		SoZg.04E031860.1	SoLRR-RLK110-5	Chr04E	84569954	84575204
SoZg.04C036520.1	SoLRR-RLK110-3	Chr04C	82615197	82620364		SoZg.04F037940.1	SoLRR-RLK110-6	Chr04F	85024394	85029447
SoZg.04D036150.1	SoLRR-RLK110-4	Chr04D	84893335	84898866		SoZg.04E031860.1	SoLRR-RLK110-5	Chr04E	84569954	84575204
SoZg.04D036150.1	SoLRR-RLK110-4	Chr04D	84893335	84898866		SoZg.04F037940.1	SoLRR-RLK110-6	Chr04F	85024394	85029447
SoZg.04E031860.1	SoLRR-RLK110-5	Chr04E	84569954	84575204		SoZg.04F037940.1	SoLRR-RLK110-6	Chr04F	85024394	85029447
SoZg.01A026760.1	SoLRR-RLK11-1	Chr01A	59852956	59856378		SoZg.01B032080.1	SoLRR-RLK11-2	Chr01B	69762602	69766024
SoZg.01A026760.1	SoLRR-RLK11-1	Chr01A	59852956	59856378		SoZg.01D025590.1	SoLRR-RLK11-4	Chr01D	58095896	58122053
SoZg.01A026760.1	SoLRR-RLK11-1	Chr01A	59852956	59856378		SoZg.01G026820.1	SoLRR-RLK11-7a	Chr01G	53621968	53648125
SoZg.04B004750.1	SoLRR-RLK111-2	Chr04B	8558010	8565171		SoZg.04F004780.1	SoLRR-RLK111-6	Chr04F	8598412	8605146
SoZg.04B004750.1	SoLRR-RLK111-2	Chr04B	8558010	8565171		SoZg.04G003970.1	SoLRR-RLK111-7	Chr04G	6917204	6924355
SoZg.04B004750.1	SoLRR-RLK111-2	Chr04B	8558010	8565171		SoZg.04H003910.1	SoLRR-RLK111-8	Chr04H	8470988	8484244
SoZg.04F004780.1	SoLRR-RLK111-6	Chr04F	8598412	8605146		SoZg.04G003970.1	SoLRR-RLK111-7	Chr04G	6917204	6924355
SoZg.04F004780.1	SoLRR-RLK111-6	Chr04F	8598412	8605146		SoZg.04H003910.1	SoLRR-RLK111-8	Chr04H	8470988	8484244
SoZg.04G003970.1	SoLRR-RLK111-7	Chr04G	6917204	6924355		SoZg.04H003910.1	SoLRR-RLK111-8	Chr04H	8470988	8484244
SoZg.01B032080.1	SoLRR-RLK11-2	Chr01B	69762602	69766024		SoZg.01D025590.1	SoLRR-RLK11-4	Chr01D	58095896	58122053
SoZg.01B032080.1	SoLRR-RLK11-2	Chr01B	69762602	69766024		SoZg.01G026820.1	SoLRR-RLK11-7a	Chr01G	53621968	53648125
SoZg.04B008210.1	SoLRR-RLK112-2	Chr04B	15111470	15116032		SoZg.04C008670.1	SoLRR-RLK112-3	Chr04C	16241515	16246077
SoZg.04B008210.1	SoLRR-RLK112-2	Chr04B	15111470	15116032		SoZg.04D008090.1	SoLRR-RLK112-4	Chr04D	15841333	15845895
SoZg.04B008210.1	SoLRR-RLK112-2	Chr04B	15111470	15116032		SoZg.04E007950.1	SoLRR-RLK112-5	Chr04E	14537139	14540267
SoZg.04B008210.1	SoLRR-RLK112-2	Chr04B	15111470	15116032		SoZg.04F008140.1	SoLRR-RLK112-6	Chr04F	15061136	15083945
SoZg.04B008210.1	SoLRR-RLK112-2	Chr04B	15111470	15116032		SoZg.04G006960.1	SoLRR-RLK112-7	Chr04G	12260047	12264609
SoZg.04C008670.1	SoLRR-RLK112-3	Chr04C	16241515	16246077		SoZg.04D008090.1	SoLRR-RLK112-4	Chr04D	15841333	15845895
SoZg.04C008670.1	SoLRR-RLK112-3	Chr04C	16241515	16246077		SoZg.04E007950.1	SoLRR-RLK112-5	Chr04E	14537139	14540267
SoZg.04C008670.1	SoLRR-RLK112-3	Chr04C	16241515	16246077		SoZg.04F008140.1	SoLRR-RLK112-6	Chr04F	15061136	15083945
SoZg.04C008670.1	SoLRR-RLK112-3	Chr04C	16241515	16246077		SoZg.04G006960.1	SoLRR-RLK112-7	Chr04G	12260047	12264609
SoZg.04D008090.1	SoLRR-RLK112-4	Chr04D	15841333	15845895		SoZg.04E007950.1	SoLRR-RLK112-5	Chr04E	14537139	14540267
SoZg.04D008090.1	SoLRR-RLK112-4	Chr04D	15841333	15845895		SoZg.04F008140.1	SoLRR-RLK112-6	Chr04F	15061136	15083945
SoZg.04D008090.1	SoLRR-RLK112-4	Chr04D	15841333	15845895		SoZg.04G006960.1	SoLRR-RLK112-7	Chr04G	12260047	12264609
SoZg.04E007950.1	SoLRR-RLK112-5	Chr04E	14537139	14540267		SoZg.04F008140.1	SoLRR-RLK112-6	Chr04F	15061136	15083945
SoZg.04F008140.1	SoLRR-RLK112-6	Chr04F	15061136	15083945		SoZg.04G006960.1	SoLRR-RLK112-7	Chr04G	12260047	12264609
SoZg.04B010310.1	SoLRR-RLK113-2	Chr04B	20029253	20032666		SoZg.04D009990.1	SoLRR-RLK113-4	Chr04D	21296540	21299909
SoZg.04B010310.1	SoLRR-RLK113-2	Chr04B	20029253	20032666		SoZg.04E010140.1	SoLRR-RLK113-5	Chr04E	19961604	19965039
SoZg.04B010310.1	SoLRR-RLK113-2	Chr04B	20029253	20032666		SoZg.04F009570.1	SoLRR-RLK113-6	Chr04F	18560950	18564373
SoZg.04D009990.1	SoLRR-RLK113-4	Chr04D	21296540	21299909		SoZg.04E010140.1	SoLRR-RLK113-5	Chr04E	19961604	19965039
SoZg.04D009990.1	SoLRR-RLK113-4	Chr04D	21296540	21299909		SoZg.04F009570.1	SoLRR-RLK113-6	Chr04F	18560950	18564373
SoZg.04E010140.1	SoLRR-RLK113-5	Chr04E	19961604	19965039		SoZg.04F009570.1	SoLRR-RLK113-6	Chr04F	18560950	18564373
SoZg.01D025590.1	SoLRR-RLK11-4	Chr01D	58095896	58122053		SoZg.01G026820.1	SoLRR-RLK11-7a	Chr01G	53621968	53648125
SoZg.04C005520.1	SoLRR-RLK114-3	Chr04C	9825380	9828689		SoZg.04D004610.1	SoLRR-RLK114-4	Chr04D	8914031	8916573
SoZg.01E023430.1	SoLRR-RLK11-5	Chr01E	46241306	46244710		SoZg.01G023330.1	SoLRR-RLK11-7	Chr01G	39982109	39985513
SoZg.04D018720.1	SoLRR-RLK117-4	Chr04D	52198921	52202082		SoZg.04F019640.1	SoLRR-RLK117-6	Chr04F	50774879	50777860
SoZg.04D018720.1	SoLRR-RLK117-4	Chr04D	52198921	52202082		SoZg.04H017640.1	SoLRR-RLK117-8	Chr04H	56631708	56634689
SoZg.04F019640.1	SoLRR-RLK117-6	Chr04F	50774879	50777860		SoZg.04H017640.1	SoLRR-RLK117-8	Chr04H	56631708	56634689
SoZg.01A003680.1	SoLRR-RLK1-1a	Chr01A	5403385	5410738		SoZg.01F003150.1	SoLRR-RLK1-6a	Chr01F	5115983	5124836
SoZg.01B005330.1	SoLRR-RLK1-2	Chr01B	7803193	7810944		SoZg.01E004170.1	SoLRR-RLK1-5	Chr01E	7781667	7789825
SoZg.01B005330.1	SoLRR-RLK1-2	Chr01B	7803193	7810944		SoZg.01F003140.1	SoLRR-RLK1-6	Chr01F	5101466	5103040
SoZg.01B005330.1	SoLRR-RLK1-2	Chr01B	7803193	7810944		SoZg.01H003490.1	SoLRR-RLK1-8	Chr01H	5776127	5777671
SoZg.01A037240.1	SoLRR-RLK12-1	Chr01A	83458676	83464050		SoZg.01B038540.1	SoLRR-RLK12-2	Chr01B	86286078	86292710
SoZg.01A037240.1	SoLRR-RLK12-1	Chr01A	83458676	83464050		SoZg.01C033120.1	SoLRR-RLK12-3	Chr01C	83149175	83154501
SoZg.01A037240.1	SoLRR-RLK12-1	Chr01A	83458676	83464050		SoZg.01E034810.1	SoLRR-RLK12-5	Chr01E	84372762	84377612
SoZg.01A037240.1	SoLRR-RLK12-1	Chr01A	83458676	83464050		SoZg.01F034450.1	SoLRR-RLK12-6	Chr01F	79792764	79798352
SoZg.01A037240.1	SoLRR-RLK12-1	Chr01A	83458676	83464050		SoZg.01G035950.1	SoLRR-RLK12-7	Chr01G	74734759	74740182
SoZg.01B038540.1	SoLRR-RLK12-2	Chr01B	86286078	86292710		SoZg.01C033120.1	SoLRR-RLK12-3	Chr01C	83149175	83154501
SoZg.01B038540.1	SoLRR-RLK12-2	Chr01B	86286078	86292710		SoZg.01D032980.1	SoLRR-RLK12-4	Chr01D	75453001	75458537
SoZg.01B038540.1	SoLRR-RLK12-2	Chr01B	86286078	86292710		SoZg.01E034810.1	SoLRR-RLK12-5	Chr01E	84372762	84377612
SoZg.01B038540.1	SoLRR-RLK12-2	Chr01B	86286078	86292710		SoZg.01F034450.1	SoLRR-RLK12-6	Chr01F	79792764	79798352
SoZg.01B038540.1	SoLRR-RLK12-2	Chr01B	86286078	86292710		SoZg.01G035950.1	SoLRR-RLK12-7	Chr01G	74734759	74740182
SoZg.01B038540.1	SoLRR-RLK12-2	Chr01B	86286078	86292710		SoZg.01H033110.1	SoLRR-RLK12-8	Chr01H	81405151	81410420
SoZg.01C033120.1	SoLRR-RLK12-3	Chr01C	83149175	83154501		SoZg.01F034450.1	SoLRR-RLK12-6	Chr01F	79792764	79798352
SoZg.01C033120.1	SoLRR-RLK12-3	Chr01C	83149175	83154501		SoZg.01G035950.1	SoLRR-RLK12-7	Chr01G	74734759	74740182
SoZg.01C033120.1	SoLRR-RLK12-3	Chr01C	83149175	83154501		SoZg.01H033110.1	SoLRR-RLK12-8	Chr01H	81405151	81410420
SoZg.01D032980.1	SoLRR-RLK12-4	Chr01D	75453001	75458537		SoZg.01F034450.1	SoLRR-RLK12-6	Chr01F	79792764	79798352
SoZg.01D032980.1	SoLRR-RLK12-4	Chr01D	75453001	75458537		SoZg.01G035950.1	SoLRR-RLK12-7	Chr01G	74734759	74740182
SoZg.01E034810.1	SoLRR-RLK12-5	Chr01E	84372762	84377612		SoZg.01F034450.1	SoLRR-RLK12-6	Chr01F	79792764	79798352
SoZg.01E034810.1	SoLRR-RLK12-5	Chr01E	84372762	84377612		SoZg.01G035950.1	SoLRR-RLK12-7	Chr01G	74734759	74740182
SoZg.01F034450.1	SoLRR-RLK12-6	Chr01F	79792764	79798352		SoZg.01G035950.1	SoLRR-RLK12-7	Chr01G	74734759	74740182
SoZg.01F034450.1	SoLRR-RLK12-6	Chr01F	79792764	79798352		SoZg.01H033110.1	SoLRR-RLK12-8	Chr01H	81405151	81410420
SoZg.01G035950.1	SoLRR-RLK12-7	Chr01G	74734759	74740182		SoZg.01H033110.1	SoLRR-RLK12-8	Chr01H	81405151	81410420
SoZg.01C004060.1	SoLRR-RLK1-3	Chr01C	6117153	6124644		SoZg.01D002800.1	SoLRR-RLK1-4	Chr01D	4546888	4554600
SoZg.01C004060.1	SoLRR-RLK1-3	Chr01C	6117153	6124644		SoZg.01F003150.1	SoLRR-RLK1-6a	Chr01F	5115983	5124836
SoZg.05A004780.1	SoLRR-RLK130-1	Chr05A	10038169	10045506		SoZg.05F006020.1	SoLRR-RLK130-6	Chr05F	11825447	11829182
SoZg.05D005500.1	SoLRR-RLK130-4	Chr05D	10250878	10254190		SoZg.05F006020.1	SoLRR-RLK130-6	Chr05F	11825447	11829182
SoZg.05D005500.1	SoLRR-RLK130-4	Chr05D	10250878	10254190		SoZg.05G005720.1	SoLRR-RLK130-7	Chr05G	10704335	10707654
SoZg.05F006020.1	SoLRR-RLK130-6	Chr05F	11825447	11829182		SoZg.05G005720.1	SoLRR-RLK130-7	Chr05G	10704335	10707654
SoZg.01A041680.1	SoLRR-RLK13-1	Chr01A	91411823	91414857		SoZg.01C036580.1	SoLRR-RLK13-3	Chr01C	90249842	90252876
SoZg.01A041680.1	SoLRR-RLK13-1	Chr01A	91411823	91414857		SoZg.01D037510.1	SoLRR-RLK13-4	Chr01D	84428644	84431678
SoZg.01A041680.1	SoLRR-RLK13-1	Chr01A	91411823	91414857		SoZg.01G039450.1	SoLRR-RLK13-7	Chr01G	80990544	80993578
SoZg.01A041680.1	SoLRR-RLK13-1	Chr01A	91411823	91414857		SoZg.01G039550.1	SoLRR-RLK13-7a	Chr01G	81150938	81153972
SoZg.01A041680.1	SoLRR-RLK13-1	Chr01A	91411823	91414857		SoZg.01H035640.1	SoLRR-RLK13-8	Chr01H	86481130	86484164
SoZg.01B041080.1	SoLRR-RLK13-2	Chr01B	91152190	91155224		SoZg.01C036580.1	SoLRR-RLK13-3	Chr01C	90249842	90252876
SoZg.01B041080.1	SoLRR-RLK13-2	Chr01B	91152190	91155224		SoZg.01D037510.1	SoLRR-RLK13-4	Chr01D	84428644	84431678
SoZg.01B041080.1	SoLRR-RLK13-2	Chr01B	91152190	91155224		SoZg.01G039450.1	SoLRR-RLK13-7	Chr01G	80990544	80993578
SoZg.01B041080.1	SoLRR-RLK13-2	Chr01B	91152190	91155224		SoZg.01H035640.1	SoLRR-RLK13-8	Chr01H	86481130	86484164
SoZg.01C036580.1	SoLRR-RLK13-3	Chr01C	90249842	90252876		SoZg.01D037510.1	SoLRR-RLK13-4	Chr01D	84428644	84431678
SoZg.01C036580.1	SoLRR-RLK13-3	Chr01C	90249842	90252876		SoZg.01G039550.1	SoLRR-RLK13-7a	Chr01G	81150938	81153972
SoZg.05A006300.1	SoLRR-RLK133-1	Chr05A	13296161	13299695		SoZg.05D006770.1	SoLRR-RLK133-4	Chr05D	12714673	12718207
SoZg.05D006770.1	SoLRR-RLK133-4	Chr05D	12714673	12718207		SoZg.05F007270.1	SoLRR-RLK133-6	Chr05F	14577056	14580590
SoZg.01D037510.1	SoLRR-RLK13-4	Chr01D	84428644	84431678		SoZg.01G039450.1	SoLRR-RLK13-7	Chr01G	80990544	80993578
SoZg.01D037510.1	SoLRR-RLK13-4	Chr01D	84428644	84431678		SoZg.01G039550.1	SoLRR-RLK13-7a	Chr01G	81150938	81153972
SoZg.01D037510.1	SoLRR-RLK13-4	Chr01D	84428644	84431678		SoZg.01H035640.1	SoLRR-RLK13-8	Chr01H	86481130	86484164
SoZg.05A006780.1	SoLRR-RLK134-1	Chr05A	15501256	15504377		SoZg.05E006480.1	SoLRR-RLK134-5	Chr05E	14923147	14926259
SoZg.05A006890.1	SoLRR-RLK134-1a	Chr05A	15620503	15623923		SoZg.05C006740.1	SoLRR-RLK134-3a	Chr05C	14955894	14959017
SoZg.05A006890.1	SoLRR-RLK134-1a	Chr05A	15620503	15623923		SoZg.05G008200.1	SoLRR-RLK134-7	Chr05G	16809831	16812954
SoZg.05B005260.1	SoLRR-RLK134-2	Chr05B	11751727	11754839		SoZg.05C006560.1	SoLRR-RLK134-3	Chr05C	14775012	14778458
SoZg.05B005260.1	SoLRR-RLK134-2	Chr05B	11751727	11754839		SoZg.05E006480.1	SoLRR-RLK134-5	Chr05E	14923147	14926259
SoZg.05B005340.1	SoLRR-RLK134-2a	Chr05B	11948716	11952167		SoZg.05C006560.1	SoLRR-RLK134-3	Chr05C	14775012	14778458
SoZg.05B005400.1	SoLRR-RLK134-2b	Chr05B	12078217	12080207		SoZg.05C006740.1	SoLRR-RLK134-3a	Chr05C	14955894	14959017
SoZg.05C006560.1	SoLRR-RLK134-3	Chr05C	14775012	14778458		SoZg.05E006480.1	SoLRR-RLK134-5	Chr05E	14923147	14926259
SoZg.05C006740.1	SoLRR-RLK134-3a	Chr05C	14955894	14959017		SoZg.05G008200.1	SoLRR-RLK134-7	Chr05G	16809831	16812954
SoZg.05A011180.1	SoLRR-RLK135-1	Chr05A	26929487	26941351		SoZg.05H006860.1	SoLRR-RLK135-8	Chr05H	20606747	20620950
SoZg.05B009390.1	SoLRR-RLK135-2	Chr05B	23596885	23608978		SoZg.05G012090.1	SoLRR-RLK135-7a	Chr05G	26274162	26286255
SoZg.05B009570.1	SoLRR-RLK135-2a	Chr05B	24024054	24039253		SoZg.05C011510.1	SoLRR-RLK135-3	Chr05C	27516505	27528341
SoZg.05B009570.1	SoLRR-RLK135-2a	Chr05B	24024054	24039253		SoZg.05G005450.1	SoLRR-RLK135-7	Chr05G	10275869	10289155
SoZg.05B009570.1	SoLRR-RLK135-2a	Chr05B	24024054	24039253		SoZg.05G012090.1	SoLRR-RLK135-7a	Chr05G	26274162	26286255
SoZg.05C011510.1	SoLRR-RLK135-3	Chr05C	27516505	27528341		SoZg.05G012090.1	SoLRR-RLK135-7a	Chr05G	26274162	26286255
SoZg.05A011210.1	SoLRR-RLK136-1	Chr05A	27052314	27058161		SoZg.05D010780.1	SoLRR-RLK136-4	Chr05D	22611415	22617601
SoZg.05A011210.1	SoLRR-RLK136-1	Chr05A	27052314	27058161		SoZg.05E009650.1	SoLRR-RLK136-5	Chr05E	24106501	24112786
SoZg.05A011210.1	SoLRR-RLK136-1	Chr05A	27052314	27058161		SoZg.05F011020.1	SoLRR-RLK136-6	Chr05F	26179896	26186112
SoZg.05C011370.1	SoLRR-RLK136-3	Chr05C	27098600	27108132		SoZg.05D010780.1	SoLRR-RLK136-4	Chr05D	22611415	22617601
SoZg.05C011370.1	SoLRR-RLK136-3	Chr05C	27098600	27108132		SoZg.05E009650.1	SoLRR-RLK136-5	Chr05E	24106501	24112786
SoZg.05C011370.1	SoLRR-RLK136-3	Chr05C	27098600	27108132		SoZg.05F011020.1	SoLRR-RLK136-6	Chr05F	26179896	26186112
SoZg.05D010780.1	SoLRR-RLK136-4	Chr05D	22611415	22617601		SoZg.05E009650.1	SoLRR-RLK136-5	Chr05E	24106501	24112786
SoZg.05D010780.1	SoLRR-RLK136-4	Chr05D	22611415	22617601		SoZg.05F011020.1	SoLRR-RLK136-6	Chr05F	26179896	26186112
SoZg.05E009650.1	SoLRR-RLK136-5	Chr05E	24106501	24112786		SoZg.05F011020.1	SoLRR-RLK136-6	Chr05F	26179896	26186112
SoZg.01G039450.1	SoLRR-RLK13-7	Chr01G	80990544	80993578		SoZg.01H035640.1	SoLRR-RLK13-8	Chr01H	86481130	86484164
SoZg.05A011230.1	SoLRR-RLK137-1	Chr05A	27130131	27133542		SoZg.05B009300.1	SoLRR-RLK137-2	Chr05B	23403218	23406629
SoZg.05A011230.1	SoLRR-RLK137-1	Chr05A	27130131	27133542		SoZg.05C011390.1	SoLRR-RLK137-3	Chr05C	27178887	27186040
SoZg.05A011230.1	SoLRR-RLK137-1	Chr05A	27130131	27133542		SoZg.05D010800.1	SoLRR-RLK137-4	Chr05D	22689690	22693102
SoZg.05A011230.1	SoLRR-RLK137-1	Chr05A	27130131	27133542		SoZg.05F011090.1	SoLRR-RLK137-6	Chr05F	26382798	26386209
SoZg.05A011230.1	SoLRR-RLK137-1	Chr05A	27130131	27133542		SoZg.05G011990.1	SoLRR-RLK137-7	Chr05G	26080495	26083906
SoZg.05B009300.1	SoLRR-RLK137-2	Chr05B	23403218	23406629		SoZg.05C011390.1	SoLRR-RLK137-3	Chr05C	27178887	27186040
SoZg.05B009300.1	SoLRR-RLK137-2	Chr05B	23403218	23406629		SoZg.05D010800.1	SoLRR-RLK137-4	Chr05D	22689690	22693102
SoZg.05B009300.1	SoLRR-RLK137-2	Chr05B	23403218	23406629		SoZg.05G011990.1	SoLRR-RLK137-7	Chr05G	26080495	26083906
SoZg.05C011390.1	SoLRR-RLK137-3	Chr05C	27178887	27186040		SoZg.05D010800.1	SoLRR-RLK137-4	Chr05D	22689690	22693102
SoZg.05C011390.1	SoLRR-RLK137-3	Chr05C	27178887	27186040		SoZg.05F011090.1	SoLRR-RLK137-6	Chr05F	26382798	26386209
SoZg.05C011390.1	SoLRR-RLK137-3	Chr05C	27178887	27186040		SoZg.05G011990.1	SoLRR-RLK137-7	Chr05G	26080495	26083906
SoZg.05D010800.1	SoLRR-RLK137-4	Chr05D	22689690	22693102		SoZg.05G011990.1	SoLRR-RLK137-7	Chr05G	26080495	26083906
SoZg.05F011090.1	SoLRR-RLK137-6	Chr05F	26382798	26386209		SoZg.05H008750.1	SoLRR-RLK137-8	Chr05H	28559675	28563086
SoZg.05A020790.1	SoLRR-RLK139-1	Chr05A	54396074	54399526		SoZg.05B019340.1	SoLRR-RLK139-2	Chr05B	56113982	56117414
SoZg.05A020790.1	SoLRR-RLK139-1	Chr05A	54396074	54399526		SoZg.05C020930.1	SoLRR-RLK139-3	Chr05C	60430324	60433703
SoZg.05A020790.1	SoLRR-RLK139-1	Chr05A	54396074	54399526		SoZg.05E017660.1	SoLRR-RLK139-5	Chr05E	54271945	54275358
SoZg.05A020790.1	SoLRR-RLK139-1	Chr05A	54396074	54399526		SoZg.05F019840.1	SoLRR-RLK139-6	Chr05F	57112264	57115750
SoZg.05B019340.1	SoLRR-RLK139-2	Chr05B	56113982	56117414		SoZg.05C020930.1	SoLRR-RLK139-3	Chr05C	60430324	60433703
SoZg.05B019340.1	SoLRR-RLK139-2	Chr05B	56113982	56117414		SoZg.05E017660.1	SoLRR-RLK139-5	Chr05E	54271945	54275358
SoZg.05B019340.1	SoLRR-RLK139-2	Chr05B	56113982	56117414		SoZg.05F019840.1	SoLRR-RLK139-6	Chr05F	57112264	57115750
SoZg.05C020930.1	SoLRR-RLK139-3	Chr05C	60430324	60433703		SoZg.05E017660.1	SoLRR-RLK139-5	Chr05E	54271945	54275358
SoZg.05C020930.1	SoLRR-RLK139-3	Chr05C	60430324	60433703		SoZg.05F019840.1	SoLRR-RLK139-6	Chr05F	57112264	57115750
SoZg.05D021680.1	SoLRR-RLK139-4	Chr05D	57660569	57666348		SoZg.05F017950.1	SoLRR-RLK139-6a	Chr05F	52516944	52522722
SoZg.05D021680.1	SoLRR-RLK139-4	Chr05D	57660569	57666348		SoZg.05G022040.1	SoLRR-RLK139-7	Chr05G	60130659	60139531
SoZg.05E017660.1	SoLRR-RLK139-5	Chr05E	54271945	54275358		SoZg.05F019840.1	SoLRR-RLK139-6	Chr05F	57112264	57115750
SoZg.05E018170.1	SoLRR-RLK139-5a	Chr05E	55398339	55409845		SoZg.05F017950.1	SoLRR-RLK139-6a	Chr05F	52516944	52522722
SoZg.05E018170.1	SoLRR-RLK139-5a	Chr05E	55398339	55409845		SoZg.05G022040.1	SoLRR-RLK139-7	Chr05G	60130659	60139531
SoZg.01D002800.1	SoLRR-RLK1-4	Chr01D	4546888	4554600		SoZg.01F003150.1	SoLRR-RLK1-6a	Chr01F	5115983	5124836
SoZg.05A026300.1	SoLRR-RLK140-1a	Chr05A	66802173	66806075		SoZg.05B024600.1	SoLRR-RLK140-2	Chr05B	67884576	67904386
SoZg.05A026300.1	SoLRR-RLK140-1a	Chr05A	66802173	66806075		SoZg.05E022290.1	SoLRR-RLK140-5	Chr05E	66151711	66165814
SoZg.05A026330.1	SoLRR-RLK140-1b	Chr05A	66849286	66861617		SoZg.05C024300.1	SoLRR-RLK140-3	Chr05C	68953654	68960116
SoZg.05A026330.1	SoLRR-RLK140-1b	Chr05A	66849286	66861617		SoZg.05D025950.1	SoLRR-RLK140-4	Chr05D	66980054	67000230
SoZg.05B024600.1	SoLRR-RLK140-2	Chr05B	67884576	67904386		SoZg.05D025950.1	SoLRR-RLK140-4	Chr05D	66980054	67000230
SoZg.05C024300.1	SoLRR-RLK140-3	Chr05C	68953654	68960116		SoZg.05D025950.1	SoLRR-RLK140-4	Chr05D	66980054	67000230
SoZg.05C024300.1	SoLRR-RLK140-3	Chr05C	68953654	68960116		SoZg.05E022290.1	SoLRR-RLK140-5	Chr05E	66151711	66165814
SoZg.05D025950.1	SoLRR-RLK140-4	Chr05D	66980054	67000230		SoZg.05E022290.1	SoLRR-RLK140-5	Chr05E	66151711	66165814
SoZg.01A042790.1	SoLRR-RLK14-1	Chr01A	93443849	93447845		SoZg.01B041520.1	SoLRR-RLK14-2	Chr01B	92119226	92123222
SoZg.01A042790.1	SoLRR-RLK14-1	Chr01A	93443849	93447845		SoZg.01C037410.1	SoLRR-RLK14-3	Chr01C	91900016	91904012
SoZg.01A042790.1	SoLRR-RLK14-1	Chr01A	93443849	93447845		SoZg.01D038850.1	SoLRR-RLK14-4	Chr01D	86667766	86671762
SoZg.01A042790.1	SoLRR-RLK14-1	Chr01A	93443849	93447845		SoZg.01E038660.1	SoLRR-RLK14-5	Chr01E	91969815	91973810
SoZg.01A042790.1	SoLRR-RLK14-1	Chr01A	93443849	93447845		SoZg.01G040740.1	SoLRR-RLK14-7	Chr01G	83314862	83318857
SoZg.05A021180.1	SoLRR-RLK141-1	Chr05A	55263060	55268570		SoZg.05B019740.1	SoLRR-RLK141-2	Chr05B	57363552	57369062
SoZg.01B041520.1	SoLRR-RLK14-2	Chr01B	92119226	92123222		SoZg.01C037410.1	SoLRR-RLK14-3	Chr01C	91900016	91904012
SoZg.01B041520.1	SoLRR-RLK14-2	Chr01B	92119226	92123222		SoZg.01D038850.1	SoLRR-RLK14-4	Chr01D	86667766	86671762
SoZg.01B041520.1	SoLRR-RLK14-2	Chr01B	92119226	92123222		SoZg.01E038660.1	SoLRR-RLK14-5	Chr01E	91969815	91973810
SoZg.01B041520.1	SoLRR-RLK14-2	Chr01B	92119226	92123222		SoZg.01G040740.1	SoLRR-RLK14-7	Chr01G	83314862	83318857
SoZg.01C037410.1	SoLRR-RLK14-3	Chr01C	91900016	91904012		SoZg.01E038660.1	SoLRR-RLK14-5	Chr01E	91969815	91973810
SoZg.01C037410.1	SoLRR-RLK14-3	Chr01C	91900016	91904012		SoZg.01G040740.1	SoLRR-RLK14-7	Chr01G	83314862	83318857
SoZg.01D038850.1	SoLRR-RLK14-4	Chr01D	86667766	86671762		SoZg.01E038660.1	SoLRR-RLK14-5	Chr01E	91969815	91973810
SoZg.01D038850.1	SoLRR-RLK14-4	Chr01D	86667766	86671762		SoZg.01G040760.1	SoLRR-RLK14-7a	Chr01G	83358139	83362136
SoZg.05A022580.1	SoLRR-RLK144-1	Chr05A	58939932	58942104		SoZg.05C022130.1	SoLRR-RLK144-3	Chr05C	63261397	63263563
SoZg.05A022580.1	SoLRR-RLK144-1	Chr05A	58939932	58942104		SoZg.05F021260.1	SoLRR-RLK144-6	Chr05F	60077370	60079537
SoZg.05A022580.1	SoLRR-RLK144-1	Chr05A	58939932	58942104		SoZg.05G022920.1	SoLRR-RLK144-7	Chr05G	62235768	62237943
SoZg.05A022580.1	SoLRR-RLK144-1	Chr05A	58939932	58942104		SoZg.05H015100.1	SoLRR-RLK144-8	Chr05H	60589935	60592096
SoZg.05C022130.1	SoLRR-RLK144-3	Chr05C	63261397	63263563		SoZg.05D022990.1	SoLRR-RLK144-4	Chr05D	60863642	60865803
SoZg.05C022130.1	SoLRR-RLK144-3	Chr05C	63261397	63263563		SoZg.05F021260.1	SoLRR-RLK144-6	Chr05F	60077370	60079537
SoZg.05C022130.1	SoLRR-RLK144-3	Chr05C	63261397	63263563		SoZg.05G022920.1	SoLRR-RLK144-7	Chr05G	62235768	62237943
SoZg.05C022130.1	SoLRR-RLK144-3	Chr05C	63261397	63263563		SoZg.05H015100.1	SoLRR-RLK144-8	Chr05H	60589935	60592096
SoZg.05D022990.1	SoLRR-RLK144-4	Chr05D	60863642	60865803		SoZg.05F021260.1	SoLRR-RLK144-6	Chr05F	60077370	60079537
SoZg.05F021260.1	SoLRR-RLK144-6	Chr05F	60077370	60079537		SoZg.05G022920.1	SoLRR-RLK144-7	Chr05G	62235768	62237943
SoZg.05F021260.1	SoLRR-RLK144-6	Chr05F	60077370	60079537		SoZg.05H015100.1	SoLRR-RLK144-8	Chr05H	60589935	60592096
SoZg.01E038660.1	SoLRR-RLK14-5	Chr01E	91969815	91973810		SoZg.01G040740.1	SoLRR-RLK14-7	Chr01G	83314862	83318857
SoZg.05A024890.1	SoLRR-RLK145-1	Chr05A	63592831	63606248		SoZg.05E021490.1	SoLRR-RLK145-5	Chr05E	63596881	63600368
SoZg.05A026370.1	SoLRR-RLK146-1	Chr05A	66968544	66972143		SoZg.05F024240.1	SoLRR-RLK146-6	Chr05F	67843574	67847174
SoZg.05A026370.1	SoLRR-RLK146-1	Chr05A	66968544	66972143		SoZg.05G026050.1	SoLRR-RLK146-7	Chr05G	68964628	68968228
SoZg.05E022310.1	SoLRR-RLK146-5	Chr05E	66200915	66203347		SoZg.05G026050.1	SoLRR-RLK146-7	Chr05G	68964628	68968228
SoZg.05F024240.1	SoLRR-RLK146-6	Chr05F	67843574	67847174		SoZg.05G026050.1	SoLRR-RLK146-7	Chr05G	68964628	68968228
SoZg.05A026380.1	SoLRR-RLK147-1	Chr05A	66985100	66994524		SoZg.05B024720.1	SoLRR-RLK147-2	Chr05B	68175989	68185143
SoZg.05A026380.1	SoLRR-RLK147-1	Chr05A	66985100	66994524		SoZg.05C024370.1	SoLRR-RLK147-3	Chr05C	69088290	69097444
SoZg.05A026380.1	SoLRR-RLK147-1	Chr05A	66985100	66994524		SoZg.05E022320.1	SoLRR-RLK147-5	Chr05E	66237757	66247067
SoZg.05B024720.1	SoLRR-RLK147-2	Chr05B	68175989	68185143		SoZg.05C024370.1	SoLRR-RLK147-3	Chr05C	69088290	69097444
SoZg.05B024720.1	SoLRR-RLK147-2	Chr05B	68175989	68185143		SoZg.05E022320.1	SoLRR-RLK147-5	Chr05E	66237757	66247067
SoZg.05B024720.1	SoLRR-RLK147-2	Chr05B	68175989	68185143		SoZg.05G026160.1	SoLRR-RLK147-7	Chr05G	69222545	69232332
SoZg.05C024370.1	SoLRR-RLK147-3	Chr05C	69088290	69097444		SoZg.05E022320.1	SoLRR-RLK147-5	Chr05E	66237757	66247067
SoZg.05E022320.1	SoLRR-RLK147-5	Chr05E	66237757	66247067		SoZg.05G026160.1	SoLRR-RLK147-7	Chr05G	69222545	69232332
SoZg.05B000850.1	SoLRR-RLK148-2	Chr05B	1343637	1346947		SoZg.05E000850.1	SoLRR-RLK148-5	Chr05E	1344913	1348909
SoZg.05E000850.1	SoLRR-RLK148-5	Chr05E	1344913	1348909		SoZg.05F001040.1	SoLRR-RLK148-6	Chr05F	1565203	1569167
SoZg.05E000850.1	SoLRR-RLK148-5	Chr05E	1344913	1348909		SoZg.05G001010.1	SoLRR-RLK148-7	Chr05G	1700257	1702128
SoZg.05E000850.1	SoLRR-RLK148-5	Chr05E	1344913	1348909		SoZg.05H000810.1	SoLRR-RLK148-8	Chr05H	1552329	1554200
SoZg.05G001010.1	SoLRR-RLK148-7	Chr05G	1700257	1702128		SoZg.05H000810.1	SoLRR-RLK148-8	Chr05H	1552329	1554200
SoZg.01B046480.1	SoLRR-RLK149-2a	Chr01B	100457335	100459926		SoZg.01C042880.1	SoLRR-RLK149-3	Chr01C	101883095	101887462
SoZg.01C042880.1	SoLRR-RLK149-3	Chr01C	101883095	101887462		SoZg.01D044510.1	SoLRR-RLK149-4	Chr01D	96779643	96783974
SoZg.01C042880.1	SoLRR-RLK149-3	Chr01C	101883095	101887462		SoZg.01H041950.1	SoLRR-RLK149-8	Chr01H	97652534	97656767
SoZg.01D044510.1	SoLRR-RLK149-4	Chr01D	96779643	96783974		SoZg.01H041950.1	SoLRR-RLK149-8	Chr01H	97652534	97656767
SoZg.01E004170.1	SoLRR-RLK1-5	Chr01E	7781667	7789825		SoZg.01F003150.1	SoLRR-RLK1-6a	Chr01F	5115983	5124836
SoZg.01E004170.1	SoLRR-RLK1-5	Chr01E	7781667	7789825		SoZg.01H003490.1	SoLRR-RLK1-8	Chr01H	5776127	5777671
SoZg.01A043850.1	SoLRR-RLK15-1	Chr01A	95478250	95480801		SoZg.01B042800.1	SoLRR-RLK15-2	Chr01B	94579875	94582425
SoZg.01A043850.1	SoLRR-RLK15-1	Chr01A	95478250	95480801		SoZg.01C038770.1	SoLRR-RLK15-3	Chr01C	94555423	94557974
SoZg.01A043850.1	SoLRR-RLK15-1	Chr01A	95478250	95480801		SoZg.01D040230.1	SoLRR-RLK15-4	Chr01D	89523206	89531757
SoZg.01A043850.1	SoLRR-RLK15-1	Chr01A	95478250	95480801		SoZg.01E040050.1	SoLRR-RLK15-5	Chr01E	94310489	94312978
SoZg.01A043850.1	SoLRR-RLK15-1	Chr01A	95478250	95480801		SoZg.01F041180.1	SoLRR-RLK15-6	Chr01F	92225070	92227620
SoZg.01A043850.1	SoLRR-RLK15-1	Chr01A	95478250	95480801		SoZg.01G042600.1	SoLRR-RLK15-7	Chr01G	86770855	86773403
SoZg.01B042800.1	SoLRR-RLK15-2	Chr01B	94579875	94582425		SoZg.01C038770.1	SoLRR-RLK15-3	Chr01C	94555423	94557974
SoZg.01B042800.1	SoLRR-RLK15-2	Chr01B	94579875	94582425		SoZg.01D040230.1	SoLRR-RLK15-4	Chr01D	89523206	89531757
SoZg.01B042800.1	SoLRR-RLK15-2	Chr01B	94579875	94582425		SoZg.01E040050.1	SoLRR-RLK15-5	Chr01E	94310489	94312978
SoZg.01B042800.1	SoLRR-RLK15-2	Chr01B	94579875	94582425		SoZg.01F041180.1	SoLRR-RLK15-6	Chr01F	92225070	92227620
SoZg.01B042800.1	SoLRR-RLK15-2	Chr01B	94579875	94582425		SoZg.01G042600.1	SoLRR-RLK15-7	Chr01G	86770855	86773403
SoZg.01C038770.1	SoLRR-RLK15-3	Chr01C	94555423	94557974		SoZg.01D040230.1	SoLRR-RLK15-4	Chr01D	89523206	89531757
SoZg.01C038770.1	SoLRR-RLK15-3	Chr01C	94555423	94557974		SoZg.01E040050.1	SoLRR-RLK15-5	Chr01E	94310489	94312978
SoZg.01C038770.1	SoLRR-RLK15-3	Chr01C	94555423	94557974		SoZg.01F041180.1	SoLRR-RLK15-6	Chr01F	92225070	92227620
SoZg.01C038770.1	SoLRR-RLK15-3	Chr01C	94555423	94557974		SoZg.01G042600.1	SoLRR-RLK15-7	Chr01G	86770855	86773403
SoZg.01D040230.1	SoLRR-RLK15-4	Chr01D	89523206	89531757		SoZg.01G042600.1	SoLRR-RLK15-7	Chr01G	86770855	86773403
SoZg.05B023310.1	SoLRR-RLK154-2	Chr05B	65596221	65599549		SoZg.05D025600.1	SoLRR-RLK154-4	Chr05D	66233263	66236596
SoZg.05C025410.1	SoLRR-RLK154-3b	Chr05C	71706009	71709235		SoZg.05G027120.1	SoLRR-RLK154-7	Chr05G	71810536	71813762
SoZg.01E040050.1	SoLRR-RLK15-5	Chr01E	94310489	94312978		SoZg.01F041180.1	SoLRR-RLK15-6	Chr01F	92225070	92227620
SoZg.01F041180.1	SoLRR-RLK15-6	Chr01F	92225070	92227620		SoZg.01G042600.1	SoLRR-RLK15-7	Chr01G	86770855	86773403
SoZg.05C007050.1	SoLRR-RLK158-3	Chr05C	15614810	15622873		SoZg.05F007930.1	SoLRR-RLK158-6	Chr05F	16968613	16971914
SoZg.05C007110.1	SoLRR-RLK158-3a	Chr05C	15896351	15899580		SoZg.05G008410.1	SoLRR-RLK158-7	Chr05G	17396790	17399978
SoZg.05F007930.1	SoLRR-RLK158-6	Chr05F	16968613	16971914		SoZg.05G008410.1	SoLRR-RLK158-7	Chr05G	17396790	17399978
SoZg.01F003140.1	SoLRR-RLK1-6	Chr01F	5101466	5103040		SoZg.01H003490.1	SoLRR-RLK1-8	Chr01H	5776127	5777671
SoZg.05C008300.1	SoLRR-RLK160-3	Chr05C	18636875	18639665		SoZg.05G009220.1	SoLRR-RLK160-7	Chr05G	18965499	18968479
SoZg.01A047280.1	SoLRR-RLK16-1	Chr01A	100847109	100851016		SoZg.01C043270.1	SoLRR-RLK16-3	Chr01C	103203486	103207288
SoZg.01A047280.1	SoLRR-RLK16-1	Chr01A	100847109	100851016		SoZg.01E044450.1	SoLRR-RLK16-5	Chr01E	102762859	102766730
SoZg.01A047280.1	SoLRR-RLK16-1	Chr01A	100847109	100851016		SoZg.01F046040.1	SoLRR-RLK16-6	Chr01F	100280188	100284036
SoZg.01A047280.1	SoLRR-RLK16-1	Chr01A	100847109	100851016		SoZg.01G047150.1	SoLRR-RLK16-7	Chr01G	95141171	95144870
SoZg.01B047330.1	SoLRR-RLK16-2	Chr01B	102210748	102214575		SoZg.01C043270.1	SoLRR-RLK16-3	Chr01C	103203486	103207288
SoZg.01B047330.1	SoLRR-RLK16-2	Chr01B	102210748	102214575		SoZg.01D044990.1	SoLRR-RLK16-4	Chr01D	97736332	97740597
SoZg.01B047330.1	SoLRR-RLK16-2	Chr01B	102210748	102214575		SoZg.01E044450.1	SoLRR-RLK16-5	Chr01E	102762859	102766730
SoZg.01B047330.1	SoLRR-RLK16-2	Chr01B	102210748	102214575		SoZg.01F046040.1	SoLRR-RLK16-6	Chr01F	100280188	100284036
SoZg.01B047330.1	SoLRR-RLK16-2	Chr01B	102210748	102214575		SoZg.01G047150.1	SoLRR-RLK16-7	Chr01G	95141171	95144870
SoZg.01C043270.1	SoLRR-RLK16-3	Chr01C	103203486	103207288		SoZg.01D044990.1	SoLRR-RLK16-4	Chr01D	97736332	97740597
SoZg.01C043270.1	SoLRR-RLK16-3	Chr01C	103203486	103207288		SoZg.01E044450.1	SoLRR-RLK16-5	Chr01E	102762859	102766730
SoZg.01C043270.1	SoLRR-RLK16-3	Chr01C	103203486	103207288		SoZg.01F046040.1	SoLRR-RLK16-6	Chr01F	100280188	100284036
SoZg.01C043270.1	SoLRR-RLK16-3	Chr01C	103203486	103207288		SoZg.01G047150.1	SoLRR-RLK16-7	Chr01G	95141171	95144870
SoZg.01D044990.1	SoLRR-RLK16-4	Chr01D	97736332	97740597		SoZg.01F046040.1	SoLRR-RLK16-6	Chr01F	100280188	100284036
SoZg.01D044990.1	SoLRR-RLK16-4	Chr01D	97736332	97740597		SoZg.01G047150.1	SoLRR-RLK16-7	Chr01G	95141171	95144870
SoZg.05D005980.1	SoLRR-RLK164-4	Chr05D	11328212	11340296		SoZg.05F006480.1	SoLRR-RLK164-6	Chr05F	13012646	13016306
SoZg.05D005980.1	SoLRR-RLK164-4	Chr05D	11328212	11340296		SoZg.05G006190.1	SoLRR-RLK164-7	Chr05G	12030426	12042521
SoZg.05F006480.1	SoLRR-RLK164-6	Chr05F	13012646	13016306		SoZg.05G006190.1	SoLRR-RLK164-7	Chr05G	12030426	12042521
SoZg.01E044450.1	SoLRR-RLK16-5	Chr01E	102762859	102766730		SoZg.01F046040.1	SoLRR-RLK16-6	Chr01F	100280188	100284036
SoZg.01E044450.1	SoLRR-RLK16-5	Chr01E	102762859	102766730		SoZg.01G047150.1	SoLRR-RLK16-7	Chr01G	95141171	95144870
SoZg.01F046040.1	SoLRR-RLK16-6	Chr01F	100280188	100284036		SoZg.01G047150.1	SoLRR-RLK16-7	Chr01G	95141171	95144870
SoZg.05D008000.1	SoLRR-RLK166-4	Chr05D	15634651	15637080		SoZg.05G008940.1	SoLRR-RLK166-7	Chr05G	18346399	18348379
SoZg.01A049540.1	SoLRR-RLK17-1	Chr01A	105017875	105027558		SoZg.01A049770.1	SoLRR-RLK17-1a	Chr01A	105389587	105395238
SoZg.01A049540.1	SoLRR-RLK17-1	Chr01A	105017875	105027558		SoZg.01C047140.1	SoLRR-RLK17-3	Chr01C	110754500	110764197
SoZg.01A049540.1	SoLRR-RLK17-1	Chr01A	105017875	105027558		SoZg.01E046380.1	SoLRR-RLK17-5	Chr01E	106352322	106361681
SoZg.05E000300.1	SoLRR-RLK171-5	Chr05E	594721	599985		SoZg.08G000130.1	SoLRR-RLK171-7a	Chr08G	308996	314297
SoZg.05E000300.1	SoLRR-RLK171-5	Chr05E	594721	599985		SoZg.05H000110.1	SoLRR-RLK171-8	Chr05H	407303	412754
SoZg.05H000110.1	SoLRR-RLK171-8	Chr05H	407303	412754		SoZg.08G000130.1	SoLRR-RLK171-7a	Chr08G	308996	314297
SoZg.01A049770.1	SoLRR-RLK17-1a	Chr01A	105389587	105395238		SoZg.01B049680.1	SoLRR-RLK17-2	Chr01B	106928877	106934611
SoZg.01A049770.1	SoLRR-RLK17-1a	Chr01A	105389587	105395238		SoZg.01C047140.1	SoLRR-RLK17-3	Chr01C	110754500	110764197
SoZg.01A049770.1	SoLRR-RLK17-1a	Chr01A	105389587	105395238		SoZg.01E046380.1	SoLRR-RLK17-5	Chr01E	106352322	106361681
SoZg.01A049770.1	SoLRR-RLK17-1a	Chr01A	105389587	105395238		SoZg.01H045490.1	SoLRR-RLK17-8	Chr01H	104543601	104549340
SoZg.01B049680.1	SoLRR-RLK17-2	Chr01B	106928877	106934611		SoZg.01E046380.1	SoLRR-RLK17-5	Chr01E	106352322	106361681
SoZg.01B049680.1	SoLRR-RLK17-2	Chr01B	106928877	106934611		SoZg.01H045490.1	SoLRR-RLK17-8	Chr01H	104543601	104549340
SoZg.01C047140.1	SoLRR-RLK17-3	Chr01C	110754500	110764197		SoZg.01E046380.1	SoLRR-RLK17-5	Chr01E	106352322	106361681
SoZg.01E046380.1	SoLRR-RLK17-5	Chr01E	106352322	106361681		SoZg.01H045490.1	SoLRR-RLK17-8	Chr01H	104543601	104549340
SoZg.05G016890.1	SoLRR-RLK183-7a	Chr05G	46292856	46294709		SoZg.05H010770.1	SoLRR-RLK183-8	Chr05H	43373381	43375234
SoZg.06A000110.1	SoLRR-RLK188-1	Chr06A	712056	749297		SoZg.06C000020.1	SoLRR-RLK188-3	Chr06C	513722	531112
SoZg.06A000110.1	SoLRR-RLK188-1	Chr06A	712056	749297		SoZg.06D000380.1	SoLRR-RLK188-4	Chr06D	1687449	1699526
SoZg.06A000110.1	SoLRR-RLK188-1	Chr06A	712056	749297		SoZg.06E000290.1	SoLRR-RLK188-5	Chr06E	1313691	1332303
SoZg.06A000110.1	SoLRR-RLK188-1	Chr06A	712056	749297		SoZg.06F000180.1	SoLRR-RLK188-6	Chr06F	1188302	1206468
SoZg.06B000690.1	SoLRR-RLK188-2	Chr06B	1467809	1487392		SoZg.06C000020.1	SoLRR-RLK188-3	Chr06C	513722	531112
SoZg.06B000690.1	SoLRR-RLK188-2	Chr06B	1467809	1487392		SoZg.06D000380.1	SoLRR-RLK188-4	Chr06D	1687449	1699526
SoZg.06B000690.1	SoLRR-RLK188-2	Chr06B	1467809	1487392		SoZg.06E000290.1	SoLRR-RLK188-5	Chr06E	1313691	1332303
SoZg.06B000690.1	SoLRR-RLK188-2	Chr06B	1467809	1487392		SoZg.06F000180.1	SoLRR-RLK188-6	Chr06F	1188302	1206468
SoZg.06C000020.1	SoLRR-RLK188-3	Chr06C	513722	531112		SoZg.06D000380.1	SoLRR-RLK188-4	Chr06D	1687449	1699526
SoZg.06C000020.1	SoLRR-RLK188-3	Chr06C	513722	531112		SoZg.06E000290.1	SoLRR-RLK188-5	Chr06E	1313691	1332303
SoZg.06D000380.1	SoLRR-RLK188-4	Chr06D	1687449	1699526		SoZg.06E000290.1	SoLRR-RLK188-5	Chr06E	1313691	1332303
SoZg.06D000380.1	SoLRR-RLK188-4	Chr06D	1687449	1699526		SoZg.06F000180.1	SoLRR-RLK188-6	Chr06F	1188302	1206468
SoZg.06E000290.1	SoLRR-RLK188-5	Chr06E	1313691	1332303		SoZg.06F000180.1	SoLRR-RLK188-6	Chr06F	1188302	1206468
SoZg.06A011020.1	SoLRR-RLK190-1	Chr06A	33566709	33571468		SoZg.06B011670.1	SoLRR-RLK190-2	Chr06B	33612528	33617446
SoZg.06A011020.1	SoLRR-RLK190-1	Chr06A	33566709	33571468		SoZg.06D010790.1	SoLRR-RLK190-4	Chr06D	35519991	35530281
SoZg.06A011020.1	SoLRR-RLK190-1	Chr06A	33566709	33571468		SoZg.06E011000.1	SoLRR-RLK190-5	Chr06E	34030645	34035695
SoZg.06A011020.1	SoLRR-RLK190-1	Chr06A	33566709	33571468		SoZg.06F009840.1	SoLRR-RLK190-6	Chr06F	38591672	38596422
SoZg.06A011020.1	SoLRR-RLK190-1	Chr06A	33566709	33571468		SoZg.06G010750.1	SoLRR-RLK190-7	Chr06G	33833824	33838583
SoZg.06B011670.1	SoLRR-RLK190-2	Chr06B	33612528	33617446		SoZg.06D010790.1	SoLRR-RLK190-4	Chr06D	35519991	35530281
SoZg.06B011670.1	SoLRR-RLK190-2	Chr06B	33612528	33617446		SoZg.06E011000.1	SoLRR-RLK190-5	Chr06E	34030645	34035695
SoZg.06B011670.1	SoLRR-RLK190-2	Chr06B	33612528	33617446		SoZg.06F009840.1	SoLRR-RLK190-6	Chr06F	38591672	38596422
SoZg.06B011670.1	SoLRR-RLK190-2	Chr06B	33612528	33617446		SoZg.06G010750.1	SoLRR-RLK190-7	Chr06G	33833824	33838583
SoZg.06D010790.1	SoLRR-RLK190-4	Chr06D	35519991	35530281		SoZg.06F009840.1	SoLRR-RLK190-6	Chr06F	38591672	38596422
SoZg.06D010790.1	SoLRR-RLK190-4	Chr06D	35519991	35530281		SoZg.06G010750.1	SoLRR-RLK190-7	Chr06G	33833824	33838583
SoZg.06E011000.1	SoLRR-RLK190-5	Chr06E	34030645	34035695		SoZg.06F009840.1	SoLRR-RLK190-6	Chr06F	38591672	38596422
SoZg.06E011000.1	SoLRR-RLK190-5	Chr06E	34030645	34035695		SoZg.06G010750.1	SoLRR-RLK190-7	Chr06G	33833824	33838583
SoZg.06F009840.1	SoLRR-RLK190-6	Chr06F	38591672	38596422		SoZg.06G010750.1	SoLRR-RLK190-7	Chr06G	33833824	33838583
SoZg.01A051510.1	SoLRR-RLK19-1	Chr01A	108848096	108851314		SoZg.01D050780.1	SoLRR-RLK19-4	Chr01D	109119466	109122684
SoZg.01A051510.1	SoLRR-RLK19-1	Chr01A	108848096	108851314		SoZg.01F051220.1	SoLRR-RLK19-6	Chr01F	109286242	109289460
SoZg.06A011410.1	SoLRR-RLK191-1	Chr06A	34066195	34068628		SoZg.06B012030.1	SoLRR-RLK191-2	Chr06B	34148194	34150309
SoZg.06A011410.1	SoLRR-RLK191-1	Chr06A	34066195	34068628		SoZg.06D011210.1	SoLRR-RLK191-4	Chr06D	36151660	36154077
SoZg.06A011410.1	SoLRR-RLK191-1	Chr06A	34066195	34068628		SoZg.06F010280.1	SoLRR-RLK191-6	Chr06F	39299318	39303207
SoZg.06A011410.1	SoLRR-RLK191-1	Chr06A	34066195	34068628		SoZg.06G011140.1	SoLRR-RLK191-7	Chr06G	34324603	34326790
SoZg.06B012030.1	SoLRR-RLK191-2	Chr06B	34148194	34150309		SoZg.06C010790.1	SoLRR-RLK191-3	Chr06C	36941087	36943621
SoZg.06B012030.1	SoLRR-RLK191-2	Chr06B	34148194	34150309		SoZg.06D011210.1	SoLRR-RLK191-4	Chr06D	36151660	36154077
SoZg.06B012030.1	SoLRR-RLK191-2	Chr06B	34148194	34150309		SoZg.06E011340.1	SoLRR-RLK191-5	Chr06E	34578665	34580970
SoZg.06B012030.1	SoLRR-RLK191-2	Chr06B	34148194	34150309		SoZg.06F010280.1	SoLRR-RLK191-6	Chr06F	39299318	39303207
SoZg.06B012030.1	SoLRR-RLK191-2	Chr06B	34148194	34150309		SoZg.06G011140.1	SoLRR-RLK191-7	Chr06G	34324603	34326790
SoZg.06C010790.1	SoLRR-RLK191-3	Chr06C	36941087	36943621		SoZg.06D011210.1	SoLRR-RLK191-4	Chr06D	36151660	36154077
SoZg.06C010790.1	SoLRR-RLK191-3	Chr06C	36941087	36943621		SoZg.06F010280.1	SoLRR-RLK191-6	Chr06F	39299318	39303207
SoZg.06C010790.1	SoLRR-RLK191-3	Chr06C	36941087	36943621		SoZg.06G011140.1	SoLRR-RLK191-7	Chr06G	34324603	34326790
SoZg.06D011210.1	SoLRR-RLK191-4	Chr06D	36151660	36154077		SoZg.06E011340.1	SoLRR-RLK191-5	Chr06E	34578665	34580970
SoZg.06D011210.1	SoLRR-RLK191-4	Chr06D	36151660	36154077		SoZg.06F010280.1	SoLRR-RLK191-6	Chr06F	39299318	39303207
SoZg.06D011210.1	SoLRR-RLK191-4	Chr06D	36151660	36154077		SoZg.06G011140.1	SoLRR-RLK191-7	Chr06G	34324603	34326790
SoZg.06E011340.1	SoLRR-RLK191-5	Chr06E	34578665	34580970		SoZg.06F010280.1	SoLRR-RLK191-6	Chr06F	39299318	39303207
SoZg.06E011340.1	SoLRR-RLK191-5	Chr06E	34578665	34580970		SoZg.06G011140.1	SoLRR-RLK191-7	Chr06G	34324603	34326790
SoZg.06F010280.1	SoLRR-RLK191-6	Chr06F	39299318	39303207		SoZg.06G011140.1	SoLRR-RLK191-7	Chr06G	34324603	34326790
SoZg.06A019360.1	SoLRR-RLK192-1	Chr06A	47798571	47802062		SoZg.06B019460.1	SoLRR-RLK192-2	Chr06B	47596841	47600332
SoZg.06A019360.1	SoLRR-RLK192-1	Chr06A	47798571	47802062		SoZg.06C017990.1	SoLRR-RLK192-3	Chr06C	49547214	49550705
SoZg.06A019360.1	SoLRR-RLK192-1	Chr06A	47798571	47802062		SoZg.06E019770.1	SoLRR-RLK192-5	Chr06E	49558666	49562157
SoZg.06B019460.1	SoLRR-RLK192-2	Chr06B	47596841	47600332		SoZg.06C017990.1	SoLRR-RLK192-3	Chr06C	49547214	49550705
SoZg.06B019460.1	SoLRR-RLK192-2	Chr06B	47596841	47600332		SoZg.06E019770.1	SoLRR-RLK192-5	Chr06E	49558666	49562157
SoZg.06C017990.1	SoLRR-RLK192-3	Chr06C	49547214	49550705		SoZg.06E019770.1	SoLRR-RLK192-5	Chr06E	49558666	49562157
SoZg.06A026070.1	SoLRR-RLK193-1	Chr06A	59694574	59698598		SoZg.06B025940.1	SoLRR-RLK193-2	Chr06B	59651463	59656222
SoZg.06A026070.1	SoLRR-RLK193-1	Chr06A	59694574	59698598		SoZg.06C023630.1	SoLRR-RLK193-3	Chr06C	59609632	59614314
SoZg.06A026070.1	SoLRR-RLK193-1	Chr06A	59694574	59698598		SoZg.06E026100.1	SoLRR-RLK193-5	Chr06E	59888585	59892516
SoZg.06A026070.1	SoLRR-RLK193-1	Chr06A	59694574	59698598		SoZg.06H022720.1	SoLRR-RLK193-8	Chr06H	59191224	59195098
SoZg.06B025940.1	SoLRR-RLK193-2	Chr06B	59651463	59656222		SoZg.06C023630.1	SoLRR-RLK193-3	Chr06C	59609632	59614314
SoZg.06B025940.1	SoLRR-RLK193-2	Chr06B	59651463	59656222		SoZg.06E026100.1	SoLRR-RLK193-5	Chr06E	59888585	59892516
SoZg.06B025940.1	SoLRR-RLK193-2	Chr06B	59651463	59656222		SoZg.06H022720.1	SoLRR-RLK193-8	Chr06H	59191224	59195098
SoZg.06C023630.1	SoLRR-RLK193-3	Chr06C	59609632	59614314		SoZg.06E026100.1	SoLRR-RLK193-5	Chr06E	59888585	59892516
SoZg.06C023630.1	SoLRR-RLK193-3	Chr06C	59609632	59614314		SoZg.06H022720.1	SoLRR-RLK193-8	Chr06H	59191224	59195098
SoZg.01D050780.1	SoLRR-RLK19-4	Chr01D	109119466	109122684		SoZg.01F051220.1	SoLRR-RLK19-6	Chr01F	109286242	109289460
SoZg.06A029030.1	SoLRR-RLK194-1	Chr06A	64685765	64690686		SoZg.06F025460.1	SoLRR-RLK194-6	Chr06F	65376469	65381304
SoZg.06A029030.1	SoLRR-RLK194-1	Chr06A	64685765	64690686		SoZg.06G027280.1	SoLRR-RLK194-7	Chr06G	64657028	64661958
SoZg.06F025460.1	SoLRR-RLK194-6	Chr06F	65376469	65381304		SoZg.06G027280.1	SoLRR-RLK194-7	Chr06G	64657028	64661958
SoZg.06A029280.1	SoLRR-RLK195-1	Chr06A	65016469	65020365		SoZg.06B029380.1	SoLRR-RLK195-2	Chr06B	65204381	65208195
SoZg.06A029280.1	SoLRR-RLK195-1	Chr06A	65016469	65020365		SoZg.06D028160.1	SoLRR-RLK195-4	Chr06D	65532729	65536240
SoZg.06A029280.1	SoLRR-RLK195-1	Chr06A	65016469	65020365		SoZg.06G027480.1	SoLRR-RLK195-7	Chr06G	64984871	64988873
SoZg.06A029280.1	SoLRR-RLK195-1	Chr06A	65016469	65020365		SoZg.06H026460.1	SoLRR-RLK195-8	Chr06H	65707984	65711875
SoZg.06B029380.1	SoLRR-RLK195-2	Chr06B	65204381	65208195		SoZg.06D028160.1	SoLRR-RLK195-4	Chr06D	65532729	65536240
SoZg.06B029380.1	SoLRR-RLK195-2	Chr06B	65204381	65208195		SoZg.06G027480.1	SoLRR-RLK195-7	Chr06G	64984871	64988873
SoZg.06B029380.1	SoLRR-RLK195-2	Chr06B	65204381	65208195		SoZg.06H026460.1	SoLRR-RLK195-8	Chr06H	65707984	65711875
SoZg.06D028160.1	SoLRR-RLK195-4	Chr06D	65532729	65536240		SoZg.06H026460.1	SoLRR-RLK195-8	Chr06H	65707984	65711875
SoZg.06B002510.1	SoLRR-RLK196-2	Chr06B	6363812	6367356		SoZg.06C001220.1	SoLRR-RLK196-3	Chr06C	4293688	4297244
SoZg.06B002510.1	SoLRR-RLK196-2	Chr06B	6363812	6367356		SoZg.06D001650.1	SoLRR-RLK196-4	Chr06D	5517263	5520819
SoZg.06B002510.1	SoLRR-RLK196-2	Chr06B	6363812	6367356		SoZg.06H001450.1	SoLRR-RLK196-8	Chr06H	4012108	4015670
SoZg.06C001220.1	SoLRR-RLK196-3	Chr06C	4293688	4297244		SoZg.06D001650.1	SoLRR-RLK196-4	Chr06D	5517263	5520819
SoZg.06C001220.1	SoLRR-RLK196-3	Chr06C	4293688	4297244		SoZg.06H001450.1	SoLRR-RLK196-8	Chr06H	4012108	4015670
SoZg.06D001650.1	SoLRR-RLK196-4	Chr06D	5517263	5520819		SoZg.06H001450.1	SoLRR-RLK196-8	Chr06H	4012108	4015670
SoZg.06B009250.1	SoLRR-RLK197-2	Chr06B	28842895	28844609		SoZg.06G024250.1	SoLRR-RLK197-7	Chr06G	59026492	59029883
SoZg.06B013910.1	SoLRR-RLK198-2	Chr06B	37375764	37378224		SoZg.06C012540.1	SoLRR-RLK198-3	Chr06C	39635918	39638322
SoZg.06B013910.1	SoLRR-RLK198-2	Chr06B	37375764	37378224		SoZg.06D013070.1	SoLRR-RLK198-4	Chr06D	39201358	39203756
SoZg.06B013910.1	SoLRR-RLK198-2	Chr06B	37375764	37378224		SoZg.06E013120.1	SoLRR-RLK198-5	Chr06E	37487946	37490015
SoZg.06B013910.1	SoLRR-RLK198-2	Chr06B	37375764	37378224		SoZg.06F011580.1	SoLRR-RLK198-6	Chr06F	41809703	41812057
SoZg.06B013910.1	SoLRR-RLK198-2	Chr06B	37375764	37378224		SoZg.06G013020.1	SoLRR-RLK198-7	Chr06G	37381357	37383772
SoZg.06C012540.1	SoLRR-RLK198-3	Chr06C	39635918	39638322		SoZg.06D013070.1	SoLRR-RLK198-4	Chr06D	39201358	39203756
SoZg.06C012540.1	SoLRR-RLK198-3	Chr06C	39635918	39638322		SoZg.06E013120.1	SoLRR-RLK198-5	Chr06E	37487946	37490015
SoZg.06C012540.1	SoLRR-RLK198-3	Chr06C	39635918	39638322		SoZg.06G013020.1	SoLRR-RLK198-7	Chr06G	37381357	37383772
SoZg.06D013070.1	SoLRR-RLK198-4	Chr06D	39201358	39203756		SoZg.06E013120.1	SoLRR-RLK198-5	Chr06E	37487946	37490015
SoZg.06D013070.1	SoLRR-RLK198-4	Chr06D	39201358	39203756		SoZg.06F011580.1	SoLRR-RLK198-6	Chr06F	41809703	41812057
SoZg.06D013070.1	SoLRR-RLK198-4	Chr06D	39201358	39203756		SoZg.06G013020.1	SoLRR-RLK198-7	Chr06G	37381357	37383772
SoZg.06E013120.1	SoLRR-RLK198-5	Chr06E	37487946	37490015		SoZg.06F011580.1	SoLRR-RLK198-6	Chr06F	41809703	41812057
SoZg.06E013120.1	SoLRR-RLK198-5	Chr06E	37487946	37490015		SoZg.06G013020.1	SoLRR-RLK198-7	Chr06G	37381357	37383772
SoZg.06F011580.1	SoLRR-RLK198-6	Chr06F	41809703	41812057		SoZg.06G013020.1	SoLRR-RLK198-7	Chr06G	37381357	37383772
SoZg.06B014970.1	SoLRR-RLK199-2	Chr06B	39204549	39208504		SoZg.06D014560.1	SoLRR-RLK199-4	Chr06D	42049841	42054041
SoZg.06B014970.1	SoLRR-RLK199-2	Chr06B	39204549	39208504		SoZg.06E014510.1	SoLRR-RLK199-5	Chr06E	40143511	40147349
SoZg.06B014970.1	SoLRR-RLK199-2	Chr06B	39204549	39208504		SoZg.06F012650.1	SoLRR-RLK199-6	Chr06F	43731661	43735510
SoZg.06B014970.1	SoLRR-RLK199-2	Chr06B	39204549	39208504		SoZg.06G014560.1	SoLRR-RLK199-7	Chr06G	40467169	40471071
SoZg.06B014970.1	SoLRR-RLK199-2	Chr06B	39204549	39208504		SoZg.06H013470.1	SoLRR-RLK199-8	Chr06H	42958311	42962201
SoZg.06D014560.1	SoLRR-RLK199-4	Chr06D	42049841	42054041		SoZg.06F012650.1	SoLRR-RLK199-6	Chr06F	43731661	43735510
SoZg.06D014560.1	SoLRR-RLK199-4	Chr06D	42049841	42054041		SoZg.06G014560.1	SoLRR-RLK199-7	Chr06G	40467169	40471071
SoZg.06E014510.1	SoLRR-RLK199-5	Chr06E	40143511	40147349		SoZg.06F012650.1	SoLRR-RLK199-6	Chr06F	43731661	43735510
SoZg.06E014510.1	SoLRR-RLK199-5	Chr06E	40143511	40147349		SoZg.06G014560.1	SoLRR-RLK199-7	Chr06G	40467169	40471071
SoZg.06E014510.1	SoLRR-RLK199-5	Chr06E	40143511	40147349		SoZg.06H013470.1	SoLRR-RLK199-8	Chr06H	42958311	42962201
SoZg.06F012650.1	SoLRR-RLK199-6	Chr06F	43731661	43735510		SoZg.06G014560.1	SoLRR-RLK199-7	Chr06G	40467169	40471071
SoZg.06F012650.1	SoLRR-RLK199-6	Chr06F	43731661	43735510		SoZg.06H013470.1	SoLRR-RLK199-8	Chr06H	42958311	42962201
SoZg.06G014560.1	SoLRR-RLK199-7	Chr06G	40467169	40471071		SoZg.06H013470.1	SoLRR-RLK199-8	Chr06H	42958311	42962201
SoZg.06B022670.1	SoLRR-RLK200-2	Chr06B	53732867	53745994		SoZg.06B022810.1	SoLRR-RLK200-2a	Chr06B	54159149	54172445
SoZg.06B022700.1	SoLRR-RLK201-2a	Chr06B	53770727	53783954		SoZg.06B022830.1	SoLRR-RLK201-2	Chr06B	54197170	54206303
SoZg.06H000900.1	SoLRR-RLK201-8	Chr06H	2571369	2591512		SoZg.06H000970.1	SoLRR-RLK201-8a	Chr06H	2721770	2730086
SoZg.06B023050.1	SoLRR-RLK202-2	Chr06B	54587674	54589473		SoZg.06D022000.1	SoLRR-RLK202-4	Chr06D	56116398	56120249
SoZg.06B023050.1	SoLRR-RLK202-2	Chr06B	54587674	54589473		SoZg.06F020770.1	SoLRR-RLK202-6	Chr06F	57777484	57779853
SoZg.06B023050.1	SoLRR-RLK202-2	Chr06B	54587674	54589473		SoZg.06G021920.1	SoLRR-RLK202-7	Chr06G	55528895	55532641
SoZg.06C020990.1	SoLRR-RLK202-3	Chr06C	55002541	55005151		SoZg.06G021920.1	SoLRR-RLK202-7	Chr06G	55528895	55532641
SoZg.06D022000.1	SoLRR-RLK202-4	Chr06D	56116398	56120249		SoZg.06F020770.1	SoLRR-RLK202-6	Chr06F	57777484	57779853
SoZg.06D022000.1	SoLRR-RLK202-4	Chr06D	56116398	56120249		SoZg.06G021920.1	SoLRR-RLK202-7	Chr06G	55528895	55532641
SoZg.06D022000.1	SoLRR-RLK202-4	Chr06D	56116398	56120249		SoZg.06H021450.1	SoLRR-RLK202-8	Chr06H	56846129	56849986
SoZg.06F020770.1	SoLRR-RLK202-6	Chr06F	57777484	57779853		SoZg.06G021920.1	SoLRR-RLK202-7	Chr06G	55528895	55532641
SoZg.06G021920.1	SoLRR-RLK202-7	Chr06G	55528895	55532641		SoZg.06H021450.1	SoLRR-RLK202-8	Chr06H	56846129	56849986
SoZg.06B027980.1	SoLRR-RLK203-2	Chr06B	63168310	63171405		SoZg.06D026730.1	SoLRR-RLK203-4	Chr06D	63581744	63584839
SoZg.06B027980.1	SoLRR-RLK203-2	Chr06B	63168310	63171405		SoZg.06E028220.1	SoLRR-RLK203-5	Chr06E	63505466	63508561
SoZg.06B027980.1	SoLRR-RLK203-2	Chr06B	63168310	63171405		SoZg.06H024980.1	SoLRR-RLK203-8	Chr06H	63429310	63432405
SoZg.06D026730.1	SoLRR-RLK203-4	Chr06D	63581744	63584839		SoZg.06E028220.1	SoLRR-RLK203-5	Chr06E	63505466	63508561
SoZg.06D026730.1	SoLRR-RLK203-4	Chr06D	63581744	63584839		SoZg.06H024980.1	SoLRR-RLK203-8	Chr06H	63429310	63432405
SoZg.06E028220.1	SoLRR-RLK203-5	Chr06E	63505466	63508561		SoZg.06H024980.1	SoLRR-RLK203-8	Chr06H	63429310	63432405
SoZg.02E020910.1	SoLRR-RLK204-5a	Chr02E	54102947	54107198		SoZg.02G020230.1	SoLRR-RLK204-7	Chr02G	55685848	55690214
SoZg.06C002980.1	SoLRR-RLK205-3	Chr06C	10406252	10409077		SoZg.06E003630.1	SoLRR-RLK205-5	Chr06E	11149314	11153878
SoZg.06C002980.1	SoLRR-RLK205-3	Chr06C	10406252	10409077		SoZg.06G004400.1	SoLRR-RLK205-7a	Chr06G	11647258	11651822
SoZg.06E003630.1	SoLRR-RLK205-5	Chr06E	11149314	11153878		SoZg.06G004400.1	SoLRR-RLK205-7a	Chr06G	11647258	11651822
SoZg.06E003630.1	SoLRR-RLK205-5	Chr06E	11149314	11153878		SoZg.06H003000.1	SoLRR-RLK205-8	Chr06H	9330594	9333419
SoZg.06G004330.1	SoLRR-RLK205-7	Chr06G	11451820	11454645		SoZg.06H003000.1	SoLRR-RLK205-8	Chr06H	9330594	9333419
SoZg.01A006650.1	SoLRR-RLK2-1	Chr01A	10384283	10387762		SoZg.01B008300.1	SoLRR-RLK2-2	Chr01B	12877637	12881112
SoZg.01A006650.1	SoLRR-RLK2-1	Chr01A	10384283	10387762		SoZg.01C007060.1	SoLRR-RLK2-3	Chr01C	11374338	11377412
SoZg.01A006650.1	SoLRR-RLK2-1	Chr01A	10384283	10387762		SoZg.01D005490.1	SoLRR-RLK2-4	Chr01D	8921976	8925050
SoZg.01A006650.1	SoLRR-RLK2-1	Chr01A	10384283	10387762		SoZg.01E006900.1	SoLRR-RLK2-5	Chr01E	12390506	12393686
SoZg.01A006650.1	SoLRR-RLK2-1	Chr01A	10384283	10387762		SoZg.01F005710.1	SoLRR-RLK2-6	Chr01F	10063973	10067155
SoZg.01A006650.1	SoLRR-RLK2-1	Chr01A	10384283	10387762		SoZg.01G006910.1	SoLRR-RLK2-7	Chr01G	9956454	9959747
SoZg.01A006650.1	SoLRR-RLK2-1	Chr01A	10384283	10387762		SoZg.01H005930.1	SoLRR-RLK2-8	Chr01H	10296948	10300427
SoZg.01B010580.1	SoLRR-RLK21-2	Chr01B	16878666	16889083		SoZg.01C008530.1	SoLRR-RLK21-3	Chr01C	13841433	13851894
SoZg.01B010580.1	SoLRR-RLK21-2	Chr01B	16878666	16889083		SoZg.01F006920.1	SoLRR-RLK21-6	Chr01F	12451210	12458462
SoZg.01B010580.1	SoLRR-RLK21-2	Chr01B	16878666	16889083		SoZg.01H006690.1	SoLRR-RLK21-8	Chr01H	11937953	11943038
SoZg.07A002990.1	SoLRR-RLK212-1	Chr07A	5943894	5948126		SoZg.07B002570.1	SoLRR-RLK212-2	Chr07B	4875256	4879587
SoZg.07A002990.1	SoLRR-RLK212-1	Chr07A	5943894	5948126		SoZg.07C002430.1	SoLRR-RLK212-3	Chr07C	5181283	5185691
SoZg.07A002990.1	SoLRR-RLK212-1	Chr07A	5943894	5948126		SoZg.07D002230.1	SoLRR-RLK212-4	Chr07D	5681058	5685389
SoZg.07A002990.1	SoLRR-RLK212-1	Chr07A	5943894	5948126		SoZg.07H002870.1	SoLRR-RLK212-8	Chr07H	6797622	6801854
SoZg.07B002570.1	SoLRR-RLK212-2	Chr07B	4875256	4879587		SoZg.07D002230.1	SoLRR-RLK212-4	Chr07D	5681058	5685389
SoZg.07B002570.1	SoLRR-RLK212-2	Chr07B	4875256	4879587		SoZg.07H002870.1	SoLRR-RLK212-8	Chr07H	6797622	6801854
SoZg.07C002430.1	SoLRR-RLK212-3	Chr07C	5181283	5185691		SoZg.07D002230.1	SoLRR-RLK212-4	Chr07D	5681058	5685389
SoZg.07C002430.1	SoLRR-RLK212-3	Chr07C	5181283	5185691		SoZg.07H002870.1	SoLRR-RLK212-8	Chr07H	6797622	6801854
SoZg.07D002230.1	SoLRR-RLK212-4	Chr07D	5681058	5685389		SoZg.07H002870.1	SoLRR-RLK212-8	Chr07H	6797622	6801854
SoZg.01B010620.1	SoLRR-RLK21-2a	Chr01B	16975793	16981213		SoZg.01D007270.1	SoLRR-RLK21-4	Chr01D	11740123	11750654
SoZg.01B010620.1	SoLRR-RLK21-2a	Chr01B	16975793	16981213		SoZg.01E008400.1	SoLRR-RLK21-5	Chr01E	15066888	15072209
SoZg.01C008530.1	SoLRR-RLK21-3	Chr01C	13841433	13851894		SoZg.01D007270.1	SoLRR-RLK21-4	Chr01D	11740123	11750654
SoZg.01C008530.1	SoLRR-RLK21-3	Chr01C	13841433	13851894		SoZg.01E008400.1	SoLRR-RLK21-5	Chr01E	15066888	15072209
SoZg.01C008530.1	SoLRR-RLK21-3	Chr01C	13841433	13851894		SoZg.01F006920.1	SoLRR-RLK21-6	Chr01F	12451210	12458462
SoZg.01C008530.1	SoLRR-RLK21-3	Chr01C	13841433	13851894		SoZg.01H006690.1	SoLRR-RLK21-8	Chr01H	11937953	11943038
SoZg.07A007740.1	SoLRR-RLK213-1	Chr07A	16678647	16689723		SoZg.07C006440.1	SoLRR-RLK213-3	Chr07C	15356285	15363176
SoZg.07A007740.1	SoLRR-RLK213-1	Chr07A	16678647	16689723		SoZg.07D006930.1	SoLRR-RLK213-4	Chr07D	16819198	16825706
SoZg.07A007740.1	SoLRR-RLK213-1	Chr07A	16678647	16689723		SoZg.07E006900.1	SoLRR-RLK213-5	Chr07E	17045220	17051459
SoZg.07A007740.1	SoLRR-RLK213-1	Chr07A	16678647	16689723		SoZg.07F007740.1	SoLRR-RLK213-6	Chr07F	18338601	18345277
SoZg.07A007740.1	SoLRR-RLK213-1	Chr07A	16678647	16689723		SoZg.07G006900.1	SoLRR-RLK213-7	Chr07G	14624362	14636073
SoZg.07A007740.1	SoLRR-RLK213-1	Chr07A	16678647	16689723		SoZg.07G007090.1	SoLRR-RLK213-7a	Chr07G	15009747	15016010
SoZg.07A007740.1	SoLRR-RLK213-1	Chr07A	16678647	16689723		SoZg.07H007310.1	SoLRR-RLK213-8	Chr07H	17274561	17280805
SoZg.07C006440.1	SoLRR-RLK213-3	Chr07C	15356285	15363176		SoZg.07D006930.1	SoLRR-RLK213-4	Chr07D	16819198	16825706
SoZg.07C006440.1	SoLRR-RLK213-3	Chr07C	15356285	15363176		SoZg.07E006900.1	SoLRR-RLK213-5	Chr07E	17045220	17051459
SoZg.07C006440.1	SoLRR-RLK213-3	Chr07C	15356285	15363176		SoZg.07F007740.1	SoLRR-RLK213-6	Chr07F	18338601	18345277
SoZg.07C006440.1	SoLRR-RLK213-3	Chr07C	15356285	15363176		SoZg.07G006900.1	SoLRR-RLK213-7	Chr07G	14624362	14636073
SoZg.07C006440.1	SoLRR-RLK213-3	Chr07C	15356285	15363176		SoZg.07G007090.1	SoLRR-RLK213-7a	Chr07G	15009747	15016010
SoZg.07C006440.1	SoLRR-RLK213-3	Chr07C	15356285	15363176		SoZg.07H007310.1	SoLRR-RLK213-8	Chr07H	17274561	17280805
SoZg.07D006930.1	SoLRR-RLK213-4	Chr07D	16819198	16825706		SoZg.07F007740.1	SoLRR-RLK213-6	Chr07F	18338601	18345277
SoZg.07D006930.1	SoLRR-RLK213-4	Chr07D	16819198	16825706		SoZg.07G006900.1	SoLRR-RLK213-7	Chr07G	14624362	14636073
SoZg.07E006900.1	SoLRR-RLK213-5	Chr07E	17045220	17051459		SoZg.07G007090.1	SoLRR-RLK213-7a	Chr07G	15009747	15016010
SoZg.07E006900.1	SoLRR-RLK213-5	Chr07E	17045220	17051459		SoZg.07H007310.1	SoLRR-RLK213-8	Chr07H	17274561	17280805
SoZg.07F007740.1	SoLRR-RLK213-6	Chr07F	18338601	18345277		SoZg.07G006900.1	SoLRR-RLK213-7	Chr07G	14624362	14636073
SoZg.07G007090.1	SoLRR-RLK213-7a	Chr07G	15009747	15016010		SoZg.07H007310.1	SoLRR-RLK213-8	Chr07H	17274561	17280805
SoZg.01D007270.1	SoLRR-RLK21-4	Chr01D	11740123	11750654		SoZg.01F006920.1	SoLRR-RLK21-6	Chr01F	12451210	12458462
SoZg.01D007270.1	SoLRR-RLK21-4	Chr01D	11740123	11750654		SoZg.01H006690.1	SoLRR-RLK21-8	Chr01H	11937953	11943038
SoZg.07A012370.1	SoLRR-RLK214-1	Chr07A	35179497	35183123		SoZg.07E012120.1	SoLRR-RLK214-5	Chr07E	37307577	37311203
SoZg.07A012370.1	SoLRR-RLK214-1	Chr07A	35179497	35183123		SoZg.07F011930.1	SoLRR-RLK214-6	Chr07F	32942656	32946027
SoZg.07E012120.1	SoLRR-RLK214-5	Chr07E	37307577	37311203		SoZg.07F011930.1	SoLRR-RLK214-6	Chr07F	32942656	32946027
SoZg.01E008400.1	SoLRR-RLK21-5	Chr01E	15066888	15072209		SoZg.01F006920.1	SoLRR-RLK21-6	Chr01F	12451210	12458462
SoZg.01E008400.1	SoLRR-RLK21-5	Chr01E	15066888	15072209		SoZg.01H006690.1	SoLRR-RLK21-8	Chr01H	11937953	11943038
SoZg.07A014650.1	SoLRR-RLK215-1	Chr07A	42350551	42352624		SoZg.07B015080.1	SoLRR-RLK215-2	Chr07B	40378251	40380324
SoZg.07A014650.1	SoLRR-RLK215-1	Chr07A	42350551	42352624		SoZg.07E014420.1	SoLRR-RLK215-5	Chr07E	45451448	45453521
SoZg.07A014650.1	SoLRR-RLK215-1	Chr07A	42350551	42352624		SoZg.07F014160.1	SoLRR-RLK215-6	Chr07F	41379192	41381265
SoZg.07A014650.1	SoLRR-RLK215-1	Chr07A	42350551	42352624		SoZg.07H014800.1	SoLRR-RLK215-8a	Chr07H	44951284	44953357
SoZg.07B015080.1	SoLRR-RLK215-2	Chr07B	40378251	40380324		SoZg.07E014420.1	SoLRR-RLK215-5	Chr07E	45451448	45453521
SoZg.07B015080.1	SoLRR-RLK215-2	Chr07B	40378251	40380324		SoZg.07F014160.1	SoLRR-RLK215-6	Chr07F	41379192	41381265
SoZg.07C013050.1	SoLRR-RLK215-3	Chr07C	43296930	43299003		SoZg.07E014420.1	SoLRR-RLK215-5	Chr07E	45451448	45453521
SoZg.07C013050.1	SoLRR-RLK215-3	Chr07C	43296930	43299003		SoZg.07H014800.1	SoLRR-RLK215-8a	Chr07H	44951284	44953357
SoZg.07E014420.1	SoLRR-RLK215-5	Chr07E	45451448	45453521		SoZg.07H014800.1	SoLRR-RLK215-8a	Chr07H	44951284	44953357
SoZg.07F014160.1	SoLRR-RLK215-6	Chr07F	41379192	41381265		SoZg.07H014800.1	SoLRR-RLK215-8a	Chr07H	44951284	44953357
SoZg.01F006920.1	SoLRR-RLK21-6	Chr01F	12451210	12458462		SoZg.01H006690.1	SoLRR-RLK21-8	Chr01H	11937953	11943038
SoZg.07A016070.1	SoLRR-RLK216-1	Chr07A	45833546	45838599		SoZg.07B016510.1	SoLRR-RLK216-2	Chr07B	43856942	43862392
SoZg.07A016070.1	SoLRR-RLK216-1	Chr07A	45833546	45838599		SoZg.07E015470.1	SoLRR-RLK216-5	Chr07E	48318672	48324379
SoZg.07A016070.1	SoLRR-RLK216-1	Chr07A	45833546	45838599		SoZg.07F015540.1	SoLRR-RLK216-6	Chr07F	44343718	44348888
SoZg.07A016070.1	SoLRR-RLK216-1	Chr07A	45833546	45838599		SoZg.07G016180.1	SoLRR-RLK216-7	Chr07G	44798417	44803470
SoZg.07B016510.1	SoLRR-RLK216-2	Chr07B	43856942	43862392		SoZg.07E015470.1	SoLRR-RLK216-5	Chr07E	48318672	48324379
SoZg.07B016510.1	SoLRR-RLK216-2	Chr07B	43856942	43862392		SoZg.07F015540.1	SoLRR-RLK216-6	Chr07F	44343718	44348888
SoZg.07B016510.1	SoLRR-RLK216-2	Chr07B	43856942	43862392		SoZg.07G016180.1	SoLRR-RLK216-7	Chr07G	44798417	44803470
SoZg.07C015290.1	SoLRR-RLK216-3	Chr07C	48642470	48647969		SoZg.07D015940.1	SoLRR-RLK216-4	Chr07D	45618429	45623480
SoZg.07C015290.1	SoLRR-RLK216-3	Chr07C	48642470	48647969		SoZg.07F015540.1	SoLRR-RLK216-6	Chr07F	44343718	44348888
SoZg.07D015940.1	SoLRR-RLK216-4	Chr07D	45618429	45623480		SoZg.07E015470.1	SoLRR-RLK216-5	Chr07E	48318672	48324379
SoZg.07D015940.1	SoLRR-RLK216-4	Chr07D	45618429	45623480		SoZg.07H016630.1	SoLRR-RLK216-8	Chr07H	49813571	49819070
SoZg.07E015470.1	SoLRR-RLK216-5	Chr07E	48318672	48324379		SoZg.07F015540.1	SoLRR-RLK216-6	Chr07F	44343718	44348888
SoZg.07E015470.1	SoLRR-RLK216-5	Chr07E	48318672	48324379		SoZg.07G016180.1	SoLRR-RLK216-7	Chr07G	44798417	44803470
SoZg.07F015540.1	SoLRR-RLK216-6	Chr07F	44343718	44348888		SoZg.07G016180.1	SoLRR-RLK216-7	Chr07G	44798417	44803470
SoZg.07F015540.1	SoLRR-RLK216-6	Chr07F	44343718	44348888		SoZg.07H016630.1	SoLRR-RLK216-8	Chr07H	49813571	49819070
SoZg.07A016300.1	SoLRR-RLK217-1	Chr07A	46536912	46540029		SoZg.07H015870.1	SoLRR-RLK217-8	Chr07H	47798212	47801329
SoZg.07A021710.1	SoLRR-RLK218-1	Chr07A	58011529	58013937		SoZg.07B023180.1	SoLRR-RLK218-2	Chr07B	58502097	58504844
SoZg.07A021710.1	SoLRR-RLK218-1	Chr07A	58011529	58013937		SoZg.07C019850.1	SoLRR-RLK218-3	Chr07C	59377095	59379506
SoZg.07A021710.1	SoLRR-RLK218-1	Chr07A	58011529	58013937		SoZg.07E020510.1	SoLRR-RLK218-5	Chr07E	59283251	59285974
SoZg.07A021710.1	SoLRR-RLK218-1	Chr07A	58011529	58013937		SoZg.07F022250.1	SoLRR-RLK218-6	Chr07F	59333403	59335814
SoZg.07A021710.1	SoLRR-RLK218-1	Chr07A	58011529	58013937		SoZg.07H021110.1	SoLRR-RLK218-8	Chr07H	59516741	59519152
SoZg.07B023180.1	SoLRR-RLK218-2	Chr07B	58502097	58504844		SoZg.07C019850.1	SoLRR-RLK218-3	Chr07C	59377095	59379506
SoZg.07B023180.1	SoLRR-RLK218-2	Chr07B	58502097	58504844		SoZg.07E020510.1	SoLRR-RLK218-5	Chr07E	59283251	59285974
SoZg.07B023180.1	SoLRR-RLK218-2	Chr07B	58502097	58504844		SoZg.07F022250.1	SoLRR-RLK218-6	Chr07F	59333403	59335814
SoZg.07C019850.1	SoLRR-RLK218-3	Chr07C	59377095	59379506		SoZg.07E020510.1	SoLRR-RLK218-5	Chr07E	59283251	59285974
SoZg.07C019850.1	SoLRR-RLK218-3	Chr07C	59377095	59379506		SoZg.07F022250.1	SoLRR-RLK218-6	Chr07F	59333403	59335814
SoZg.07C019850.1	SoLRR-RLK218-3	Chr07C	59377095	59379506		SoZg.07H021110.1	SoLRR-RLK218-8	Chr07H	59516741	59519152
SoZg.07E020510.1	SoLRR-RLK218-5	Chr07E	59283251	59285974		SoZg.07F022250.1	SoLRR-RLK218-6	Chr07F	59333403	59335814
SoZg.07E020510.1	SoLRR-RLK218-5	Chr07E	59283251	59285974		SoZg.07H021110.1	SoLRR-RLK218-8	Chr07H	59516741	59519152
SoZg.07F022250.1	SoLRR-RLK218-6	Chr07F	59333403	59335814		SoZg.07H021110.1	SoLRR-RLK218-8	Chr07H	59516741	59519152
SoZg.07A022330.1	SoLRR-RLK219-1	Chr07A	59170370	59173732		SoZg.07B024180.1	SoLRR-RLK219-2	Chr07B	60902348	60905702
SoZg.07A022330.1	SoLRR-RLK219-1	Chr07A	59170370	59173732		SoZg.07C021020.1	SoLRR-RLK219-3	Chr07C	61675186	61678540
SoZg.07A022330.1	SoLRR-RLK219-1	Chr07A	59170370	59173732		SoZg.07C021090.1	SoLRR-RLK219-3a	Chr07C	61763700	61767054
SoZg.07A022330.1	SoLRR-RLK219-1	Chr07A	59170370	59173732		SoZg.07E021490.1	SoLRR-RLK219-5	Chr07E	61277565	61280919
SoZg.07B024180.1	SoLRR-RLK219-2	Chr07B	60902348	60905702		SoZg.07C021090.1	SoLRR-RLK219-3a	Chr07C	61763700	61767054
SoZg.07B024180.1	SoLRR-RLK219-2	Chr07B	60902348	60905702		SoZg.07E021490.1	SoLRR-RLK219-5	Chr07E	61277565	61280919
SoZg.07C021020.1	SoLRR-RLK219-3	Chr07C	61675186	61678540		SoZg.07F022800.1	SoLRR-RLK219-6	Chr07F	60328422	60330507
SoZg.07C021090.1	SoLRR-RLK219-3a	Chr07C	61763700	61767054		SoZg.07E021490.1	SoLRR-RLK219-5	Chr07E	61277565	61280919
SoZg.01B008300.1	SoLRR-RLK2-2	Chr01B	12877637	12881112		SoZg.01C007060.1	SoLRR-RLK2-3	Chr01C	11374338	11377412
SoZg.01B008300.1	SoLRR-RLK2-2	Chr01B	12877637	12881112		SoZg.01G006910.1	SoLRR-RLK2-7	Chr01G	9956454	9959747
SoZg.01B008300.1	SoLRR-RLK2-2	Chr01B	12877637	12881112		SoZg.01H005930.1	SoLRR-RLK2-8	Chr01H	10296948	10300427
SoZg.07B012860.1	SoLRR-RLK220-2	Chr07B	33545182	33547764		SoZg.07F012600.1	SoLRR-RLK220-6	Chr07F	36305632	36308214
SoZg.07B012860.1	SoLRR-RLK220-2	Chr07B	33545182	33547764		SoZg.07G013200.1	SoLRR-RLK220-7	Chr07G	36034106	36037107
SoZg.07B012860.1	SoLRR-RLK220-2	Chr07B	33545182	33547764		SoZg.07H013720.1	SoLRR-RLK220-8	Chr07H	41671076	41674077
SoZg.07B012860.1	SoLRR-RLK220-2	Chr07B	33545182	33547764		SoZg.07H017980.1	SoLRR-RLK220-8a	Chr07H	52758832	52761825
SoZg.07F012600.1	SoLRR-RLK220-6	Chr07F	36305632	36308214		SoZg.07G013200.1	SoLRR-RLK220-7	Chr07G	36034106	36037107
SoZg.07F012600.1	SoLRR-RLK220-6	Chr07F	36305632	36308214		SoZg.07H013720.1	SoLRR-RLK220-8	Chr07H	41671076	41674077
SoZg.07F012600.1	SoLRR-RLK220-6	Chr07F	36305632	36308214		SoZg.07H017980.1	SoLRR-RLK220-8a	Chr07H	52758832	52761825
SoZg.07G013200.1	SoLRR-RLK220-7	Chr07G	36034106	36037107		SoZg.07H013720.1	SoLRR-RLK220-8	Chr07H	41671076	41674077
SoZg.07G013200.1	SoLRR-RLK220-7	Chr07G	36034106	36037107		SoZg.07H017980.1	SoLRR-RLK220-8a	Chr07H	52758832	52761825
SoZg.07B024090.1	SoLRR-RLK222-2	Chr07B	60711902	60714052		SoZg.07D022830.1	SoLRR-RLK222-4	Chr07D	60336680	60339876
SoZg.07B024090.1	SoLRR-RLK222-2	Chr07B	60711902	60714052		SoZg.07E021390.1	SoLRR-RLK222-5	Chr07E	61065292	61067442
SoZg.07B024090.1	SoLRR-RLK222-2	Chr07B	60711902	60714052		SoZg.07H021580.1	SoLRR-RLK222-8	Chr07H	60406582	60408732
SoZg.07D022830.1	SoLRR-RLK222-4	Chr07D	60336680	60339876		SoZg.07E021390.1	SoLRR-RLK222-5	Chr07E	61065292	61067442
SoZg.07D022830.1	SoLRR-RLK222-4	Chr07D	60336680	60339876		SoZg.07H021580.1	SoLRR-RLK222-8	Chr07H	60406582	60408732
SoZg.07E021390.1	SoLRR-RLK222-5	Chr07E	61065292	61067442		SoZg.07H021580.1	SoLRR-RLK222-8	Chr07H	60406582	60408732
SoZg.04C008660.1	SoLRR-RLK22-3	Chr04C	16219197	16231866		SoZg.04E007930.1	SoLRR-RLK22-5	Chr04E	14500029	14506417
SoZg.04C008660.1	SoLRR-RLK22-3	Chr04C	16219197	16231866		SoZg.04G006950.1	SoLRR-RLK22-7	Chr04G	12222908	12229324
SoZg.04C008660.1	SoLRR-RLK22-3	Chr04C	16219197	16231866		SoZg.04H006860.1	SoLRR-RLK22-8	Chr04H	14763365	14770146
SoZg.07B025640.1	SoLRR-RLK223-2	Chr07B	64228270	64231689		SoZg.07E022560.1	SoLRR-RLK223-5	Chr07E	63326272	63329691
SoZg.07B025640.1	SoLRR-RLK223-2	Chr07B	64228270	64231689		SoZg.07F024070.1	SoLRR-RLK223-6	Chr07F	63147566	63150976
SoZg.07B025640.1	SoLRR-RLK223-2	Chr07B	64228270	64231689		SoZg.07H023310.1	SoLRR-RLK223-8	Chr07H	64243230	64246647
SoZg.07E022560.1	SoLRR-RLK223-5	Chr07E	63326272	63329691		SoZg.07F024070.1	SoLRR-RLK223-6	Chr07F	63147566	63150976
SoZg.07E022560.1	SoLRR-RLK223-5	Chr07E	63326272	63329691		SoZg.07H023310.1	SoLRR-RLK223-8	Chr07H	64243230	64246647
SoZg.07F024070.1	SoLRR-RLK223-6	Chr07F	63147566	63150976		SoZg.07H023310.1	SoLRR-RLK223-8	Chr07H	64243230	64246647
SoZg.04D008080.1	SoLRR-RLK22-4	Chr04D	15804194	15810610		SoZg.04F008130.1	SoLRR-RLK22-6	Chr04F	15049434	15056175
SoZg.04D008080.1	SoLRR-RLK22-4	Chr04D	15804194	15810610		SoZg.04G006950.1	SoLRR-RLK22-7	Chr04G	12222908	12229324
SoZg.04D008080.1	SoLRR-RLK22-4	Chr04D	15804194	15810610		SoZg.04H006860.1	SoLRR-RLK22-8	Chr04H	14763365	14770146
SoZg.07C014560.1	SoLRR-RLK224-3	Chr07C	46591062	46607590		SoZg.07E015850.1	SoLRR-RLK224-5	Chr07E	49293959	49300257
SoZg.07C014560.1	SoLRR-RLK224-3	Chr07C	46591062	46607590		SoZg.07F016070.1	SoLRR-RLK224-6	Chr07F	45392267	45397652
SoZg.07E015850.1	SoLRR-RLK224-5	Chr07E	49293959	49300257		SoZg.07F016070.1	SoLRR-RLK224-6	Chr07F	45392267	45397652
SoZg.04E007930.1	SoLRR-RLK22-5	Chr04E	14500029	14506417		SoZg.04F008130.1	SoLRR-RLK22-6	Chr04F	15049434	15056175
SoZg.04E007930.1	SoLRR-RLK22-5	Chr04E	14500029	14506417		SoZg.04G006950.1	SoLRR-RLK22-7	Chr04G	12222908	12229324
SoZg.04E007930.1	SoLRR-RLK22-5	Chr04E	14500029	14506417		SoZg.04H006860.1	SoLRR-RLK22-8	Chr04H	14763365	14770146
SoZg.04F008130.1	SoLRR-RLK22-6	Chr04F	15049434	15056175		SoZg.04G006950.1	SoLRR-RLK22-7	Chr04G	12222908	12229324
SoZg.04F008130.1	SoLRR-RLK22-6	Chr04F	15049434	15056175		SoZg.04H006860.1	SoLRR-RLK22-8	Chr04H	14763365	14770146
SoZg.04G006950.1	SoLRR-RLK22-7	Chr04G	12222908	12229324		SoZg.04H006860.1	SoLRR-RLK22-8	Chr04H	14763365	14770146
SoZg.07E011280.1	SoLRR-RLK227-5	Chr07E	30550642	30553164		SoZg.07F011170.1	SoLRR-RLK227-6	Chr07F	27559589	27562111
SoZg.07E011280.1	SoLRR-RLK227-5	Chr07E	30550642	30553164		SoZg.07G011570.1	SoLRR-RLK227-7	Chr07G	27670078	27672600
SoZg.07E011280.1	SoLRR-RLK227-5	Chr07E	30550642	30553164		SoZg.07H011620.1	SoLRR-RLK227-8	Chr07H	29360762	29363284
SoZg.07F011170.1	SoLRR-RLK227-6	Chr07F	27559589	27562111		SoZg.07G011570.1	SoLRR-RLK227-7	Chr07G	27670078	27672600
SoZg.07F011170.1	SoLRR-RLK227-6	Chr07F	27559589	27562111		SoZg.07H011620.1	SoLRR-RLK227-8	Chr07H	29360762	29363284
SoZg.07G011570.1	SoLRR-RLK227-7	Chr07G	27670078	27672600		SoZg.07H011620.1	SoLRR-RLK227-8	Chr07H	29360762	29363284
SoZg.07D015820.1	SoLRR-RLK229-4	Chr07D	45235682	45241806		SoZg.07E015260.1	SoLRR-RLK229-5	Chr07E	47669004	47675103
SoZg.07D015820.1	SoLRR-RLK229-4	Chr07D	45235682	45241806		SoZg.07F015430.1	SoLRR-RLK229-6	Chr07F	44041304	44048542
SoZg.07E015260.1	SoLRR-RLK229-5	Chr07E	47669004	47675103		SoZg.07F015430.1	SoLRR-RLK229-6	Chr07F	44041304	44048542
SoZg.01C007060.1	SoLRR-RLK2-3	Chr01C	11374338	11377412		SoZg.01D005490.1	SoLRR-RLK2-4	Chr01D	8921976	8925050
SoZg.01C007060.1	SoLRR-RLK2-3	Chr01C	11374338	11377412		SoZg.01E006900.1	SoLRR-RLK2-5	Chr01E	12390506	12393686
SoZg.01C007060.1	SoLRR-RLK2-3	Chr01C	11374338	11377412		SoZg.01F005710.1	SoLRR-RLK2-6	Chr01F	10063973	10067155
SoZg.01C007060.1	SoLRR-RLK2-3	Chr01C	11374338	11377412		SoZg.01G006910.1	SoLRR-RLK2-7	Chr01G	9956454	9959747
SoZg.01C007060.1	SoLRR-RLK2-3	Chr01C	11374338	11377412		SoZg.01H005930.1	SoLRR-RLK2-8	Chr01H	10296948	10300427
SoZg.01B029860.1	SoLRR-RLK23-2	Chr01B	58109272	58114235		SoZg.01D024180.1	SoLRR-RLK23-4	Chr01D	50255499	50260710
SoZg.01B029860.1	SoLRR-RLK23-2	Chr01B	58109272	58114235		SoZg.01E026100.1	SoLRR-RLK23-5	Chr01E	53881137	53886200
SoZg.01B029860.1	SoLRR-RLK23-2	Chr01B	58109272	58114235		SoZg.01F024720.1	SoLRR-RLK23-6	Chr01F	50039894	50044684
SoZg.08A000440.1	SoLRR-RLK232-1	Chr08A	590797	594793		SoZg.08D000940.1	SoLRR-RLK232-4	Chr08D	1298472	1302417
SoZg.08A000580.1	SoLRR-RLK233-1	Chr08A	841724	847983		SoZg.08H001310.1	SoLRR-RLK233-8	Chr08H	2358338	2364597
SoZg.01D024180.1	SoLRR-RLK23-4	Chr01D	50255499	50260710		SoZg.01E026100.1	SoLRR-RLK23-5	Chr01E	53881137	53886200
SoZg.01D024180.1	SoLRR-RLK23-4	Chr01D	50255499	50260710		SoZg.01F024720.1	SoLRR-RLK23-6	Chr01F	50039894	50044684
SoZg.08A002580.1	SoLRR-RLK234-1	Chr08A	4076244	4079728		SoZg.08B002570.1	SoLRR-RLK234-2	Chr08B	4585336	4588984
SoZg.08A002580.1	SoLRR-RLK234-1	Chr08A	4076244	4079728		SoZg.08C001820.1	SoLRR-RLK234-3	Chr08C	3688216	3691704
SoZg.08A002580.1	SoLRR-RLK234-1	Chr08A	4076244	4079728		SoZg.08D002270.1	SoLRR-RLK234-4	Chr08D	3577928	3580960
SoZg.08A002580.1	SoLRR-RLK234-1	Chr08A	4076244	4079728		SoZg.08F002110.1	SoLRR-RLK234-6	Chr08F	4440156	4443644
SoZg.08B002570.1	SoLRR-RLK234-2	Chr08B	4585336	4588984		SoZg.08C001820.1	SoLRR-RLK234-3	Chr08C	3688216	3691704
SoZg.08B002570.1	SoLRR-RLK234-2	Chr08B	4585336	4588984		SoZg.08D002270.1	SoLRR-RLK234-4	Chr08D	3577928	3580960
SoZg.08B002570.1	SoLRR-RLK234-2	Chr08B	4585336	4588984		SoZg.08F002110.1	SoLRR-RLK234-6	Chr08F	4440156	4443644
SoZg.08B002570.1	SoLRR-RLK234-2	Chr08B	4585336	4588984		SoZg.08G002570.1	SoLRR-RLK234-7	Chr08G	5135157	5138189
SoZg.08C001820.1	SoLRR-RLK234-3	Chr08C	3688216	3691704		SoZg.08D002270.1	SoLRR-RLK234-4	Chr08D	3577928	3580960
SoZg.08C001820.1	SoLRR-RLK234-3	Chr08C	3688216	3691704		SoZg.08F002110.1	SoLRR-RLK234-6	Chr08F	4440156	4443644
SoZg.08C001820.1	SoLRR-RLK234-3	Chr08C	3688216	3691704		SoZg.08G002570.1	SoLRR-RLK234-7	Chr08G	5135157	5138189
SoZg.08D002270.1	SoLRR-RLK234-4	Chr08D	3577928	3580960		SoZg.08F002110.1	SoLRR-RLK234-6	Chr08F	4440156	4443644
SoZg.08D002270.1	SoLRR-RLK234-4	Chr08D	3577928	3580960		SoZg.08G002570.1	SoLRR-RLK234-7	Chr08G	5135157	5138189
SoZg.08F002110.1	SoLRR-RLK234-6	Chr08F	4440156	4443644		SoZg.08G002570.1	SoLRR-RLK234-7	Chr08G	5135157	5138189
SoZg.01E026100.1	SoLRR-RLK23-5	Chr01E	53881137	53886200		SoZg.01F024720.1	SoLRR-RLK23-6	Chr01F	50039894	50044684
SoZg.08A003510.1	SoLRR-RLK235-1	Chr08A	6353795	6366642		SoZg.08D002900.1	SoLRR-RLK235-4	Chr08D	5036293	5049133
SoZg.08A003510.1	SoLRR-RLK235-1	Chr08A	6353795	6366642		SoZg.08F002720.1	SoLRR-RLK235-6	Chr08F	6772054	6784894
SoZg.08D002900.1	SoLRR-RLK235-4	Chr08D	5036293	5049133		SoZg.08F002720.1	SoLRR-RLK235-6	Chr08F	6772054	6784894
SoZg.08A006880.1	SoLRR-RLK236-1	Chr08A	13839603	13843301		SoZg.08B006560.1	SoLRR-RLK236-2a	Chr08B	14316185	14319715
SoZg.08A006880.1	SoLRR-RLK236-1	Chr08A	13839603	13843301		SoZg.08E005910.1	SoLRR-RLK236-5	Chr08E	12788294	12791981
SoZg.08A006880.1	SoLRR-RLK236-1	Chr08A	13839603	13843301		SoZg.08F005810.1	SoLRR-RLK236-6	Chr08F	14143455	14146985
SoZg.08A006880.1	SoLRR-RLK236-1	Chr08A	13839603	13843301		SoZg.08H006300.1	SoLRR-RLK236-8	Chr08H	13622095	13625849
SoZg.08B006550.1	SoLRR-RLK236-2	Chr08B	14266615	14270358		SoZg.08C005670.1	SoLRR-RLK236-3	Chr08C	13551699	13555647
SoZg.08B006550.1	SoLRR-RLK236-2	Chr08B	14266615	14270358		SoZg.08E005910.1	SoLRR-RLK236-5	Chr08E	12788294	12791981
SoZg.08B006550.1	SoLRR-RLK236-2	Chr08B	14266615	14270358		SoZg.08H006300.1	SoLRR-RLK236-8	Chr08H	13622095	13625849
SoZg.08B006560.1	SoLRR-RLK236-2a	Chr08B	14316185	14319715		SoZg.08F005810.1	SoLRR-RLK236-6	Chr08F	14143455	14146985
SoZg.08C005670.1	SoLRR-RLK236-3	Chr08C	13551699	13555647		SoZg.08E005910.1	SoLRR-RLK236-5	Chr08E	12788294	12791981
SoZg.08C005670.1	SoLRR-RLK236-3	Chr08C	13551699	13555647		SoZg.08G007070.1	SoLRR-RLK236-7	Chr08G	15762010	15765494
SoZg.08C005670.1	SoLRR-RLK236-3	Chr08C	13551699	13555647		SoZg.08H006300.1	SoLRR-RLK236-8	Chr08H	13622095	13625849
SoZg.08E005910.1	SoLRR-RLK236-5	Chr08E	12788294	12791981		SoZg.08F005810.1	SoLRR-RLK236-6	Chr08F	14143455	14146985
SoZg.08E005910.1	SoLRR-RLK236-5	Chr08E	12788294	12791981		SoZg.08H006300.1	SoLRR-RLK236-8	Chr08H	13622095	13625849
SoZg.08F005810.1	SoLRR-RLK236-6	Chr08F	14143455	14146985		SoZg.08H006300.1	SoLRR-RLK236-8	Chr08H	13622095	13625849
SoZg.08A006900.1	SoLRR-RLK237-1	Chr08A	13968752	13976139		SoZg.08B006570.1	SoLRR-RLK237-2	Chr08B	14365179	14369083
SoZg.08A006900.1	SoLRR-RLK237-1	Chr08A	13968752	13976139		SoZg.08E005930.1	SoLRR-RLK237-5	Chr08E	12917403	12920361
SoZg.08A006900.1	SoLRR-RLK237-1	Chr08A	13968752	13976139		SoZg.08F005830.1	SoLRR-RLK237-6	Chr08F	14218959	14221784
SoZg.08A006900.1	SoLRR-RLK237-1	Chr08A	13968752	13976139		SoZg.08H006320.1	SoLRR-RLK237-8	Chr08H	13751266	13754224
SoZg.08B006570.1	SoLRR-RLK237-2	Chr08B	14365179	14369083		SoZg.08E005930.1	SoLRR-RLK237-5	Chr08E	12917403	12920361
SoZg.08B006570.1	SoLRR-RLK237-2	Chr08B	14365179	14369083		SoZg.08F005830.1	SoLRR-RLK237-6	Chr08F	14218959	14221784
SoZg.08B006570.1	SoLRR-RLK237-2	Chr08B	14365179	14369083		SoZg.08H006320.1	SoLRR-RLK237-8	Chr08H	13751266	13754224
SoZg.08E005930.1	SoLRR-RLK237-5	Chr08E	12917403	12920361		SoZg.08F005830.1	SoLRR-RLK237-6	Chr08F	14218959	14221784
SoZg.08E005930.1	SoLRR-RLK237-5	Chr08E	12917403	12920361		SoZg.08G007160.1	SoLRR-RLK237-7	Chr08G	16143570	16146578
SoZg.08E005930.1	SoLRR-RLK237-5	Chr08E	12917403	12920361		SoZg.08H006320.1	SoLRR-RLK237-8	Chr08H	13751266	13754224
SoZg.08F005830.1	SoLRR-RLK237-6	Chr08F	14218959	14221784		SoZg.08H006320.1	SoLRR-RLK237-8	Chr08H	13751266	13754224
SoZg.08G007160.1	SoLRR-RLK237-7	Chr08G	16143570	16146578		SoZg.08H006320.1	SoLRR-RLK237-8	Chr08H	13751266	13754224
SoZg.08A006930.1	SoLRR-RLK238-1	Chr08A	14008215	14011544		SoZg.08G007190.1	SoLRR-RLK238-7a	Chr08G	16170195	16173166
SoZg.08B006580.1	SoLRR-RLK238-2	Chr08B	14387690	14390466		SoZg.08F005880.1	SoLRR-RLK238-6	Chr08F	14257450	14260088
SoZg.08B006600.1	SoLRR-RLK238-2a	Chr08B	14393399	14396648		SoZg.08G007190.1	SoLRR-RLK238-7a	Chr08G	16170195	16173166
SoZg.08B020330.1	SoLRR-RLK239-2	Chr08B	52702631	52707492		SoZg.08C019310.1	SoLRR-RLK239-3	Chr08C	52645092	52650330
SoZg.08B020330.1	SoLRR-RLK239-2	Chr08B	52702631	52707492		SoZg.08D019520.1	SoLRR-RLK239-4	Chr08D	51057691	51062552
SoZg.08B020330.1	SoLRR-RLK239-2	Chr08B	52702631	52707492		SoZg.08F017690.1	SoLRR-RLK239-6	Chr08F	53143043	53146725
SoZg.08C019310.1	SoLRR-RLK239-3	Chr08C	52645092	52650330		SoZg.08D019520.1	SoLRR-RLK239-4	Chr08D	51057691	51062552
SoZg.08C019310.1	SoLRR-RLK239-3	Chr08C	52645092	52650330		SoZg.08F017690.1	SoLRR-RLK239-6	Chr08F	53143043	53146725
SoZg.08C019310.1	SoLRR-RLK239-3	Chr08C	52645092	52650330		SoZg.08G020340.1	SoLRR-RLK239-7	Chr08G	53120478	53125716
SoZg.08C019310.1	SoLRR-RLK239-3	Chr08C	52645092	52650330		SoZg.08H018220.1	SoLRR-RLK239-8	Chr08H	52386028	52390888
SoZg.08D019520.1	SoLRR-RLK239-4	Chr08D	51057691	51062552		SoZg.08F017690.1	SoLRR-RLK239-6	Chr08F	53143043	53146725
SoZg.08F017690.1	SoLRR-RLK239-6	Chr08F	53143043	53146725		SoZg.08G020340.1	SoLRR-RLK239-7	Chr08G	53120478	53125716
SoZg.08F017690.1	SoLRR-RLK239-6	Chr08F	53143043	53146725		SoZg.08H018290.1	SoLRR-RLK239-8a	Chr08H	52458520	52462167
SoZg.08G020340.1	SoLRR-RLK239-7	Chr08G	53120478	53125716		SoZg.08H018290.1	SoLRR-RLK239-8a	Chr08H	52458520	52462167
SoZg.01D005490.1	SoLRR-RLK2-4	Chr01D	8921976	8925050		SoZg.01E006900.1	SoLRR-RLK2-5	Chr01E	12390506	12393686
SoZg.01D005490.1	SoLRR-RLK2-4	Chr01D	8921976	8925050		SoZg.01F005710.1	SoLRR-RLK2-6	Chr01F	10063973	10067155
SoZg.01D005490.1	SoLRR-RLK2-4	Chr01D	8921976	8925050		SoZg.01G006910.1	SoLRR-RLK2-7	Chr01G	9956454	9959747
SoZg.08A008620.1	SoLRR-RLK240-1	Chr08A	18856587	18863021		SoZg.08B008580.1	SoLRR-RLK240-2	Chr08B	20215196	20221429
SoZg.08A008620.1	SoLRR-RLK240-1	Chr08A	18856587	18863021		SoZg.08D008220.1	SoLRR-RLK240-4	Chr08D	17816095	17823130
SoZg.08A008620.1	SoLRR-RLK240-1	Chr08A	18856587	18863021		SoZg.08E007520.1	SoLRR-RLK240-5	Chr08E	17521709	17527457
SoZg.08B008580.1	SoLRR-RLK240-2	Chr08B	20215196	20221429		SoZg.08D008220.1	SoLRR-RLK240-4	Chr08D	17816095	17823130
SoZg.08B008580.1	SoLRR-RLK240-2	Chr08B	20215196	20221429		SoZg.08E007520.1	SoLRR-RLK240-5	Chr08E	17521709	17527457
SoZg.08D008220.1	SoLRR-RLK240-4	Chr08D	17816095	17823130		SoZg.08E007520.1	SoLRR-RLK240-5	Chr08E	17521709	17527457
SoZg.08A011770.1	SoLRR-RLK241-1	Chr08A	30631452	30634611		SoZg.08D011280.1	SoLRR-RLK241-4	Chr08D	32128575	32131734
SoZg.01B030690.1	SoLRR-RLK24-2	Chr01B	61353834	61357114		SoZg.01F025040.1	SoLRR-RLK24-6	Chr01F	51172852	51176093
SoZg.08A019780.1	SoLRR-RLK243-1	Chr08A	49834319	49862332		SoZg.08C017510.1	SoLRR-RLK243-3	Chr08C	48271296	48276713
SoZg.08A019780.1	SoLRR-RLK243-1	Chr08A	49834319	49862332		SoZg.08D018100.1	SoLRR-RLK243-4	Chr08D	48108904	48114321
SoZg.08A019780.1	SoLRR-RLK243-1	Chr08A	49834319	49862332		SoZg.08E017660.1	SoLRR-RLK243-5	Chr08E	48572643	48577877
SoZg.08A019780.1	SoLRR-RLK243-1	Chr08A	49834319	49862332		SoZg.08F015960.1	SoLRR-RLK243-6	Chr08F	48981562	48984642
SoZg.08B018350.1	SoLRR-RLK243-2	Chr08B	47894631	47899864		SoZg.08C017510.1	SoLRR-RLK243-3	Chr08C	48271296	48276713
SoZg.08B018350.1	SoLRR-RLK243-2	Chr08B	47894631	47899864		SoZg.08D018100.1	SoLRR-RLK243-4	Chr08D	48108904	48114321
SoZg.08B018350.1	SoLRR-RLK243-2	Chr08B	47894631	47899864		SoZg.08E017660.1	SoLRR-RLK243-5	Chr08E	48572643	48577877
SoZg.08B018350.1	SoLRR-RLK243-2	Chr08B	47894631	47899864		SoZg.08F015960.1	SoLRR-RLK243-6	Chr08F	48981562	48984642
SoZg.08C017510.1	SoLRR-RLK243-3	Chr08C	48271296	48276713		SoZg.08D018100.1	SoLRR-RLK243-4	Chr08D	48108904	48114321
SoZg.08C017510.1	SoLRR-RLK243-3	Chr08C	48271296	48276713		SoZg.08E017660.1	SoLRR-RLK243-5	Chr08E	48572643	48577877
SoZg.08C017510.1	SoLRR-RLK243-3	Chr08C	48271296	48276713		SoZg.08F015960.1	SoLRR-RLK243-6	Chr08F	48981562	48984642
SoZg.08D018100.1	SoLRR-RLK243-4	Chr08D	48108904	48114321		SoZg.08E017660.1	SoLRR-RLK243-5	Chr08E	48572643	48577877
SoZg.08D018100.1	SoLRR-RLK243-4	Chr08D	48108904	48114321		SoZg.08F015960.1	SoLRR-RLK243-6	Chr08F	48981562	48984642
SoZg.08E017660.1	SoLRR-RLK243-5	Chr08E	48572643	48577877		SoZg.08F015960.1	SoLRR-RLK243-6	Chr08F	48981562	48984642
SoZg.08A019790.1	SoLRR-RLK244-1	Chr08A	49864024	49867301		SoZg.08C017520.1	SoLRR-RLK244-3	Chr08C	48278820	48284877
SoZg.08A019790.1	SoLRR-RLK244-1	Chr08A	49864024	49867301		SoZg.08D018110.1	SoLRR-RLK244-4	Chr08D	48116428	48119874
SoZg.08A019790.1	SoLRR-RLK244-1	Chr08A	49864024	49867301		SoZg.08E017670.1	SoLRR-RLK244-5	Chr08E	48579125	48585441
SoZg.08B018360.1	SoLRR-RLK244-2	Chr08B	47901102	47907486		SoZg.08C017520.1	SoLRR-RLK244-3	Chr08C	48278820	48284877
SoZg.08B018360.1	SoLRR-RLK244-2	Chr08B	47901102	47907486		SoZg.08E017670.1	SoLRR-RLK244-5	Chr08E	48579125	48585441
SoZg.08B018360.1	SoLRR-RLK244-2	Chr08B	47901102	47907486		SoZg.08F015970.1	SoLRR-RLK244-6	Chr08F	48986331	48992839
SoZg.08C017520.1	SoLRR-RLK244-3	Chr08C	48278820	48284877		SoZg.08D018110.1	SoLRR-RLK244-4	Chr08D	48116428	48119874
SoZg.08C017520.1	SoLRR-RLK244-3	Chr08C	48278820	48284877		SoZg.08D018210.1	SoLRR-RLK244-4a	Chr08D	48313196	48319945
SoZg.08C017520.1	SoLRR-RLK244-3	Chr08C	48278820	48284877		SoZg.08E017670.1	SoLRR-RLK244-5	Chr08E	48579125	48585441
SoZg.08C017520.1	SoLRR-RLK244-3	Chr08C	48278820	48284877		SoZg.08F015970.1	SoLRR-RLK244-6	Chr08F	48986331	48992839
SoZg.08D018110.1	SoLRR-RLK244-4	Chr08D	48116428	48119874		SoZg.08F015970.1	SoLRR-RLK244-6	Chr08F	48986331	48992839
SoZg.08D018210.1	SoLRR-RLK244-4a	Chr08D	48313196	48319945		SoZg.08E017670.1	SoLRR-RLK244-5	Chr08E	48579125	48585441
SoZg.08E017670.1	SoLRR-RLK244-5	Chr08E	48579125	48585441		SoZg.08F015970.1	SoLRR-RLK244-6	Chr08F	48986331	48992839
SoZg.08A021130.1	SoLRR-RLK245-1	Chr08A	53305489	53308825		SoZg.08B019820.1	SoLRR-RLK245-2	Chr08B	51727787	51730813
SoZg.08A021130.1	SoLRR-RLK245-1	Chr08A	53305489	53308825		SoZg.08E018980.1	SoLRR-RLK245-5	Chr08E	52091242	52094650
SoZg.08A021130.1	SoLRR-RLK245-1	Chr08A	53305489	53308825		SoZg.08F017210.1	SoLRR-RLK245-6	Chr08F	52452932	52455958
SoZg.08A021130.1	SoLRR-RLK245-1	Chr08A	53305489	53308825		SoZg.08H018040.1	SoLRR-RLK245-8	Chr08H	52029956	52033314
SoZg.08B019820.1	SoLRR-RLK245-2	Chr08B	51727787	51730813		SoZg.08E018980.1	SoLRR-RLK245-5	Chr08E	52091242	52094650
SoZg.08B019820.1	SoLRR-RLK245-2	Chr08B	51727787	51730813		SoZg.08F017210.1	SoLRR-RLK245-6	Chr08F	52452932	52455958
SoZg.08B019820.1	SoLRR-RLK245-2	Chr08B	51727787	51730813		SoZg.08H018040.1	SoLRR-RLK245-8	Chr08H	52029956	52033314
SoZg.08E018980.1	SoLRR-RLK245-5	Chr08E	52091242	52094650		SoZg.08F017210.1	SoLRR-RLK245-6	Chr08F	52452932	52455958
SoZg.08F017210.1	SoLRR-RLK245-6	Chr08F	52452932	52455958		SoZg.08H018040.1	SoLRR-RLK245-8	Chr08H	52029956	52033314
SoZg.08A021140.1	SoLRR-RLK246-1	Chr08A	53329580	53333080		SoZg.08B019830.1	SoLRR-RLK246-2	Chr08B	51754747	51758488
SoZg.08A021140.1	SoLRR-RLK246-1	Chr08A	53329580	53333080		SoZg.08E018990.1	SoLRR-RLK246-5	Chr08E	52119012	52122101
SoZg.08B019830.1	SoLRR-RLK246-2	Chr08B	51754747	51758488		SoZg.08E018990.1	SoLRR-RLK246-5	Chr08E	52119012	52122101
SoZg.08B014340.1	SoLRR-RLK248-2	Chr08B	37806172	37814205		SoZg.08C012480.1	SoLRR-RLK248-3	Chr08C	37083825	37090596
SoZg.08B014340.1	SoLRR-RLK248-2	Chr08B	37806172	37814205		SoZg.08D013770.1	SoLRR-RLK248-4	Chr08D	38414461	38421232
SoZg.08B014340.1	SoLRR-RLK248-2	Chr08B	37806172	37814205		SoZg.08E009480.1	SoLRR-RLK248-5	Chr08E	27705403	27712362
SoZg.08B014340.1	SoLRR-RLK248-2	Chr08B	37806172	37814205		SoZg.08F011320.1	SoLRR-RLK248-6	Chr08F	38000702	38007660
SoZg.08C012480.1	SoLRR-RLK248-3	Chr08C	37083825	37090596		SoZg.08D013770.1	SoLRR-RLK248-4	Chr08D	38414461	38421232
SoZg.08C012480.1	SoLRR-RLK248-3	Chr08C	37083825	37090596		SoZg.08E009480.1	SoLRR-RLK248-5	Chr08E	27705403	27712362
SoZg.08C012480.1	SoLRR-RLK248-3	Chr08C	37083825	37090596		SoZg.08F011320.1	SoLRR-RLK248-6	Chr08F	38000702	38007660
SoZg.08D013770.1	SoLRR-RLK248-4	Chr08D	38414461	38421232		SoZg.08E009480.1	SoLRR-RLK248-5	Chr08E	27705403	27712362
SoZg.08D013770.1	SoLRR-RLK248-4	Chr08D	38414461	38421232		SoZg.08F011320.1	SoLRR-RLK248-6	Chr08F	38000702	38007660
SoZg.08E009480.1	SoLRR-RLK248-5	Chr08E	27705403	27712362		SoZg.08F011320.1	SoLRR-RLK248-6	Chr08F	38000702	38007660
SoZg.01E006900.1	SoLRR-RLK2-5	Chr01E	12390506	12393686		SoZg.01F005710.1	SoLRR-RLK2-6	Chr01F	10063973	10067155
SoZg.01B032790.1	SoLRR-RLK25-2	Chr01B	73030797	73034153		SoZg.01E029500.1	SoLRR-RLK25-5	Chr01E	71802374	71805730
SoZg.01B033020.1	SoLRR-RLK25-2a	Chr01B	73590196	73593543		SoZg.01D026520.1	SoLRR-RLK25-4	Chr01D	60647646	60650993
SoZg.01B033020.1	SoLRR-RLK25-2a	Chr01B	73590196	73593543		SoZg.01G028060.1	SoLRR-RLK25-7	Chr01G	57948194	57951550
SoZg.01D026520.1	SoLRR-RLK25-4	Chr01D	60647646	60650993		SoZg.01E029500.1	SoLRR-RLK25-5	Chr01E	71802374	71805730
SoZg.01D026520.1	SoLRR-RLK25-4	Chr01D	60647646	60650993		SoZg.01G028060.1	SoLRR-RLK25-7	Chr01G	57948194	57951550
SoZg.08D000120.1	SoLRR-RLK254-4	Chr08D	161239	180566		SoZg.08E000290.1	SoLRR-RLK254-5	Chr08E	561290	566746
SoZg.08D000120.1	SoLRR-RLK254-4	Chr08D	161239	180566		SoZg.08H000230.1	SoLRR-RLK254-8	Chr08H	364927	370164
SoZg.08D000120.1	SoLRR-RLK254-4	Chr08D	161239	180566		SoZg.08H000360.1	SoLRR-RLK254-8a	Chr08H	673439	678876
SoZg.08E000290.1	SoLRR-RLK254-5	Chr08E	561290	566746		SoZg.08F000130.1	SoLRR-RLK254-6	Chr08F	281681	287168
SoZg.08E000290.1	SoLRR-RLK254-5	Chr08E	561290	566746		SoZg.08H000360.1	SoLRR-RLK254-8a	Chr08H	673439	678876
SoZg.08F000130.1	SoLRR-RLK254-6	Chr08F	281681	287168		SoZg.08H000360.1	SoLRR-RLK254-8a	Chr08H	673439	678876
SoZg.01E029500.1	SoLRR-RLK25-5	Chr01E	71802374	71805730		SoZg.01F027510.1	SoLRR-RLK25-6	Chr01F	64151385	64154741
SoZg.01E029500.1	SoLRR-RLK25-5	Chr01E	71802374	71805730		SoZg.01G028060.1	SoLRR-RLK25-7	Chr01G	57948194	57951550
SoZg.01E029500.1	SoLRR-RLK25-5	Chr01E	71802374	71805730		SoZg.01H025530.1	SoLRR-RLK25-8	Chr01H	64562352	64565708
SoZg.08D005890.1	SoLRR-RLK255-4	Chr08D	11319637	11323603		SoZg.08E005110.1	SoLRR-RLK255-5	Chr08E	10973250	10977216
SoZg.01F027510.1	SoLRR-RLK25-6	Chr01F	64151385	64154741		SoZg.01G028060.1	SoLRR-RLK25-7	Chr01G	57948194	57951550
SoZg.08D005950.1	SoLRR-RLK256-4	Chr08D	11410149	11413620		SoZg.08E005170.1	SoLRR-RLK256-5	Chr08E	11063762	11067233
SoZg.01G028060.1	SoLRR-RLK25-7	Chr01G	57948194	57951550		SoZg.01H025530.1	SoLRR-RLK25-8	Chr01H	64562352	64565708
SoZg.01B044680.1	SoLRR-RLK26-2	Chr01B	97531824	97538648		SoZg.01C040800.1	SoLRR-RLK26-3	Chr01C	97935801	97956617
SoZg.01B044680.1	SoLRR-RLK26-2	Chr01B	97531824	97538648		SoZg.01D042350.1	SoLRR-RLK26-4	Chr01D	92862286	92869543
SoZg.01B044680.1	SoLRR-RLK26-2	Chr01B	97531824	97538648		SoZg.01E041900.1	SoLRR-RLK26-5	Chr01E	97584491	97594525
SoZg.01B044680.1	SoLRR-RLK26-2	Chr01B	97531824	97538648		SoZg.01G044410.1	SoLRR-RLK26-7	Chr01G	89910014	89921052
SoZg.01B044680.1	SoLRR-RLK26-2	Chr01B	97531824	97538648		SoZg.01H039780.1	SoLRR-RLK26-8	Chr01H	93620338	93627165
SoZg.01C040800.1	SoLRR-RLK26-3	Chr01C	97935801	97956617		SoZg.01D042350.1	SoLRR-RLK26-4	Chr01D	92862286	92869543
SoZg.01C040800.1	SoLRR-RLK26-3	Chr01C	97935801	97956617		SoZg.01E041900.1	SoLRR-RLK26-5	Chr01E	97584491	97594525
SoZg.01C040800.1	SoLRR-RLK26-3	Chr01C	97935801	97956617		SoZg.01G044410.1	SoLRR-RLK26-7	Chr01G	89910014	89921052
SoZg.01C040800.1	SoLRR-RLK26-3	Chr01C	97935801	97956617		SoZg.01H039780.1	SoLRR-RLK26-8	Chr01H	93620338	93627165
SoZg.09A006900.1	SoLRR-RLK263-1	Chr09A	15977186	15987390		SoZg.09B006560.1	SoLRR-RLK263-2	Chr09B	15914844	15925075
SoZg.09A006900.1	SoLRR-RLK263-1	Chr09A	15977186	15987390		SoZg.09D008760.1	SoLRR-RLK263-4	Chr09D	19864845	19875081
SoZg.09A006900.1	SoLRR-RLK263-1	Chr09A	15977186	15987390		SoZg.09G005970.1	SoLRR-RLK263-7	Chr09G	14013103	14035084
SoZg.09A006900.1	SoLRR-RLK263-1	Chr09A	15977186	15987390		SoZg.09H006240.1	SoLRR-RLK263-8	Chr09H	16659251	16669493
SoZg.09A006970.1	SoLRR-RLK263-1a	Chr09A	16155990	16166670		SoZg.09G005980.1	SoLRR-RLK263-7a	Chr09G	14038937	14049166
SoZg.09B006560.1	SoLRR-RLK263-2	Chr09B	15914844	15925075		SoZg.09D008760.1	SoLRR-RLK263-4	Chr09D	19864845	19875081
SoZg.09B006560.1	SoLRR-RLK263-2	Chr09B	15914844	15925075		SoZg.09G005980.1	SoLRR-RLK263-7a	Chr09G	14038937	14049166
SoZg.09B006560.1	SoLRR-RLK263-2	Chr09B	15914844	15925075		SoZg.09H006240.1	SoLRR-RLK263-8	Chr09H	16659251	16669493
SoZg.09D008760.1	SoLRR-RLK263-4	Chr09D	19864845	19875081		SoZg.09G005970.1	SoLRR-RLK263-7	Chr09G	14013103	14035084
SoZg.09E007400.1	SoLRR-RLK263-5	Chr09E	16890593	16900806		SoZg.09G005980.1	SoLRR-RLK263-7a	Chr09G	14038937	14049166
SoZg.01D042350.1	SoLRR-RLK26-4	Chr01D	92862286	92869543		SoZg.01G044410.1	SoLRR-RLK26-7	Chr01G	89910014	89921052
SoZg.01D042350.1	SoLRR-RLK26-4	Chr01D	92862286	92869543		SoZg.01H039780.1	SoLRR-RLK26-8	Chr01H	93620338	93627165
SoZg.03A016310.1	SoLRR-RLK264-1a	Chr03A	39633289	39636685		SoZg.03G000410.1	SoLRR-RLK264-7	Chr03G	1140609	1144087
SoZg.03A016310.1	SoLRR-RLK264-1a	Chr03A	39633289	39636685		SoZg.03H000260.1	SoLRR-RLK264-8	Chr03H	833049	836319
SoZg.03D000220.1	SoLRR-RLK264-4	Chr03D	1290928	1300895		SoZg.03E000200.1	SoLRR-RLK264-5	Chr03E	911655	915086
SoZg.03D000220.1	SoLRR-RLK264-4	Chr03D	1290928	1300895		SoZg.03G000410.1	SoLRR-RLK264-7	Chr03G	1140609	1144087
SoZg.03D000220.1	SoLRR-RLK264-4	Chr03D	1290928	1300895		SoZg.03H000430.1	SoLRR-RLK264-8a	Chr03H	1123250	1126521
SoZg.03E000200.1	SoLRR-RLK264-5	Chr03E	911655	915086		SoZg.03G000410.1	SoLRR-RLK264-7	Chr03G	1140609	1144087
SoZg.03G000410.1	SoLRR-RLK264-7	Chr03G	1140609	1144087		SoZg.03H000260.1	SoLRR-RLK264-8	Chr03H	833049	836319
SoZg.03G000410.1	SoLRR-RLK264-7	Chr03G	1140609	1144087		SoZg.03H000430.1	SoLRR-RLK264-8a	Chr03H	1123250	1126521
SoZg.01E041900.1	SoLRR-RLK26-5	Chr01E	97584491	97594525		SoZg.01G044410.1	SoLRR-RLK26-7	Chr01G	89910014	89921052
SoZg.01E041900.1	SoLRR-RLK26-5	Chr01E	97584491	97594525		SoZg.01H039780.1	SoLRR-RLK26-8	Chr01H	93620338	93627165
SoZg.09A015320.1	SoLRR-RLK265-1	Chr09A	44504342	44507669		SoZg.09B013970.1	SoLRR-RLK265-2	Chr09B	43756163	43759587
SoZg.09A015320.1	SoLRR-RLK265-1	Chr09A	44504342	44507669		SoZg.09C014660.1	SoLRR-RLK265-3	Chr09C	40910580	40913921
SoZg.09A015320.1	SoLRR-RLK265-1	Chr09A	44504342	44507669		SoZg.09E015120.1	SoLRR-RLK265-5	Chr09E	45627446	45630776
SoZg.09A015320.1	SoLRR-RLK265-1	Chr09A	44504342	44507669		SoZg.09F016650.1	SoLRR-RLK265-6	Chr09F	45611357	45614694
SoZg.09A015320.1	SoLRR-RLK265-1	Chr09A	44504342	44507669		SoZg.09G012120.1	SoLRR-RLK265-7	Chr09G	41468673	41471994
SoZg.09B013970.1	SoLRR-RLK265-2	Chr09B	43756163	43759587		SoZg.09C014660.1	SoLRR-RLK265-3	Chr09C	40910580	40913921
SoZg.09B013970.1	SoLRR-RLK265-2	Chr09B	43756163	43759587		SoZg.09F016650.1	SoLRR-RLK265-6	Chr09F	45611357	45614694
SoZg.09B013970.1	SoLRR-RLK265-2	Chr09B	43756163	43759587		SoZg.09G012120.1	SoLRR-RLK265-7	Chr09G	41468673	41471994
SoZg.09C014660.1	SoLRR-RLK265-3	Chr09C	40910580	40913921		SoZg.09E015120.1	SoLRR-RLK265-5	Chr09E	45627446	45630776
SoZg.09C014660.1	SoLRR-RLK265-3	Chr09C	40910580	40913921		SoZg.09F016650.1	SoLRR-RLK265-6	Chr09F	45611357	45614694
SoZg.09E015120.1	SoLRR-RLK265-5	Chr09E	45627446	45630776		SoZg.09F016650.1	SoLRR-RLK265-6	Chr09F	45611357	45614694
SoZg.09E015120.1	SoLRR-RLK265-5	Chr09E	45627446	45630776		SoZg.09G012120.1	SoLRR-RLK265-7	Chr09G	41468673	41471994
SoZg.09F016650.1	SoLRR-RLK265-6	Chr09F	45611357	45614694		SoZg.09G012120.1	SoLRR-RLK265-7	Chr09G	41468673	41471994
SoZg.09A018510.1	SoLRR-RLK266-1	Chr09A	50777542	50780731		SoZg.09B017380.1	SoLRR-RLK266-2	Chr09B	50962691	50965881
SoZg.09A018510.1	SoLRR-RLK266-1	Chr09A	50777542	50780731		SoZg.09G015280.1	SoLRR-RLK266-7	Chr09G	48675614	48678801
SoZg.09A018510.1	SoLRR-RLK266-1	Chr09A	50777542	50780731		SoZg.09H015950.1	SoLRR-RLK266-8	Chr09H	50755862	50759051
SoZg.09B017380.1	SoLRR-RLK266-2	Chr09B	50962691	50965881		SoZg.09G015280.1	SoLRR-RLK266-7	Chr09G	48675614	48678801
SoZg.09B017380.1	SoLRR-RLK266-2	Chr09B	50962691	50965881		SoZg.09H015950.1	SoLRR-RLK266-8	Chr09H	50755862	50759051
SoZg.09G015280.1	SoLRR-RLK266-7	Chr09G	48675614	48678801		SoZg.09H015950.1	SoLRR-RLK266-8	Chr09H	50755862	50759051
SoZg.01G044410.1	SoLRR-RLK26-7	Chr01G	89910014	89921052		SoZg.01H039780.1	SoLRR-RLK26-8	Chr01H	93620338	93627165
SoZg.09A018590.1	SoLRR-RLK267-1	Chr09A	50948651	50951804		SoZg.09B017460.1	SoLRR-RLK267-2	Chr09B	51160841	51167170
SoZg.09A018590.1	SoLRR-RLK267-1	Chr09A	50948651	50951804		SoZg.09C018560.1	SoLRR-RLK267-3	Chr09C	49526752	49530003
SoZg.09A018590.1	SoLRR-RLK267-1	Chr09A	50948651	50951804		SoZg.09D019940.1	SoLRR-RLK267-4	Chr09D	50799595	50802754
SoZg.09A018590.1	SoLRR-RLK267-1	Chr09A	50948651	50951804		SoZg.09E018360.1	SoLRR-RLK267-5	Chr09E	52748619	52754014
SoZg.09A018590.1	SoLRR-RLK267-1	Chr09A	50948651	50951804		SoZg.09G015400.1	SoLRR-RLK267-7	Chr09G	48876697	48879847
SoZg.09A018590.1	SoLRR-RLK267-1	Chr09A	50948651	50951804		SoZg.09H016050.1	SoLRR-RLK267-8	Chr09H	50934310	50937463
SoZg.09B017460.1	SoLRR-RLK267-2	Chr09B	51160841	51167170		SoZg.09C018560.1	SoLRR-RLK267-3	Chr09C	49526752	49530003
SoZg.09B017460.1	SoLRR-RLK267-2	Chr09B	51160841	51167170		SoZg.09E018360.1	SoLRR-RLK267-5	Chr09E	52748619	52754014
SoZg.09B017460.1	SoLRR-RLK267-2	Chr09B	51160841	51167170		SoZg.09H016050.1	SoLRR-RLK267-8	Chr09H	50934310	50937463
SoZg.09C018560.1	SoLRR-RLK267-3	Chr09C	49526752	49530003		SoZg.09D019940.1	SoLRR-RLK267-4	Chr09D	50799595	50802754
SoZg.09C018560.1	SoLRR-RLK267-3	Chr09C	49526752	49530003		SoZg.09E018360.1	SoLRR-RLK267-5	Chr09E	52748619	52754014
SoZg.09C018560.1	SoLRR-RLK267-3	Chr09C	49526752	49530003		SoZg.09G015400.1	SoLRR-RLK267-7	Chr09G	48876697	48879847
SoZg.09C018560.1	SoLRR-RLK267-3	Chr09C	49526752	49530003		SoZg.09H016050.1	SoLRR-RLK267-8	Chr09H	50934310	50937463
SoZg.09D019940.1	SoLRR-RLK267-4	Chr09D	50799595	50802754		SoZg.09G015400.1	SoLRR-RLK267-7	Chr09G	48876697	48879847
SoZg.09D019940.1	SoLRR-RLK267-4	Chr09D	50799595	50802754		SoZg.09H016050.1	SoLRR-RLK267-8	Chr09H	50934310	50937463
SoZg.09E018360.1	SoLRR-RLK267-5	Chr09E	52748619	52754014		SoZg.09H016050.1	SoLRR-RLK267-8	Chr09H	50934310	50937463
SoZg.09G015400.1	SoLRR-RLK267-7	Chr09G	48876697	48879847		SoZg.09H016050.1	SoLRR-RLK267-8	Chr09H	50934310	50937463
SoZg.09A018830.1	SoLRR-RLK268-1	Chr09A	51582125	51588402		SoZg.09D020270.1	SoLRR-RLK268-4	Chr09D	51440513	51446720
SoZg.09A018830.1	SoLRR-RLK268-1	Chr09A	51582125	51588402		SoZg.09F019810.1	SoLRR-RLK268-6	Chr09F	52090447	52096715
SoZg.09A018830.1	SoLRR-RLK268-1	Chr09A	51582125	51588402		SoZg.09G015610.1	SoLRR-RLK268-7	Chr09G	49381183	49387067
SoZg.09A018830.1	SoLRR-RLK268-1	Chr09A	51582125	51588402		SoZg.09H016340.1	SoLRR-RLK268-8	Chr09H	51579831	51585665
SoZg.09B017760.1	SoLRR-RLK268-2	Chr09B	51848205	51854664		SoZg.09C018750.1	SoLRR-RLK268-3	Chr09C	49855279	49861070
SoZg.09B017760.1	SoLRR-RLK268-2	Chr09B	51848205	51854664		SoZg.09D020270.1	SoLRR-RLK268-4	Chr09D	51440513	51446720
SoZg.09B017760.1	SoLRR-RLK268-2	Chr09B	51848205	51854664		SoZg.09F019810.1	SoLRR-RLK268-6	Chr09F	52090447	52096715
SoZg.09B017760.1	SoLRR-RLK268-2	Chr09B	51848205	51854664		SoZg.09G015610.1	SoLRR-RLK268-7	Chr09G	49381183	49387067
SoZg.09C018750.1	SoLRR-RLK268-3	Chr09C	49855279	49861070		SoZg.09D020270.1	SoLRR-RLK268-4	Chr09D	51440513	51446720
SoZg.09C018750.1	SoLRR-RLK268-3	Chr09C	49855279	49861070		SoZg.09F019810.1	SoLRR-RLK268-6	Chr09F	52090447	52096715
SoZg.09C018750.1	SoLRR-RLK268-3	Chr09C	49855279	49861070		SoZg.09G015610.1	SoLRR-RLK268-7	Chr09G	49381183	49387067
SoZg.09D020270.1	SoLRR-RLK268-4	Chr09D	51440513	51446720		SoZg.09E018530.1	SoLRR-RLK268-5	Chr09E	53121384	53127911
SoZg.09D020270.1	SoLRR-RLK268-4	Chr09D	51440513	51446720		SoZg.09F019810.1	SoLRR-RLK268-6	Chr09F	52090447	52096715
SoZg.09D020270.1	SoLRR-RLK268-4	Chr09D	51440513	51446720		SoZg.09G015610.1	SoLRR-RLK268-7	Chr09G	49381183	49387067
SoZg.09D020270.1	SoLRR-RLK268-4	Chr09D	51440513	51446720		SoZg.09H016340.1	SoLRR-RLK268-8	Chr09H	51579831	51585665
SoZg.09E018530.1	SoLRR-RLK268-5	Chr09E	53121384	53127911		SoZg.09F019810.1	SoLRR-RLK268-6	Chr09F	52090447	52096715
SoZg.09E018530.1	SoLRR-RLK268-5	Chr09E	53121384	53127911		SoZg.09G015610.1	SoLRR-RLK268-7	Chr09G	49381183	49387067
SoZg.09E018530.1	SoLRR-RLK268-5	Chr09E	53121384	53127911		SoZg.09H016340.1	SoLRR-RLK268-8	Chr09H	51579831	51585665
SoZg.09F019810.1	SoLRR-RLK268-6	Chr09F	52090447	52096715		SoZg.09G015610.1	SoLRR-RLK268-7	Chr09G	49381183	49387067
SoZg.09F019810.1	SoLRR-RLK268-6	Chr09F	52090447	52096715		SoZg.09H016340.1	SoLRR-RLK268-8	Chr09H	51579831	51585665
SoZg.09G015610.1	SoLRR-RLK268-7	Chr09G	49381183	49387067		SoZg.09H016340.1	SoLRR-RLK268-8	Chr09H	51579831	51585665
[truncated: 1,040 more rows]

## Sheet: So_non-alleles
Gene1						Gene2
[truncated: 87 more rows]
