# Supplementary material for: Genomic investigation of duplication, functional conservation, and divergence in the LRR-RLK Family of Saccharum
Source: BMC Genomics. 2024 Feb 9;25:165. doi: 10.1186/s12864-024-10073-z (PMC10854099; doi:10.1186/s12864-024-10073-z)
Supplement: Supplementary file 6 — Additional file 6. The replication type of LRR-RLK gene in two founding Saccharum. [file 12864_2024_10073_MOESM6_ESM.xlsx]

## Sheet: S. spontaneum 
Gene_id	Gene Name	Replication type
Sspon.01G0007740-1A	SsLRR-RLK17-1	Dispersed
Sspon.01G0009160-1A	SsLRR-RLK12-1	Dispersed
Sspon.01G0028480-1A	SsLRR-RLK4-1	Dispersed
Sspon.01G0007740-2B	SsLRR-RLK17-2	Dispersed
Sspon.01G0029030-2B	SsLRR-RLK9-2	Dispersed
Sspon.01G0028480-2B	SsLRR-RLK4-2	Dispersed
Sspon.01G0009060-1P	SsLRR-RLK30-1	Dispersed
Sspon.01G0009060-3C	SsLRR-RLK21-3	Dispersed
Sspon.01G0011670-3C	SsLRR-RLK23-3	Dispersed
Sspon.01G0002590-4D	SsLRR-RLK6-4	Dispersed
Sspon.01G0007740-3D	SsLRR-RLK17-4	Dispersed
Sspon.02G0017310-1A	SsLRR-RLK37-1	Dispersed
Sspon.02G0018300-1A	SsLRR-RLK50-1	Dispersed
Sspon.02G0032780-1A	SsLRR-RLK46-1	Dispersed
Sspon.02G0026070-2B	SsLRR-RLK44-2	Dispersed
Sspon.02G0045800-1B	SsLRR-RLK81-2	Dispersed
Sspon.02G0018180-4D	SsLRR-RLK49-4	Dispersed
Sspon.01G0029040-2P	SsLRR-RLK83-2	Dispersed
Sspon.02G0024080-3D	SsLRR-RLK47-4	Dispersed
Sspon.03G0011390-1A	SsLRR-RLK94-1	Dispersed
Sspon.03G0029100-1B	SsLRR-RLK100-2	Dispersed
Sspon.03G0028200-2C	SsLRR-RLK105-3	Dispersed
Sspon.03G0039520-1C	SsLRR-RLK113-3	Dispersed
Sspon.03G0039560-1C	SsLRR-RLK112-3	Dispersed
Sspon.03G0040080-1C	SsLRR-RLK109-3	Dispersed
Sspon.03G0030000-2C	SsLRR-RLK106-3	Dispersed
Sspon.04G0013520-1A	SsLRR-RLK131-1	Dispersed
Sspon.04G0014820-3P	SsLRR-RLK143-3	Dispersed
Sspon.04G0018830-1A	SsLRR-RLK133-1	Dispersed
Sspon.04G0016270-2C	SsLRR-RLK140-3	Dispersed
Sspon.04G0034300-1C	SsLRR-RLK160-3	Dispersed
Sspon.05G0014920-1A	SsLRR-RLK189-1	Dispersed
Sspon.05G0019360-1A	SsLRR-RLK179-1	Dispersed
Sspon.05G0025220-1B	SsLRR-RLK198-2	Dispersed
Sspon.05G0014920-2B	SsLRR-RLK189-2	Dispersed
Sspon.06G0000020-1A	SsLRR-RLK209-1	Dispersed
Sspon.06G0012330-1A	SsLRR-RLK220-1	Dispersed
Sspon.07G0005680-2B	SsLRR-RLK238-2	Dispersed
Sspon.01G0009060-2B	SsLRR-RLK21-2	Dispersed
Sspon.07G0028010-1B	SsLRR-RLK246-2	Dispersed
Sspon.07G0028540-1B	SsLRR-RLK248-2	Dispersed
Sspon.07G0029430-1B	SsLRR-RLK249-2	Dispersed
Sspon.07G0019730-2B	SsLRR-RLK250-2	Dispersed
Sspon.07G0005600-2C	SsLRR-RLK235-3	Dispersed
Sspon.07G0007910-3D	SsLRR-RLK257-4	Dispersed
Sspon.08G0020830-1B	SsLRR-RLK277-2	Dispersed
Sspon.08G0018130-2C	SsLRR-RLK278-3	Dispersed
Sspon.08G0019890-2C	SsLRR-RLK281-3	Dispersed
Sspon.08G0009990-2C	SsLRR-RLK274-3	Dispersed
Sspon.08G0004440-4D	SsLRR-RLK279-4	Dispersed
Sspon.01G0001660-1A	SsLRR-RLK2-1	Proximal
Sspon.01G0009470-1A	SsLRR-RLK1-1	Proximal
Sspon.01G0029030-1A	SsLRR-RLK9-1	Proximal
Sspon.01G0008950-1P	SsLRR-RLK33-1	Proximal
Sspon.01G0015850-1P	SsLRR-RLK35-1	Proximal
Sspon.02G0004090-1A	SsLRR-RLK72-1	Proximal
Sspon.02G0024080-1A	SsLRR-RLK47-1	Proximal
Sspon.02G0003830-2B	SsLRR-RLK54-2	Proximal
Sspon.02G0037230-1B	SsLRR-RLK56-2	Proximal
Sspon.02G0033710-2C	SsLRR-RLK60-3	Proximal
Sspon.02G0003820-3C	SsLRR-RLK68-3	Proximal
Sspon.02G0007220-2C	SsLRR-RLK69-3	Proximal
Sspon.02G0022440-2D	SsLRR-RLK78-4	Proximal
Sspon.02G0018300-4D	SsLRR-RLK50-4	Proximal
Sspon.03G0030000-2P	SsLRR-RLK117-1	Proximal
Sspon.01G0009520-1P	SsLRR-RLK142-1	Proximal
Sspon.04G0018150-2B	SsLRR-RLK144-2	Proximal
Sspon.04G0018190-2B	SsLRR-RLK153-2	Proximal
Sspon.04G0021450-2P	SsLRR-RLK168-2	Proximal
Sspon.04G0034040-1P	SsLRR-RLK163-1	Proximal
Sspon.04G0037540-1D	SsLRR-RLK170-4	Proximal
Sspon.04G0018150-4D	SsLRR-RLK144-4	Proximal
Sspon.04G0034100-2D	SsLRR-RLK159-4	Proximal
Sspon.05G0015470-1A	SsLRR-RLK175-1	Proximal
Sspon.05G0009770-1P	SsLRR-RLK195-1	Proximal
Sspon.06G0016880-2B	SsLRR-RLK214-2	Proximal
Sspon.06G0001630-2C	SsLRR-RLK228-3	Proximal
Sspon.08G0016510-1A	SsLRR-RLK261-1	Proximal
Sspon.08G0019890-1B	SsLRR-RLK281-2	Proximal
Sspon.08G0023870-1B	SsLRR-RLK275-2	Proximal
Sspon.08G0001240-1P	SsLRR-RLK285-1	Proximal
Sspon.08G0019890-2P	SsLRR-RLK288-2	Proximal
Sspon.08G0019890-3D	SsLRR-RLK281-4	Proximal
Sspon.01G0009520-1A	SsLRR-RLK14-1	Tandem
Sspon.04G0014820-2P	SsLRR-RLK15-2	Tandem
Sspon.01G0008560-3D	SsLRR-RLK19-4	Tandem
Sspon.01G0017190-1T	SsLRR-RLK34-1	Tandem
Sspon.01G0029040-2B	SsLRR-RLK77-2	Tandem
Sspon.02G0037220-2D	SsLRR-RLK79-4	Tandem
Sspon.02G0049580-1T	SsLRR-RLK84-1	Tandem
Sspon.03G0020680-2C	SsLRR-RLK118-3	Tandem
Sspon.03G0007630-1T	SsLRR-RLK123-1	Tandem
Sspon.04G0014400-1T	SsLRR-RLK139-1	Tandem
Sspon.04G0018120-1A	SsLRR-RLK130-1	Tandem
Sspon.04G0034300-2D	SsLRR-RLK160-4	Tandem
Sspon.04G0018080-2D	SsLRR-RLK171-4	Tandem
Sspon.05G0015450-2B	SsLRR-RLK190-2	Tandem
Sspon.05G0028560-1T	SsLRR-RLK194-1	Tandem
Sspon.05G0016680-3C	SsLRR-RLK186-3	Tandem
Sspon.06G0005450-1P	SsLRR-RLK216-1	Tandem
Sspon.06G0010230-3C	SsLRR-RLK213-3	Tandem
Sspon.06G0031510-2D	SsLRR-RLK229-4	Tandem
Sspon.03G0003850-1P	SsLRR-RLK243-1	Tandem
Sspon.07G0005600-1A	SsLRR-RLK235-1	Tandem
Sspon.07G0029250-1B	SsLRR-RLK247-2	Tandem
Sspon.08G0007370-1A	SsLRR-RLK260-1	Tandem
Sspon.08G0012720-1A	SsLRR-RLK266-1	Tandem
Sspon.08G0027560-1C	SsLRR-RLK282-3	Tandem
Sspon.08G0012720-2C	SsLRR-RLK266-3	Tandem
Sspon.02G0041050-1B	SsLRR-RLK55-2	Tandem
Sspon.01G0002590-1A	SsLRR-RLK6-1	WGD or segmental
Sspon.01G0004620-1A	SsLRR-RLK5-1	WGD or segmental
Sspon.01G0008560-1A	SsLRR-RLK19-1	WGD or segmental
Sspon.01G0009060-1A	SsLRR-RLK21-1	WGD or segmental
Sspon.01G0014710-1A	SsLRR-RLK13-1	WGD or segmental
Sspon.01G0015850-1A	SsLRR-RLK22-1	WGD or segmental
Sspon.01G0015950-1A	SsLRR-RLK11-1	WGD or segmental
Sspon.01G0017190-1A	SsLRR-RLK20-1	WGD or segmental
Sspon.01G0019180-1A	SsLRR-RLK18-1	WGD or segmental
Sspon.01G0022600-1A	SsLRR-RLK7-1	WGD or segmental
Sspon.01G0026830-1A	SsLRR-RLK16-1	WGD or segmental
Sspon.01G0027230-1A	SsLRR-RLK3-1	WGD or segmental
Sspon.01G0027830-1A	SsLRR-RLK8-1	WGD or segmental
Sspon.01G0029010-1A	SsLRR-RLK10-1	WGD or segmental
Sspon.01G0002590-2B	SsLRR-RLK6-2	WGD or segmental
Sspon.01G0008950-2B	SsLRR-RLK32-2	WGD or segmental
Sspon.01G0008560-2B	SsLRR-RLK19-2	WGD or segmental
Sspon.01G0014710-2B	SsLRR-RLK13-2	WGD or segmental
Sspon.01G0011670-2B	SsLRR-RLK23-2	WGD or segmental
Sspon.01G0015850-2B	SsLRR-RLK22-2	WGD or segmental
Sspon.01G0015950-2B	SsLRR-RLK11-2	WGD or segmental
Sspon.01G0017190-2B	SsLRR-RLK20-2	WGD or segmental
Sspon.01G0019180-2B	SsLRR-RLK18-2	WGD or segmental
Sspon.01G0043830-1B	SsLRR-RLK24-2	WGD or segmental
Sspon.01G0027830-2B	SsLRR-RLK8-2	WGD or segmental
Sspon.01G0025910-2B	SsLRR-RLK31-2	WGD or segmental
Sspon.01G0034420-2C	SsLRR-RLK27-3	WGD or segmental
Sspon.01G0002590-3C	SsLRR-RLK6-3	WGD or segmental
Sspon.01G0051070-1C	SsLRR-RLK25-3	WGD or segmental
Sspon.01G0009160-2C	SsLRR-RLK12-3	WGD or segmental
Sspon.01G0007870-2C	SsLRR-RLK29-3	WGD or segmental
Sspon.01G0014710-3C	SsLRR-RLK13-3	WGD or segmental
Sspon.01G0052720-1C	SsLRR-RLK28-3	WGD or segmental
Sspon.01G0015850-3C	SsLRR-RLK22-3	WGD or segmental
Sspon.01G0015950-3C	SsLRR-RLK11-3	WGD or segmental
Sspon.01G0043830-2C	SsLRR-RLK24-3	WGD or segmental
Sspon.01G0043700-2C	SsLRR-RLK26-3	WGD or segmental
Sspon.01G0026830-2C	SsLRR-RLK16-3	WGD or segmental
Sspon.01G0027230-2C	SsLRR-RLK3-3	WGD or segmental
Sspon.01G0004620-3D	SsLRR-RLK5-4	WGD or segmental
Sspon.01G0009160-3D	SsLRR-RLK12-4	WGD or segmental
Sspon.01G0008950-3D	SsLRR-RLK32-4	WGD or segmental
Sspon.01G0009060-4D	SsLRR-RLK21-4	WGD or segmental
Sspon.01G0015850-4D	SsLRR-RLK22-4	WGD or segmental
Sspon.01G0017190-4D	SsLRR-RLK20-4	WGD or segmental
Sspon.01G0019180-4D	SsLRR-RLK18-4	WGD or segmental
Sspon.01G0043830-3D	SsLRR-RLK24-4	WGD or segmental
Sspon.01G0022600-2D	SsLRR-RLK7-4	WGD or segmental
Sspon.01G0025910-4D	SsLRR-RLK31-4	WGD or segmental
Sspon.01G0026830-3D	SsLRR-RLK16-4	WGD or segmental
Sspon.01G0027230-3D	SsLRR-RLK3-4	WGD or segmental
Sspon.01G0029010-2D	SsLRR-RLK10-4	WGD or segmental
Sspon.02G0000900-1A	SsLRR-RLK80-1	WGD or segmental
Sspon.02G0003830-1A	SsLRR-RLK54-1	WGD or segmental
Sspon.02G0005130-1A	SsLRR-RLK41-1	WGD or segmental
Sspon.02G0015000-1A	SsLRR-RLK40-1	WGD or segmental
Sspon.02G0016550-1A	SsLRR-RLK51-1	WGD or segmental
Sspon.02G0016550-1P	SsLRR-RLK52-1	WGD or segmental
Sspon.02G0017230-1A	SsLRR-RLK36-1	WGD or segmental
Sspon.02G0017290-1A	SsLRR-RLK53-1	WGD or segmental
Sspon.02G0018180-1A	SsLRR-RLK49-1	WGD or segmental
Sspon.02G0022420-1A	SsLRR-RLK39-1	WGD or segmental
Sspon.02G0024080-1P	SsLRR-RLK48-1	WGD or segmental
Sspon.02G0025780-1A	SsLRR-RLK43-1	WGD or segmental
Sspon.02G0026070-1A	SsLRR-RLK44-1	WGD or segmental
Sspon.02G0028920-1A	SsLRR-RLK42-1	WGD or segmental
Sspon.02G0028930-1A	SsLRR-RLK38-1	WGD or segmental
Sspon.02G0032490-1A	SsLRR-RLK45-1	WGD or segmental
Sspon.02G0033710-1B	SsLRR-RLK60-2	WGD or segmental
Sspon.02G0003830-1P	SsLRR-RLK61-2	WGD or segmental
Sspon.02G0004090-2B	SsLRR-RLK72-2	WGD or segmental
Sspon.02G0034780-1B	SsLRR-RLK62-2	WGD or segmental
Sspon.02G0005130-2B	SsLRR-RLK41-2	WGD or segmental
Sspon.02G0035680-1B	SsLRR-RLK57-2	WGD or segmental
Sspon.02G0038090-1B	SsLRR-RLK58-2	WGD or segmental
Sspon.02G0016550-2B	SsLRR-RLK51-2	WGD or segmental
Sspon.02G0018180-2B	SsLRR-RLK49-2	WGD or segmental
Sspon.02G0041170-1B	SsLRR-RLK59-2	WGD or segmental
Sspon.02G0024080-2B	SsLRR-RLK47-2	WGD or segmental
Sspon.02G0018300-2B	SsLRR-RLK50-2	WGD or segmental
Sspon.02G0025780-2B	SsLRR-RLK43-2	WGD or segmental
Sspon.02G0032490-2B	SsLRR-RLK45-2	WGD or segmental
Sspon.02G0033710-1T	SsLRR-RLK74-1	WGD or segmental
Sspon.02G0035470-2C	SsLRR-RLK65-3	WGD or segmental
Sspon.02G0003830-3C	SsLRR-RLK54-3	WGD or segmental
Sspon.02G0004090-3C	SsLRR-RLK72-3	WGD or segmental
Sspon.02G0034780-2C	SsLRR-RLK62-3	WGD or segmental
Sspon.02G0035680-2C	SsLRR-RLK57-3	WGD or segmental
Sspon.02G0048550-1C	SsLRR-RLK66-3	WGD or segmental
Sspon.02G0049580-1C	SsLRR-RLK73-3	WGD or segmental
Sspon.02G0016550-2P	SsLRR-RLK76-2	WGD or segmental
Sspon.02G0016550-3C	SsLRR-RLK51-3	WGD or segmental
Sspon.02G0017290-2C	SsLRR-RLK53-3	WGD or segmental
Sspon.02G0018180-3C	SsLRR-RLK49-3	WGD or segmental
Sspon.02G0041160-1P	SsLRR-RLK70-1	WGD or segmental
Sspon.02G0041160-2C	SsLRR-RLK67-3	WGD or segmental
Sspon.02G0051400-1C	SsLRR-RLK64-3	WGD or segmental
Sspon.02G0041170-2C	SsLRR-RLK59-3	WGD or segmental
Sspon.02G0018300-3C	SsLRR-RLK50-3	WGD or segmental
Sspon.01G0029040-3C	SsLRR-RLK77-3	WGD or segmental
Sspon.02G0025780-3C	SsLRR-RLK43-3	WGD or segmental
Sspon.02G0032490-3C	SsLRR-RLK45-3	WGD or segmental
Sspon.02G0032280-3C	SsLRR-RLK71-3	WGD or segmental
Sspon.02G0031650-2C	SsLRR-RLK63-3	WGD or segmental
Sspon.02G0032780-2C	SsLRR-RLK46-3	WGD or segmental
Sspon.02G0032780-1T	SsLRR-RLK75-1	WGD or segmental
Sspon.02G0000900-2D	SsLRR-RLK80-4	WGD or segmental
Sspon.02G0000900-1P	SsLRR-RLK86-1	WGD or segmental
Sspon.02G0034780-3D	SsLRR-RLK62-4	WGD or segmental
Sspon.02G0012170-2D	SsLRR-RLK82-4	WGD or segmental
Sspon.02G0049580-2D	SsLRR-RLK73-4	WGD or segmental
Sspon.02G0038090-2D	SsLRR-RLK57-4	WGD or segmental
Sspon.02G0016550-4D	SsLRR-RLK51-4	WGD or segmental
Sspon.02G0041170-3D	SsLRR-RLK59-4	WGD or segmental
Sspon.02G0018300-1P	SsLRR-RLK85-1	WGD or segmental
Sspon.02G0026070-3D	SsLRR-RLK44-4	WGD or segmental
Sspon.02G0032280-4D	SsLRR-RLK71-4	WGD or segmental
Sspon.02G0045800-3D	SsLRR-RLK81-4	WGD or segmental
Sspon.02G0028920-3D	SsLRR-RLK42-4	WGD or segmental
Sspon.03G0003700-1A	SsLRR-RLK87-1	WGD or segmental
Sspon.03G0003850-1A	SsLRR-RLK88-1	WGD or segmental
Sspon.03G0006740-1A	SsLRR-RLK90-1	WGD or segmental
Sspon.03G0007630-1A	SsLRR-RLK96-1	WGD or segmental
Sspon.03G0011640-1A	SsLRR-RLK92-1	WGD or segmental
Sspon.03G0012750-1A	SsLRR-RLK98-1	WGD or segmental
Sspon.03G0013960-1A	SsLRR-RLK91-1	WGD or segmental
Sspon.03G0019700-1A	SsLRR-RLK99-1	WGD or segmental
Sspon.03G0020650-1A	SsLRR-RLK89-1	WGD or segmental
Sspon.03G0020710-1A	SsLRR-RLK93-1	WGD or segmental
Sspon.03G0023660-1A	SsLRR-RLK115-1	WGD or segmental
Sspon.03G0024410-1A	SsLRR-RLK97-1	WGD or segmental
Sspon.03G0025290-1A	SsLRR-RLK95-1	WGD or segmental
Sspon.03G0026210-1B	SsLRR-RLK101-2	WGD or segmental
Sspon.03G0028200-1B	SsLRR-RLK105-2	WGD or segmental
Sspon.03G0030000-1B	SsLRR-RLK106-2	WGD or segmental
Sspon.03G0007630-2B	SsLRR-RLK96-2	WGD or segmental
Sspon.03G0031490-1B	SsLRR-RLK103-2	WGD or segmental
Sspon.03G0032650-1B	SsLRR-RLK102-2	WGD or segmental
Sspon.03G0012750-2B	SsLRR-RLK98-2	WGD or segmental
Sspon.03G0035330-1B	SsLRR-RLK104-2	WGD or segmental
Sspon.03G0019700-1P	SsLRR-RLK108-1	WGD or segmental
Sspon.03G0019700-2B	SsLRR-RLK99-2	WGD or segmental
Sspon.03G0020710-2B	SsLRR-RLK93-2	WGD or segmental
Sspon.03G0021790-2B	SsLRR-RLK114-2	WGD or segmental
Sspon.03G0036270-1B	SsLRR-RLK107-2	WGD or segmental
Sspon.03G0023660-2B	SsLRR-RLK115-2	WGD or segmental
Sspon.03G0024410-2B	SsLRR-RLK97-2	WGD or segmental
Sspon.03G0026210-2C	SsLRR-RLK101-3	WGD or segmental
Sspon.03G0027660-2C	SsLRR-RLK111-3	WGD or segmental
Sspon.03G0003820-1P	SsLRR-RLK110-1	WGD or segmental
Sspon.03G0011390-2C	SsLRR-RLK94-3	WGD or segmental
Sspon.03G0011640-2C	SsLRR-RLK92-3	WGD or segmental
Sspon.03G0012750-1P	SsLRR-RLK116-1	WGD or segmental
Sspon.03G0012750-3C	SsLRR-RLK98-3	WGD or segmental
Sspon.03G0035330-2C	SsLRR-RLK104-3	WGD or segmental
Sspon.03G0019700-3C	SsLRR-RLK99-3	WGD or segmental
Sspon.03G0035930-2C	SsLRR-RLK122-3	WGD or segmental
Sspon.03G0021790-3C	SsLRR-RLK114-3	WGD or segmental
Sspon.03G0036270-2C	SsLRR-RLK107-3	WGD or segmental
Sspon.03G0023660-3C	SsLRR-RLK115-3	WGD or segmental
Sspon.03G0024410-3C	SsLRR-RLK97-3	WGD or segmental
Sspon.03G0025290-2C	SsLRR-RLK95-3	WGD or segmental
Sspon.03G0028200-3D	SsLRR-RLK105-4	WGD or segmental
Sspon.03G0003760-4D	SsLRR-RLK119-4	WGD or segmental
Sspon.03G0045700-1D	SsLRR-RLK118-4	WGD or segmental
Sspon.03G0040830-2D	SsLRR-RLK120-4	WGD or segmental
Sspon.03G0007630-3D	SsLRR-RLK96-4	WGD or segmental
Sspon.03G0031490-2D	SsLRR-RLK103-4	WGD or segmental
Sspon.03G0032650-2D	SsLRR-RLK102-4	WGD or segmental
Sspon.03G0035930-3D	SsLRR-RLK121-4	WGD or segmental
Sspon.03G0021790-4D	SsLRR-RLK114-4	WGD or segmental
Sspon.03G0036270-3D	SsLRR-RLK107-4	WGD or segmental
Sspon.03G0023660-1P	SsLRR-RLK124-1	WGD or segmental
Sspon.03G0024410-4D	SsLRR-RLK97-4	WGD or segmental
Sspon.03G0025290-3D	SsLRR-RLK95-4	WGD or segmental
Sspon.04G0004390-1A	SsLRR-RLK135-1	WGD or segmental
Sspon.04G0009850-1A	SsLRR-RLK134-1	WGD or segmental
Sspon.04G0013270-1A	SsLRR-RLK125-1	WGD or segmental
Sspon.04G0014140-1A	SsLRR-RLK137-1	WGD or segmental
Sspon.04G0015950-1P	SsLRR-RLK132-1	WGD or segmental
Sspon.04G0016270-1A	SsLRR-RLK140-1	WGD or segmental
Sspon.04G0017200-1A	SsLRR-RLK145-1	WGD or segmental
Sspon.04G0018040-1A	SsLRR-RLK128-1	WGD or segmental
Sspon.04G0018110-1A	SsLRR-RLK129-1	WGD or segmental
Sspon.04G0018150-1A	SsLRR-RLK144-1	WGD or segmental
Sspon.04G0018000-1P	SsLRR-RLK136-1	WGD or segmental
Sspon.04G0018010-1P	SsLRR-RLK126-1	WGD or segmental
Sspon.04G0018180-1A	SsLRR-RLK127-1	WGD or segmental
Sspon.04G0019190-1A	SsLRR-RLK138-1	WGD or segmental
Sspon.04G0020520-1A	SsLRR-RLK141-1	WGD or segmental
Sspon.04G0021440-1B	SsLRR-RLK172-2	WGD or segmental
Sspon.04G0025620-1B	SsLRR-RLK148-2	WGD or segmental
Sspon.04G0010680-2B	SsLRR-RLK151-2	WGD or segmental
Sspon.04G0025670-1B	SsLRR-RLK149-2	WGD or segmental
Sspon.04G0017150-2B	SsLRR-RLK147-2	WGD or segmental
Sspon.04G0028880-1B	SsLRR-RLK146-2	WGD or segmental
Sspon.04G0018000-2P	SsLRR-RLK152-2	WGD or segmental
Sspon.04G0028920-1B	SsLRR-RLK150-2	WGD or segmental
Sspon.04G0018150-1P	SsLRR-RLK154-1	WGD or segmental
Sspon.04G0014140-3C	SsLRR-RLK137-3	WGD or segmental
Sspon.04G0014820-2C	SsLRR-RLK161-3	WGD or segmental
Sspon.04G0017200-3C	SsLRR-RLK145-3	WGD or segmental
Sspon.04G0018030-3C	SsLRR-RLK156-3	WGD or segmental
Sspon.04G0034080-1C	SsLRR-RLK157-3	WGD or segmental
Sspon.04G0018190-3C	SsLRR-RLK153-3	WGD or segmental
Sspon.04G0018150-3C	SsLRR-RLK144-3	WGD or segmental
Sspon.04G0034100-1C	SsLRR-RLK159-3	WGD or segmental
Sspon.04G0018170-2C	SsLRR-RLK158-3	WGD or segmental
Sspon.04G0034120-1C	SsLRR-RLK155-3	WGD or segmental
Sspon.04G0019190-2C	SsLRR-RLK138-3	WGD or segmental
Sspon.04G0020520-3C	SsLRR-RLK141-3	WGD or segmental
Sspon.04G0021440-2D	SsLRR-RLK172-4	WGD or segmental
Sspon.04G0004390-2D	SsLRR-RLK135-4	WGD or segmental
Sspon.04G0008210-2D	SsLRR-RLK167-4	WGD or segmental
Sspon.04G0009850-3D	SsLRR-RLK134-4	WGD or segmental
Sspon.04G0014400-3D	SsLRR-RLK174-4	WGD or segmental
Sspon.04G0014480-3D	SsLRR-RLK162-4	WGD or segmental
Sspon.01G0009520-2D	SsLRR-RLK14-4	WGD or segmental
Sspon.04G0016270-3D	SsLRR-RLK140-4	WGD or segmental
Sspon.04G0037550-1D	SsLRR-RLK166-4	WGD or segmental
Sspon.04G0037570-1D	SsLRR-RLK164-4	WGD or segmental
Sspon.04G0018080-1T	SsLRR-RLK173-1	WGD or segmental
Sspon.04G0018170-3D	SsLRR-RLK158-4	WGD or segmental
Sspon.04G0037600-1D	SsLRR-RLK169-4	WGD or segmental
Sspon.04G0029850-3D	SsLRR-RLK165-4	WGD or segmental
Sspon.04G0020520-4D	SsLRR-RLK141-4	WGD or segmental
Sspon.05G0000200-1A	SsLRR-RLK181-1	WGD or segmental
Sspon.05G0000410-1A	SsLRR-RLK204-1	WGD or segmental
Sspon.05G0001220-1A	SsLRR-RLK188-1	WGD or segmental
Sspon.05G0004920-1A	SsLRR-RLK185-1	WGD or segmental
Sspon.05G0006360-1A	SsLRR-RLK180-1	WGD or segmental
Sspon.05G0008220-1A	SsLRR-RLK184-1	WGD or segmental
Sspon.05G0009770-1A	SsLRR-RLK187-1	WGD or segmental
Sspon.05G0010060-1A	SsLRR-RLK201-1	WGD or segmental
Sspon.05G0013710-1A	SsLRR-RLK176-1	WGD or segmental
Sspon.05G0013720-1A	SsLRR-RLK178-1	WGD or segmental
Sspon.05G0013760-1A	SsLRR-RLK183-1	WGD or segmental
Sspon.05G0015550-1A	SsLRR-RLK182-1	WGD or segmental
Sspon.05G0016680-1A	SsLRR-RLK186-1	WGD or segmental
Sspon.05G0021270-1A	SsLRR-RLK177-1	WGD or segmental
Sspon.05G0002310-2B	SsLRR-RLK191-2	WGD or segmental
Sspon.05G0004920-2B	SsLRR-RLK185-2	WGD or segmental
Sspon.05G0024700-1B	SsLRR-RLK192-2	WGD or segmental
Sspon.05G0009770-2B	SsLRR-RLK187-2	WGD or segmental
Sspon.05G0013760-2B	SsLRR-RLK183-2	WGD or segmental
Sspon.05G0014920-1P	SsLRR-RLK199-1	WGD or segmental
Sspon.05G0015550-2B	SsLRR-RLK182-2	WGD or segmental
Sspon.05G0016680-2B	SsLRR-RLK186-2	WGD or segmental
Sspon.05G0028560-1B	SsLRR-RLK193-2	WGD or segmental
Sspon.05G0016770-1P	SsLRR-RLK196-1	WGD or segmental
Sspon.05G0029490-1B	SsLRR-RLK197-2	WGD or segmental
Sspon.07G0016760-2B	SsLRR-RLK242-2	WGD or segmental
Sspon.05G0000200-2C	SsLRR-RLK181-3	WGD or segmental
Sspon.05G0024700-2C	SsLRR-RLK192-3	WGD or segmental
Sspon.05G0008220-2C	SsLRR-RLK184-3	WGD or segmental
Sspon.05G0010060-2C	SsLRR-RLK201-3	WGD or segmental
Sspon.05G0016680-1T	SsLRR-RLK203-1	WGD or segmental
Sspon.05G0028560-2C	SsLRR-RLK193-3	WGD or segmental
Sspon.05G0034980-1C	SsLRR-RLK200-3	WGD or segmental
Sspon.07G0016760-1P	SsLRR-RLK202-1	WGD or segmental
Sspon.05G0000410-2D	SsLRR-RLK204-4	WGD or segmental
Sspon.05G0002310-4D	SsLRR-RLK191-4	WGD or segmental
Sspon.05G0024700-3D	SsLRR-RLK192-4	WGD or segmental
Sspon.05G0009770-3D	SsLRR-RLK187-4	WGD or segmental
Sspon.05G0014920-3D	SsLRR-RLK189-4	WGD or segmental
Sspon.05G0028560-3D	SsLRR-RLK193-4	WGD or segmental
Sspon.05G0029270-2D	SsLRR-RLK205-4	WGD or segmental
Sspon.02G0012170-1P	SsLRR-RLK222-1	WGD or segmental
Sspon.06G0002010-1A	SsLRR-RLK221-1	WGD or segmental
Sspon.06G0005550-1A	SsLRR-RLK207-1	WGD or segmental
Sspon.06G0006160-1A	SsLRR-RLK217-1	WGD or segmental
Sspon.06G0007270-1A	SsLRR-RLK215-1	WGD or segmental
Sspon.06G0007630-1A	SsLRR-RLK212-1	WGD or segmental
Sspon.06G0010230-1A	SsLRR-RLK213-1	WGD or segmental
Sspon.06G0010660-1A	SsLRR-RLK208-1	WGD or segmental
Sspon.06G0012700-1A	SsLRR-RLK219-1	WGD or segmental
Sspon.06G0016870-1A	SsLRR-RLK206-1	WGD or segmental
Sspon.06G0016880-1A	SsLRR-RLK214-1	WGD or segmental
Sspon.06G0017320-1A	SsLRR-RLK218-1	WGD or segmental
Sspon.06G0017510-1A	SsLRR-RLK210-1	WGD or segmental
Sspon.06G0018150-1A	SsLRR-RLK211-1	WGD or segmental
Sspon.06G0019310-1B	SsLRR-RLK223-2	WGD or segmental
Sspon.06G0002010-2B	SsLRR-RLK221-2	WGD or segmental
Sspon.06G0005450-2B	SsLRR-RLK226-2	WGD or segmental
Sspon.06G0006160-2B	SsLRR-RLK217-2	WGD or segmental
Sspon.06G0010230-2B	SsLRR-RLK213-2	WGD or segmental
Sspon.06G0012700-2B	SsLRR-RLK219-2	WGD or segmental
Sspon.06G0025450-1B	SsLRR-RLK224-2	WGD or segmental
Sspon.06G0016880-1P	SsLRR-RLK225-1	WGD or segmental
Sspon.06G0018150-2B	SsLRR-RLK211-2	WGD or segmental
Sspon.06G0002010-3C	SsLRR-RLK221-3	WGD or segmental
Sspon.06G0005060-3C	SsLRR-RLK227-3	WGD or segmental
Sspon.06G0007270-3C	SsLRR-RLK215-3	WGD or segmental
Sspon.06G0007630-2C	SsLRR-RLK212-3	WGD or segmental
Sspon.06G0012700-3C	SsLRR-RLK219-3	WGD or segmental
Sspon.06G0031510-1C	SsLRR-RLK229-3	WGD or segmental
Sspon.06G0017320-2C	SsLRR-RLK218-3	WGD or segmental
Sspon.06G0019310-2D	SsLRR-RLK223-4	WGD or segmental
Sspon.06G0000020-3D	SsLRR-RLK209-4	WGD or segmental
Sspon.06G0005450-3D	SsLRR-RLK226-4	WGD or segmental
Sspon.06G0006160-3D	SsLRR-RLK217-4	WGD or segmental
Sspon.06G0007270-4D	SsLRR-RLK215-4	WGD or segmental
Sspon.06G0007630-3D	SsLRR-RLK212-4	WGD or segmental
Sspon.06G0012700-4D	SsLRR-RLK219-4	WGD or segmental
Sspon.06G0034930-1D	SsLRR-RLK230-4	WGD or segmental
Sspon.06G0025450-2D	SsLRR-RLK224-4	WGD or segmental
Sspon.06G0035390-1D	SsLRR-RLK232-4	WGD or segmental
Sspon.06G0017320-3D	SsLRR-RLK218-4	WGD or segmental
Sspon.06G0017510-2D	SsLRR-RLK210-4	WGD or segmental
Sspon.06G0018110-3D	SsLRR-RLK231-4	WGD or segmental
Sspon.06G0031510-1T	SsLRR-RLK233-1	WGD or segmental
Sspon.07G0003610-1A	SsLRR-RLK234-1	WGD or segmental
Sspon.07G0003910-1A	SsLRR-RLK239-1	WGD or segmental
Sspon.07G0005680-1A	SsLRR-RLK238-1	WGD or segmental
Sspon.07G0005930-1A	SsLRR-RLK236-1	WGD or segmental
Sspon.07G0010930-1A	SsLRR-RLK237-1	WGD or segmental
Sspon.07G0012010-1A	SsLRR-RLK240-1	WGD or segmental
Sspon.07G0012710-1A	SsLRR-RLK245-1	WGD or segmental
Sspon.07G0016760-1A	SsLRR-RLK242-1	WGD or segmental
Sspon.07G0019710-1A	SsLRR-RLK241-1	WGD or segmental
Sspon.07G0020060-1A	SsLRR-RLK244-1	WGD or segmental
Sspon.07G0021120-1B	SsLRR-RLK251-2	WGD or segmental
Sspon.07G0003610-2B	SsLRR-RLK234-2	WGD or segmental
Sspon.07G0003910-2B	SsLRR-RLK239-2	WGD or segmental
Sspon.07G0005930-2B	SsLRR-RLK236-2	WGD or segmental
Sspon.07G0012010-2B	SsLRR-RLK240-2	WGD or segmental
Sspon.07G0012710-2B	SsLRR-RLK245-2	WGD or segmental
Sspon.07G0019710-2B	SsLRR-RLK241-2	WGD or segmental
Sspon.07G0021120-2C	SsLRR-RLK251-3	WGD or segmental
Sspon.07G0005680-3C	SsLRR-RLK238-3	WGD or segmental
Sspon.07G0013550-2C	SsLRR-RLK253-3	WGD or segmental
Sspon.07G0033960-1C	SsLRR-RLK254-3	WGD or segmental
Sspon.07G0034460-1C	SsLRR-RLK252-3	WGD or segmental
Sspon.07G0016760-3C	SsLRR-RLK242-3	WGD or segmental
Sspon.07G0021120-3D	SsLRR-RLK251-4	WGD or segmental
Sspon.07G0035530-1D	SsLRR-RLK256-4	WGD or segmental
Sspon.07G0003910-3D	SsLRR-RLK239-4	WGD or segmental
Sspon.07G0010930-3D	SsLRR-RLK237-4	WGD or segmental
Sspon.07G0011930-3D	SsLRR-RLK259-4	WGD or segmental
Sspon.03G0021790-1P	SsLRR-RLK258-1	WGD or segmental
Sspon.07G0012010-3D	SsLRR-RLK240-4	WGD or segmental
Sspon.07G0033960-2D	SsLRR-RLK254-4	WGD or segmental
Sspon.07G0020060-2D	SsLRR-RLK244-4	WGD or segmental
Sspon.07G0019710-3D	SsLRR-RLK241-4	WGD or segmental
Sspon.07G0035060-2D	SsLRR-RLK255-4	WGD or segmental
Sspon.07G0016760-4D	SsLRR-RLK242-4	WGD or segmental
Sspon.08G0001240-1A	SsLRR-RLK270-1	WGD or segmental
Sspon.08G0002960-1A	SsLRR-RLK273-1	WGD or segmental
Sspon.04G0017200-1P	SsLRR-RLK272-1	WGD or segmental
Sspon.08G0005350-1A	SsLRR-RLK264-1	WGD or segmental
Sspon.08G0006810-1A	SsLRR-RLK269-1	WGD or segmental
Sspon.08G0006840-1A	SsLRR-RLK271-1	WGD or segmental
Sspon.08G0006910-1A	SsLRR-RLK262-1	WGD or segmental
Sspon.08G0007360-1A	SsLRR-RLK265-1	WGD or segmental
Sspon.08G0007700-1A	SsLRR-RLK268-1	WGD or segmental
Sspon.08G0009990-1A	SsLRR-RLK274-1	WGD or segmental
Sspon.08G0012710-1A	SsLRR-RLK263-1	WGD or segmental
Sspon.08G0016170-1A	SsLRR-RLK267-1	WGD or segmental
Sspon.08G0018130-1B	SsLRR-RLK278-2	WGD or segmental
Sspon.04G0017200-2B	SsLRR-RLK145-2	WGD or segmental
Sspon.08G0004440-2B	SsLRR-RLK279-2	WGD or segmental
Sspon.08G0006810-2B	SsLRR-RLK269-2	WGD or segmental
Sspon.08G0006840-2B	SsLRR-RLK271-2	WGD or segmental
Sspon.08G0007700-2B	SsLRR-RLK268-2	WGD or segmental
Sspon.08G0022340-1B	SsLRR-RLK276-2	WGD or segmental
Sspon.08G0022450-1B	SsLRR-RLK280-2	WGD or segmental
Sspon.08G0016170-2B	SsLRR-RLK267-2	WGD or segmental
Sspon.08G0001240-3C	SsLRR-RLK270-3	WGD or segmental
Sspon.08G0002980-3C	SsLRR-RLK283-3	WGD or segmental
Sspon.04G0017200-2P	SsLRR-RLK286-2	WGD or segmental
Sspon.08G0005480-3C	SsLRR-RLK284-3	WGD or segmental
Sspon.08G0006810-3C	SsLRR-RLK269-3	WGD or segmental
Sspon.08G0006840-3C	SsLRR-RLK271-3	WGD or segmental
Sspon.08G0007700-3C	SsLRR-RLK268-3	WGD or segmental
Sspon.08G0012710-2C	SsLRR-RLK263-3	WGD or segmental
Sspon.08G0001240-4D	SsLRR-RLK270-4	WGD or segmental
Sspon.08G0005480-4D	SsLRR-RLK284-4	WGD or segmental
Sspon.08G0005350-2D	SsLRR-RLK264-4	WGD or segmental
Sspon.08G0006810-4D	SsLRR-RLK269-4	WGD or segmental
Sspon.08G0006840-4D	SsLRR-RLK271-4	WGD or segmental
Sspon.08G0007360-3D	SsLRR-RLK265-4	WGD or segmental
Sspon.08G0009990-3D	SsLRR-RLK274-4	WGD or segmental
Sspon.08G0022450-2D	SsLRR-RLK280-4	WGD or segmental
Sspon.08G0016170-3D	SsLRR-RLK267-4	WGD or segmental
Sspon.08G0016490-3D	SsLRR-RLK287-4	WGD or segmental

## Sheet: S. officinarum
Gene_id	Gene Name	Replication type
SoZg.01A014500.1	SoLRR-RLK8-1	Dispersed
SoZg.01A022260.1	SoLRR-RLK10-1	Dispersed
SoZg.01B019810.1	SoLRR-RLK22-2	Dispersed
SoZg.01C015200.1	SoLRR-RLK30-3	Dispersed
SoZg.01D024200.1	SoLRR-RLK23-4a	Dispersed
SoZg.01E004040.1	SoLRR-RLK20-5	Dispersed
SoZg.01G011730.1	SoLRR-RLK149-7	Dispersed
SoZg.01G027900.1	SoLRR-RLK214-7	Dispersed
SoZg.01G036840.1	SoLRR-RLK227-7a	Dispersed
SoZg.02B006500.1	SoLRR-RLK41-2	Dispersed
SoZg.02B023700.1	SoLRR-RLK92-2b	Dispersed
SoZg.02B023710.1	SoLRR-RLK92-2a	Dispersed
SoZg.02D031560.1	SoLRR-RLK44-4	Dispersed
SoZg.02E009010.1	SoLRR-RLK149-5	Dispersed
SoZg.02F003480.1	SoLRR-RLK204-6	Dispersed
SoZg.02F003660.1	SoLRR-RLK17-6	Dispersed
SoZg.02F014780.1	SoLRR-RLK38-6a	Dispersed
SoZg.02G020040.1	SoLRR-RLK53-7a	Dispersed
SoZg.02G022800.1	SoLRR-RLK38-7c	Dispersed
SoZg.02H003340.1	SoLRR-RLK59-8	Dispersed
SoZg.03C014080.1	SoLRR-RLK5-3	Dispersed
SoZg.03C039120.1	SoLRR-RLK66-3a	Dispersed
SoZg.03E019200.1	SoLRR-RLK38-5a	Dispersed
SoZg.03F019750.1	SoLRR-RLK30-6a	Dispersed
SoZg.03F040030.1	SoLRR-RLK86-6	Dispersed
SoZg.03G004150.1	SoLRR-RLK87-7	Dispersed
SoZg.03H035660.1	SoLRR-RLK101-8	Dispersed
SoZg.03H037820.1	SoLRR-RLK80-8	Dispersed
SoZg.04B000130.1	SoLRR-RLK153-2a	Dispersed
SoZg.04B024970.1	SoLRR-RLK113-2a	Dispersed
SoZg.04C012740.1	SoLRR-RLK115-3	Dispersed
SoZg.04D013870.1	SoLRR-RLK66-4	Dispersed
SoZg.04G035750.1	SoLRR-RLK125-7	Dispersed
SoZg.04H001100.1	SoLRR-RLK126-8	Dispersed
SoZg.04H021770.1	SoLRR-RLK172-8	Dispersed
SoZg.05A021470.1	SoLRR-RLK142-1	Dispersed
SoZg.05B015310.1	SoLRR-RLK149-2	Dispersed
SoZg.05B020720.1	SoLRR-RLK152-2	Dispersed
SoZg.05B025610.1	SoLRR-RLK155-2	Dispersed
SoZg.05B025670.1	SoLRR-RLK156-2	Dispersed
SoZg.05C006050.1	SoLRR-RLK104-3a	Dispersed
SoZg.05C017480.1	SoLRR-RLK154-3	Dispersed
SoZg.05C020160.1	SoLRR-RLK163-3	Dispersed
SoZg.05D006810.1	SoLRR-RLK165-4	Dispersed
SoZg.05D013130.1	SoLRR-RLK214-4a	Dispersed
SoZg.05D018400.1	SoLRR-RLK167-4	Dispersed
SoZg.05D027320.1	SoLRR-RLK170-4	Dispersed
SoZg.05D027900.1	SoLRR-RLK204-4	Dispersed
SoZg.05E011280.1	SoLRR-RLK205-5a	Dispersed
SoZg.05E018480.1	SoLRR-RLK172-5	Dispersed
SoZg.05E022980.1	SoLRR-RLK175-5	Dispersed
SoZg.05G012370.1	SoLRR-RLK181-1	Dispersed
SoZg.05G023340.1	SoLRR-RLK86-7	Dispersed
SoZg.05H000900.1	SoLRR-RLK19-8	Dispersed
SoZg.05H010600.1	SoLRR-RLK227-8a	Dispersed
SoZg.05H017170.1	SoLRR-RLK24-8	Dispersed
SoZg.05H018740.1	SoLRR-RLK68-8a	Dispersed
SoZg.06B025700.1	SoLRR-RLK197-2a	Dispersed
SoZg.06C002320.1	SoLRR-RLK204-3	Dispersed
SoZg.06C013870.1	SoLRR-RLK5-3a	Dispersed
SoZg.06E002820.1	SoLRR-RLK204-5	Dispersed
SoZg.06G005170.1	SoLRR-RLK63-7a	Dispersed
SoZg.06G006620.1	SoLRR-RLK291-7	Dispersed
SoZg.06H002220.1	SoLRR-RLK204-8	Dispersed
SoZg.06H006260.1	SoLRR-RLK119-8	Dispersed
SoZg.07C008770.1	SoLRR-RLK54-3a	Dispersed
SoZg.07D001870.1	SoLRR-RLK225-4	Dispersed
SoZg.07D001920.1	SoLRR-RLK226-4	Dispersed
SoZg.07D004410.1	SoLRR-RLK280-4	Dispersed
SoZg.07D007840.1	SoLRR-RLK227-4	Dispersed
SoZg.07D011670.1	SoLRR-RLK214-4	Dispersed
SoZg.07D011950.1	SoLRR-RLK228-4	Dispersed
SoZg.07E015430.1	SoLRR-RLK196-5	Dispersed
SoZg.07F003550.1	SoLRR-RLK34-6	Dispersed
SoZg.07F011140.1	SoLRR-RLK230-6	Dispersed
SoZg.07F013840.1	SoLRR-RLK39-6b	Dispersed
SoZg.07H003790.1	SoLRR-RLK274-8a	Dispersed
SoZg.07H009600.1	SoLRR-RLK215-8	Dispersed
SoZg.07H010190.1	SoLRR-RLK231-1	Dispersed
SoZg.07H013250.1	SoLRR-RLK38-8	Dispersed
SoZg.08A008230.1	SoLRR-RLK239-1	Dispersed
SoZg.08B016770.1	SoLRR-RLK249-2	Dispersed
SoZg.08B017820.1	SoLRR-RLK144-2	Dispersed
SoZg.08C015550.1	SoLRR-RLK253-3	Dispersed
SoZg.08D012680.1	SoLRR-RLK215-4	Dispersed
SoZg.08E004330.1	SoLRR-RLK283-5a	Dispersed
SoZg.08E015500.1	SoLRR-RLK249-5	Dispersed
SoZg.08H008720.1	SoLRR-RLK131-8	Dispersed
SoZg.09A008410.1	SoLRR-RLK264-1	Dispersed
SoZg.09A018650.1	SoLRR-RLK104-1a	Dispersed
SoZg.09A024850.1	SoLRR-RLK270-1	Dispersed
SoZg.09D000490.1	SoLRR-RLK245-4	Dispersed
SoZg.09D016780.1	SoLRR-RLK273-4	Dispersed
SoZg.09F012480.1	SoLRR-RLK270-6	Dispersed
SoZg.09F012700.1	SoLRR-RLK227-6a	Dispersed
SoZg.09F018880.1	SoLRR-RLK302-6	Dispersed
SoZg.09G004800.1	SoLRR-RLK300-7	Dispersed
SoZg.09G015440.1	SoLRR-RLK192-7	Dispersed
SoZg.09H017020.1	SoLRR-RLK121-8	Dispersed
SoZg.10A014000.1	SoLRR-RLK237-1a	Dispersed
SoZg.10A017890.1	SoLRR-RLK76-1a	Dispersed
SoZg.10A021140.1	SoLRR-RLK66-1a	Dispersed
SoZg.10A023430.1	SoLRR-RLK298-1	Dispersed
SoZg.10B009360.1	SoLRR-RLK289-2	Dispersed
SoZg.10B018980.1	SoLRR-RLK291-2	Dispersed
SoZg.10B019110.1	SoLRR-RLK300-2	Dispersed
SoZg.10C001720.1	SoLRR-RLK303-3	Dispersed
SoZg.10C001990.1	SoLRR-RLK304-3	Dispersed
SoZg.10C025980.1	SoLRR-RLK24-3	Dispersed
SoZg.10F016010.1	SoLRR-RLK149-6	Dispersed
SoZg.10G007310.1	SoLRR-RLK300-7a	Dispersed
SoZg.10G008580.1	SoLRR-RLK81-7a	Dispersed
SoZg.10H000380.1	SoLRR-RLK63-8	Dispersed
SoZg.10H007120.1	SoLRR-RLK269-8	Dispersed
SoZg.10H016760.1	SoLRR-RLK299-8	Dispersed
SoZg.10H026350.1	SoLRR-RLK37-8	Dispersed
SoZg.ctg058603	SoLRR-RLK311-1	Dispersed
SoZg.ctg126112	SoLRR-RLK312-1	Dispersed
SoZg.02A008960.1	SoLRR-RLK37-1b	Proximal
SoZg.02A009030.1	SoLRR-RLK37-1a	Proximal
SoZg.02B036940.1	SoLRR-RLK55-2a	Proximal
SoZg.02D009090.1	SoLRR-RLK37-4b	Proximal
SoZg.02D025190.1	SoLRR-RLK42-4a	Proximal
SoZg.02F013650.1	SoLRR-RLK39-6a	Proximal
SoZg.03G034270.1	SoLRR-RLK84-7a	Proximal
SoZg.04C013920.1	SoLRR-RLK102-3a	Proximal
SoZg.04D004680.1	SoLRR-RLK94-4a	Proximal
SoZg.04D010620.1	SoLRR-RLK99-4a	Proximal
SoZg.04G004160.1	SoLRR-RLK121-7	Proximal
SoZg.05B005280.1	SoLRR-RLK134-2c	Proximal
SoZg.05B005430.1	SoLRR-RLK134-2d	Proximal
SoZg.05B023350.1	SoLRR-RLK154-2a	Proximal
SoZg.05C005160.1	SoLRR-RLK157-3	Proximal
SoZg.05C007130.1	SoLRR-RLK159-3	Proximal
SoZg.05C013230.1	SoLRR-RLK161-3	Proximal
SoZg.05E018980.1	SoLRR-RLK174-5	Proximal
SoZg.05F019260.1	SoLRR-RLK153-6	Proximal
SoZg.05F019280.1	SoLRR-RLK153-6a	Proximal
SoZg.05F023930.1	SoLRR-RLK179-6	Proximal
SoZg.06E019800.1	SoLRR-RLK192-5a	Proximal
SoZg.07E022590.1	SoLRR-RLK223-5a	Proximal
SoZg.07F022830.1	SoLRR-RLK219-6a	Proximal
SoZg.08A019820.1	SoLRR-RLK244-1a	Proximal
SoZg.08E005990.1	SoLRR-RLK237-5a	Proximal
SoZg.08F011330.1	SoLRR-RLK257-6	Proximal
SoZg.08G000770.1	SoLRR-RLK253-7a	Proximal
SoZg.09G018230.1	SoLRR-RLK280-7a	Proximal
SoZg.09H015980.1	SoLRR-RLK266-8a	Proximal
SoZg.10C017700.1	SoLRR-RLK305-3	Proximal
SoZg.10C026740.1	SoLRR-RLK297-3a	Proximal
SoZg.10E023110.1	SoLRR-RLK238-5	Proximal
SoZg.10E023130.1	SoLRR-RLK238-5a	Proximal
SoZg.02D004760.1	SoLRR-RLK36-4a	Tandem
SoZg.02E020920.1	SoLRR-RLK204-5b	Tandem
SoZg.02G003100.1	SoLRR-RLK49-7a	Tandem
SoZg.02G020240.1	SoLRR-RLK204-7a	Tandem
SoZg.04D032100.1	SoLRR-RLK109-4a	Tandem
SoZg.04G004290.1	SoLRR-RLK122-1	Tandem
SoZg.04G022490.1	SoLRR-RLK123-1	Tandem
SoZg.04G022500.1	SoLRR-RLK124-1	Tandem
SoZg.05B016680.1	SoLRR-RLK151-2	Tandem
SoZg.05D025960.1	SoLRR-RLK140-4a	Tandem
SoZg.05F011100.1	SoLRR-RLK137-6a	Tandem
SoZg.05G008450.1	SoLRR-RLK180-7	Tandem
SoZg.06E003610.1	SoLRR-RLK30-5	Tandem
SoZg.06G004380.1	SoLRR-RLK30-7	Tandem
SoZg.08B019690.1	SoLRR-RLK250-2	Tandem
SoZg.08B019700.1	SoLRR-RLK251-2	Tandem
SoZg.08F017220.1	SoLRR-RLK246-6	Tandem
SoZg.10C017730.1	SoLRR-RLK306-3	Tandem
SoZg.01A003670.1	SoLRR-RLK1-1	WGD or segmental
SoZg.01A003680.1	SoLRR-RLK1-1a	WGD or segmental
SoZg.01A006650.1	SoLRR-RLK2-1	WGD or segmental
SoZg.01A009220.1	SoLRR-RLK3-1	WGD or segmental
SoZg.01A011420.1	SoLRR-RLK4-1	WGD or segmental
SoZg.01A011810.1	SoLRR-RLK5-1	WGD or segmental
SoZg.01A012090.1	SoLRR-RLK6-1	WGD or segmental
SoZg.01A013020.1	SoLRR-RLK7-1	WGD or segmental
SoZg.01A022240.1	SoLRR-RLK9-1	WGD or segmental
SoZg.01A026760.1	SoLRR-RLK11-1	WGD or segmental
SoZg.01A037240.1	SoLRR-RLK12-1	WGD or segmental
SoZg.01A041680.1	SoLRR-RLK13-1	WGD or segmental
SoZg.01A042790.1	SoLRR-RLK14-1	WGD or segmental
SoZg.01A043850.1	SoLRR-RLK15-1	WGD or segmental
SoZg.01A047280.1	SoLRR-RLK16-1	WGD or segmental
SoZg.01A049540.1	SoLRR-RLK17-1	WGD or segmental
SoZg.01A049770.1	SoLRR-RLK17-1a	WGD or segmental
SoZg.01A050630.1	SoLRR-RLK18-1	WGD or segmental
SoZg.01A051510.1	SoLRR-RLK19-1	WGD or segmental
SoZg.01B005190.1	SoLRR-RLK20-2	WGD or segmental
SoZg.01B005330.1	SoLRR-RLK1-2	WGD or segmental
SoZg.01B008300.1	SoLRR-RLK2-2	WGD or segmental
SoZg.01B010580.1	SoLRR-RLK21-2	WGD or segmental
SoZg.01B010620.1	SoLRR-RLK21-2a	WGD or segmental
SoZg.01B012210.1	SoLRR-RLK3-2a	WGD or segmental
SoZg.01B012370.1	SoLRR-RLK3-2	WGD or segmental
SoZg.01B014860.1	SoLRR-RLK4-2	WGD or segmental
SoZg.01B015270.1	SoLRR-RLK5-2	WGD or segmental
SoZg.01B015590.1	SoLRR-RLK6-2	WGD or segmental
SoZg.01B016380.1	SoLRR-RLK7-2	WGD or segmental
SoZg.01B025750.1	SoLRR-RLK10-2	WGD or segmental
SoZg.01B029860.1	SoLRR-RLK23-2	WGD or segmental
SoZg.01B030690.1	SoLRR-RLK24-2	WGD or segmental
SoZg.01B032080.1	SoLRR-RLK11-2	WGD or segmental
SoZg.01B032790.1	SoLRR-RLK25-2	WGD or segmental
SoZg.01B033020.1	SoLRR-RLK25-2a	WGD or segmental
SoZg.01B035170.1	SoLRR-RLK139-2a	WGD or segmental
SoZg.01B038540.1	SoLRR-RLK12-2	WGD or segmental
SoZg.01B038710.1	SoLRR-RLK289-2b	WGD or segmental
SoZg.01B041080.1	SoLRR-RLK13-2	WGD or segmental
SoZg.01B041520.1	SoLRR-RLK14-2	WGD or segmental
SoZg.01B042800.1	SoLRR-RLK15-2	WGD or segmental
SoZg.01B044680.1	SoLRR-RLK26-2	WGD or segmental
SoZg.01B046480.1	SoLRR-RLK149-2a	WGD or segmental
SoZg.01B047330.1	SoLRR-RLK16-2	WGD or segmental
SoZg.01B049680.1	SoLRR-RLK17-2	WGD or segmental
SoZg.01B052860.1	SoLRR-RLK27-2	WGD or segmental
SoZg.01B053180.1	SoLRR-RLK27-2a	WGD or segmental
SoZg.01C002470.1	SoLRR-RLK28-3	WGD or segmental
SoZg.01C002620.1	SoLRR-RLK29-3	WGD or segmental
SoZg.01C004060.1	SoLRR-RLK1-3	WGD or segmental
SoZg.01C007060.1	SoLRR-RLK2-3	WGD or segmental
SoZg.01C008530.1	SoLRR-RLK21-3	WGD or segmental
SoZg.01C009790.1	SoLRR-RLK3-3	WGD or segmental
SoZg.01C012010.1	SoLRR-RLK4-3	WGD or segmental
SoZg.01C012770.1	SoLRR-RLK6-3	WGD or segmental
SoZg.01C023490.1	SoLRR-RLK9-3	WGD or segmental
SoZg.01C033120.1	SoLRR-RLK12-3	WGD or segmental
SoZg.01C036580.1	SoLRR-RLK13-3	WGD or segmental
SoZg.01C037410.1	SoLRR-RLK14-3	WGD or segmental
SoZg.01C038770.1	SoLRR-RLK15-3	WGD or segmental
SoZg.01C040800.1	SoLRR-RLK26-3	WGD or segmental
SoZg.01C042880.1	SoLRR-RLK149-3	WGD or segmental
SoZg.01C043270.1	SoLRR-RLK16-3	WGD or segmental
SoZg.01C047140.1	SoLRR-RLK17-3	WGD or segmental
SoZg.01D002800.1	SoLRR-RLK1-4	WGD or segmental
SoZg.01D005490.1	SoLRR-RLK2-4	WGD or segmental
SoZg.01D007270.1	SoLRR-RLK21-4	WGD or segmental
SoZg.01D008420.1	SoLRR-RLK3-4	WGD or segmental
SoZg.01D010720.1	SoLRR-RLK4-4	WGD or segmental
SoZg.01D011280.1	SoLRR-RLK6-4	WGD or segmental
SoZg.01D011810.1	SoLRR-RLK7-4	WGD or segmental
SoZg.01D021050.1	SoLRR-RLK10-4	WGD or segmental
SoZg.01D024180.1	SoLRR-RLK23-4	WGD or segmental
SoZg.01D025590.1	SoLRR-RLK11-4	WGD or segmental
SoZg.01D026520.1	SoLRR-RLK25-4	WGD or segmental
SoZg.01D032980.1	SoLRR-RLK12-4	WGD or segmental
SoZg.01D037510.1	SoLRR-RLK13-4	WGD or segmental
SoZg.01D038850.1	SoLRR-RLK14-4	WGD or segmental
SoZg.01D040230.1	SoLRR-RLK15-4	WGD or segmental
SoZg.01D042350.1	SoLRR-RLK26-4	WGD or segmental
SoZg.01D044510.1	SoLRR-RLK149-4	WGD or segmental
SoZg.01D044990.1	SoLRR-RLK16-4	WGD or segmental
SoZg.01D050780.1	SoLRR-RLK19-4	WGD or segmental
SoZg.01D051870.1	SoLRR-RLK27-4	WGD or segmental
SoZg.01E004170.1	SoLRR-RLK1-5	WGD or segmental
SoZg.01E006900.1	SoLRR-RLK2-5	WGD or segmental
SoZg.01E008400.1	SoLRR-RLK21-5	WGD or segmental
SoZg.01E009340.1	SoLRR-RLK3-5	WGD or segmental
SoZg.01E011920.1	SoLRR-RLK4-5	WGD or segmental
SoZg.01E012810.1	SoLRR-RLK6-5	WGD or segmental
SoZg.01E013660.1	SoLRR-RLK7-5	WGD or segmental
SoZg.01E023110.1	SoLRR-RLK10-5	WGD or segmental
SoZg.01E023430.1	SoLRR-RLK11-5	WGD or segmental
SoZg.01E026100.1	SoLRR-RLK23-5	WGD or segmental
SoZg.01E029500.1	SoLRR-RLK25-5	WGD or segmental
SoZg.01E034810.1	SoLRR-RLK12-5	WGD or segmental
SoZg.01E038660.1	SoLRR-RLK14-5	WGD or segmental
SoZg.01E040050.1	SoLRR-RLK15-5	WGD or segmental
SoZg.01E041900.1	SoLRR-RLK26-5	WGD or segmental
SoZg.01E044450.1	SoLRR-RLK16-5	WGD or segmental
SoZg.01E046380.1	SoLRR-RLK17-5	WGD or segmental
SoZg.01F003140.1	SoLRR-RLK1-6	WGD or segmental
SoZg.01F003150.1	SoLRR-RLK1-6a	WGD or segmental
SoZg.01F005710.1	SoLRR-RLK2-6	WGD or segmental
SoZg.01F005940.1	SoLRR-RLK171-6	WGD or segmental
SoZg.01F006920.1	SoLRR-RLK21-6	WGD or segmental
SoZg.01F010150.1	SoLRR-RLK4-6	WGD or segmental
SoZg.01F010540.1	SoLRR-RLK5-6	WGD or segmental
SoZg.01F010890.1	SoLRR-RLK6-6	WGD or segmental
SoZg.01F010920.1	SoLRR-RLK6-6a	WGD or segmental
SoZg.01F011650.1	SoLRR-RLK7-6	WGD or segmental
SoZg.01F021100.1	SoLRR-RLK10-6	WGD or segmental
SoZg.01F024720.1	SoLRR-RLK23-6	WGD or segmental
SoZg.01F025040.1	SoLRR-RLK24-6	WGD or segmental
SoZg.01F027510.1	SoLRR-RLK25-6	WGD or segmental
SoZg.01F034450.1	SoLRR-RLK12-6	WGD or segmental
SoZg.01F041180.1	SoLRR-RLK15-6	WGD or segmental
SoZg.01F046040.1	SoLRR-RLK16-6	WGD or segmental
SoZg.01F051220.1	SoLRR-RLK19-6	WGD or segmental
SoZg.01F052790.1	SoLRR-RLK27-6	WGD or segmental
SoZg.01F053750.1	SoLRR-RLK31-6	WGD or segmental
SoZg.01F053760.1	SoLRR-RLK31-6a	WGD or segmental
SoZg.01G006910.1	SoLRR-RLK2-7	WGD or segmental
SoZg.01G009350.1	SoLRR-RLK3-7	WGD or segmental
SoZg.01G012210.1	SoLRR-RLK5-7	WGD or segmental
SoZg.01G012880.1	SoLRR-RLK7-7	WGD or segmental
SoZg.01G023010.1	SoLRR-RLK9-7	WGD or segmental
SoZg.01G023070.1	SoLRR-RLK9-7a	WGD or segmental
SoZg.01G023330.1	SoLRR-RLK11-7	WGD or segmental
SoZg.01G026820.1	SoLRR-RLK11-7a	WGD or segmental
SoZg.01G028060.1	SoLRR-RLK25-7	WGD or segmental
SoZg.01G035950.1	SoLRR-RLK12-7	WGD or segmental
SoZg.01G039450.1	SoLRR-RLK13-7	WGD or segmental
SoZg.01G039550.1	SoLRR-RLK13-7a	WGD or segmental
SoZg.01G040740.1	SoLRR-RLK14-7	WGD or segmental
SoZg.01G040760.1	SoLRR-RLK14-7a	WGD or segmental
SoZg.01G042600.1	SoLRR-RLK15-7	WGD or segmental
SoZg.01G044410.1	SoLRR-RLK26-7	WGD or segmental
SoZg.01G047150.1	SoLRR-RLK16-7	WGD or segmental
SoZg.01G055320.1	SoLRR-RLK27-7	WGD or segmental
SoZg.01H003490.1	SoLRR-RLK1-8	WGD or segmental
SoZg.01H005930.1	SoLRR-RLK2-8	WGD or segmental
SoZg.01H006690.1	SoLRR-RLK21-8	WGD or segmental
SoZg.01H007940.1	SoLRR-RLK3-8	WGD or segmental
SoZg.01H010300.1	SoLRR-RLK4-8	WGD or segmental
SoZg.01H011130.1	SoLRR-RLK7-8	WGD or segmental
SoZg.01H025530.1	SoLRR-RLK25-8	WGD or segmental
SoZg.01H033110.1	SoLRR-RLK12-8	WGD or segmental
SoZg.01H035640.1	SoLRR-RLK13-8	WGD or segmental
SoZg.01H035900.1	SoLRR-RLK32-8	WGD or segmental
SoZg.01H039780.1	SoLRR-RLK26-8	WGD or segmental
SoZg.01H041950.1	SoLRR-RLK149-8	WGD or segmental
SoZg.01H045490.1	SoLRR-RLK17-8	WGD or segmental
SoZg.01H049890.1	SoLRR-RLK27-8	WGD or segmental
SoZg.02A001250.1	SoLRR-RLK33-1	WGD or segmental
SoZg.02A003620.1	SoLRR-RLK34-1	WGD or segmental
SoZg.02A004030.1	SoLRR-RLK35-1	WGD or segmental
SoZg.02A005020.1	SoLRR-RLK36-1	WGD or segmental
SoZg.02A008940.1	SoLRR-RLK37-1	WGD or segmental
SoZg.02A009000.1	SoLRR-RLK37-1c	WGD or segmental
SoZg.02A009250.1	SoLRR-RLK38-1	WGD or segmental
SoZg.02A015670.1	SoLRR-RLK39-1	WGD or segmental
SoZg.02A020860.1	SoLRR-RLK40-1	WGD or segmental
SoZg.02A023840.1	SoLRR-RLK41-1	WGD or segmental
SoZg.02A026640.1	SoLRR-RLK42-1	WGD or segmental
SoZg.02A031060.1	SoLRR-RLK43-1	WGD or segmental
SoZg.02A032080.1	SoLRR-RLK44-1	WGD or segmental
SoZg.02A034310.1	SoLRR-RLK45-1	WGD or segmental
SoZg.02A034860.1	SoLRR-RLK46-1	WGD or segmental
SoZg.02A036300.1	SoLRR-RLK47-1	WGD or segmental
SoZg.02A036980.1	SoLRR-RLK48-1	WGD or segmental
SoZg.02B001520.1	SoLRR-RLK33-2	WGD or segmental
SoZg.02B003140.1	SoLRR-RLK49-2	WGD or segmental
SoZg.02B003600.1	SoLRR-RLK34-2	WGD or segmental
SoZg.02B003930.1	SoLRR-RLK35-2	WGD or segmental
SoZg.02B004630.1	SoLRR-RLK36-2	WGD or segmental
SoZg.02B008290.1	SoLRR-RLK50-2	WGD or segmental
SoZg.02B008480.1	SoLRR-RLK38-2	WGD or segmental
SoZg.02B008530.1	SoLRR-RLK38-2a	WGD or segmental
SoZg.02B008560.1	SoLRR-RLK51-2	WGD or segmental
SoZg.02B008660.1	SoLRR-RLK38-2c	WGD or segmental
SoZg.02B008670.1	SoLRR-RLK51-2a	WGD or segmental
SoZg.02B008710.1	SoLRR-RLK38-2b	WGD or segmental
SoZg.02B016690.1	SoLRR-RLK52-2	WGD or segmental
SoZg.02B018880.1	SoLRR-RLK53-2	WGD or segmental
SoZg.02B028580.1	SoLRR-RLK43-2	WGD or segmental
SoZg.02B029880.1	SoLRR-RLK44-2	WGD or segmental
SoZg.02B032720.1	SoLRR-RLK45-2	WGD or segmental
SoZg.02B033520.1	SoLRR-RLK46-2	WGD or segmental
SoZg.02B034700.1	SoLRR-RLK54-2	WGD or segmental
SoZg.02B035040.1	SoLRR-RLK47-2	WGD or segmental
SoZg.02B036100.1	SoLRR-RLK48-2	WGD or segmental
SoZg.02B036890.1	SoLRR-RLK55-2	WGD or segmental
SoZg.02B040150.1	SoLRR-RLK56-2	WGD or segmental
SoZg.02C001070.1	SoLRR-RLK33-3	WGD or segmental
SoZg.02C002980.1	SoLRR-RLK49-3	WGD or segmental
SoZg.02C003890.1	SoLRR-RLK35-3	WGD or segmental
SoZg.02C009250.1	SoLRR-RLK37-3	WGD or segmental
SoZg.02C009500.1	SoLRR-RLK51-3	WGD or segmental
SoZg.02C009520.1	SoLRR-RLK38-3	WGD or segmental
SoZg.02C009540.1	SoLRR-RLK38-3a	WGD or segmental
SoZg.02C016940.1	SoLRR-RLK39-3	WGD or segmental
SoZg.02C020560.1	SoLRR-RLK304-3a	WGD or segmental
SoZg.02C022540.1	SoLRR-RLK53-3	WGD or segmental
SoZg.02C023500.1	SoLRR-RLK41-3	WGD or segmental
SoZg.02C026250.1	SoLRR-RLK42-3	WGD or segmental
SoZg.02C031650.1	SoLRR-RLK43-3	WGD or segmental
SoZg.02C036730.1	SoLRR-RLK46-3	WGD or segmental
SoZg.02C037760.1	SoLRR-RLK54-3	WGD or segmental
SoZg.02C038020.1	SoLRR-RLK47-3	WGD or segmental
SoZg.02C038940.1	SoLRR-RLK48-3	WGD or segmental
SoZg.02C039430.1	SoLRR-RLK55-3	WGD or segmental
SoZg.02C043220.1	SoLRR-RLK56-3	WGD or segmental
SoZg.02D003170.1	SoLRR-RLK49-4	WGD or segmental
SoZg.02D003550.1	SoLRR-RLK34-4	WGD or segmental
SoZg.02D004750.1	SoLRR-RLK36-4	WGD or segmental
SoZg.02D008990.1	SoLRR-RLK57-4	WGD or segmental
SoZg.02D009060.1	SoLRR-RLK37-4	WGD or segmental
SoZg.02D009070.1	SoLRR-RLK37-4a	WGD or segmental
SoZg.02D009340.1	SoLRR-RLK51-4	WGD or segmental
SoZg.02D009370.1	SoLRR-RLK51-4b	WGD or segmental
SoZg.02D009390.1	SoLRR-RLK38-4	WGD or segmental
SoZg.02D009470.1	SoLRR-RLK51-4a	WGD or segmental
SoZg.02D009530.1	SoLRR-RLK38-4a	WGD or segmental
SoZg.02D015780.1	SoLRR-RLK39-4	WGD or segmental
SoZg.02D015860.1	SoLRR-RLK39-4a	WGD or segmental
SoZg.02D018980.1	SoLRR-RLK52-4	WGD or segmental
SoZg.02D022440.1	SoLRR-RLK41-4	WGD or segmental
SoZg.02D025140.1	SoLRR-RLK42-4	WGD or segmental
SoZg.02D030100.1	SoLRR-RLK43-4	WGD or segmental
SoZg.02D031620.1	SoLRR-RLK44-4a	WGD or segmental
SoZg.02D035940.1	SoLRR-RLK45-4	WGD or segmental
SoZg.02D036690.1	SoLRR-RLK46-4	WGD or segmental
SoZg.02D038400.1	SoLRR-RLK54-4	WGD or segmental
SoZg.02D038760.1	SoLRR-RLK47-4	WGD or segmental
SoZg.02D039460.1	SoLRR-RLK48-4	WGD or segmental
SoZg.02D040330.1	SoLRR-RLK55-4	WGD or segmental
SoZg.02D044040.1	SoLRR-RLK56-4	WGD or segmental
SoZg.02E000660.1	SoLRR-RLK58-5	WGD or segmental
SoZg.02E001240.1	SoLRR-RLK33-5	WGD or segmental
SoZg.02E003270.1	SoLRR-RLK34-5	WGD or segmental
SoZg.02E004280.1	SoLRR-RLK45-5	WGD or segmental
SoZg.02E004820.1	SoLRR-RLK36-5	WGD or segmental
SoZg.02E009320.1	SoLRR-RLK51-5	WGD or segmental
SoZg.02E009400.1	SoLRR-RLK38-5	WGD or segmental
SoZg.02E015410.1	SoLRR-RLK39-5	WGD or segmental
SoZg.02E020630.1	SoLRR-RLK53-5	WGD or segmental
SoZg.02E020910.1	SoLRR-RLK204-5a	WGD or segmental
SoZg.02E029810.1	SoLRR-RLK43-5	WGD or segmental
SoZg.02E035040.1	SoLRR-RLK45-5a	WGD or segmental
SoZg.02E035690.1	SoLRR-RLK46-5	WGD or segmental
SoZg.02E038180.1	SoLRR-RLK47-5	WGD or segmental
SoZg.02E039440.1	SoLRR-RLK48-5	WGD or segmental
SoZg.02E040310.1	SoLRR-RLK55-5	WGD or segmental
SoZg.02E044090.1	SoLRR-RLK56-5	WGD or segmental
SoZg.02F004100.1	SoLRR-RLK35-6	WGD or segmental
SoZg.02F007370.1	SoLRR-RLK38-6	WGD or segmental
SoZg.02F007390.1	SoLRR-RLK51-6	WGD or segmental
SoZg.02F013630.1	SoLRR-RLK39-6	WGD or segmental
SoZg.02F028520.1	SoLRR-RLK43-6	WGD or segmental
SoZg.02F030000.1	SoLRR-RLK44-6	WGD or segmental
SoZg.02F034220.1	SoLRR-RLK46-6	WGD or segmental
SoZg.02F035770.1	SoLRR-RLK54-6	WGD or segmental
SoZg.02F036100.1	SoLRR-RLK47-6	WGD or segmental
SoZg.02F037210.1	SoLRR-RLK48-6	WGD or segmental
SoZg.02F037980.1	SoLRR-RLK55-6	WGD or segmental
SoZg.02F041130.1	SoLRR-RLK56-6	WGD or segmental
SoZg.02F041210.1	SoLRR-RLK56-6a	WGD or segmental
SoZg.02G000830.1	SoLRR-RLK33-7	WGD or segmental
SoZg.02G003090.1	SoLRR-RLK49-7	WGD or segmental
SoZg.02G004810.1	SoLRR-RLK36-7	WGD or segmental
SoZg.02G008490.1	SoLRR-RLK38-7	WGD or segmental
SoZg.02G008510.1	SoLRR-RLK38-7d	WGD or segmental
SoZg.02G008530.1	SoLRR-RLK38-7b	WGD or segmental
SoZg.02G008590.1	SoLRR-RLK38-7a	WGD or segmental
SoZg.02G017440.1	SoLRR-RLK52-7	WGD or segmental
SoZg.02G019890.1	SoLRR-RLK53-7	WGD or segmental
SoZg.02G020230.1	SoLRR-RLK204-7	WGD or segmental
SoZg.02G020810.1	SoLRR-RLK41-7	WGD or segmental
SoZg.02G029550.1	SoLRR-RLK43-7	WGD or segmental
SoZg.02G034010.1	SoLRR-RLK45-7	WGD or segmental
SoZg.02G036270.1	SoLRR-RLK54-7	WGD or segmental
SoZg.02G037780.1	SoLRR-RLK48-7	WGD or segmental
SoZg.02G038590.1	SoLRR-RLK55-7	WGD or segmental
SoZg.02G041940.1	SoLRR-RLK56-7	WGD or segmental
SoZg.02H000510.1	SoLRR-RLK136-8	WGD or segmental
SoZg.02H001530.1	SoLRR-RLK33-8	WGD or segmental
SoZg.02H003870.1	SoLRR-RLK49-8	WGD or segmental
SoZg.02H004740.1	SoLRR-RLK35-8	WGD or segmental
SoZg.02H014860.1	SoLRR-RLK45-8	WGD or segmental
SoZg.02H017190.1	SoLRR-RLK52-8	WGD or segmental
SoZg.02H017650.1	SoLRR-RLK40-8	WGD or segmental
SoZg.02H019660.1	SoLRR-RLK53-8	WGD or segmental
SoZg.02H020490.1	SoLRR-RLK41-8	WGD or segmental
SoZg.02H028660.1	SoLRR-RLK43-8	WGD or segmental
SoZg.02H030170.1	SoLRR-RLK44-8	WGD or segmental
SoZg.02H030190.1	SoLRR-RLK44-8a	WGD or segmental
SoZg.02H033920.1	SoLRR-RLK46-8	WGD or segmental
SoZg.02H035460.1	SoLRR-RLK54-8	WGD or segmental
SoZg.02H036420.1	SoLRR-RLK48-8	WGD or segmental
SoZg.02H037140.1	SoLRR-RLK55-8	WGD or segmental
SoZg.03A001900.1	SoLRR-RLK60-1	WGD or segmental
SoZg.03A002840.1	SoLRR-RLK61-1	WGD or segmental
SoZg.03A006000.1	SoLRR-RLK62-1	WGD or segmental
SoZg.03A006100.1	SoLRR-RLK63-1	WGD or segmental
SoZg.03A010690.1	SoLRR-RLK64-1	WGD or segmental
SoZg.03A012740.1	SoLRR-RLK65-1	WGD or segmental
SoZg.03A016310.1	SoLRR-RLK264-1a	WGD or segmental
SoZg.03A016680.1	SoLRR-RLK66-1	WGD or segmental
SoZg.03A019010.1	SoLRR-RLK67-1	WGD or segmental
SoZg.03A020870.1	SoLRR-RLK68-1	WGD or segmental
SoZg.03A024520.1	SoLRR-RLK69-1	WGD or segmental
SoZg.03A025490.1	SoLRR-RLK70-1	WGD or segmental
SoZg.03A026240.1	SoLRR-RLK71-1	WGD or segmental
SoZg.03A027990.1	SoLRR-RLK72-1	WGD or segmental
SoZg.03A028000.1	SoLRR-RLK73-1	WGD or segmental
SoZg.03A032150.1	SoLRR-RLK74-1	WGD or segmental
SoZg.03A035340.1	SoLRR-RLK75-1	WGD or segmental
SoZg.03A037810.1	SoLRR-RLK76-1	WGD or segmental
SoZg.03A041450.1	SoLRR-RLK77-1	WGD or segmental
SoZg.03B003550.1	SoLRR-RLK62-2	WGD or segmental
SoZg.03B003630.1	SoLRR-RLK63-2	WGD or segmental
SoZg.03B005650.1	SoLRR-RLK78-2	WGD or segmental
SoZg.03B010970.1	SoLRR-RLK65-2	WGD or segmental
SoZg.03B017380.1	SoLRR-RLK67-2	WGD or segmental
SoZg.03B019180.1	SoLRR-RLK68-2	WGD or segmental
SoZg.03B022770.1	SoLRR-RLK69-2	WGD or segmental
SoZg.03B023950.1	SoLRR-RLK70-2	WGD or segmental
SoZg.03B023970.1	SoLRR-RLK79-2	WGD or segmental
SoZg.03B024950.1	SoLRR-RLK71-2	WGD or segmental
SoZg.03B025300.1	SoLRR-RLK80-2	WGD or segmental
SoZg.03B031100.1	SoLRR-RLK81-2	WGD or segmental
SoZg.03B031280.1	SoLRR-RLK82-2	WGD or segmental
SoZg.03B031310.1	SoLRR-RLK83-2	WGD or segmental
SoZg.03B031480.1	SoLRR-RLK84-2	WGD or segmental
SoZg.03B031650.1	SoLRR-RLK74-2	WGD or segmental
SoZg.03B036100.1	SoLRR-RLK75-2	WGD or segmental
SoZg.03B038980.1	SoLRR-RLK76-2	WGD or segmental
SoZg.03B042510.1	SoLRR-RLK77-2	WGD or segmental
SoZg.03C001320.1	SoLRR-RLK60-3	WGD or segmental
SoZg.03C001420.1	SoLRR-RLK60-3a	WGD or segmental
SoZg.03C005670.1	SoLRR-RLK62-3	WGD or segmental
SoZg.03C005770.1	SoLRR-RLK63-3	WGD or segmental
SoZg.03C008190.1	SoLRR-RLK78-3	WGD or segmental
SoZg.03C016150.1	SoLRR-RLK66-3	WGD or segmental
SoZg.03C024190.1	SoLRR-RLK69-3	WGD or segmental
SoZg.03C025240.1	SoLRR-RLK70-3	WGD or segmental
SoZg.03C025260.1	SoLRR-RLK79-3	WGD or segmental
SoZg.03C027460.1	SoLRR-RLK72-3	WGD or segmental
SoZg.03C031750.1	SoLRR-RLK81-3	WGD or segmental
SoZg.03C031950.1	SoLRR-RLK82-3	WGD or segmental
SoZg.03C031980.1	SoLRR-RLK83-3	WGD or segmental
SoZg.03C032110.1	SoLRR-RLK84-3	WGD or segmental
SoZg.03C032260.1	SoLRR-RLK74-3	WGD or segmental
SoZg.03C036050.1	SoLRR-RLK75-3	WGD or segmental
SoZg.03C038240.1	SoLRR-RLK76-3	WGD or segmental
SoZg.03C042340.1	SoLRR-RLK77-3	WGD or segmental
SoZg.03D000220.1	SoLRR-RLK264-4	WGD or segmental
SoZg.03D001510.1	SoLRR-RLK60-4	WGD or segmental
SoZg.03D002580.1	SoLRR-RLK61-4	WGD or segmental
SoZg.03D005430.1	SoLRR-RLK62-4	WGD or segmental
SoZg.03D005590.1	SoLRR-RLK63-4	WGD or segmental
SoZg.03D007730.1	SoLRR-RLK78-4	WGD or segmental
SoZg.03D009820.1	SoLRR-RLK64-4	WGD or segmental
SoZg.03D017910.1	SoLRR-RLK67-4	WGD or segmental
SoZg.03D019900.1	SoLRR-RLK68-4	WGD or segmental
SoZg.03D023170.1	SoLRR-RLK69-4	WGD or segmental
SoZg.03D023870.1	SoLRR-RLK70-4	WGD or segmental
SoZg.03D023890.1	SoLRR-RLK79-4	WGD or segmental
SoZg.03D024630.1	SoLRR-RLK71-4	WGD or segmental
SoZg.03D024840.1	SoLRR-RLK80-4	WGD or segmental
SoZg.03D025910.1	SoLRR-RLK72-4	WGD or segmental
SoZg.03D030590.1	SoLRR-RLK82-4	WGD or segmental
SoZg.03D030620.1	SoLRR-RLK83-4	WGD or segmental
SoZg.03D030730.1	SoLRR-RLK84-4	WGD or segmental
SoZg.03D030920.1	SoLRR-RLK74-4	WGD or segmental
SoZg.03D035420.1	SoLRR-RLK75-4	WGD or segmental
SoZg.03D040270.1	SoLRR-RLK77-4	WGD or segmental
SoZg.03E000200.1	SoLRR-RLK264-5	WGD or segmental
SoZg.03E001010.1	SoLRR-RLK60-5	WGD or segmental
SoZg.03E006810.1	SoLRR-RLK78-5	WGD or segmental
SoZg.03E009250.1	SoLRR-RLK64-5	WGD or segmental
SoZg.03E012250.1	SoLRR-RLK65-5	WGD or segmental
SoZg.03E016250.1	SoLRR-RLK85-5	WGD or segmental
SoZg.03E018040.1	SoLRR-RLK67-5	WGD or segmental
SoZg.03E023800.1	SoLRR-RLK79-5	WGD or segmental
SoZg.03E024530.1	SoLRR-RLK71-5	WGD or segmental
SoZg.03E024850.1	SoLRR-RLK80-5	WGD or segmental
SoZg.03E026170.1	SoLRR-RLK72-5	WGD or segmental
SoZg.03E030840.1	SoLRR-RLK81-5	WGD or segmental
SoZg.03E030970.1	SoLRR-RLK82-5	WGD or segmental
SoZg.03E030990.1	SoLRR-RLK83-5	WGD or segmental
SoZg.03E034860.1	SoLRR-RLK75-5	WGD or segmental
SoZg.03E037440.1	SoLRR-RLK76-5	WGD or segmental
SoZg.03E040800.1	SoLRR-RLK77-5	WGD or segmental
SoZg.03E040940.1	SoLRR-RLK77-5a	WGD or segmental
SoZg.03F001310.1	SoLRR-RLK60-6	WGD or segmental
SoZg.03F002140.1	SoLRR-RLK61-6	WGD or segmental
SoZg.03F005180.1	SoLRR-RLK27-6a	WGD or segmental
SoZg.03F009220.1	SoLRR-RLK64-6	WGD or segmental
SoZg.03F011800.1	SoLRR-RLK65-6	WGD or segmental
SoZg.03F015010.1	SoLRR-RLK66-6	WGD or segmental
SoZg.03F017180.1	SoLRR-RLK67-6	WGD or segmental
SoZg.03F019060.1	SoLRR-RLK68-6	WGD or segmental
SoZg.03F022410.1	SoLRR-RLK69-6	WGD or segmental
SoZg.03F023940.1	SoLRR-RLK70-6	WGD or segmental
SoZg.03F023960.1	SoLRR-RLK79-6	WGD or segmental
SoZg.03F024820.1	SoLRR-RLK71-6	WGD or segmental
SoZg.03F025250.1	SoLRR-RLK80-6	WGD or segmental
SoZg.03F026740.1	SoLRR-RLK72-6	WGD or segmental
SoZg.03F031240.1	SoLRR-RLK83-6	WGD or segmental
SoZg.03F031370.1	SoLRR-RLK84-6	WGD or segmental
SoZg.03F031540.1	SoLRR-RLK74-6	WGD or segmental
SoZg.03F038300.1	SoLRR-RLK76-6	WGD or segmental
SoZg.03F041820.1	SoLRR-RLK77-6	WGD or segmental
SoZg.03G000410.1	SoLRR-RLK264-7	WGD or segmental
SoZg.03G002980.1	SoLRR-RLK61-7	WGD or segmental
SoZg.03G006180.1	SoLRR-RLK62-7	WGD or segmental
SoZg.03G006280.1	SoLRR-RLK63-7	WGD or segmental
SoZg.03G009340.1	SoLRR-RLK78-7	WGD or segmental
SoZg.03G011570.1	SoLRR-RLK64-7	WGD or segmental
SoZg.03G014410.1	SoLRR-RLK65-7	WGD or segmental
SoZg.03G016820.1	SoLRR-RLK88-7	WGD or segmental
SoZg.03G018330.1	SoLRR-RLK66-7	WGD or segmental
SoZg.03G021970.1	SoLRR-RLK68-7	WGD or segmental
SoZg.03G024930.1	SoLRR-RLK69-7	WGD or segmental
SoZg.03G025020.1	SoLRR-RLK69-7a	WGD or segmental
SoZg.03G026920.1	SoLRR-RLK71-7	WGD or segmental
SoZg.03G027330.1	SoLRR-RLK80-7	WGD or segmental
SoZg.03G028720.1	SoLRR-RLK72-7	WGD or segmental
SoZg.03G033850.1	SoLRR-RLK81-7	WGD or segmental
SoZg.03G033900.1	SoLRR-RLK81-7b	WGD or segmental
SoZg.03G034040.1	SoLRR-RLK82-7	WGD or segmental
SoZg.03G034100.1	SoLRR-RLK83-7	WGD or segmental
SoZg.03G034240.1	SoLRR-RLK84-7	WGD or segmental
SoZg.03G034460.1	SoLRR-RLK74-7	WGD or segmental
SoZg.03G038690.1	SoLRR-RLK75-7	WGD or segmental
SoZg.03H000260.1	SoLRR-RLK264-8	WGD or segmental
SoZg.03H000430.1	SoLRR-RLK264-8a	WGD or segmental
SoZg.03H001690.1	SoLRR-RLK60-8	WGD or segmental
SoZg.03H003160.1	SoLRR-RLK61-8	WGD or segmental
SoZg.03H006420.1	SoLRR-RLK62-8	WGD or segmental
SoZg.03H006470.1	SoLRR-RLK63-8a	WGD or segmental
SoZg.03H010710.1	SoLRR-RLK64-8	WGD or segmental
SoZg.03H014060.1	SoLRR-RLK65-8	WGD or segmental
SoZg.03H015300.1	SoLRR-RLK89-8	WGD or segmental
SoZg.03H018700.1	SoLRR-RLK67-8	WGD or segmental
SoZg.03H018710.1	SoLRR-RLK67-8a	WGD or segmental
SoZg.03H020450.1	SoLRR-RLK68-8	WGD or segmental
SoZg.03H024810.1	SoLRR-RLK70-8	WGD or segmental
SoZg.03H025740.1	SoLRR-RLK71-8	WGD or segmental
SoZg.03H025800.1	SoLRR-RLK72-8a	WGD or segmental
SoZg.03H027340.1	SoLRR-RLK72-8	WGD or segmental
SoZg.03H027350.1	SoLRR-RLK73-8	WGD or segmental
SoZg.03H031920.1	SoLRR-RLK83-8	WGD or segmental
SoZg.03H031990.1	SoLRR-RLK83-8a	WGD or segmental
SoZg.03H032120.1	SoLRR-RLK84-8	WGD or segmental
SoZg.03H035350.1	SoLRR-RLK75-8	WGD or segmental
SoZg.03H037870.1	SoLRR-RLK76-8	WGD or segmental
SoZg.04A000950.1	SoLRR-RLK90-1	WGD or segmental
SoZg.04A004290.1	SoLRR-RLK91-1	WGD or segmental
SoZg.04A005450.1	SoLRR-RLK92-1	WGD or segmental
SoZg.04A005690.1	SoLRR-RLK93-1	WGD or segmental
SoZg.04A005730.1	SoLRR-RLK94-1	WGD or segmental
SoZg.04A006880.1	SoLRR-RLK95-1	WGD or segmental
SoZg.04A007000.1	SoLRR-RLK96-1	WGD or segmental
SoZg.04A008950.1	SoLRR-RLK97-1	WGD or segmental
SoZg.04A010470.1	SoLRR-RLK98-1	WGD or segmental
SoZg.04A010910.1	SoLRR-RLK99-1	WGD or segmental
SoZg.04A011460.1	SoLRR-RLK100-1	WGD or segmental
SoZg.04A013070.1	SoLRR-RLK101-1	WGD or segmental
SoZg.04A014350.1	SoLRR-RLK102-1	WGD or segmental
SoZg.04A017980.1	SoLRR-RLK103-1	WGD or segmental
SoZg.04A019920.1	SoLRR-RLK104-1	WGD or segmental
SoZg.04A023070.1	SoLRR-RLK105-1	WGD or segmental
SoZg.04A023110.1	SoLRR-RLK104-1b	WGD or segmental
SoZg.04A023120.1	SoLRR-RLK106-1	WGD or segmental
SoZg.04A026650.1	SoLRR-RLK107-1	WGD or segmental
SoZg.04A031090.1	SoLRR-RLK108-1	WGD or segmental
SoZg.04A034250.1	SoLRR-RLK109-1	WGD or segmental
SoZg.04A038930.1	SoLRR-RLK110-1	WGD or segmental
SoZg.04B000810.1	SoLRR-RLK90-2	WGD or segmental
SoZg.04B004750.1	SoLRR-RLK111-2	WGD or segmental
SoZg.04B004940.1	SoLRR-RLK92-2	WGD or segmental
SoZg.04B005160.1	SoLRR-RLK93-2	WGD or segmental
SoZg.04B005200.1	SoLRR-RLK94-2	WGD or segmental
SoZg.04B006360.1	SoLRR-RLK95-2	WGD or segmental
SoZg.04B006450.1	SoLRR-RLK96-2	WGD or segmental
SoZg.04B008210.1	SoLRR-RLK112-2	WGD or segmental
SoZg.04B008590.1	SoLRR-RLK97-2	WGD or segmental
SoZg.04B008640.1	SoLRR-RLK97-2a	WGD or segmental
SoZg.04B010310.1	SoLRR-RLK113-2	WGD or segmental
SoZg.04B011060.1	SoLRR-RLK99-2	WGD or segmental
SoZg.04B011680.1	SoLRR-RLK100-2	WGD or segmental
SoZg.04B019470.1	SoLRR-RLK104-2	WGD or segmental
SoZg.04B024980.1	SoLRR-RLK107-2	WGD or segmental
SoZg.04B036740.1	SoLRR-RLK110-2	WGD or segmental
SoZg.04C000900.1	SoLRR-RLK90-3	WGD or segmental
SoZg.04C004150.1	SoLRR-RLK91-3	WGD or segmental
SoZg.04C005320.1	SoLRR-RLK92-3	WGD or segmental
SoZg.04C005520.1	SoLRR-RLK114-3	WGD or segmental
SoZg.04C006700.1	SoLRR-RLK95-3	WGD or segmental
SoZg.04C006870.1	SoLRR-RLK96-3	WGD or segmental
SoZg.04C008660.1	SoLRR-RLK22-3	WGD or segmental
SoZg.04C008670.1	SoLRR-RLK112-3	WGD or segmental
SoZg.04C009510.1	SoLRR-RLK97-3	WGD or segmental
SoZg.04C011060.1	SoLRR-RLK98-3	WGD or segmental
SoZg.04C011370.1	SoLRR-RLK99-3	WGD or segmental
SoZg.04C012150.1	SoLRR-RLK100-3	WGD or segmental
SoZg.04C013900.1	SoLRR-RLK102-3	WGD or segmental
SoZg.04C020490.1	SoLRR-RLK104-3	WGD or segmental
SoZg.04C029030.1	SoLRR-RLK108-3	WGD or segmental
SoZg.04C032430.1	SoLRR-RLK109-3	WGD or segmental
SoZg.04C036520.1	SoLRR-RLK110-3	WGD or segmental
SoZg.04D000870.1	SoLRR-RLK90-4	WGD or segmental
SoZg.04D003570.1	SoLRR-RLK91-4	WGD or segmental
SoZg.04D004610.1	SoLRR-RLK114-4	WGD or segmental
SoZg.04D004650.1	SoLRR-RLK94-4	WGD or segmental
SoZg.04D006040.1	SoLRR-RLK96-4	WGD or segmental
SoZg.04D006530.1	SoLRR-RLK292-4	WGD or segmental
SoZg.04D008080.1	SoLRR-RLK22-4	WGD or segmental
SoZg.04D008090.1	SoLRR-RLK112-4	WGD or segmental
SoZg.04D008450.1	SoLRR-RLK97-4	WGD or segmental
SoZg.04D009990.1	SoLRR-RLK113-4	WGD or segmental
SoZg.04D010590.1	SoLRR-RLK99-4	WGD or segmental
SoZg.04D011200.1	SoLRR-RLK100-4	WGD or segmental
SoZg.04D013360.1	SoLRR-RLK102-4	WGD or segmental
SoZg.04D014840.1	SoLRR-RLK104-4	WGD or segmental
SoZg.04D014870.1	SoLRR-RLK116-4	WGD or segmental
SoZg.04D018720.1	SoLRR-RLK117-4	WGD or segmental
SoZg.04D020970.1	SoLRR-RLK104-4b	WGD or segmental
SoZg.04D021070.1	SoLRR-RLK104-4a	WGD or segmental
SoZg.04D021080.1	SoLRR-RLK118-4	WGD or segmental
SoZg.04D028120.1	SoLRR-RLK108-4	WGD or segmental
SoZg.04D032090.1	SoLRR-RLK109-4	WGD or segmental
SoZg.04D036150.1	SoLRR-RLK110-4	WGD or segmental
SoZg.04E000900.1	SoLRR-RLK90-5	WGD or segmental
SoZg.04E003580.1	SoLRR-RLK91-5	WGD or segmental
SoZg.04E004920.1	SoLRR-RLK94-5	WGD or segmental
SoZg.04E005770.1	SoLRR-RLK95-5	WGD or segmental
SoZg.04E005960.1	SoLRR-RLK96-5	WGD or segmental
SoZg.04E007930.1	SoLRR-RLK22-5	WGD or segmental
SoZg.04E007950.1	SoLRR-RLK112-5	WGD or segmental
SoZg.04E010140.1	SoLRR-RLK113-5	WGD or segmental
SoZg.04E010450.1	SoLRR-RLK98-5	WGD or segmental
SoZg.04E010650.1	SoLRR-RLK119-5	WGD or segmental
SoZg.04E010760.1	SoLRR-RLK99-5	WGD or segmental
SoZg.04E018750.1	SoLRR-RLK104-5	WGD or segmental
SoZg.04E026500.1	SoLRR-RLK108-5	WGD or segmental
SoZg.04E031860.1	SoLRR-RLK110-5	WGD or segmental
SoZg.04F004780.1	SoLRR-RLK111-6	WGD or segmental
SoZg.04F005100.1	SoLRR-RLK93-6	WGD or segmental
SoZg.04F005140.1	SoLRR-RLK94-6	WGD or segmental
SoZg.04F006300.1	SoLRR-RLK96-6	WGD or segmental
SoZg.04F008130.1	SoLRR-RLK22-6	WGD or segmental
SoZg.04F008140.1	SoLRR-RLK112-6	WGD or segmental
SoZg.04F009570.1	SoLRR-RLK113-6	WGD or segmental
SoZg.04F012110.1	SoLRR-RLK171-6a	WGD or segmental
SoZg.04F012290.1	SoLRR-RLK102-6	WGD or segmental
SoZg.04F013050.1	SoLRR-RLK293-6	WGD or segmental
SoZg.04F014500.1	SoLRR-RLK120-1	WGD or segmental
SoZg.04F019640.1	SoLRR-RLK117-6	WGD or segmental
SoZg.04F019660.1	SoLRR-RLK104-6	WGD or segmental
SoZg.04F022550.1	SoLRR-RLK104-6a	WGD or segmental
SoZg.04F025900.1	SoLRR-RLK107-6	WGD or segmental
SoZg.04F029130.1	SoLRR-RLK108-6	WGD or segmental
SoZg.04F032790.1	SoLRR-RLK109-6	WGD or segmental
SoZg.04F032820.1	SoLRR-RLK109-6a	WGD or segmental
SoZg.04F037940.1	SoLRR-RLK110-6	WGD or segmental
SoZg.04G001310.1	SoLRR-RLK225-7	WGD or segmental
SoZg.04G003970.1	SoLRR-RLK111-7	WGD or segmental
SoZg.04G005090.1	SoLRR-RLK95-7	WGD or segmental
SoZg.04G005190.1	SoLRR-RLK96-7	WGD or segmental
SoZg.04G006950.1	SoLRR-RLK22-7	WGD or segmental
SoZg.04G006960.1	SoLRR-RLK112-7	WGD or segmental
SoZg.04G007440.1	SoLRR-RLK97-7	WGD or segmental
SoZg.04G010190.1	SoLRR-RLK100-7	WGD or segmental
SoZg.04G012870.1	SoLRR-RLK102-7	WGD or segmental
SoZg.04G019780.1	SoLRR-RLK104-7	WGD or segmental
SoZg.04G029610.1	SoLRR-RLK108-7	WGD or segmental
SoZg.04G033280.1	SoLRR-RLK109-7	WGD or segmental
SoZg.04H000690.1	SoLRR-RLK90-8	WGD or segmental
SoZg.04H002950.1	SoLRR-RLK91-8	WGD or segmental
SoZg.04H003910.1	SoLRR-RLK111-8	WGD or segmental
SoZg.04H004170.1	SoLRR-RLK127-8	WGD or segmental
SoZg.04H004360.1	SoLRR-RLK93-8	WGD or segmental
SoZg.04H005360.1	SoLRR-RLK95-8	WGD or segmental
SoZg.04H005400.1	SoLRR-RLK96-8	WGD or segmental
SoZg.04H006860.1	SoLRR-RLK22-8	WGD or segmental
SoZg.04H007020.1	SoLRR-RLK97-8	WGD or segmental
SoZg.04H008870.1	SoLRR-RLK98-8	WGD or segmental
SoZg.04H009250.1	SoLRR-RLK99-8	WGD or segmental
SoZg.04H009510.1	SoLRR-RLK100-8	WGD or segmental
SoZg.04H010410.1	SoLRR-RLK295-8a	WGD or segmental
SoZg.04H010430.1	SoLRR-RLK294-8	WGD or segmental
SoZg.04H010480.1	SoLRR-RLK207-8	WGD or segmental
SoZg.04H011180.1	SoLRR-RLK102-8	WGD or segmental
SoZg.04H016060.1	SoLRR-RLK128-8	WGD or segmental
SoZg.04H017640.1	SoLRR-RLK117-8	WGD or segmental
SoZg.04H020600.1	SoLRR-RLK129-8	WGD or segmental
SoZg.04H024640.1	SoLRR-RLK108-8	WGD or segmental
SoZg.04H027710.1	SoLRR-RLK109-8	WGD or segmental
SoZg.05A004780.1	SoLRR-RLK130-1	WGD or segmental
SoZg.05A004790.1	SoLRR-RLK131-1	WGD or segmental
SoZg.05A004800.1	SoLRR-RLK132-1	WGD or segmental
SoZg.05A006300.1	SoLRR-RLK133-1	WGD or segmental
SoZg.05A006780.1	SoLRR-RLK134-1	WGD or segmental
SoZg.05A006890.1	SoLRR-RLK134-1a	WGD or segmental
SoZg.05A011180.1	SoLRR-RLK135-1	WGD or segmental
SoZg.05A011210.1	SoLRR-RLK136-1	WGD or segmental
SoZg.05A011230.1	SoLRR-RLK137-1	WGD or segmental
SoZg.05A018120.1	SoLRR-RLK138-1	WGD or segmental
SoZg.05A020790.1	SoLRR-RLK139-1	WGD or segmental
SoZg.05A021040.1	SoLRR-RLK140-1	WGD or segmental
SoZg.05A021180.1	SoLRR-RLK141-1	WGD or segmental
SoZg.05A022150.1	SoLRR-RLK143-1	WGD or segmental
SoZg.05A022580.1	SoLRR-RLK144-1	WGD or segmental
SoZg.05A024890.1	SoLRR-RLK145-1	WGD or segmental
SoZg.05A026300.1	SoLRR-RLK140-1a	WGD or segmental
SoZg.05A026330.1	SoLRR-RLK140-1b	WGD or segmental
SoZg.05A026370.1	SoLRR-RLK146-1	WGD or segmental
SoZg.05A026380.1	SoLRR-RLK147-1	WGD or segmental
SoZg.05B000850.1	SoLRR-RLK148-2	WGD or segmental
SoZg.05B003340.1	SoLRR-RLK148-2a	WGD or segmental
SoZg.05B005260.1	SoLRR-RLK134-2	WGD or segmental
SoZg.05B005340.1	SoLRR-RLK134-2a	WGD or segmental
SoZg.05B005400.1	SoLRR-RLK134-2b	WGD or segmental
SoZg.05B009300.1	SoLRR-RLK137-2	WGD or segmental
SoZg.05B009390.1	SoLRR-RLK135-2	WGD or segmental
SoZg.05B009570.1	SoLRR-RLK135-2a	WGD or segmental
SoZg.05B016670.1	SoLRR-RLK150-2	WGD or segmental
SoZg.05B019340.1	SoLRR-RLK139-2	WGD or segmental
SoZg.05B019740.1	SoLRR-RLK141-2	WGD or segmental
SoZg.05B022830.1	SoLRR-RLK153-2	WGD or segmental
SoZg.05B023310.1	SoLRR-RLK154-2	WGD or segmental
SoZg.05B024600.1	SoLRR-RLK140-2	WGD or segmental
SoZg.05B024720.1	SoLRR-RLK147-2	WGD or segmental
SoZg.05C000280.1	SoLRR-RLK18-3	WGD or segmental
SoZg.05C000520.1	SoLRR-RLK253-3a	WGD or segmental
SoZg.05C006560.1	SoLRR-RLK134-3	WGD or segmental
SoZg.05C006740.1	SoLRR-RLK134-3a	WGD or segmental
SoZg.05C007050.1	SoLRR-RLK158-3	WGD or segmental
SoZg.05C007110.1	SoLRR-RLK158-3a	WGD or segmental
SoZg.05C008300.1	SoLRR-RLK160-3	WGD or segmental
SoZg.05C011370.1	SoLRR-RLK136-3	WGD or segmental
SoZg.05C011390.1	SoLRR-RLK137-3	WGD or segmental
SoZg.05C011510.1	SoLRR-RLK135-3	WGD or segmental
SoZg.05C018030.1	SoLRR-RLK162-3	WGD or segmental
SoZg.05C020930.1	SoLRR-RLK139-3	WGD or segmental
SoZg.05C022130.1	SoLRR-RLK144-3	WGD or segmental
SoZg.05C024300.1	SoLRR-RLK140-3	WGD or segmental
SoZg.05C024370.1	SoLRR-RLK147-3	WGD or segmental
SoZg.05C025410.1	SoLRR-RLK154-3b	WGD or segmental
SoZg.05C025430.1	SoLRR-RLK154-3a	WGD or segmental
SoZg.05D005500.1	SoLRR-RLK130-4	WGD or segmental
SoZg.05D005980.1	SoLRR-RLK164-4	WGD or segmental
SoZg.05D006770.1	SoLRR-RLK133-4	WGD or segmental
SoZg.05D008000.1	SoLRR-RLK166-4	WGD or segmental
SoZg.05D010780.1	SoLRR-RLK136-4	WGD or segmental
SoZg.05D010800.1	SoLRR-RLK137-4	WGD or segmental
SoZg.05D018530.1	SoLRR-RLK168-4	WGD or segmental
SoZg.05D021680.1	SoLRR-RLK139-4	WGD or segmental
SoZg.05D022320.1	SoLRR-RLK169-4	WGD or segmental
SoZg.05D022990.1	SoLRR-RLK144-4	WGD or segmental
SoZg.05D025600.1	SoLRR-RLK154-4	WGD or segmental
SoZg.05D025950.1	SoLRR-RLK140-4	WGD or segmental
SoZg.05E000300.1	SoLRR-RLK171-5	WGD or segmental
SoZg.05E000850.1	SoLRR-RLK148-5	WGD or segmental
SoZg.05E006480.1	SoLRR-RLK134-5	WGD or segmental
SoZg.05E006690.1	SoLRR-RLK159-5a	WGD or segmental
SoZg.05E006710.1	SoLRR-RLK159-5	WGD or segmental
SoZg.05E009650.1	SoLRR-RLK136-5	WGD or segmental
SoZg.05E017660.1	SoLRR-RLK139-5	WGD or segmental
SoZg.05E018170.1	SoLRR-RLK139-5a	WGD or segmental
SoZg.05E018950.1	SoLRR-RLK173-5	WGD or segmental
SoZg.05E021490.1	SoLRR-RLK145-5	WGD or segmental
SoZg.05E022290.1	SoLRR-RLK140-5	WGD or segmental
SoZg.05E022310.1	SoLRR-RLK146-5	WGD or segmental
SoZg.05E022320.1	SoLRR-RLK147-5	WGD or segmental
SoZg.05F001040.1	SoLRR-RLK148-6	WGD or segmental
SoZg.05F002120.1	SoLRR-RLK78-6	WGD or segmental
SoZg.05F006020.1	SoLRR-RLK130-6	WGD or segmental
SoZg.05F006480.1	SoLRR-RLK164-6	WGD or segmental
SoZg.05F007270.1	SoLRR-RLK133-6	WGD or segmental
SoZg.05F007930.1	SoLRR-RLK158-6	WGD or segmental
SoZg.05F008090.1	SoLRR-RLK176-6	WGD or segmental
SoZg.05F009600.1	SoLRR-RLK177-6	WGD or segmental
SoZg.05F011020.1	SoLRR-RLK136-6	WGD or segmental
SoZg.05F011090.1	SoLRR-RLK137-6	WGD or segmental
SoZg.05F017950.1	SoLRR-RLK139-6a	WGD or segmental
SoZg.05F019840.1	SoLRR-RLK139-6	WGD or segmental
SoZg.05F020560.1	SoLRR-RLK178-6	WGD or segmental
SoZg.05F021260.1	SoLRR-RLK144-6	WGD or segmental
SoZg.05F024240.1	SoLRR-RLK146-6	WGD or segmental
SoZg.05G000200.1	SoLRR-RLK171-7	WGD or segmental
SoZg.05G001010.1	SoLRR-RLK148-7	WGD or segmental
SoZg.05G005450.1	SoLRR-RLK135-7	WGD or segmental
SoZg.05G005720.1	SoLRR-RLK130-7	WGD or segmental
SoZg.05G006190.1	SoLRR-RLK164-7	WGD or segmental
SoZg.05G008200.1	SoLRR-RLK134-7	WGD or segmental
SoZg.05G008410.1	SoLRR-RLK158-7	WGD or segmental
SoZg.05G008940.1	SoLRR-RLK166-7	WGD or segmental
SoZg.05G009220.1	SoLRR-RLK160-7	WGD or segmental
SoZg.05G011990.1	SoLRR-RLK137-7	WGD or segmental
SoZg.05G012090.1	SoLRR-RLK135-7a	WGD or segmental
SoZg.05G016790.1	SoLRR-RLK182-7	WGD or segmental
SoZg.05G016820.1	SoLRR-RLK183-7	WGD or segmental
SoZg.05G016890.1	SoLRR-RLK183-7a	WGD or segmental
SoZg.05G022040.1	SoLRR-RLK139-7	WGD or segmental
SoZg.05G022390.1	SoLRR-RLK184-7	WGD or segmental
SoZg.05G022420.1	SoLRR-RLK185-1	WGD or segmental
SoZg.05G022920.1	SoLRR-RLK144-7	WGD or segmental
SoZg.05G025310.1	SoLRR-RLK186-7	WGD or segmental
SoZg.05G026050.1	SoLRR-RLK146-7	WGD or segmental
SoZg.05G026160.1	SoLRR-RLK147-7	WGD or segmental
SoZg.05G027120.1	SoLRR-RLK154-7	WGD or segmental
SoZg.05G027140.1	SoLRR-RLK154-7a	WGD or segmental
SoZg.05H000110.1	SoLRR-RLK171-8	WGD or segmental
SoZg.05H000810.1	SoLRR-RLK148-8	WGD or segmental
SoZg.05H003450.1	SoLRR-RLK130-8	WGD or segmental
SoZg.05H006860.1	SoLRR-RLK135-8	WGD or segmental
SoZg.05H007090.1	SoLRR-RLK187-8	WGD or segmental
SoZg.05H008750.1	SoLRR-RLK137-8	WGD or segmental
SoZg.05H010770.1	SoLRR-RLK183-8	WGD or segmental
SoZg.05H015100.1	SoLRR-RLK144-8	WGD or segmental
SoZg.05H016280.1	SoLRR-RLK23-8	WGD or segmental
SoZg.06A000110.1	SoLRR-RLK188-1	WGD or segmental
SoZg.06A002800.1	SoLRR-RLK189-1	WGD or segmental
SoZg.06A011020.1	SoLRR-RLK190-1	WGD or segmental
SoZg.06A011410.1	SoLRR-RLK191-1	WGD or segmental
SoZg.06A019360.1	SoLRR-RLK192-1	WGD or segmental
SoZg.06A026070.1	SoLRR-RLK193-1	WGD or segmental
SoZg.06A029030.1	SoLRR-RLK194-1	WGD or segmental
SoZg.06A029280.1	SoLRR-RLK195-1	WGD or segmental
SoZg.06B000690.1	SoLRR-RLK188-2	WGD or segmental
SoZg.06B002510.1	SoLRR-RLK196-2	WGD or segmental
SoZg.06B005560.1	SoLRR-RLK289-2c	WGD or segmental
SoZg.06B009250.1	SoLRR-RLK197-2	WGD or segmental
SoZg.06B011670.1	SoLRR-RLK190-2	WGD or segmental
SoZg.06B012030.1	SoLRR-RLK191-2	WGD or segmental
SoZg.06B013910.1	SoLRR-RLK198-2	WGD or segmental
SoZg.06B014970.1	SoLRR-RLK199-2	WGD or segmental
SoZg.06B019460.1	SoLRR-RLK192-2	WGD or segmental
SoZg.06B022670.1	SoLRR-RLK200-2	WGD or segmental
SoZg.06B022700.1	SoLRR-RLK201-2a	WGD or segmental
SoZg.06B022810.1	SoLRR-RLK200-2a	WGD or segmental
SoZg.06B022830.1	SoLRR-RLK201-2	WGD or segmental
SoZg.06B023050.1	SoLRR-RLK202-2	WGD or segmental
SoZg.06B025940.1	SoLRR-RLK193-2	WGD or segmental
SoZg.06B027980.1	SoLRR-RLK203-2	WGD or segmental
SoZg.06B029380.1	SoLRR-RLK195-2	WGD or segmental
SoZg.06C000020.1	SoLRR-RLK188-3	WGD or segmental
SoZg.06C001220.1	SoLRR-RLK196-3	WGD or segmental
SoZg.06C002980.1	SoLRR-RLK205-3	WGD or segmental
SoZg.06C010790.1	SoLRR-RLK191-3	WGD or segmental
SoZg.06C012540.1	SoLRR-RLK198-3	WGD or segmental
SoZg.06C017990.1	SoLRR-RLK192-3	WGD or segmental
SoZg.06C020990.1	SoLRR-RLK202-3	WGD or segmental
SoZg.06C023630.1	SoLRR-RLK193-3	WGD or segmental
SoZg.06D000380.1	SoLRR-RLK188-4	WGD or segmental
SoZg.06D001650.1	SoLRR-RLK196-4	WGD or segmental
SoZg.06D010790.1	SoLRR-RLK190-4	WGD or segmental
SoZg.06D011210.1	SoLRR-RLK191-4	WGD or segmental
SoZg.06D013070.1	SoLRR-RLK198-4	WGD or segmental
SoZg.06D014560.1	SoLRR-RLK199-4	WGD or segmental
SoZg.06D022000.1	SoLRR-RLK202-4	WGD or segmental
SoZg.06D026730.1	SoLRR-RLK203-4	WGD or segmental
SoZg.06D028160.1	SoLRR-RLK195-4	WGD or segmental
SoZg.06E000290.1	SoLRR-RLK188-5	WGD or segmental
SoZg.06E003600.1	SoLRR-RLK206-1	WGD or segmental
SoZg.06E003630.1	SoLRR-RLK205-5	WGD or segmental
SoZg.06E011000.1	SoLRR-RLK190-5	WGD or segmental
SoZg.06E011340.1	SoLRR-RLK191-5	WGD or segmental
SoZg.06E013120.1	SoLRR-RLK198-5	WGD or segmental
SoZg.06E014510.1	SoLRR-RLK199-5	WGD or segmental
SoZg.06E019770.1	SoLRR-RLK192-5	WGD or segmental
SoZg.06E022920.1	SoLRR-RLK201-5	WGD or segmental
SoZg.06E026100.1	SoLRR-RLK193-5	WGD or segmental
SoZg.06E028220.1	SoLRR-RLK203-5	WGD or segmental
SoZg.06F000180.1	SoLRR-RLK188-6	WGD or segmental
SoZg.06F002990.1	SoLRR-RLK30-6	WGD or segmental
SoZg.06F009840.1	SoLRR-RLK190-6	WGD or segmental
SoZg.06F010280.1	SoLRR-RLK191-6	WGD or segmental
SoZg.06F011580.1	SoLRR-RLK198-6	WGD or segmental
SoZg.06F012650.1	SoLRR-RLK199-6	WGD or segmental
SoZg.06F020770.1	SoLRR-RLK202-6	WGD or segmental
SoZg.06F025460.1	SoLRR-RLK194-6	WGD or segmental
SoZg.06G004330.1	SoLRR-RLK205-7	WGD or segmental
SoZg.06G004370.1	SoLRR-RLK207-7	WGD or segmental
SoZg.06G004400.1	SoLRR-RLK205-7a	WGD or segmental
SoZg.06G006200.1	SoLRR-RLK208-1	WGD or segmental
SoZg.06G010750.1	SoLRR-RLK190-7	WGD or segmental
SoZg.06G011140.1	SoLRR-RLK191-7	WGD or segmental
SoZg.06G011760.1	SoLRR-RLK209-7	WGD or segmental
SoZg.06G013020.1	SoLRR-RLK198-7	WGD or segmental
SoZg.06G014560.1	SoLRR-RLK199-7	WGD or segmental
SoZg.06G021920.1	SoLRR-RLK202-7	WGD or segmental
SoZg.06G021970.1	SoLRR-RLK202-7a	WGD or segmental
SoZg.06G024250.1	SoLRR-RLK197-7	WGD or segmental
SoZg.06G027280.1	SoLRR-RLK194-7	WGD or segmental
SoZg.06G027480.1	SoLRR-RLK195-7	WGD or segmental
SoZg.06H000900.1	SoLRR-RLK201-8	WGD or segmental
SoZg.06H000970.1	SoLRR-RLK201-8a	WGD or segmental
SoZg.06H001450.1	SoLRR-RLK196-8	WGD or segmental
SoZg.06H002980.1	SoLRR-RLK30-8	WGD or segmental
SoZg.06H003000.1	SoLRR-RLK205-8	WGD or segmental
SoZg.06H003790.1	SoLRR-RLK210-8	WGD or segmental
SoZg.06H013470.1	SoLRR-RLK199-8	WGD or segmental
SoZg.06H021200.1	SoLRR-RLK211-8	WGD or segmental
SoZg.06H021450.1	SoLRR-RLK202-8	WGD or segmental
SoZg.06H022720.1	SoLRR-RLK193-8	WGD or segmental
SoZg.06H024980.1	SoLRR-RLK203-8	WGD or segmental
SoZg.06H026460.1	SoLRR-RLK195-8	WGD or segmental
SoZg.07A002990.1	SoLRR-RLK212-1	WGD or segmental
SoZg.07A007740.1	SoLRR-RLK213-1	WGD or segmental
SoZg.07A012370.1	SoLRR-RLK214-1	WGD or segmental
SoZg.07A014650.1	SoLRR-RLK215-1	WGD or segmental
SoZg.07A016070.1	SoLRR-RLK216-1	WGD or segmental
SoZg.07A016300.1	SoLRR-RLK217-1	WGD or segmental
SoZg.07A021710.1	SoLRR-RLK218-1	WGD or segmental
SoZg.07A022330.1	SoLRR-RLK219-1	WGD or segmental
SoZg.07B002570.1	SoLRR-RLK212-2	WGD or segmental
SoZg.07B012860.1	SoLRR-RLK220-2	WGD or segmental
SoZg.07B015080.1	SoLRR-RLK215-2	WGD or segmental
SoZg.07B016510.1	SoLRR-RLK216-2	WGD or segmental
SoZg.07B017010.1	SoLRR-RLK221-2	WGD or segmental
SoZg.07B023180.1	SoLRR-RLK218-2	WGD or segmental
SoZg.07B024090.1	SoLRR-RLK222-2	WGD or segmental
SoZg.07B024180.1	SoLRR-RLK219-2	WGD or segmental
SoZg.07B025640.1	SoLRR-RLK223-2	WGD or segmental
SoZg.07C002430.1	SoLRR-RLK212-3	WGD or segmental
SoZg.07C006440.1	SoLRR-RLK213-3	WGD or segmental
SoZg.07C013050.1	SoLRR-RLK215-3	WGD or segmental
SoZg.07C014560.1	SoLRR-RLK224-3	WGD or segmental
SoZg.07C015290.1	SoLRR-RLK216-3	WGD or segmental
SoZg.07C019850.1	SoLRR-RLK218-3	WGD or segmental
SoZg.07C021020.1	SoLRR-RLK219-3	WGD or segmental
SoZg.07C021090.1	SoLRR-RLK219-3a	WGD or segmental
SoZg.07D002230.1	SoLRR-RLK212-4	WGD or segmental
SoZg.07D006930.1	SoLRR-RLK213-4	WGD or segmental
SoZg.07D015820.1	SoLRR-RLK229-4	WGD or segmental
SoZg.07D015940.1	SoLRR-RLK216-4	WGD or segmental
SoZg.07D022830.1	SoLRR-RLK222-4	WGD or segmental
SoZg.07E006900.1	SoLRR-RLK213-5	WGD or segmental
SoZg.07E011280.1	SoLRR-RLK227-5	WGD or segmental
SoZg.07E012120.1	SoLRR-RLK214-5	WGD or segmental
SoZg.07E014420.1	SoLRR-RLK215-5	WGD or segmental
SoZg.07E015260.1	SoLRR-RLK229-5	WGD or segmental
SoZg.07E015470.1	SoLRR-RLK216-5	WGD or segmental
SoZg.07E015850.1	SoLRR-RLK224-5	WGD or segmental
SoZg.07E020510.1	SoLRR-RLK218-5	WGD or segmental
SoZg.07E021390.1	SoLRR-RLK222-5	WGD or segmental
SoZg.07E021490.1	SoLRR-RLK219-5	WGD or segmental
SoZg.07E022560.1	SoLRR-RLK223-5	WGD or segmental
SoZg.07F007740.1	SoLRR-RLK213-6	WGD or segmental
SoZg.07F011170.1	SoLRR-RLK227-6	WGD or segmental
SoZg.07F011930.1	SoLRR-RLK214-6	WGD or segmental
SoZg.07F012600.1	SoLRR-RLK220-6	WGD or segmental
SoZg.07F014160.1	SoLRR-RLK215-6	WGD or segmental
SoZg.07F015430.1	SoLRR-RLK229-6	WGD or segmental
SoZg.07F015540.1	SoLRR-RLK216-6	WGD or segmental
SoZg.07F016070.1	SoLRR-RLK224-6	WGD or segmental
SoZg.07F022250.1	SoLRR-RLK218-6	WGD or segmental
SoZg.07F022800.1	SoLRR-RLK219-6	WGD or segmental
SoZg.07F024070.1	SoLRR-RLK223-6	WGD or segmental
SoZg.07G006900.1	SoLRR-RLK213-7	WGD or segmental
SoZg.07G007090.1	SoLRR-RLK213-7a	WGD or segmental
SoZg.07G011570.1	SoLRR-RLK227-7	WGD or segmental
SoZg.07G013200.1	SoLRR-RLK220-7	WGD or segmental
SoZg.07G016180.1	SoLRR-RLK216-7	WGD or segmental
SoZg.07H002870.1	SoLRR-RLK212-8	WGD or segmental
SoZg.07H007310.1	SoLRR-RLK213-8	WGD or segmental
SoZg.07H011620.1	SoLRR-RLK227-8	WGD or segmental
SoZg.07H013720.1	SoLRR-RLK220-8	WGD or segmental
SoZg.07H014800.1	SoLRR-RLK215-8a	WGD or segmental
SoZg.07H015870.1	SoLRR-RLK217-8	WGD or segmental
SoZg.07H016630.1	SoLRR-RLK216-8	WGD or segmental
SoZg.07H017980.1	SoLRR-RLK220-8a	WGD or segmental
SoZg.07H021110.1	SoLRR-RLK218-8	WGD or segmental
SoZg.07H021580.1	SoLRR-RLK222-8	WGD or segmental
SoZg.07H023310.1	SoLRR-RLK223-8	WGD or segmental
SoZg.08A000440.1	SoLRR-RLK232-1	WGD or segmental
SoZg.08A000580.1	SoLRR-RLK233-1	WGD or segmental
SoZg.08A002580.1	SoLRR-RLK234-1	WGD or segmental
SoZg.08A003510.1	SoLRR-RLK235-1	WGD or segmental
SoZg.08A006880.1	SoLRR-RLK236-1	WGD or segmental
SoZg.08A006900.1	SoLRR-RLK237-1	WGD or segmental
SoZg.08A006930.1	SoLRR-RLK238-1	WGD or segmental
SoZg.08A008620.1	SoLRR-RLK240-1	WGD or segmental
SoZg.08A008670.1	SoLRR-RLK240-1a	WGD or segmental
SoZg.08A011770.1	SoLRR-RLK241-1	WGD or segmental
SoZg.08A014470.1	SoLRR-RLK242-1	WGD or segmental
SoZg.08A019780.1	SoLRR-RLK243-1	WGD or segmental
SoZg.08A019790.1	SoLRR-RLK244-1	WGD or segmental
SoZg.08A021130.1	SoLRR-RLK245-1	WGD or segmental
SoZg.08A021140.1	SoLRR-RLK246-1	WGD or segmental
SoZg.08B000480.1	SoLRR-RLK232-2	WGD or segmental
SoZg.08B002530.1	SoLRR-RLK247-2	WGD or segmental
SoZg.08B002570.1	SoLRR-RLK234-2	WGD or segmental
SoZg.08B002590.1	SoLRR-RLK234-2a	WGD or segmental
SoZg.08B006550.1	SoLRR-RLK236-2	WGD or segmental
SoZg.08B006560.1	SoLRR-RLK236-2a	WGD or segmental
SoZg.08B006570.1	SoLRR-RLK237-2	WGD or segmental
SoZg.08B006580.1	SoLRR-RLK238-2	WGD or segmental
SoZg.08B006600.1	SoLRR-RLK238-2a	WGD or segmental
SoZg.08B008580.1	SoLRR-RLK240-2	WGD or segmental
SoZg.08B014340.1	SoLRR-RLK248-2	WGD or segmental
SoZg.08B018350.1	SoLRR-RLK243-2	WGD or segmental
SoZg.08B018360.1	SoLRR-RLK244-2	WGD or segmental
SoZg.08B019820.1	SoLRR-RLK245-2	WGD or segmental
SoZg.08B019830.1	SoLRR-RLK246-2	WGD or segmental
SoZg.08B020330.1	SoLRR-RLK239-2	WGD or segmental
SoZg.08C001820.1	SoLRR-RLK234-3	WGD or segmental
SoZg.08C004600.1	SoLRR-RLK252-3	WGD or segmental
SoZg.08C005670.1	SoLRR-RLK236-3	WGD or segmental
SoZg.08C012480.1	SoLRR-RLK248-3	WGD or segmental
SoZg.08C017510.1	SoLRR-RLK243-3	WGD or segmental
SoZg.08C017520.1	SoLRR-RLK244-3	WGD or segmental
SoZg.08C019310.1	SoLRR-RLK239-3	WGD or segmental
SoZg.08D000120.1	SoLRR-RLK254-4	WGD or segmental
SoZg.08D000940.1	SoLRR-RLK232-4	WGD or segmental
SoZg.08D001000.1	SoLRR-RLK232-4a	WGD or segmental
SoZg.08D002270.1	SoLRR-RLK234-4	WGD or segmental
SoZg.08D002900.1	SoLRR-RLK235-4	WGD or segmental
SoZg.08D005890.1	SoLRR-RLK255-4	WGD or segmental
SoZg.08D005950.1	SoLRR-RLK256-4	WGD or segmental
SoZg.08D008220.1	SoLRR-RLK240-4	WGD or segmental
SoZg.08D011280.1	SoLRR-RLK241-4	WGD or segmental
SoZg.08D013770.1	SoLRR-RLK248-4	WGD or segmental
SoZg.08D018100.1	SoLRR-RLK243-4	WGD or segmental
SoZg.08D018110.1	SoLRR-RLK244-4	WGD or segmental
SoZg.08D018210.1	SoLRR-RLK244-4a	WGD or segmental
SoZg.08D019520.1	SoLRR-RLK239-4	WGD or segmental
SoZg.08E000290.1	SoLRR-RLK254-5	WGD or segmental
SoZg.08E005110.1	SoLRR-RLK255-5	WGD or segmental
SoZg.08E005170.1	SoLRR-RLK256-5	WGD or segmental
SoZg.08E005910.1	SoLRR-RLK236-5	WGD or segmental
SoZg.08E005930.1	SoLRR-RLK237-5	WGD or segmental
SoZg.08E007520.1	SoLRR-RLK240-5	WGD or segmental
SoZg.08E009480.1	SoLRR-RLK248-5	WGD or segmental
SoZg.08E017660.1	SoLRR-RLK243-5	WGD or segmental
SoZg.08E017670.1	SoLRR-RLK244-5	WGD or segmental
SoZg.08E018980.1	SoLRR-RLK245-5	WGD or segmental
SoZg.08E018990.1	SoLRR-RLK246-5	WGD or segmental
SoZg.08F000130.1	SoLRR-RLK254-6	WGD or segmental
SoZg.08F002110.1	SoLRR-RLK234-6	WGD or segmental
SoZg.08F002720.1	SoLRR-RLK235-6	WGD or segmental
SoZg.08F005810.1	SoLRR-RLK236-6	WGD or segmental
SoZg.08F005830.1	SoLRR-RLK237-6	WGD or segmental
SoZg.08F005880.1	SoLRR-RLK238-6	WGD or segmental
SoZg.08F005900.1	SoLRR-RLK238-6a	WGD or segmental
SoZg.08F011320.1	SoLRR-RLK248-6	WGD or segmental
SoZg.08F015960.1	SoLRR-RLK243-6	WGD or segmental
SoZg.08F015970.1	SoLRR-RLK244-6	WGD or segmental
SoZg.08F017210.1	SoLRR-RLK245-6	WGD or segmental
SoZg.08F017690.1	SoLRR-RLK239-6	WGD or segmental
SoZg.08G000130.1	SoLRR-RLK171-7a	WGD or segmental
SoZg.08G000730.1	SoLRR-RLK253-7	WGD or segmental
SoZg.08G002570.1	SoLRR-RLK234-7	WGD or segmental
SoZg.08G006140.1	SoLRR-RLK258-7	WGD or segmental
SoZg.08G007070.1	SoLRR-RLK236-7	WGD or segmental
SoZg.08G007130.1	SoLRR-RLK238-7	WGD or segmental
SoZg.08G007160.1	SoLRR-RLK237-7	WGD or segmental
SoZg.08G007190.1	SoLRR-RLK238-7a	WGD or segmental
SoZg.08G007510.1	SoLRR-RLK125-7a	WGD or segmental
SoZg.08G020340.1	SoLRR-RLK239-7	WGD or segmental
SoZg.08H000230.1	SoLRR-RLK254-8	WGD or segmental
SoZg.08H000360.1	SoLRR-RLK254-8a	WGD or segmental
SoZg.08H001000.1	SoLRR-RLK18-8	WGD or segmental
SoZg.08H001310.1	SoLRR-RLK233-8	WGD or segmental
SoZg.08H005500.1	SoLRR-RLK259-8	WGD or segmental
SoZg.08H005600.1	SoLRR-RLK260-8	WGD or segmental
SoZg.08H006300.1	SoLRR-RLK236-8	WGD or segmental
SoZg.08H006320.1	SoLRR-RLK237-8	WGD or segmental
SoZg.08H008710.1	SoLRR-RLK261-8	WGD or segmental
SoZg.08H018040.1	SoLRR-RLK245-8	WGD or segmental
SoZg.08H018220.1	SoLRR-RLK239-8	WGD or segmental
SoZg.08H018290.1	SoLRR-RLK239-8a	WGD or segmental
SoZg.09A004290.1	SoLRR-RLK262-1	WGD or segmental
SoZg.09A006900.1	SoLRR-RLK263-1	WGD or segmental
SoZg.09A006970.1	SoLRR-RLK263-1a	WGD or segmental
SoZg.09A015320.1	SoLRR-RLK265-1	WGD or segmental
SoZg.09A018510.1	SoLRR-RLK266-1	WGD or segmental
SoZg.09A018590.1	SoLRR-RLK267-1	WGD or segmental
SoZg.09A018830.1	SoLRR-RLK268-1	WGD or segmental
SoZg.09A021160.1	SoLRR-RLK269-1	WGD or segmental
SoZg.09A026640.1	SoLRR-RLK271-1	WGD or segmental
SoZg.09A027580.1	SoLRR-RLK272-1	WGD or segmental
SoZg.09B006360.1	SoLRR-RLK273-2	WGD or segmental
SoZg.09B006490.1	SoLRR-RLK274-2	WGD or segmental
SoZg.09B006560.1	SoLRR-RLK263-2	WGD or segmental
SoZg.09B013970.1	SoLRR-RLK265-2	WGD or segmental
SoZg.09B017010.1	SoLRR-RLK275-2	WGD or segmental
SoZg.09B017380.1	SoLRR-RLK266-2	WGD or segmental
SoZg.09B017410.1	SoLRR-RLK276-2	WGD or segmental
SoZg.09B017460.1	SoLRR-RLK267-2	WGD or segmental
SoZg.09B017490.1	SoLRR-RLK277-2	WGD or segmental
SoZg.09B017760.1	SoLRR-RLK268-2	WGD or segmental
SoZg.09B020390.1	SoLRR-RLK269-2	WGD or segmental
SoZg.09B020590.1	SoLRR-RLK278-2	WGD or segmental
SoZg.09B025480.1	SoLRR-RLK271-2	WGD or segmental
SoZg.09C005370.1	SoLRR-RLK273-3	WGD or segmental
SoZg.09C008040.1	SoLRR-RLK279-3	WGD or segmental
SoZg.09C014660.1	SoLRR-RLK265-3	WGD or segmental
SoZg.09C017910.1	SoLRR-RLK275-3	WGD or segmental
SoZg.09C018560.1	SoLRR-RLK267-3	WGD or segmental
SoZg.09C018750.1	SoLRR-RLK268-3	WGD or segmental
SoZg.09C021190.1	SoLRR-RLK269-3	WGD or segmental
SoZg.09C021300.1	SoLRR-RLK280-3	WGD or segmental
SoZg.09C021320.1	SoLRR-RLK278-3	WGD or segmental
SoZg.09C027050.1	SoLRR-RLK271-3	WGD or segmental
SoZg.09C027810.1	SoLRR-RLK272-3	WGD or segmental
SoZg.09C027850.1	SoLRR-RLK272-3a	WGD or segmental
SoZg.09D008600.1	SoLRR-RLK274-4	WGD or segmental
SoZg.09D008660.1	SoLRR-RLK274-4a	WGD or segmental
SoZg.09D008760.1	SoLRR-RLK263-4	WGD or segmental
SoZg.09D010870.1	SoLRR-RLK279-4	WGD or segmental
SoZg.09D019550.1	SoLRR-RLK275-4	WGD or segmental
SoZg.09D019940.1	SoLRR-RLK267-4	WGD or segmental
SoZg.09D020270.1	SoLRR-RLK268-4	WGD or segmental
SoZg.09D023030.1	SoLRR-RLK269-4	WGD or segmental
SoZg.09D023230.1	SoLRR-RLK278-4	WGD or segmental
SoZg.09D028480.1	SoLRR-RLK271-4	WGD or segmental
SoZg.09D029180.1	SoLRR-RLK272-4	WGD or segmental
SoZg.09E004510.1	SoLRR-RLK262-5	WGD or segmental
SoZg.09E007140.1	SoLRR-RLK273-5	WGD or segmental
SoZg.09E007300.1	SoLRR-RLK274-5	WGD or segmental
SoZg.09E007400.1	SoLRR-RLK263-5	WGD or segmental
SoZg.09E013340.1	SoLRR-RLK272-5	WGD or segmental
SoZg.09E015120.1	SoLRR-RLK265-5	WGD or segmental
SoZg.09E017800.1	SoLRR-RLK275-5	WGD or segmental
SoZg.09E018360.1	SoLRR-RLK267-5	WGD or segmental
SoZg.09E018530.1	SoLRR-RLK268-5	WGD or segmental
SoZg.09E020770.1	SoLRR-RLK269-5	WGD or segmental
SoZg.09E020950.1	SoLRR-RLK278-5	WGD or segmental
SoZg.09E025070.1	SoLRR-RLK271-5	WGD or segmental
SoZg.09E025830.1	SoLRR-RLK272-5a	WGD or segmental
SoZg.09F009360.1	SoLRR-RLK274-6	WGD or segmental
SoZg.09F011330.1	SoLRR-RLK279-6	WGD or segmental
SoZg.09F016650.1	SoLRR-RLK265-6	WGD or segmental
SoZg.09F019810.1	SoLRR-RLK268-6	WGD or segmental
SoZg.09F021790.1	SoLRR-RLK269-6	WGD or segmental
SoZg.09F021950.1	SoLRR-RLK280-6	WGD or segmental
SoZg.09F021970.1	SoLRR-RLK280-6a	WGD or segmental
SoZg.09F021990.1	SoLRR-RLK278-6	WGD or segmental
SoZg.09F027140.1	SoLRR-RLK271-6	WGD or segmental
SoZg.09F027510.1	SoLRR-RLK281-6	WGD or segmental
SoZg.09G005970.1	SoLRR-RLK263-7	WGD or segmental
SoZg.09G005980.1	SoLRR-RLK263-7a	WGD or segmental
SoZg.09G012120.1	SoLRR-RLK265-7	WGD or segmental
SoZg.09G014840.1	SoLRR-RLK275-7	WGD or segmental
SoZg.09G015280.1	SoLRR-RLK266-7	WGD or segmental
SoZg.09G015320.1	SoLRR-RLK276-7	WGD or segmental
SoZg.09G015400.1	SoLRR-RLK267-7	WGD or segmental
SoZg.09G015610.1	SoLRR-RLK268-7	WGD or segmental
SoZg.09G018120.1	SoLRR-RLK269-7	WGD or segmental
SoZg.09G018200.1	SoLRR-RLK280-7	WGD or segmental
SoZg.09G018220.1	SoLRR-RLK278-7	WGD or segmental
SoZg.09G018250.1	SoLRR-RLK278-7a	WGD or segmental
SoZg.09G023220.1	SoLRR-RLK271-7	WGD or segmental
SoZg.09H006160.1	SoLRR-RLK274-8	WGD or segmental
SoZg.09H006240.1	SoLRR-RLK263-8	WGD or segmental
SoZg.09H008190.1	SoLRR-RLK279-8	WGD or segmental
SoZg.09H015610.1	SoLRR-RLK275-8	WGD or segmental
SoZg.09H015950.1	SoLRR-RLK266-8	WGD or segmental
SoZg.09H016050.1	SoLRR-RLK267-8	WGD or segmental
SoZg.09H016340.1	SoLRR-RLK268-8	WGD or segmental
SoZg.09H021880.1	SoLRR-RLK282-8	WGD or segmental
SoZg.09H023250.1	SoLRR-RLK271-8	WGD or segmental
SoZg.09H023820.1	SoLRR-RLK272-8	WGD or segmental
SoZg.09H023910.1	SoLRR-RLK272-8a	WGD or segmental
SoZg.10A002650.1	SoLRR-RLK283-1	WGD or segmental
SoZg.10A003080.1	SoLRR-RLK284-1	WGD or segmental
SoZg.10A006100.1	SoLRR-RLK285-1	WGD or segmental
SoZg.10A006120.1	SoLRR-RLK286-1	WGD or segmental
SoZg.10A006130.1	SoLRR-RLK287-1	WGD or segmental
SoZg.10A006790.1	SoLRR-RLK288-1	WGD or segmental
SoZg.10A007060.1	SoLRR-RLK289-1	WGD or segmental
SoZg.10A010560.1	SoLRR-RLK290-1	WGD or segmental
SoZg.10A014640.1	SoLRR-RLK291-1	WGD or segmental
SoZg.10A015620.1	SoLRR-RLK292-1	WGD or segmental
SoZg.10A015630.1	SoLRR-RLK293-1	WGD or segmental
SoZg.10A016490.1	SoLRR-RLK294-1	WGD or segmental
SoZg.10A016510.1	SoLRR-RLK295-1	WGD or segmental
SoZg.10A018320.1	SoLRR-RLK296-1	WGD or segmental
SoZg.10A018460.1	SoLRR-RLK8-1a	WGD or segmental
SoZg.10A023330.1	SoLRR-RLK297-1	WGD or segmental
SoZg.10B002480.1	SoLRR-RLK283-2	WGD or segmental
SoZg.10B003140.1	SoLRR-RLK284-2	WGD or segmental
SoZg.10B007660.1	SoLRR-RLK240-2a	WGD or segmental
SoZg.10B008700.1	SoLRR-RLK288-2	WGD or segmental
SoZg.10B012720.1	SoLRR-RLK289-2a	WGD or segmental
SoZg.10B016750.1	SoLRR-RLK292-2	WGD or segmental
SoZg.10B017510.1	SoLRR-RLK299-2	WGD or segmental
SoZg.10B019270.1	SoLRR-RLK296-2	WGD or segmental
SoZg.10B019410.1	SoLRR-RLK8-2	WGD or segmental
SoZg.10B020750.1	SoLRR-RLK301-2	WGD or segmental
SoZg.10B020880.1	SoLRR-RLK302-2	WGD or segmental
SoZg.10C002400.1	SoLRR-RLK283-3	WGD or segmental
SoZg.10C002760.1	SoLRR-RLK284-3	WGD or segmental
SoZg.10C002870.1	SoLRR-RLK284-3a	WGD or segmental
SoZg.10C005710.1	SoLRR-RLK289-3	WGD or segmental
SoZg.10C007450.1	SoLRR-RLK285-3	WGD or segmental
SoZg.10C007460.1	SoLRR-RLK286-3	WGD or segmental
SoZg.10C007470.1	SoLRR-RLK287-3	WGD or segmental
SoZg.10C008480.1	SoLRR-RLK288-3	WGD or segmental
SoZg.10C008490.1	SoLRR-RLK288-3a	WGD or segmental
SoZg.10C016160.1	SoLRR-RLK291-3	WGD or segmental
SoZg.10C016860.1	SoLRR-RLK293-3	WGD or segmental
SoZg.10C017800.1	SoLRR-RLK294-3	WGD or segmental
SoZg.10C017820.1	SoLRR-RLK295-3	WGD or segmental
SoZg.10C020230.1	SoLRR-RLK296-3	WGD or segmental
SoZg.10C021760.1	SoLRR-RLK301-3	WGD or segmental
SoZg.10C021920.1	SoLRR-RLK302-3	WGD or segmental
SoZg.10C026700.1	SoLRR-RLK297-3	WGD or segmental
SoZg.10D002900.1	SoLRR-RLK283-4	WGD or segmental
SoZg.10D003500.1	SoLRR-RLK284-4	WGD or segmental
SoZg.10D008300.1	SoLRR-RLK285-4	WGD or segmental
SoZg.10D008310.1	SoLRR-RLK286-4	WGD or segmental
SoZg.10D008320.1	SoLRR-RLK287-4	WGD or segmental
SoZg.10D009080.1	SoLRR-RLK288-4	WGD or segmental
SoZg.10D009280.1	SoLRR-RLK289-4	WGD or segmental
SoZg.10D016530.1	SoLRR-RLK291-4	WGD or segmental
SoZg.10D017840.1	SoLRR-RLK294-4	WGD or segmental
SoZg.10D017880.1	SoLRR-RLK295-4	WGD or segmental
SoZg.10D017920.1	SoLRR-RLK299-4	WGD or segmental
SoZg.10D020070.1	SoLRR-RLK296-4	WGD or segmental
SoZg.10D020330.1	SoLRR-RLK8-4	WGD or segmental
SoZg.10D022060.1	SoLRR-RLK301-4	WGD or segmental
SoZg.10D022190.1	SoLRR-RLK302-4	WGD or segmental
SoZg.10D025880.1	SoLRR-RLK307-4	WGD or segmental
SoZg.10E002470.1	SoLRR-RLK283-5	WGD or segmental
SoZg.10E003020.1	SoLRR-RLK284-5	WGD or segmental
SoZg.10E006670.1	SoLRR-RLK308-5	WGD or segmental
SoZg.10E007710.1	SoLRR-RLK286-5	WGD or segmental
SoZg.10E007720.1	SoLRR-RLK287-5	WGD or segmental
SoZg.10E008340.1	SoLRR-RLK288-5	WGD or segmental
SoZg.10E013780.1	SoLRR-RLK290-5	WGD or segmental
SoZg.10E017670.1	SoLRR-RLK291-5	WGD or segmental
SoZg.10E018340.1	SoLRR-RLK292-5	WGD or segmental
SoZg.10E018360.1	SoLRR-RLK293-5	WGD or segmental
SoZg.10E019180.1	SoLRR-RLK305-5	WGD or segmental
SoZg.10E019240.1	SoLRR-RLK294-5	WGD or segmental
SoZg.10E019260.1	SoLRR-RLK295-5	WGD or segmental
SoZg.10E019580.1	SoLRR-RLK299-5	WGD or segmental
SoZg.10E022210.1	SoLRR-RLK296-5	WGD or segmental
SoZg.10E022610.1	SoLRR-RLK8-5	WGD or segmental
SoZg.10E024610.1	SoLRR-RLK301-5	WGD or segmental
SoZg.10E024780.1	SoLRR-RLK302-5	WGD or segmental
SoZg.10F002820.1	SoLRR-RLK283-6	WGD or segmental
SoZg.10F003360.1	SoLRR-RLK284-6	WGD or segmental
SoZg.10F007690.1	SoLRR-RLK285-6	WGD or segmental
SoZg.10F007700.1	SoLRR-RLK286-6	WGD or segmental
SoZg.10F007710.1	SoLRR-RLK287-6	WGD or segmental
SoZg.10F008840.1	SoLRR-RLK288-6	WGD or segmental
SoZg.10F012540.1	SoLRR-RLK290-6	WGD or segmental
SoZg.10F016300.1	SoLRR-RLK291-6	WGD or segmental
SoZg.10F016980.1	SoLRR-RLK292-6	WGD or segmental
SoZg.10F017030.1	SoLRR-RLK293-6a	WGD or segmental
SoZg.10F020610.1	SoLRR-RLK8-6	WGD or segmental
SoZg.10F024600.1	SoLRR-RLK307-6	WGD or segmental
SoZg.10F027720.1	SoLRR-RLK297-6	WGD or segmental
SoZg.10G001570.1	SoLRR-RLK283-7	WGD or segmental
SoZg.10G004890.1	SoLRR-RLK285-7	WGD or segmental
SoZg.10G004900.1	SoLRR-RLK286-7	WGD or segmental
SoZg.10G004920.1	SoLRR-RLK287-7	WGD or segmental
SoZg.10G005180.1	SoLRR-RLK288-7	WGD or segmental
SoZg.10G008850.1	SoLRR-RLK309-1	WGD or segmental
SoZg.10G011760.1	SoLRR-RLK307-7	WGD or segmental
SoZg.10G013100.1	SoLRR-RLK291-7a	WGD or segmental
SoZg.10G014080.1	SoLRR-RLK292-7	WGD or segmental
SoZg.10G014090.1	SoLRR-RLK293-7	WGD or segmental
SoZg.10G015320.1	SoLRR-RLK294-7	WGD or segmental
SoZg.10G015350.1	SoLRR-RLK295-7	WGD or segmental
SoZg.10G017600.1	SoLRR-RLK296-7	WGD or segmental
SoZg.10G017730.1	SoLRR-RLK8-7	WGD or segmental
SoZg.10G019050.1	SoLRR-RLK301-7	WGD or segmental
SoZg.10G019240.1	SoLRR-RLK302-7	WGD or segmental
SoZg.10G024780.1	SoLRR-RLK297-7	WGD or segmental
SoZg.10H002140.1	SoLRR-RLK283-8	WGD or segmental
SoZg.10H002530.1	SoLRR-RLK284-8	WGD or segmental
SoZg.10H007600.1	SoLRR-RLK288-8	WGD or segmental
SoZg.10H010980.1	SoLRR-RLK290-8	WGD or segmental
SoZg.10H015030.1	SoLRR-RLK291-8	WGD or segmental
SoZg.10H015400.1	SoLRR-RLK292-8	WGD or segmental
SoZg.10H015720.1	SoLRR-RLK293-8	WGD or segmental
SoZg.10H016540.1	SoLRR-RLK294-8a	WGD or segmental
SoZg.10H016560.1	SoLRR-RLK295-8	WGD or segmental
SoZg.10H018730.1	SoLRR-RLK296-8	WGD or segmental
SoZg.10H020290.1	SoLRR-RLK301-8	WGD or segmental
SoZg.10H021740.1	SoLRR-RLK310-8	WGD or segmental
SoZg.10H023270.1	SoLRR-RLK307-8	WGD or segmental
SoZg.10H024310.1	SoLRR-RLK289-8	WGD or segmental
SoZg.10H026140.1	SoLRR-RLK297-8	WGD or segmental
