# Supplementary material for: Genomic investigation of duplication, functional conservation, and divergence in the LRR-RLK Family of Saccharum
Source: BMC Genomics. 2024 Feb 9;25:165. doi: 10.1186/s12864-024-10073-z (PMC10854099; doi:10.1186/s12864-024-10073-z)
Supplement: Supplementary file 7 — Additional file 7. Divergence time estimation for the orthologous genes of LRR-RLK from Sorghum bicolor and Saccharum. [file 12864_2024_10073_MOESM7_ESM.xlsx]

## Sheet: So-Sb
Name	Ks	Divergence Time (Mya)
SoLRR-RLK83-7-SbLRR-RLK113	0.033049	2.70893
SoLRR-RLK107-1-SbLRR-RLK151	0.0438595	3.59504
SoLRR-RLK3-7-SbLRR-RLK4	0.0483752	3.96518
SoLRR-RLK26-7-SbLRR-RLK25	0.0494388	4.05236
SoLRR-RLK109-1-SbLRR-RLK152	0.0535908	4.39269
SoLRR-RLK267-4-SbLRR-RLK254	0.0537466	4.40546
SoLRR-RLK241-1-SbLRR-RLK237	0.0541561	4.43902
SoLRR-RLK301-4-SbLRR-RLK288	0.0565887	4.63842
SoLRR-RLK61-7-SbLRR-RLK79	0.060749	4.97943
SoLRR-RLK64-7-SbLRR-RLK94	0.0610383	5.00314
SoLRR-RLK104-1-SbLRR-RLK146	0.0632547	5.18481
SoLRR-RLK45-5-SbLRR-RLK67	0.0636736	5.21915
SoLRR-RLK108-1-SbLRR-RLK149	0.064876	5.3177
SoLRR-RLK191-2-SbLRR-RLK190	0.0651169	5.33745
SoLRR-RLK55-5-SbLRR-RLK73	0.0674395	5.52783
SoLRR-RLK96-1-SbLRR-RLK132	0.0676841	5.54788
SoLRR-RLK69-7a-SbLRR-RLK100	0.0681766	5.58825
SoLRR-RLK75-7-SbLRR-RLK115	0.0686658	5.62834
SoLRR-RLK82-7-SbLRR-RLK112	0.069354	5.68475
SoLRR-RLK136-1-SbLRR-RLK163	0.0718269	5.88745
SoLRR-RLK201-2-SbLRR-RLK195	0.0744442	6.10198
SoLRR-RLK193-2-SbLRR-RLK199	0.0744442	6.10198
SoLRR-RLK140-1-SbLRR-RLK177	0.0754614	6.18536
SoLRR-RLK47-5-SbLRR-RLK70	0.0777011	6.36894
SoLRR-RLK279-4-SbLRR-RLK248	0.0785503	6.43855
SoLRR-RLK190-2-SbLRR-RLK189	0.0791079	6.48425
SoLRR-RLK192-2-SbLRR-RLK194	0.0795205	6.51807
SoLRR-RLK14-7a-SbLRR-RLK23	0.0800301	6.55984
SoLRR-RLK13-7-SbLRR-RLK18	0.0817362	6.69969
SoLRR-RLK216-2-SbLRR-RLK216	0.0834703	6.84183
SoLRR-RLK233-1-SbLRR-RLK226	0.0866456	7.1021
SoLRR-RLK48-5-SbLRR-RLK72	0.0866823	7.10511
SoLRR-RLK296-4-SbLRR-RLK285	0.0875329	7.17483
SoLRR-RLK65-7-SbLRR-RLK95	0.0879062	7.20543
SoLRR-RLK33-5-SbLRR-RLK32	0.0881634	7.22651
SoLRR-RLK199-2-SbLRR-RLK192	0.0893114	7.32061
SoLRR-RLK102-1-SbLRR-RLK145	0.089594	7.34377
SoLRR-RLK9-7-SbLRR-RLK8	0.0908946	7.45038
SoLRR-RLK97-1-SbLRR-RLK134	0.0912196	7.47702
SoLRR-RLK84-7a-SbLRR-RLK114	0.0966753	7.9242
SoLRR-RLK80-7-SbLRR-RLK106	0.0976823	8.00675
SoLRR-RLK43-5-SbLRR-RLK64	0.0978459	8.02016
SoLRR-RLK5-7-SbLRR-RLK6	0.0979804	8.03118
SoLRR-RLK11-7a-SbLRR-RLK14	0.0981653	8.04634
SoLRR-RLK307-4-SbLRR-RLK290	0.0987261	8.0923
SoLRR-RLK268-4-SbLRR-RLK257	0.0998495	8.18439
SoLRR-RLK71-7-SbLRR-RLK105	0.09986	8.18525
SoLRR-RLK188-2-SbLRR-RLK183	0.100241	8.21648
SoLRR-RLK56-5-SbLRR-RLK74	0.100837	8.26533
SoLRR-RLK12-7-SbLRR-RLK17	0.102328	8.38754
SoLRR-RLK283-4-SbLRR-RLK269	0.105753	8.66828
SoLRR-RLK195-2-SbLRR-RLK202	0.108863	8.9232
SoLRR-RLK62-7-SbLRR-RLK80	0.108964	8.93148
SoLRR-RLK263-4-SbLRR-RLK247	0.109366	8.96443
SoLRR-RLK27-7-SbLRR-RLK30	0.110523	9.05926
SoLRR-RLK236-1-SbLRR-RLK230	0.110972	9.09607
SoLRR-RLK221-2-SbLRR-RLK217	0.113841	9.33123
SoLRR-RLK15-7-SbLRR-RLK24	0.113856	9.33246
SoLRR-RLK242-1-SbLRR-RLK239	0.115905	9.50041
SoLRR-RLK66-7-SbLRR-RLK96	0.116576	9.55541
SoLRR-RLK243-1-SbLRR-RLK240	0.12007	9.8418
SoLRR-RLK201-2a-SbLRR-RLK195	0.120397	9.86861
SoLRR-RLK91-1-SbLRR-RLK122	0.126134	10.3389
SoLRR-RLK34-5-SbLRR-RLK35	0.141048	11.5613
SoLRR-RLK294-4-SbLRR-RLK283	0.142542	11.6838
SoLRR-RLK244-1a-SbLRR-RLK241	0.142657	11.6932
SoLRR-RLK284-4-SbLRR-RLK271	0.1464	12
SoLRR-RLK16-7-SbLRR-RLK27	0.146463	12.0052
SoLRR-RLK203-2-SbLRR-RLK200	0.150073	12.3011
SoLRR-RLK198-2-SbLRR-RLK191	0.154272	12.6452
SoLRR-RLK72-7-SbLRR-RLK107	0.156434	12.8225
SoLRR-RLK269-4-SbLRR-RLK258	0.168295	13.7947
SoLRR-RLK81-7-SbLRR-RLK110	0.173245	14.2004
SoLRR-RLK130-1-SbLRR-RLK157	0.173364	14.2102
SoLRR-RLK275-4-SbLRR-RLK251	0.178857	14.6604
SoLRR-RLK278-4-SbLRR-RLK264	0.184418	15.1162
SoLRR-RLK246-1-SbLRR-RLK243	0.18558	15.2115
SoLRR-RLK285-4-SbLRR-RLK274	0.186302	15.2707
SoLRR-RLK220-2-SbLRR-RLK211	0.187451	15.3648
SoLRR-RLK134-1-SbLRR-RLK159	0.189554	15.5372
SoLRR-RLK274-4a-SbLRR-RLK246	0.199134	16.3225
SoLRR-RLK25-7-SbLRR-RLK16	0.199998	16.3933
SoLRR-RLK287-4-SbLRR-RLK276	0.203428	16.6744
SoLRR-RLK53-5-SbLRR-RLK59	0.203902	16.7133
SoLRR-RLK46-5-SbLRR-RLK68	0.203965	16.7184
SoLRR-RLK286-4-SbLRR-RLK275	0.204929	16.7975
SoLRR-RLK215-2-SbLRR-RLK212	0.205935	16.8799
SoLRR-RLK90-1-SbLRR-RLK119	0.206303	16.9101
SoLRR-RLK239-1-SbLRR-RLK244	0.206755	16.9471
SoLRR-RLK58-5-SbLRR-RLK31	0.211992	17.3764
SoLRR-RLK100-1-SbLRR-RLK143	0.216792	17.7698
SoLRR-RLK212-2-SbLRR-RLK203	0.21902	17.9525
SoLRR-RLK39-5-SbLRR-RLK47	0.220203	18.0494
SoLRR-RLK78-7-SbLRR-RLK93	0.220825	18.1004
SoLRR-RLK291-4-SbLRR-RLK279	0.220923	18.1084
SoLRR-RLK38-5-SbLRR-RLK45	0.221203	18.1314
SoLRR-RLK295-4-SbLRR-RLK284	0.222093	18.2043
SoLRR-RLK289-2c-SbLRR-RLK278	0.222814	18.2634
SoLRR-RLK110-1-SbLRR-RLK153	0.228776	18.7521
SoLRR-RLK95-1-SbLRR-RLK130	0.229418	18.8048
SoLRR-RLK288-4-SbLRR-RLK277	0.23166	18.9885
SoLRR-RLK63-7-SbLRR-RLK81	0.249494	20.4503
SoLRR-RLK99-1-SbLRR-RLK142	0.261413	21.4273
SoLRR-RLK8-4-SbLRR-RLK287	0.263529	21.6007
SoLRR-RLK218-2-SbLRR-RLK221	0.269746	22.1103
SoLRR-RLK240-1-SbLRR-RLK236	0.274983	22.5396
SoLRR-RLK135-1-SbLRR-RLK164	0.279442	22.9051
SoLRR-RLK271-4-SbLRR-RLK265	0.305649	25.0532
SoLRR-RLK272-4-SbLRR-RLK266	0.306942	25.1592
SoLRR-RLK245-1-SbLRR-RLK242	0.332147	27.2252
SoLRR-RLK223-2-SbLRR-RLK222	0.333805	27.3611
SoLRR-RLK144-1-SbLRR-RLK179	0.33966	27.841
SoLRR-RLK264-7-SbLRR-RLK77	0.345612	28.3289
SoLRR-RLK232-1-SbLRR-RLK225	0.422478	34.6293
SoLRR-RLK92-1-SbLRR-RLK127	0.469033	38.4453
SoLRR-RLK68-7-SbLRR-RLK99	0.579881	47.5312
SoLRR-RLK196-2-SbLRR-RLK184	0.596595	48.9012
SoLRR-RLK106-1-SbLRR-RLK147	1.26804	103.938

## Sheet: Ss-Sb
Name	Ks	Divergence Time (Mya)
SsLRR-RLK105-3-SbLRR-RLK117	0.0354965	2.90955
SsLRR-RLK214-2-SbLRR-RLK177	0.0373593	3.06224
SsLRR-RLK25-3-SbLRR-RLK28	0.0419283	3.43675
SsLRR-RLK235-1-SbLRR-RLK254	0.0486624	3.98872
SsLRR-RLK106-3-SbLRR-RLK110	0.0513899	4.21229
SsLRR-RLK29-3-SbLRR-RLK25	0.0516754	4.23569
SsLRR-RLK104-3-SbLRR-RLK94	0.0547191	4.48517
SsLRR-RLK115-3-SbLRR-RLK79	0.0578809	4.74434
SsLRR-RLK135-4-SbLRR-RLK149	0.0616391	5.05239
SsLRR-RLK3-3-SbLRR-RLK6	0.064048	5.24984
SsLRR-RLK134-4-SbLRR-RLK146	0.0675914	5.54028
SsLRR-RLK238-1-SbLRR-RLK252	0.0683596	5.60325
SsLRR-RLK110-1-SbLRR-RLK112	0.0713473	5.84814
SsLRR-RLK113-3-SbLRR-RLK115	0.0713901	5.85165
SsLRR-RLK237-1-SbLRR-RLK248	0.0720415	5.90504
SsLRR-RLK162-4-SbLRR-RLK141	0.0743093	6.09093
SsLRR-RLK192-3-SbLRR-RLK192	0.0746478	6.11867
SsLRR-RLK94-3-SbLRR-RLK100	0.0767555	6.29143
SsLRR-RLK62-4-SbLRR-RLK68	0.0839698	6.88277
SsLRR-RLK16-3-SbLRR-RLK7	0.086814	7.1159
SsLRR-RLK159-4-SbLRR-RLK126	0.0881839	7.22819
SsLRR-RLK27-3-SbLRR-RLK30	0.0975585	7.9966
SsLRR-RLK24-3-SbLRR-RLK8	0.102613	8.4109
SsLRR-RLK226-2-SbLRR-RLK216	0.10299	8.4418
SsLRR-RLK184-3-SbLRR-RLK191	0.103676	8.49803
SsLRR-RLK23-3-SbLRR-RLK17	0.10466	8.57869
SsLRR-RLK13-3-SbLRR-RLK24	0.105485	8.64631
SsLRR-RLK80-4-SbLRR-RLK74	0.105632	8.65836
SsLRR-RLK241-1-SbLRR-RLK230	0.105952	8.68459
SsLRR-RLK107-3-SbLRR-RLK80	0.107505	8.81189
SsLRR-RLK51-4-SbLRR-RLK49	0.107935	8.84713
SsLRR-RLK264-1-SbLRR-RLK285	0.12506	10.2508
SsLRR-RLK122-3-SbLRR-RLK90	0.128669	10.5466
SsLRR-RLK213-2-SbLRR-RLK206	0.132526	10.8628
SsLRR-RLK271-1-SbLRR-RLK283	0.135051	11.0698
SsLRR-RLK163-1-SbLRR-RLK129	0.155262	12.7264
SsLRR-RLK239-1-SbLRR-RLK258	0.158813	13.0175
SsLRR-RLK6-3-SbLRR-RLK29	0.159299	13.0573
SsLRR-RLK84-1-SbLRR-RLK63	0.159567	13.0793
SsLRR-RLK47-4-SbLRR-RLK36	0.160884	13.1872
SsLRR-RLK203-1-SbLRR-RLK164	0.167243	13.7084
SsLRR-RLK59-4-SbLRR-RLK37	0.168911	13.8452
SsLRR-RLK44-4-SbLRR-RLK31	0.173298	14.2048
SsLRR-RLK57-4-SbLRR-RLK59	0.173722	14.2395
SsLRR-RLK12-3-SbLRR-RLK26	0.178399	14.6229
SsLRR-RLK260-1-SbLRR-RLK280	0.185841	15.2329
SsLRR-RLK98-3-SbLRR-RLK98	0.196281	16.0886
SsLRR-RLK81-4-SbLRR-RLK243	0.209288	17.1548
SsLRR-RLK22-3-SbLRR-RLK16	0.210547	17.258
SsLRR-RLK240-1-SbLRR-RLK246	0.213087	17.4661
SsLRR-RLK141-4-SbLRR-RLK119	0.214176	17.5554
SsLRR-RLK269-1-SbLRR-RLK284	0.218375	17.8996
SsLRR-RLK181-3-SbLRR-RLK202	0.220157	18.0457
SsLRR-RLK14-4-SbLRR-RLK140	0.228162	18.7018
SsLRR-RLK268-1-SbLRR-RLK279	0.228561	18.7345
SsLRR-RLK236-1-SbLRR-RLK251	0.232967	19.0957
SsLRR-RLK219-2-SbLRR-RLK203	0.243648	19.9711
SsLRR-RLK97-3-SbLRR-RLK78	0.262298	21.4998
SsLRR-RLK114-3-SbLRR-RLK81	0.27446	22.4967
SsLRR-RLK99-3-SbLRR-RLK93	0.275153	22.5535
SsLRR-RLK174-4-SbLRR-RLK142	0.275328	22.5679
SsLRR-RLK101-3-SbLRR-RLK118	0.302767	24.817
SsLRR-RLK223-2-SbLRR-RLK222	0.316234	25.9208
SsLRR-RLK71-4-SbLRR-RLK242	0.331019	27.1327
SsLRR-RLK263-1-SbLRR-RLK276	0.345819	28.3458
SsLRR-RLK95-3-SbLRR-RLK77	0.382246	31.3316
SsLRR-RLK171-4-SbLRR-RLK128	0.398068	32.6285
SsLRR-RLK242-1-SbLRR-RLK225	0.399108	32.7138
SsLRR-RLK78-4-SbLRR-RLK38	0.421693	34.565
SsLRR-RLK202-1-SbLRR-RLK225	0.471339	38.6343
SsLRR-RLK244-1-SbLRR-RLK234	0.51034	41.8311

## Sheet: Ss-So
Name	Ks	Divergence Time (Mya)
SsLRR-RLK29-3-SoLRR-RLK26-7	0.00742826	0.608874
SsLRR-RLK109-3-SoLRR-RLK74-7	0.00746463	0.611855
SsLRR-RLK135-4-SoLRR-RLK108-1	0.00758627	0.621825
SsLRR-RLK115-3-SoLRR-RLK61-7	0.00997518	0.817638
SsLRR-RLK104-3-SoLRR-RLK64-7	0.0130629	1.07073
SsLRR-RLK50-4-SoLRR-RLK34-5	0.0136742	1.12084
SsLRR-RLK23-3-SoLRR-RLK12-7	0.0154964	1.2702
SsLRR-RLK237-1-SoLRR-RLK279-4	0.0200402	1.64264
SsLRR-RLK80-4-SoLRR-RLK56-5	0.0219483	1.79904
SsLRR-RLK113-3-SoLRR-RLK75-7	0.0229457	1.8808
SsLRR-RLK184-3-SoLRR-RLK198-2	0.0236691	1.94009
SsLRR-RLK239-1-SoLRR-RLK269-4	0.0242299	1.98606
SsLRR-RLK107-3-SoLRR-RLK62-7	0.0280815	2.30176
SsLRR-RLK269-1-SoLRR-RLK295-4	0.0304552	2.49633
SsLRR-RLK99-3-SoLRR-RLK78-7	0.0368362	3.01936
SsLRR-RLK272-1-SoLRR-RLK302-4	0.0429823	3.52314
SsLRR-RLK240-1-SoLRR-RLK274-4a	0.050193	4.11418
SsLRR-RLK95-3-SoLRR-RLK264-7	0.0531072	4.35305
SsLRR-RLK44-4-SoLRR-RLK58-5	0.0546257	4.47752
SsLRR-RLK27-3-SoLRR-RLK27-7	0.0585133	4.79617
SsLRR-RLK81-4-SoLRR-RLK246-1	0.0585639	4.80032
SsLRR-RLK71-4-SoLRR-RLK245-1	0.0690301	5.6582
SsLRR-RLK217-2-SoLRR-RLK215-2	0.0969097	7.94342
SsLRR-RLK141-4-SoLRR-RLK90-1	0.0974778	7.98998
SsLRR-RLK170-4-SoLRR-RLK93-1	0.135016	11.0669
SsLRR-RLK114-3-SoLRR-RLK63-7	0.142447	11.676
