# Supplementary material for: Genomic investigation of duplication, functional conservation, and divergence in the LRR-RLK Family of Saccharum
Source: BMC Genomics. 2024 Feb 9;25:165. doi: 10.1186/s12864-024-10073-z (PMC10854099; doi:10.1186/s12864-024-10073-z)
Supplement: Supplementary file 8 — Additional file 8. The expression value of SoLRR-RLK genes in both temporal and spatial models. FPKM values of LRR-RLK genes across tissue and developmental stages, leaf developmental gradient, and circadian rhythm in S. officinarum. Sd: Seedling stage; PM: Pre-mature; M: Mature; SL: Seeding leaf; SS: Seeding stem; LR: Leaf roll; LF: Leaf; BZ: Basal zone; TZ: Translational zone; MZ1: Maturing zone 1; MZ2: Maturing zone 2. [file 12864_2024_10073_MOESM8_ESM.xlsx]

## Sheet: different developmental stages
Gene_id	Gene_name	SL	SS	PM-LR	PM-LF	PM-S3	PM-S6	PM-S9	M-LR	M-LF	M-S3	M-S9	M-S15
		Sd		Pre-mature					Mature
SoZg.01A003670.1	SoBAM2/SoLRR-RLK1	6.71759	77.7535	0.371425	0.84551	31.6855	9.72392	4.73189	1.60059	1.24721	19.3702	1.58742	0.219485
SoZg.01A006650.1	SoLRR-RLK2	1.92989	26.6174	0.487176	0.443712	4.92447	0.423547	0	1.69468	2.0366	34.9437	1.4854	0.712864
SoZg.01A009220.1	SoTOAD2/SoLRR-RLK3	24.2696	172.028	1.82621	2.10197	8.41924	1.00727	0.953197	4.0627	2.18351	37.3271	2.16711	2.48772
SoZg.01A011420.1	SoLRR-RLK4	4.57739	30.8591	0.175465	0.028319	5.9607	2.51853	4.32066	1.67664	1.66743	28.2106	11.592	12.8551
SoZg.01A011810.1	SoTMK3/SoLRR-RLK5	0.423737	0.72654	0.059616	0.054615	0.465895	0.27053	0.251696	0.104656	0.139369	1.27252	0.454552	1.26001
SoZg.01A012090.1	SoRKL1/SoLRR-RLK6	6.36688	55.0774	2.46443	4.12622	35.316	29.2362	22.6294	6.50413	5.42507	34.3976	22.9326	15.3695
SoZg.01A013020.1	SoSERK1/SoLRR-RLK7	105.365	259.979	35.7972	16.4086	55.7087	84.9127	86.4293	34.0729	39.8548	92.2945	127.029	105.362
SoZg.01A014500.1	SoRDK1/SoLRR-RLK8	2.00402	46.9104	1.07504	0.445827	23.5047	6.18417	4.82939	1.34913	1.88847	17.7638	1.12302	0.378634
SoZg.01A022240.1	SoLRR-RLK9	6.9083	11.76	1.4577	2.99176	4.73727	10.8072	16.9552	2.2949	1.84171	14.7298	12.5411	12.7522
SoZg.01A022260.1	SoLRR-RLK10	0.302832	0.389467	0.253412	0	0.060373	0	0	0.120652	0.049366	0.001791	0.107098	0
SoZg.01A026760.1	SoLRR-RLK11	7.35537	14.2326	15.3384	5.64215	54.3144	7.77367	4.91939	11.2611	8.30004	10.0645	6.0309	5.12426
SoZg.01A037240.1	SoLRR-RLK12	25.9418	111.438	2.68579	4.75584	17.404	3.02425	9.12411	3.17373	2.15614	24.6663	23.4163	5.21769
SoZg.01A041680.1	SoLRR-RLK13	0.06295	16.9833	0	0	2.95861	0	0.475458	0	0	17.6595	0.211253	0.016418
SoZg.01A042790.1	SoLRR-RLK14	1.27662	63.5312	0	0	7.47749	1.75245	0.860693	0	0.03582	9.61511	0.172516	0.059882
SoZg.01A043850.1	SoLRR-RLK15	0.0326	0.407301	0	0	0.111217	0	0.35164	0	0	0	0	0
SoZg.01A047280.1	SoSRF8/SoLRR-RLK16	18.1594	172.255	1.10526	0.737806	41.2493	31.9136	17.868	1.05016	0.728997	42.4479	5.41568	2.28693
SoZg.01A049540.1	SoSRF7/SoLRR-RLK17	159.526	519.777	20.6711	7.48621	71.6811	59.3545	56.9304	22.4861	4.3247	127.99	49.6863	21.4977
SoZg.01A050630.1	SoLRR-RLK18	3.56159	2.06243	2.17503	1.19045	2.62035	0.307508	0.108898	6.44655	12.5673	3.83304	1.57783	0.173316
SoZg.01A051510.1	SoLRR-RLK19	12.7529	21.119	5.0147	15.0364	3.02988	3.04879	6.74908	1.49052	1.66376	21.2251	4.3329	2.78395
SoZg.01B005190.1	SoLRR-RLK20	1.41588	4.36682	0.388226	0.177157	0.488893	0.409867	0.890354	0.801457	0.491921	1.83251	2.26476	2.96194
SoZg.01B010580.1	SoLRR-RLK21	21.623	226.725	4.54905	2.47975	63.7151	36.9087	35.7342	11.9612	8.98828	124.18	71.8802	34.8572
SoZg.01B019810.1	SoLRR-RLK22	2.91529	4.15225	1.10607	1.32227	1.01713	0.979616	0.817686	3.72677	2.38675	1.50297	2.16837	0.943526
SoZg.01B029860.1	SoSRF6/SoLRR-RLK23	45.4438	304.636	0.952171	2.13305	70.8663	17.1238	12.5019	2.9063	1.03624	80.3585	24.211	22.731
SoZg.01B030690.1	SoLRR-RLK24	0.097584	0.100092	0	0.095279	0	0.10255	0.01011	0	0	0	0.01926	0
SoZg.01B032790.1	SoLRR-RLK25	0.509951	3.95033	0.273922	0	1.0312	0.367077	0.197295	0.423127	0.170986	1.78222	0.643678	0.280271
SoZg.01B044680.1	SoLRR-RLK26	1.22917	8.97778	0.372808	0.215582	4.43813	2.57801	2.16987	0.61618	0.611948	9.71598	2.69089	1.36184
SoZg.01B052860.1	SoLRR-RLK27	4.12818	51.8235	1.09562	0.616332	6.70264	0.794252	0.36278	1.05076	0.544579	8.77144	0.708648	0.057106
SoZg.01C002470.1	SoLRR-RLK28	3.00219	1.4428	1.29459	1.58625	0.521315	0.14607	1.15798	2.70846	3.07824	0.67396	1.2312	0.233016
SoZg.01C002620.1	SoLRR-RLK29	15.8699	19.1338	9.73201	5.41077	7.38957	6.77447	5.48947	15.408	14.4287	12.3387	9.88811	6.48115
SoZg.01C015200.1	SoLRR-RLK30	0.410559	2.05294	0.145512	0.204852	0.66479	0.36607	0	0.066059	0.343061	0.601195	0.131981	0.099293
SoZg.01F053750.1	SoLRR-RLK31	10.9076	5.78798	1.41202	2.63599	0	0	0.078383	1.06089	1.10382	0.621738	1.05882	0.177416
SoZg.01H035900.1	SoLRR-RLK32	3.03162	8.19234	0.322693	0.806073	1.88426	0.536965	0.805002	0.284169	0.079567	5.22781	1.10311	0.488366
SoZg.02A001250.1	SoLRR-RLK33	20.4055	31.6001	12.2504	3.53695	46.9863	78.7929	52.157	10.7711	9.39458	31.0277	45.8838	13.335
SoZg.02A003620.1	SoGHR1/SoLRR-RLK34	13.5868	47.5435	2.54607	5.48607	9.53273	1.90888	3.49674	4.40683	3.86037	30.188	3.83416	3.81413
SoZg.02A004030.1	SoLRR-RLK35	0.078969	0	0	0.199358	0.076473	0	0	0.161312	0.193188	0.150675	0.118892	0
SoZg.02A005020.1	SoLRR-RLK36	0.442567	1.29277	0.029867	0	0.149274	0.465885	0.682229	0.038364	0.091469	0.076067	0.427716	1.19741
SoZg.02A008940.1	SoLRR-RLK37	0.261613	0.451383	0	0.544191	0.255449	0.238517	0.6831	0.105641	0.246398	0.207367	0.890592	0.746189
SoZg.02A009250.1	SoLRR-RLK38	10.4183	12.0972	4.09366	1.23004	6.49124	4.10377	4.77504	10.6683	10.3881	15.0467	10.542	4.47233
SoZg.02A015670.1	SoLRR-RLK39	0.431665	5.36184	0.093557	0	1.17493	0.063352	0.302355	0.082655	0.037688	0.821404	0.224713	0
SoZg.02A020860.1	SoLRR-RLK40	0	0.375894	0	0	0.070201	0.227179	0	0	0	0.066402	0.218297	0
SoZg.02A023840.1	SoLRR-RLK41	0.047658	0.014974	0	0.077969	0	0.107322	0.13895	0	0.057961	0.058111	0.070094	0.176329
SoZg.02A026640.1	SoLRR-RLK42	4.54157	4.80102	1.98562	1.86772	6.15247	3.66369	5.81291	2.5696	1.40876	12.3167	2.59751	3.28202
SoZg.02A031060.1	SoLRR-RLK43	1.81864	4.80766	0	0	1.08682	0.442512	0.352318	0.776873	0.936777	1.60481	3.69936	2.18136
SoZg.02A032080.1	SoLRR-RLK44	22.2139	29.5351	24.3826	12.649	27.944	23.3155	27.3662	32.2996	36.6522	31.1064	23.6887	17.7196
SoZg.02A034310.1	SoLRR-RLK45	16.8902	144.527	1.58028	0.46362	16.3703	6.04321	4.54934	2.27817	1.07238	43.852	8.62646	6.87803
SoZg.02A034860.1	SoLRR-RLK46	2.45107	9.84513	1.12084	0.672278	3.07165	1.32459	1.14478	0.64998	0.965182	2.85375	2.27824	1.64064
SoZg.02A036300.1	SoLRR-RLK47	8.1624	58.676	1.43114	0	5.73786	4.52182	5.4879	2.72712	2.75009	15.5659	3.11579	7.61628
SoZg.02A036980.1	SoLRR-RLK48	3.9369	91.7055	2.07566	1.70508	6.3128	1.45009	1.90987	1.18431	0.452066	6.08369	2.62255	3.27778
SoZg.02B003140.1	SoLRR-RLK49	0.249087	0.886806	0.102695	0.042737	3.42635	1.36162	1.18308	0.188282	0.284927	1.91701	0.519517	0
SoZg.02B008290.1	SoLRR-RLK50	0.545654	3.3763	0.167012	0.103118	1.67613	0.217027	0	0.05697	0.052586	2.34432	2.01398	0.179091
SoZg.02B008560.1	SoLRR-RLK51	137.718	78.8736	30.7208	37.6654	14.3472	6.35213	10.1157	65.0249	89.9044	33.5606	31.9574	16.2061
SoZg.02B016690.1	SoLRR-RLK52	10.3708	5.10422	3.66675	0.9153	0.036366	0.076681	0.053045	1.88027	2.50351	0.265164	0.295983	0.320967
SoZg.02B018880.1	SoRLK902/SoLRR-RLK53	11.5524	2.02594	66.5256	57.8999	3.94638	2.93565	4.17925	66.4888	83.9268	2.71408	4.73064	3.39084
SoZg.02B034700.1	SoNILR1/SoLRR-RLK54	0.714145	5.16448	0.247808	0	1.70366	0.327794	0.270113	0.328906	0.221492	2.35917	0.827274	0.368085
SoZg.02B036890.1	SoSIRK1/SoLRR-RLK55	5.46917	31.8016	1.28337	0.873997	9.43835	6.2369	3.46304	1.38038	1.01163	16.4874	6.62336	3.78057
SoZg.02B040150.1	SoPXC1/SoLRR-RLK56	22.0592	238.384	2.7018	2.86697	23.5802	5.54674	6.81035	8.56367	4.95658	34.7233	9.3173	6.62768
SoZg.02D008990.1	SoLRR-RLK57	0.191849	0.127973	0	0	0	0.189017	0.141741	0	0	0	0.019669	0
SoZg.02E000660.1	SoLRR-RLK58	0.793866	1.59197	0.229753	0.21424	0.781722	0.547857	0.837964	0.616185	0.538034	0.750177	1.2024	0.656348
SoZg.02H003340.1	SoLRR-RLK59	0.138299	0	0.30399	0.630298	0	0	0	0.335886	0.238408	0	0	0
SoZg.03A001900.1	SoLRR-RLK60	11.3419	56.8089	1.64554	0.876136	10.2326	5.48035	2.10543	3.60608	3.57336	20.0157	7.961	3.56854
SoZg.03A002840.1	SoLRR-RLK61	2.73546	9.2798	0.073322	1.46003	0.633853	1.45592	0.823719	1.15706	0.621834	5.17347	4.62539	3.79721
SoZg.03A006000.1	SoLRR-RLK62	19.5936	81.9301	2.05197	2.21029	14.1378	12.4946	7.73644	6.93598	6.43268	45.3598	11.0723	9.02033
SoZg.03A006100.1	SoLRR-RLK63	32.8644	141.975	7.72677	4.66148	41.3166	28.3842	22.1128	8.21449	6.09443	46.1089	11.4504	7.10378
SoZg.03A010690.1	SoLRR-RLK64	11.0558	161.889	0.879161	0.872105	24.971	2.81436	2.7168	1.18548	1.02204	37.7655	4.8684	5.44919
SoZg.03A012740.1	SoLRR-RLK65	0.507842	4.15962	0.266067	0	0.924966	0.322426	0.334052	0.381565	0.173256	1.97411	0.622191	0.253486
SoZg.03A016680.1	SoLRR-RLK66	2.68568	17.5267	1.18758	0.132849	34.3856	11.162	8.29781	0.222853	0.05083	15.1555	5.02622	2.69143
SoZg.03A019010.1	SoLRR-RLK67	1.05386	17.1018	0.28377	0	1.41311	0.077447	1.07691	1.12418	0.694201	10.3448	0.898055	0.759884
SoZg.03A020870.1	SoLRR-RLK68	13.8652	84.9711	14.882	5.80778	51.4494	21.7771	6.97863	14.4247	8.93608	60.7266	26.1873	8.0017
SoZg.03A024520.1	SoLRR-RLK69	17.168	32.942	3.13711	1.58156	3.95609	3.02062	3.95889	3.58323	3.07889	9.90376	6.18411	2.26883
SoZg.03A025490.1	SoLRR-RLK70	0	0	0	0	0	0	0.074074	0	0	0	0	0
SoZg.03A026240.1	SoLRR-RLK71	3.48965	7.24815	1.2494	0.82858	1.60171	2.15365	3.84075	1.78763	1.72382	2.61252	3.5589	2.80551
SoZg.03A027990.1	SoLRR-RLK72	0.283986	2.00301	0	0	0.214466	0.672979	0.873816	0	0.130717	0.479853	0.050148	0
SoZg.03A028000.1	SoLRR-RLK73	0.129637	0.616314	0	0.453979	0.28316	0.361717	0.353367	0	0.087556	0.225617	0.190198	0.836306
SoZg.03A032150.1	SoLRR-RLK74	2.92902	27.7594	3.77596	2.14191	11.8711	4.7725	3.21668	2.92461	2.58343	5.0187	2.26085	1.38075
SoZg.03A035340.1	SoLRR-RLK75	0.076148	0.499494	0	0	0	0.11258	0.031015	0.050779	0.023013	0.18928	0.068513	0.047617
SoZg.03A037810.1	SoLRR-RLK76	0.691984	5.79107	0.22332	0	2.31445	0.48467	0.27202	0.347222	0.215567	2.46282	0.909214	0.463588
SoZg.03A041450.1	SoPXC2/SoLRR-RLK77	2.35931	45.2777	0.723548	0.774207	3.6832	1.95588	2.09723	1.12288	0.992695	22.192	2.96491	0.823225
SoZg.03B005650.1	SoLRR-RLK78	0.822509	5.72406	0.010234	0.020725	1.31976	0.746111	0.456388	0.292647	0.165774	5.87842	0.642972	0.630851
SoZg.03B023970.1	SoLRR-RLK79	4.7392	8.10207	2.42569	4.46972	3.45087	1.57217	1.46791	2.52456	1.52086	16.096	10.4302	2.66281
SoZg.03B025300.1	SoLRR-RLK80	4.98462	47.8507	2.36965	0.885456	34.3821	12.4071	5.46591	1.94176	0.773951	23.2789	4.46595	3.74821
SoZg.03B031100.1	SoLRR-RLK81	0.902899	2.92653	0.444212	0.057082	0.326694	1.14957	0	0.284966	0.314799	0	0	0.18855
SoZg.03B031280.1	SoLRR-RLK82	9.87403	35.613	17.2283	3.98025	8.05879	20.4761	20.1494	18.6852	17.3299	10.0215	13.3779	15.497
SoZg.03B031310.1	SoRUL1/SoLRR-RLK83	84.9027	287.13	29.7571	27.6825	87.2928	82.2436	83.7201	17.182	16.3113	62.2963	36.8723	18.4982
SoZg.03B031480.1	SoLRR-RLK84	0.226903	28.4175	0.086052	0.080313	4.55358	0	0.089183	0	0.033582	6.61702	0	0
SoZg.03E016250.1	SoLRR-RLK85	4.2069	0.354094	0.211307	2.40804	0	0	0	0.31412	1.20181	0	0	0
SoZg.03F040030.1	SoLRR-RLK86	0.334709	0.581627	0.067367	0	0.134024	0.224057	0.314534	0.069671	0.145189	0.224169	0.482787	0.471831
SoZg.03G004150.1	SoLRR-RLK87	0.448627	1.22863	0.134848	0	0.172368	0	0.247847	0.122448	0.204109	0.189624	1.2335	0.268955
SoZg.03G016820.1	SoLRR-RLK88	0.032161	0.195435	0	0.024754	0.291314	0.144143	0.138252	0.023284	0	0.551276	0.353797	0.070233
SoZg.03H015300.1	SoLRR-RLK89	0.036172	0.311212	0	0.024968	0.382757	0.219953	0.23672	0.026285	0	0.666699	0.596519	0.064902
SoZg.04A000950.1	SoLRR-RLK90	0	0	0	0	0	0	0	0	0	0	0	0
SoZg.04A004290.1	SoLRR-RLK91	0.088796	30.9937	0	0	1.51076	0.477627	0.192754	0	0.282434	2.23776	0.295769	0
SoZg.04A005450.1	SoLRR-RLK92	2.77673	10.5381	0.485446	0.417149	1.31984	1.44651	2.78199	0.976434	0.872026	1.60074	2.63807	1.54493
SoZg.04A005690.1	SoLRR-RLK93	0.320052	0.279374	2.02153	9.39312	11.4004	1.14323	0.297719	10.9848	12.0035	3.67159	13.3783	1.32682
SoZg.04A005730.1	SoLRR-RLK94	0.018998	0.873179	0	0	0	0	0	0.055791	0.073682	0	0	0
SoZg.04A006880.1	SoLRR-RLK95	0	0	0	0	0	0	0.159566	0	0.128858	0.07037	0.240168	0.095517
SoZg.04A007000.1	SoLRR-RLK96	30.1683	242.518	3.28896	1.84324	21.2797	11.3193	11.1249	10.1579	4.3956	63.608	22.6771	20.4965
SoZg.04A008950.1	SoLRR-RLK97	1.64711	74.0234	0.107697	0	23.7825	7.24977	5.20196	0.67737	0.03013	28.7659	4.87174	4.02441
SoZg.04A010470.1	SoLRR-RLK98	7.50917	13.0313	1.58255	1.40217	2.76041	4.39352	3.3979	2.64553	2.64172	8.38325	7.73818	10.2294
SoZg.04A010910.1	SoLRR-RLK99	7.04177	14.3837	4.73308	5.06177	19.8797	5.34579	6.5972	10.7413	9.98029	15.5654	13.214	6.69278
SoZg.04A011460.1	SoLRR-RLK100	0.042088	0	0	0	0.031153	0	0.581477	0	0	0.466299	0	0
SoZg.04A013070.1	SoLRR-RLK101	0.312729	0	0.094761	0.135714	0	0	0	0.312894	0.230524	0	0.287002	0
SoZg.04A014350.1	SoLRR-RLK102	30.7947	86.6851	9.60623	7.53862	26.7761	20.5716	30.442	12.3917	9.20288	30.3137	22.9781	19.981
SoZg.04A017980.1	SoLRR-RLK103	0.057596	0.29193	0.028865	0.259358	0.150936	0	0	0.116064	0.06323	0	0.0213	0.121341
SoZg.04A019920.1	SoSERK2/SoLRR-RLK104	359.767	260.834	198.086	100.994	56.6646	137.344	111.763	193.955	240.493	112.873	108.675	42.5948
SoZg.04A023070.1	SoLRR-RLK105	0.731982	0.177705	1.2426	0.565076	0	0	0.026073	0.141334	0.182283	0	0	0
SoZg.04A023120.1	SoLRR-RLK106	0.026083	0	0	0	0	0	0	0.023619	0.013373	0.061615	0.309834	0
SoZg.04A026650.1	SoLRR-RLK107	0.262138	0.051233	0.151811	0	17.4995	3.93527	4.38075	0.010504	0.018168	0.944352	0.302798	0
SoZg.04G029610.1	SoNIK1/SoLRR-RLK108	14.0048	140.276	1.23961	1.33589	16.3437	2.13156	4.38249	1.06906	0.556075	17.8502	4.2471	3.39472
SoZg.04A034250.1	SoLRR-RLK109	8.07465	9.99861	3.71925	5.87235	3.68884	1.44356	1.64379	2.65527	2.97672	3.6101	2.80761	2.61398
SoZg.04A038930.1	SoLRR-RLK110	0.521014	12.2901	0.135554	0	1.89241	0.397642	0.41842	0.1581	0	5.31319	0.245014	0.0902
SoZg.04B004750.1	SoLRR-RLK111	0.882936	4.03403	0.047361	0.373314	8.01524	11.011	15.4142	0.056313	0.445968	15.6058	5.05652	0
SoZg.04B008210.1	SoLRR-RLK112	0.693343	5.70542	0.280223	0	2.24693	0.48467	0.27202	0.347222	0.215567	2.46282	0.909214	0.463588
SoZg.04E010140.1	SoIKU2/SoLRR-RLK113	0.039102	0.22745	0	0	0.062334	0	0.33624	0	0	0.319781	0	0.067484
SoZg.04C005520.1	SoLRR-RLK114	0	0	0	0	0	0	0	0	0	0	0	0
SoZg.04C012740.1	SoLRR-RLK115	0	0.112734	0	0	0.082971	0.050929	0	0	0	0.159826	0.098387	0
SoZg.04D014870.1	SoLRR-RLK116	0.015243	0.018741	0	0	0.029254	0.0139	0	0.028125	0.007607	0.037511	0.220692	0
SoZg.04D018720.1	SoLRR-RLK117	0.071272	0.128786	0.100437	0	1.61447	0.149986	0.128529	0.08146	0	13.9956	1.00602	0
SoZg.04D021080.1	SoLRR-RLK118	0.030005	0.010796	0	0	0	0	0	0.020244	0.026746	0.070795	0.325089	0
SoZg.04E010650.1	SoLRR-RLK119	1.72584	3.16535	0.424088	0.031367	2.18057	0.965471	1.20265	0.676952	0.450333	2.30972	2.14576	2.02337
SoZg.04F014500.1	SoLRR-RLK120	0.188208	0.772143	0	0	0.176517	0.192921	0.281208	0.186503	0.059648	0.684087	0.306237	0.551399
SoZg.04G004160.1	SoLRR-RLK121	7.01332	0.922812	8.75751	6.02527	0	0	0	0.370546	0.798212	0	0	0
SoZg.04G004290.1	SoLRR-RLK122	0.061882	0.026801	0	0	0	0	0	0	0	0	0	0
SoZg.04G022490.1	SoLRR-RLK123	0.015656	0.011336	0	0	0.021245	0	0	0.025397	0.019896	0	0.252823	0
SoZg.04G022500.1	SoLRR-RLK124	0.023009	0.031887	0	0	0.03138	0.018666	0	0.016886	0.026163	0.064645	0.270948	0
SoZg.04G035750.1	SoLRR-RLK125	0	0	0	0	0	0	0	0	0	0	0	0
SoZg.04H001100.1	SoLRR-RLK126	0	0	0	0	0	0	0	0	0	0.074409	0.082349	0
SoZg.04H004170.1	SoLRR-RLK127	45.0382	73.1173	15.8209	6.64372	6.26515	13.3694	14.3609	15.8856	15.6281	7.33659	12.1833	25.1807
SoZg.04H016060.1	SoLRR-RLK128	0	0.132744	0	0	0.09979	0.169743	0	0	0	0.072579	0	0
SoZg.04H020600.1	SoLRR-RLK129	38.4499	68.7144	28.0636	14.2003	45.8854	29.5393	21.6813	35.5705	39.9787	41.4597	25.6436	24.4904
SoZg.05A004780.1	SoLRR-RLK130	0.017261	0.011336	0	0	0	0	0	0.018311	0.019896	0.034878	0.252075	0
SoZg.05A004790.1	SoLRR-RLK131	1.44715	2.83482	0.576746	0	0.349891	0.450431	0.342653	0.422088	0.2718	0.419443	0.558529	0.926915
SoZg.05A004800.1	SoLRR-RLK132	0.250398	0.400991	0	0.221078	0.056192	0.272719	0.167413	0.01563	0.076609	0.308748	0.118931	0.108091
SoZg.05A006300.1	SoLRR-RLK133	3.25133	6.85345	0.904961	3.02233	0	0.274284	0.429317	1.22931	4.09532	0	0.396904	0.237368
SoZg.05A006780.1	SoLRR-RLK134	0	0	0	0	0	0	0	0	0	0	0	0
SoZg.05A011180.1	SoLRR-RLK135	13.4973	81.27	19.1833	3.72083	31.4128	23.6966	21.7148	15.237	12.8764	31.149	11.8466	6.48266
SoZg.05A011210.1	SoCEPR2/SoLRR-RLK136	0.742505	16.9463	0.302505	0.183454	3.3428	0.345417	0.218836	0.228563	0.162059	10.3202	0.200089	0.267167
SoZg.05A011230.1	SoLRR-RLK137	1.20128	4.29235	0.385247	0.124743	3.23857	1.09801	1.04835	0.518625	0.434183	1.07151	0.277501	0.318447
SoZg.05A018120.1	SoLRR-RLK138	0	0	0	0	0	0	0	0	0	0	0.090985	0.056413
SoZg.05A020790.1	SoEFR/SoLRR-RLK139	0.040322	0.22694	0	0.093606	0.071391	0.056575	0.070098	0.012333	0	0.370293	0.485313	0.018479
SoZg.05A021040.1	SoLRR-RLK140	61.3358	47.313	26.0823	26.6579	2.32626	2.22069	3.31292	8.70012	12.348	5.09889	3.53287	2.86369
SoZg.05A021180.1	SoLRR-RLK141	0	0	0	0	0	0	0	0.740818	0.124237	0	0	0
SoZg.05A021470.1	SoLRR-RLK142	0.955709	0.207328	1.94853	3.61964	0	0.210737	0	2.28812	1.65079	0.043714	0.09613	0
SoZg.05A022150.1	SoLRR-RLK143	0.027158	0	0.083299	0.094875	0.127685	0.14116	0.882662	0.024246	0	3.04488	0.608266	0
SoZg.05A022580.1	SoLRR-RLK144	0.031027	0	0	0	0.110234	0	0	0	0.048984	0	0.067072	0.235186
SoZg.05A024890.1	SoLRR-RLK145	0.166565	0.18152	0.0315	0	0.149758	0.022314	0	0.179374	0.029108	0.389363	0.179909	0.064363
SoZg.05A026370.1	SoLRR-RLK146	30.3233	23.6594	14.6797	3.92674	20.3994	23.0461	23.759	21.3047	22.07	27.9914	13.9161	6.75023
SoZg.05A026380.1	SoLRR-RLK147	0	0	0	0	0	0	0	0	0	0	0	0
SoZg.05B000850.1	SoLRR-RLK148	0.084295	1.34149	0	0	0.171597	0.076473	0.117259	0.043944	0.072245	1.03598	0.09624	0.15819
SoZg.05B015310.1	SoLRR-RLK149	0.02201	0.168813	0.041304	0	0	0	0.066743	0.018876	0	0.081829	0.032017	0
SoZg.05B016670.1	SoLRR-RLK150	0.814156	1.14208	0.135065	0	0.305731	0.288675	0	0.422534	0.66562	0.175702	0.371054	0.129361
SoZg.05B016680.1	SoLRR-RLK151	0	0	0	0	0	0	0	0	0	0	0	0
SoZg.05B020720.1	SoLRR-RLK152	0.585024	0.233556	0.152564	0.213673	0.142453	0	0	0.064251	0	0	0	0.036256
SoZg.05B022830.1	SoLRR-RLK153	0.01896	0.038958	0	0	0.523265	0	0	0.062697	0	0.326215	0.197084	0.064119
SoZg.05B023310.1	SoLRR-RLK154	12.7166	23.4757	5.78464	6.20441	4.11037	3.91101	8.24757	3.20573	2.78996	4.09894	3.65114	8.74908
SoZg.05B025610.1	SoLRR-RLK155	10.0495	4.88057	1.96025	1.79615	0.097196	1.22109	2.14068	3.60195	2.38452	0.251643	2.77435	3.32958
SoZg.05B025670.1	SoLRR-RLK156	0	0	0	0	0	0	0	0	0	0	0	0
SoZg.05C005160.1	SoLRR-RLK157	0.031671	1.35116	0	0	0.082447	0	0.084475	0.104746	0	3.51454	0	0.114339
SoZg.05C007050.1	SoLRR-RLK158	1.64567	1.82497	0.644317	1.04486	1.34046	1.15959	1.11301	1.88623	2.731	1.81507	3.72581	2.85418
SoZg.05C007130.1	SoLRR-RLK159	0.020613	0.131376	0	0	0	0	0	0	0.024371	0.044154	0.093271	0.044342
SoZg.05C008300.1	SoLRR-RLK160	0.429746	0.654781	0.085896	0.032426	0.212596	0.1205	0.219687	0.107148	0.09038	0.301528	0.451076	0.572827
SoZg.05C013230.1	SoLRR-RLK161	0	0	0	0	0	0	0	0	0	0	0	0
SoZg.05C018030.1	SoLRR-RLK162	0.135317	1.44772	0	0	0.126153	0.132099	0.721217	0.391102	0.596202	1.69367	1.52184	0.06784
SoZg.05C020160.1	SoLRR-RLK163	0.039306	0.188725	0.076547	0	0.103489	0.076167	0	0.065182	0.031741	0.319727	0.169918	0.102833
SoZg.05D005980.1	SoLRR-RLK164	0	0	0	0	0	0	0	0	0	0	0	0
SoZg.05D006810.1	SoLRR-RLK165	3.28118	5.79211	0.424698	0.762306	1.30939	1.45283	2.80393	0.908599	0.700207	6.40449	4.56945	5.07703
SoZg.05D008000.1	SoLRR-RLK166	0	0	0	0	0	0	0	0	0	0	0	0
SoZg.05D018400.1	SoLRR-RLK167	3.42916	1.5793	1.52789	1.62126	0	0	0.267256	1.16707	1.91452	0.058418	0.239316	0.310272
SoZg.05D018530.1	SoLRR-RLK168	4.38612	5.77091	0.512584	1.05801	0.746472	0.478647	0.468434	0.506049	0.575257	1.83584	2.00839	3.18824
SoZg.05D022320.1	SoLRR-RLK169	0.026049	0	0	0	0	0	0.041451	0	0	0.060829	0.222924	0
SoZg.05D027320.1	SoLRR-RLK170	0.118034	0.204637	0.178526	0	0.116924	0	0	0.147329	0.108283	0.396465	0.240916	0.241678
SoZg.05E000300.1	SoLRR-RLK171	13.125	87.9062	2.95187	1.44081	28.9266	9.59371	12.9671	3.81663	4.43169	45.5971	15.4939	36.6555
SoZg.05E018480.1	SoLRR-RLK172	51.2069	49.3557	18.5116	8.29099	5.2173	4.39941	6.1353	9.8985	6.5151	13.7755	7.69683	6.95974
SoZg.05E018950.1	SoLRR-RLK173	0.019033	0	0	0	0	0	0.042875	0	0	0.060949	0.223462	0
SoZg.05E018980.1	SoLRR-RLK174	0	0	0	0	0	0	0	0	0	0	0.014562	0
SoZg.05E022980.1	SoLRR-RLK175	0.874989	1.57689	0.194301	0.11402	0.355706	0.492942	0.655355	0.25274	0.199465	1.48492	1.09719	1.0083
SoZg.05F008090.1	SoLRR-RLK176	0.707961	0.582599	0.866998	0.085328	0	0	0.305968	0.624937	0.548262	0.101579	0.442694	0.357415
SoZg.05F009600.1	SoLRR-RLK177	8.29755	24.5306	2.17563	2.30737	4.42304	1.97351	2.13309	4.08824	4.78016	7.48435	2.46834	2.99165
SoZg.05F020560.1	SoLRR-RLK178	0.178529	0.52037	0	0.039326	0.235371	0.03745	0.232418	0.07212	0	0.913295	1.1828	0.177332
SoZg.05F023930.1	SoLRR-RLK179	1.33947	27.7081	2.83404	0.260791	8.56022	10.5851	2.89692	4.55411	0.398579	13.9386	3.66408	4.13788
SoZg.05G008450.1	SoLRR-RLK180	0	0	0	0	0	0	0	0	0	0	0	0
SoZg.05G012370.1	SoLRR-RLK181	1.94054	2.91697	0.686157	0.443019	0.388196	0.457638	1.23854	1.29835	0.829894	4.4255	4.13122	2.51095
SoZg.05G016790.1	SoLRR-RLK182	0.02683	0	0	0	0.067448	0	0.062187	0	0	0.064081	0.138576	0
SoZg.05G016820.1	SoLRR-RLK183	0.755379	0.442944	0.356423	0.456078	0.067679	0.073766	0	0.253083	0.151522	0.014657	0.323098	0.091413
SoZg.05G022390.1	SoLRR-RLK184	0.047516	0.82352	0	0	0.307394	0.368608	1.07352	0	0	4.5152	2.06835	0.20058
SoZg.05G022420.1	SoLRR-RLK185	3.96868	4.99959	0.542582	1.04314	1.65943	1.31575	0.797622	0.285382	0.727769	1.16923	0.86439	1.32348
SoZg.05G025310.1	SoLRR-RLK186	0.344378	0.765432	0.19602	0.222527	0.333255	0.775323	1.03983	0.209942	0.296652	0.595295	0.762261	1.20147
SoZg.05H007090.1	SoLRR-RLK187	21.1094	18.1212	9.40351	10.0327	0.256807	1.53457	4.41473	10.2962	9.77121	1.22484	6.61253	5.46892
SoZg.06A000110.1	SoLRR-RLK188	63.6065	112.823	19.271	11.2853	18.2411	64.3868	59.1877	42.0434	45.4432	16.3934	33.9232	51.152
SoZg.06A002800.1	SoLRR-RLK189	4.43418	0.354094	0.721356	2.40804	0	0	0	0.31412	1.21849	0	0	0
SoZg.06A011020.1	SoLRR-RLK190	1.04757	4.53679	0.107322	0	0.849714	0.691599	0.59911	1.48259	2.15228	0.986757	1.44659	0.345846
SoZg.06A011410.1	SoLRR-RLK191	16.304	19.4653	6.23695	8.89634	12.2454	4.88604	5.33906	9.11962	5.91559	14.1137	6.73399	4.58043
SoZg.06A019360.1	SoLRR-RLK192	0.006352	1.8163	0	0	2.56175	0.406778	1.0902	0	0.028979	2.13337	0.167084	0.397588
SoZg.06A026070.1	SoLRR-RLK193	1.53695	38.1722	0	0	22.5468	3.95692	2.9696	0.1346	0	22.238	1.38663	0.399557
SoZg.06A029030.1	SoLRR-RLK194	5.1746	70.5459	0.513981	0.95828	6.69218	0.629968	1.48299	0.881741	0.955598	17.7046	1.23572	0.064264
SoZg.06A029280.1	SoLRR-RLK195	0.362667	0.30536	0.509715	0.431525	0.278833	0.165997	0.222685	0.330805	0.200405	0.727092	0.366922	0.368518
SoZg.06B002510.1	SoLRR-RLK196	1.13865	18.6128	0.102091	0.451217	7.79132	6.38761	8.07565	0.307516	0.327072	10.0686	1.58249	0.182346
SoZg.06B009250.1	SoLRR-RLK197	5.05073	4.30849	2.21748	2.19914	0.05535	0.439161	0.951198	2.35206	2.21672	0.333525	1.65154	1.41893
SoZg.06B013910.1	SoBIR3/SoLRR-RLK198	7.16009	10.9856	15.7114	3.15119	22.322	11.4837	7.76873	6.57116	5.76016	11.5637	7.31262	3.3684
SoZg.06B014970.1	SoLRR-RLK199	2.39742	2.82496	4.47162	1.70093	121.091	5.47987	4.19356	7.97738	15.3358	31.371	44.2221	5.91735
SoZg.06B022670.1	SoLRR-RLK200	12.2604	114.133	4.05488	1.12396	35.6488	16.7426	10.7074	2.82369	1.17387	47.2646	9.62184	11.0637
SoZg.06B022830.1	SoLRR-RLK201	12.2708	9.17138	5.88799	6.29378	2.11585	0.846951	0.695968	6.92277	4.41911	2.42148	5.51579	3.37872
SoZg.06B023050.1	SoLRR-RLK202	0.338193	0.645312	0.18205	0.114109	0.228982	0.022093	0.101439	0.141327	0.413279	1.10394	0.486026	0.073094
SoZg.06B027980.1	SoLRR-RLK203	4.53191	20.0385	2.90443	2.61627	11.3645	6.39082	9.20736	2.1397	2.58705	11.9162	5.11242	8.30797
SoZg.06C002320.1	SoLRR-RLK204	1.76666	3.76905	0.538771	0.498936	0.647008	0.482556	0.496781	0.831402	1.36424	3.50075	4.41155	0.219473
SoZg.06C002980.1	SoLRR-RLK205	166.943	175.866	59.7557	54.7088	13.4203	9.75267	15.6603	23.4227	21.1814	18.2393	14.3466	11.9934
SoZg.06E003600.1	SoLRR-RLK206	0	0.557149	0	0	1.94233	1.99101	1.32311	0	0	3.09335	4.34831	3.00741
SoZg.06G004370.1	SoLRR-RLK207	0.013305	0.187661	0	0.122288	0.068166	0	0	0.021581	0.044843	0.05075	0.036208	0
SoZg.06G006200.1	SoLRR-RLK208	15.4676	9.55236	10.9694	11.248	0.97763	1.73777	3.99214	6.74962	3.56855	2.8014	3.53938	10.9365
SoZg.06G011760.1	SoLRR-RLK209	0	0.069714	0	0	0.349125	0	0	0	0	0.177751	0	0
SoZg.06H003790.1	SoLRR-RLK210	0.229843	0.845329	0.145931	0.142514	0	0.116219	0.129172	0.176123	0.265922	0.215062	0.241181	0.139072
SoZg.06H021200.1	SoLRR-RLK211	0.029867	0.877236	0	0	0	0.080563	0.226976	0.027732	0	1.38186	0.162619	0
SoZg.07A002990.1	SoLRR-RLK212	0.863408	29.326	0	0.141214	4.18123	0.500879	0.399793	0.073929	0.17863	7.43708	0.811918	0.843886
SoZg.07A007740.1	SoLRR-RLK213	26.1991	105.536	7.50755	5.2969	29.166	7.46401	13.2797	32.2814	33.7125	84.822	34.9035	30.863
SoZg.07A012370.1	SoLRR-RLK214	5.00723	55.13	1.94771	1.79591	24.0742	16.3251	10.6002	5.40838	3.61731	40.1685	14.5317	16.0791
SoZg.07A014650.1	SoLRR-RLK215	0	0	0	0	0	0	0	0.051324	0.063602	0	0.06872	0
SoZg.07A016070.1	SoLRR-RLK216	0	2.90489	0	0	0.255267	0	0	0	0	0.29997	0	0
SoZg.07A016300.1	SoLRR-RLK217	12.8945	61.9922	0.399998	0.331978	17.7093	13.0062	6.57349	1.27892	0.470087	72.2629	8.02764	6.4335
SoZg.07A021710.1	SoLRR-RLK218	0.255139	0.307738	0	0.106764	0	0	0	0	0.032148	0	0	0
SoZg.07A022330.1	SoLRR-RLK219	0.039305	0.804561	0.0146	0	0.136132	0.06438	0.07204	0.078875	0.136174	0.542518	0.104213	0.150046
SoZg.07B012860.1	SoLRR-RLK220	1.23731	1.31619	0.226261	0.014606	0	0.101	0	0.122779	0.190194	0.113715	0.985494	0
SoZg.07B017010.1	SoLRR-RLK221	0.726872	2.21638	0.04265	0	0.313677	0	0	0.234237	0.076606	0.225556	0.158785	0.256179
SoZg.07B024090.1	SoLRR-RLK222	0.18486	5.63973	0	0	1.4721	0	0.102748	0.15985	0.033465	4.16941	0.297521	0.414507
SoZg.07B025640.1	SoLRR-RLK223	59.9012	43.697	17.0215	45.5039	14.2972	12.5473	16.6395	48.1137	43.3216	39.5696	20.3018	12.9137
SoZg.07C014560.1	SoLRR-RLK224	10.466	21.932	4.17385	0.989328	6.36796	3.23809	2.63843	5.60421	4.55206	6.50613	4.16371	2.4844
SoZg.07D001870.1	SoLRR-RLK225	57.9698	71.2849	65.1995	39.2443	142.729	52.5273	39.5984	87.5714	71.8349	107.083	113.397	60.0032
SoZg.07D001920.1	SoLRR-RLK226	0	0.189607	0	0	0.024598	0.135099	0	0	0	1.31393	0.398894	0.036487
SoZg.07D007840.1	SoLRR-RLK227	10.3117	44.9364	3.28522	3.99446	25.0597	8.67506	10.6613	3.98388	3.63145	42.5775	9.40333	9.45159
SoZg.07D011950.1	SoLRR-RLK228	0.162704	0.578315	0	0.031739	0.128393	0.051246	0	0.030546	0.032318	0.147582	0.093575	0.154075
SoZg.07D015820.1	SoLRR-RLK229	1.07334	8.41851	0.072209	0	0.680893	0.664427	0	0.190533	0.083549	4.67167	1.66088	1.07429
SoZg.07F011140.1	SoLRR-RLK230	0.438851	1.79496	0.124311	0.131774	0.329621	0.164027	0.107422	0.206326	0.215439	0.375997	0.358403	0.243553
SoZg.07H010190.1	SoLRR-RLK231	0.29907	0.719343	0.157698	0	0.199538	0.147533	0.039833	0.124545	0.110939	0.599983	0.274155	0.268972
SoZg.08A000440.1	SoLRR-RLK232	0.132593	1.31198	0	0	0.269551	0.021169	0.29085	0.093516	0.030983	0.907247	0.152713	0.232628
SoZg.08A000580.1	SoLRR-RLK233	0	0	0	0	0	0	0	0	0	0	0	0
SoZg.08A002580.1	SoLRR-RLK234	0	0	0	0	0	0	0	0	0	0	0	0
SoZg.08A003510.1	SoLRR-RLK235	0	0	0	0	0	0	0	0	0	0	0	0
SoZg.08A006880.1	SoLRR-RLK236	2.28104	14.0465	0	0.140169	9.22874	1.68899	2.30683	0.044301	0.02639	32.1175	0.362737	0.44246
SoZg.08A006900.1	SoLRR-RLK237	0.043695	4.05143	0	0	3.98372	0.174709	1.95681	0	0.030638	5.99705	0.642152	0.193182
SoZg.08A006930.1	SoLRR-RLK238	0	0	0	0	0.191525	0.035246	0.370301	0	0	0	0	0
SoZg.08A008230.1	SoLRR-RLK239	1.66264	10.0413	0.886137	0.874823	5.1118	3.58032	4.14282	2.65168	2.21046	8.90699	9.11109	8.09792
SoZg.08A008620.1	SoLRR-RLK240	1.06788	37.5589	1.25024	0.805482	11.314	0.994136	0.889937	3.91904	1.0604	17.4947	2.5971	2.76353
SoZg.08A011770.1	SoLRR-RLK241	0.007122	0	0	0	0.02212	0	0	0.01103	0.019584	0.074356	0.263329	0
SoZg.08A014470.1	SoLRR-RLK242	4.60487	7.79201	4.17547	1.4281	1.45561	0.501889	0.855804	4.20904	5.8134	9.26766	4.5304	0.150608
SoZg.08A019780.1	SoLRR-RLK243	0.043543	0.213736	0	0.093606	0.089036	0.056575	0.047075	0.006166	0	0.366014	0.465083	0
SoZg.08A019790.1	SoLRR-RLK244	0.934395	11.6523	0	0.062391	0	2.68681	3.04286	1.67478	0	1.19339	9.52113	4.21107
SoZg.08A021130.1	SoLRR-RLK245	0.135596	0.483158	0	0	0.066556	0	0.132969	0	0	0.26216	0.065178	0
SoZg.08A021140.1	SoXIP1/SoLRR-RLK246	0.010769	0.09863	0	0	0	0	0	0	0	0	0	0
SoZg.08B002530.1	SoLRR-RLK247	5.69119	11.7268	1.49633	0.86026	3.14311	6.6332	7.15714	2.26649	2.68777	5.06883	6.16811	9.52788
SoZg.08B014340.1	SoLRR-RLK248	0.019052	0.239956	0	0	0	0	0	0	0	0	0.231389	0
SoZg.08B016770.1	SoLRR-RLK249	1.26887	2.68566	0.127319	0.137634	0	0.765639	2.8573	0.03546	0.076993	0.181323	0.7079	2.61169
SoZg.08B019690.1	SoLRR-RLK250	50.5461	53.7818	17.7414	9.04405	6.36319	4.63388	6.42589	9.59903	6.20343	14.2126	7.31541	7.17422
SoZg.08B019700.1	SoLRR-RLK251	51.2689	55.7035	17.9614	9.29236	6.36319	4.69766	6.48093	9.61164	6.2207	14.4052	7.3819	7.17422
SoZg.08C004600.1	SoLRR-RLK252	0.773928	1.76667	0.299763	0	0.192918	0	0.402232	0.471025	0.350401	1.41691	0.749126	1.17324
SoZg.08C015550.1	SoLRR-RLK253	0.111353	0.723388	0.111972	0	0.566786	0	0	0	0	0.718812	0.066232	0.144463
SoZg.08D000120.1	SoLRR-RLK254	15.9423	117.87	3.1454	2.20073	12.9101	7.46001	8.41702	11.0844	7.74044	34.6514	15.0953	52.9167
SoZg.08D005890.1	SoLRR-RLK255	2.59281	4.83603	1.46314	1.11288	0.268233	0.18368	0.807264	2.72171	2.90751	1.11672	3.098	3.25256
SoZg.08D005950.1	SoLRR-RLK256	0.540221	1.51494	0.069314	0	0.259515	0.518029	0.518412	0.260186	0.454098	0.458412	0.85272	1.27331
SoZg.08F011330.1	SoLRR-RLK257	0	0	0	0	0	0	0	0	0	0	0	0
SoZg.08G006140.1	SoLRR-RLK258	0.015442	0.024607	0	0	0	0	0	0	0.030557	0	0	0.017227
SoZg.08H005500.1	SoLRR-RLK259	0	0	0	0	0.058467	0.02488	0	0	0	0.322549	0.061871	0
SoZg.08H005600.1	SoLRR-RLK260	1.31767	1.18477	1.04805	0.902763	4.91664	1.13553	0.619757	3.79407	2.44708	0.974496	1.39056	0.432524
SoZg.08H008710.1	SoLRR-RLK261	0.835519	3.36696	0.233588	0	0.321792	0	0	0.254129	0.147445	1.13213	0.619667	0.362376
SoZg.09A004290.1	SoLRR-RLK262	0.008891	0	0	0	0	0.051698	0.082415	0	0	0	0.017344	0.024006
SoZg.09A006900.1	SoLRR-RLK263	0	0	0	0	0	0	0	0	0	0	0	0
SoZg.09A008410.1	SoHSL1/SoLRR-RLK264	0	0	0	0	0	0	0	0	0	0	0	0
SoZg.09A015320.1	SoBIR1/SoLRR-RLK265	0.462627	17.9931	0	0	0.34441	0	0.85165	0	0.080811	1.95502	0.07558	0
SoZg.09A018510.1	SoLRR-RLK266	1.71851	7.35903	1.74658	4.27699	6.37803	1.8622	0.740752	0.809988	0.882489	10.1032	2.97514	1.86218
SoZg.09A018590.1	SoLRR-RLK267	7.88736	102.882	1.00916	2.53499	4.15954	0.666137	0.761908	1.9832	1.50033	7.81774	1.83984	0.471251
SoZg.09A018830.1	SoLRR-RLK268	9.11931	28.8136	7.56206	1.32947	11.1599	21.1408	10.1698	11.999	12.8611	7.7671	13.438	9.66242
SoZg.09A021160.1	SoLRR-RLK269	0.723293	1.65417	0	0.153624	2.93235	0.065348	0.290166	0.06172	0	3.77644	0.228204	0
SoZg.09A024850.1	SoLRR-RLK270	0	0	0	0	0	0	0	0	0	0	0.015104	0
SoZg.09A026640.1	SoLRR-RLK271	10.6726	42.7003	0.526767	2.99709	19.7813	9.14067	5.38575	1.43101	2.34527	33.4966	3.53733	3.15438
SoZg.09A027580.1	SoLRR-RLK272	0	0	0	0	0.113104	0	0.176394	0	0	0	0.167857	0.110225
SoZg.09B006360.1	SoLRR-RLK273	1.23347	2.88723	0.056264	0.099491	0	0.86281	2.16156	0.048088	0.133758	0.239431	1.11086	2.54709
SoZg.09B006490.1	SoLRR-RLK274	12.4894	21.5421	9.08975	21.933	47.4809	22.9196	17.1048	32.5145	20.9752	26.5519	40.2737	19.6887
SoZg.09B017010.1	SoLRR-RLK275	5.22107	7.77885	4.38927	6.32862	16.6181	6.82882	4.59216	11.2327	9.83565	14.2281	18.0581	18.1607
SoZg.09B017410.1	SoLRR-RLK276	0.206791	0.36909	0.113437	0.029206	0.230456	0	0	0.172004	0.251942	0.580357	0.069149	0
SoZg.09B017490.1	SoLRR-RLK277	8.49108	10.5186	0.917803	0.627575	0.791951	1.76217	1.78899	2.329	3.98966	1.81201	1.38668	2.11637
SoZg.09B020590.1	SoLRR-RLK278	0.171222	0.102554	0	0	0	0.15437	0	0	0.042098	0	0	0
SoZg.09C008040.1	SoLRR-RLK279	24.2139	39.2666	12.3833	4.44984	20.775	26.3312	23.7704	30.2445	34.1473	28.0898	38.2224	26.9543
SoZg.09C021300.1	SoLRR-RLK280	0	0	0	0	0	0	0	0	0	0	0	0
SoZg.09F027510.1	SoLRR-RLK281	0.252806	0.085384	0.158859	0.054743	0	0.044672	0.127388	0.055559	0.094949	0.084095	0.039713	0.062164
SoZg.09H021880.1	SoLRR-RLK282	0.111656	0.151372	0	0	0	0	0	0.127615	0.661736	0	0	0
SoZg.10A002650.1	SoLRR-RLK283	38.0044	104.501	24.6039	7.20516	32.5308	24.3338	28.4171	21.1521	18.2067	34.5315	19.6537	18.8374
SoZg.10A003080.1	SoLRR-RLK284	1.19645	6.25714	0.134208	0	1.01189	0.966459	1.63997	0.627148	0.535316	4.83651	2.08289	2.42382
SoZg.10A006100.1	SoLRR-RLK285	0.085566	0.278042	0	0.023359	0	0.063802	0.12949	0.248627	0.314731	0.104834	0.052423	0.036529
SoZg.10A006120.1	SoLRR-RLK286	7.82337	16.2003	1.21437	0.951931	0.550899	1.81575	1.59599	1.67201	1.18855	1.56325	3.45256	2.06817
SoZg.10A006130.1	SoLRR-RLK287	0.359255	0.632525	0.318375	0.115562	0.242428	0.048385	0.02147	0.193407	0.564871	1.32978	0.47625	0.058829
SoZg.10A006790.1	SoLRR-RLK288	0.247582	0	0	0	0	0	0	0.156648	0.390869	0.181966	0.003167	0.177169
SoZg.10A007060.1	SoLRR-RLK289	9.94548	15.8063	10.4911	4.8793	6.73735	8.30223	4.66474	12.092	12.5723	11.0745	9.83823	4.9272
SoZg.10A010560.1	SoLRR-RLK290	7.06705	24.7007	0.917761	0.521492	2.71676	3.13147	2.62796	1.55903	1.10798	17.6985	7.40622	7.34881
SoZg.10A014640.1	SoLRR-RLK291	0.810491	32.7756	0	0	5.2219	0.143636	0.185736	0.360168	0.234869	11.9505	0.716492	1.55012
SoZg.10A015620.1	SoLRR-RLK292	12.485	34.0172	6.23206	5.32207	25.0374	15.7184	15.9805	9.74043	8.67967	43.2968	32.4795	27.9037
SoZg.10A015630.1	SoBAM2/SoLRR-RLK293	0.348548	1.43622	0.148291	0	1.01232	0.171499	1.59451	0.235919	0.305332	2.18027	0.247364	0.974871
SoZg.10A016490.1	SoLRR-RLK294	13.4709	104.37	4.84	4.74408	48.007	21.7278	10.2026	4.42924	3.93512	39.8927	26.0558	4.09624
SoZg.10A016510.1	SoLRR-RLK295	0.652702	1.27312	6.33656	1.90948	19.1583	1.67491	1.49147	11.4643	14.7394	10.8878	15.151	2.12096
SoZg.10A018320.1	SoLRR-RLK296	17.4366	353.801	2.22913	1.07245	108.949	40.9038	26.4072	2.84213	1.77715	39.7172	27.7543	13.5912
SoZg.10A023330.1	SoLRR-RLK297	0.04402	0.337626	0.082608	0	0	0	0.133486	0.037752	0	0.163658	0.064034	0
SoZg.10A023430.1	SoLRR-RLK298	0.498943	0.410753	0.348979	0.141868	0.31765	0	0	0.148737	0.230468	1.38403	0.524804	0
SoZg.10B017510.1	SoLRR-RLK299	0.045287	0.305503	0	0	0	0	0	0.041866	0	0.147014	0.071379	0.063698
SoZg.10B019110.1	SoLRR-RLK300	0	0	0	0	0	0	0	0	0.043236	0	0.035312	0
SoZg.10B020750.1	SoSRF3/SoLRR-RLK301	34.8237	85.4644	6.58284	2.28201	16.7915	8.35918	5.88229	22.845	14.7378	45.3067	22.0025	13.3738
SoZg.10B020880.1	SoPRK7/SoLRR-RLK302	46.3772	9.70739	8.57033	16.6723	0.124824	0	0	18.0911	12.0567	0.140182	0.056915	0
SoZg.10C001720.1	SoLRR-RLK303	24.5952	14.4017	7.39466	11.1294	1.9389	1.2112	3.06584	8.73336	7.41974	2.33554	2.22748	3.00509
SoZg.10C001990.1	SoLRR-RLK304	2.37824	6.86104	1.0693	0.197853	3.3099	1.29969	3.13036	3.58221	1.54591	4.52511	1.97532	4.39018
SoZg.10C017700.1	SoLRR-RLK305	0.130625	0.036342	0.274376	0.608754	0	0.097781	0	0.368377	0.24383	0.034483	0.033833	0
SoZg.10C017730.1	SoLRR-RLK306	0.188208	0.772143	0	0	0.176517	0.192921	0.281208	0.186503	0.059648	0.684087	0.317631	0.551399
SoZg.10D025880.1	SoLRR-RLK307	97.7992	27.4154	41.7021	10.2361	0.210609	1.0291	1.50597	5.68447	6.63328	0	1.41339	0.767242
SoZg.10E006670.1	SoLRR-RLK308	1.07105	5.58404	0	0.368025	2.11376	2.20336	1.30725	0	0.035562	3.29395	0.54699	0.049109
SoZg.10G008850.1	SoLRR-RLK309	1.45908	6.35109	0.197714	0.399296	0.414556	0.606458	0.53074	0.298301	0.277381	4.35434	1.13665	2.29382
SoZg.10H021740.1	SoLRR-RLK310	0	0.061659	0	0	0	0	0	0	0.04278	0	0	0
SoZg.ctg058603	SoLRR-RLK311	3.86922	83.1999	0	0.507237	24.2664	2.43741	1.84057	0.090124	0	33.7031	0.6562	0.408356
SoZg.ctg126112	SoLRR-RLK312	0.027276	0.673594	0.089556	0	0.088892	0	0	0.035652	0	0.553122	0.058075	0
		0			500

## Sheet: gradient developmental leaves
Gene_id	Gene_name	BZ			TZ			MZ1				MZ2
		1	2	3	4	5	6	7	8	9	10	11	12	13	14	15
SoZg.01A003670.1	SoBAM2/SoLRR-RLK1	17.6721	38.9275	40.1638	20.1444	10.9746	7.25863	6.39338	4.30457	3.67859	2.35112	1.44943	0.936881	0.937021	0.385814	0.425829
SoZg.01A006650.1	SoLRR-RLK2	17.1072	8.92397	1.55529	1.36816	0.902788	0.763921	0.702556	0.571078	0.635937	0.443511	0.801139	0.865344	0.887016	1.21802	1.94377
SoZg.01A009220.1	SoTOAD2/SoLRR-RLK3	20.3072	32.0065	31.0236	20.6257	19.2627	14.7337	12.1123	11.5146	13.7648	12.4201	17.9315	19.9473	14.8051	17.934	15.7806
SoZg.01A011420.1	SoLRR-RLK4	25.5563	23.5518	11.3821	3.29863	1.2217	1.17795	1.21372	0.804752	1.01251	0.885923	0.889357	0.895907	0.872735	1.05908	0.968596
SoZg.01A011810.1	SoTMK3/SoLRR-RLK5	40.933	42.646	26.1873	7.88626	4.66422	5.81562	6.42605	8.7389	13.2629	14.2672	12.874	12.2364	10.7054	8.97889	7.82347
SoZg.01A012090.1	SoRKL1/SoLRR-RLK6	44.2877	24.8294	30.6745	32.5299	6.24084	2.64736	1.98297	1.76091	1.70923	1.63062	1.75644	1.90424	1.37635	1.80413	2.67342
SoZg.01A013020.1	SoSERK1/SoLRR-RLK7	20.03	16.6146	14.2675	18.721	23.4751	29.1715	35.3229	37.0776	39.0349	45.2788	43.7386	44.6932	45.5482	45.923	50.1909
SoZg.01A014500.1	SoRDK1/SoLRR-RLK8	44.8668	38.7708	39.5644	23.2109	11.281	5.84064	4.75465	3.3775	3.04163	2.69299	2.58276	2.12111	1.85565	1.88618	1.24196
SoZg.01A022240.1	SoLRR-RLK9	2.50035	1.82694	1.04192	0.170843	0.0554673	0.176846	0.289255	0.290132	0.156852	0.221146	0.310971	0.267359	0.226955	0.349705	0.576679
SoZg.01A022260.1	SoLRR-RLK10	0.000321667	0.0101563	0.007172	0	0	0.00776967	0.00425733	0	0	0.00904267	0	0.00589167	0	0.0109273	0
SoZg.01A026760.1	SoLRR-RLK11	0.0559013	0.0832627	0.119669	0.0690967	0.0142777	0	0.0120317	0	0.00747	0.00730933	0	0.005188	0	0	0
SoZg.01A037240.1	SoLRR-RLK12	7.43821	4.15216	2.7232	4.93949	5.51589	7.20354	7.05112	4.96501	3.70901	2.47103	1.92789	1.87539	1.62714	1.52013	1.47212
SoZg.01A041680.1	SoLRR-RLK13	18.9848	9.05266	2.3181	0.421846	0.183427	0.056599	0.0261777	0	0.00653067	0	0	0	0	0.00720233	0.026698
SoZg.01A042790.1	SoLRR-RLK14	7.24322	11.2341	8.18858	4.53378	4.04494	2.19056	0.874939	0.238659	0.018833	0.0147437	0.0136197	0	0	0	0
SoZg.01A043850.1	SoLRR-RLK15	4.99238	0.804051	0.0235423	0.0135593	0.068527	0.031669	0	0	0.00973567	0.00861867	0.0203927	0.008452	0.010432	0.00767733	0.050193
SoZg.01A047280.1	SoSRF8/SoLRR-RLK16	32.1064	44.5433	54.4851	68.671	69.5377	45.9194	38.2208	22.4959	15.5911	12.2562	6.75018	5.16157	3.89227	2.68476	2.16336
SoZg.01A049540.1	SoSRF7/SoLRR-RLK17	46.8193	52.3359	49.6816	49.1658	66.119	73.8923	68.999	57.6497	55.1693	49.3229	45.689	40.4834	31.9138	28.4346	25.107
SoZg.01A050630.1	SoLRR-RLK18	0.165073	0.101753	0.088349	0.104339	0.060399	0.0357637	0.0449473	0.0441513	0	0.025377	0	0.0138587	0.0164123	0.0198523	0.023009
SoZg.01A051510.1	SoLRR-RLK19	0.0176367	0.087532	0.125763	0.00598267	0	0	0.009563	0	0	0	0	0	0	0	0
SoZg.01B005190.1	SoLRR-RLK20	0.472139	0.567165	0.538794	0.450498	0.44353	0.304846	0.331895	0.376045	0.285886	0.33764	0.37131	0.351219	0.346168	0.420347	0.349275
SoZg.01B010580.1	SoLRR-RLK21	5.00332	8.2604	10.3815	9.64529	14.1685	17.4377	15.102	12.6002	11.6327	10.8327	11.7665	12.4886	14.2039	17.2885	21.8185
SoZg.01B019810.1	SoLRR-RLK22	1.56989	0.553472	0.160056	0.131383	0.303181	0.364751	0.48508	0.472194	0.475246	0.536812	0.334089	0.376661	0.226118	0.322048	0.49504
SoZg.01B029860.1	SoSRF6/SoLRR-RLK23	7.64899	25.9424	53.7813	51.1737	54.3297	36.5505	20.5544	8.85835	5.2349	1.91215	0.83484	0.581806	0.452766	0.514799	1.34267
SoZg.01B030690.1	SoLRR-RLK24	0.00948	0.0101783	0.004784	0	0	0.0100037	0	0	0	0.00276867	0	0	0.00259567	0.00892567	0.0148057
SoZg.01B032790.1	SoLRR-RLK25	0.539514	0.640684	0.139983	0.0471443	0.0119123	0.0314693	0.027283	0.00858167	0.0129113	0.024968	0	0.0117823	0.0368063	0.02761	0.041764
SoZg.01B044680.1	SoLRR-RLK26	53.1895	67.0413	51.0532	23.4661	13.1679	7.72265	2.99482	2.2448	1.97356	1.75193	1.43152	0.993706	1.45493	0.903868	1.7689
SoZg.01B052860.1	SoLRR-RLK27	14.5373	19.2845	13.5124	4.67272	1.60567	1.38181	1.26405	1.10087	0.82852	0.83182	0.31165	0.421458	0.322329	0.434142	0.358836
SoZg.01C002470.1	SoLRR-RLK28	0.032231	0.0431353	0.0675003	0.0644957	0.0407357	0.015752	0.008872	0.00354667	0.008872	0	0.002926	0	0	0	0
SoZg.01C002620.1	SoLRR-RLK29	0.00663367	0.054749	0.0425677	0.015081	0	0	0	0	0	0	0	0	0	0	0
SoZg.01C015200.1	SoLRR-RLK30	0.240738	0.188087	0.20017	0.118734	0.069066	0.0864817	0.0893267	0.114874	0.114375	0.221726	0.182297	0.333137	0.489286	0.581254	0.806785
SoZg.01F053750.1	SoLRR-RLK31	0	0.0109583	0.0408543	0.095797	0.012926	0	0.00275167	0.001218	0.002351	0.0201333	0.063393	0.0375433	0.0340913	0.0279347	0.0522753
SoZg.01H035900.1	SoLRR-RLK32	3.07949	2.18612	1.65506	1.40343	1.26634	1.16633	1.19296	0.935273	0.734882	0.646019	0.765046	0.65237	0.546559	0.55208	0.567112
SoZg.02A001250.1	SoLRR-RLK33	3.73938	2.35699	1.8808	1.50696	1.68366	2.82199	4.8118	5.0327	5.32826	10.28	11.0618	12.4673	10.6492	12.76	9.31775
SoZg.02A003620.1	SoGHR1/SoLRR-RLK34	23.456	15.8904	9.41995	7.39208	7.10433	6.87277	7.09409	6.78955	6.98417	7.82057	5.03512	5.16132	4.60283	4.30701	4.68933
SoZg.02A004030.1	SoLRR-RLK35	5.45124	6.53287	5.5369	5.07693	1.67619	0.661169	0.591487	0.424514	0.375638	0.198879	0.211751	0.187331	0.158036	0.201177	0.179645
SoZg.02A005020.1	SoLRR-RLK36	0.0480827	0.047453	0.010845	0	0	0	0	0	0.009894	0	0	0	0	0.023454	0.0197687
SoZg.02A008940.1	SoLRR-RLK37	0	0.0397603	0.159652	0.39307	0.0395253	0.00493133	0.00464167	0.0199383	0.0523523	0.228628	0.424813	0.294612	0.210248	0.330576	0.283599
SoZg.02A009250.1	SoLRR-RLK38	0	0	0	0.00316167	0.01394	0.032591	0.050774	0.0550573	0.081774	0.0702623	0.0512167	0.045181	0.0448577	0.037091	0.0209353
SoZg.02A015670.1	SoLRR-RLK39	2.88677	3.08264	3.58707	3.44934	1.25366	0.687289	0.713409	0.574081	0.49371	0.628489	0.552628	0.501643	0.45883	0.362983	0.307635
SoZg.02A020860.1	SoLRR-RLK40	0.022038	0.057882	0	0.00913467	0	0	0	0	0	0.004269	0.00479233	0	0	0	0.00614467
SoZg.02A023840.1	SoLRR-RLK41	1.03952	1.11472	1.15115	1.28951	1.67286	1.55379	1.86251	1.7072	1.36955	1.10044	0.798452	0.498492	0.528174	0.372235	0.279079
SoZg.02A026640.1	SoLRR-RLK42	1.32281	1.2364	0.744108	0.351431	0.196241	0.0592463	0.0781	0.183966	0.261613	0.222792	0.160865	0.130229	0.207407	0.108455	0.0653327
SoZg.02A031060.1	SoLRR-RLK43	0.75393	0.53489	0.327864	0.46264	0.452063	0.272311	0.263184	0.303793	0.0942723	0.153678	0.189492	0.160271	0.178458	0.268894	0.274179
SoZg.02A032080.1	SoLRR-RLK44	1.68415	5.22339	9.41448	4.66892	3.53924	6.31383	14.0463	14.368	12.631	9.44334	5.54037	4.50183	5.11343	2.54375	2.07433
SoZg.02A034310.1	SoLRR-RLK45	22.8818	25.2499	22.7443	20.1917	24.6189	17.3447	7.50844	3.69238	3.09979	2.58031	2.87631	2.45992	1.89137	2.19032	3.40238
SoZg.02A034860.1	SoLRR-RLK46	4.23097	4.02813	3.70548	3.31752	3.69297	2.76192	0.908913	0.233164	0.0352467	0.043741	0.0110933	0	0	0	0
SoZg.02A036300.1	SoLRR-RLK47	6.34443	5.79712	2.71516	1.26649	1.08443	1.16386	1.04059	0.70847	0.964354	0.931716	0.658187	0.707768	0.643672	0.601058	0.8823
SoZg.02A036980.1	SoLRR-RLK48	1.32656	4.06613	32.8943	52.9481	3.20854	0.853298	0.523542	0.377404	0.359233	0.353512	0.255326	0.282967	0.347498	0.437974	0.610501
SoZg.02B003140.1	SoLRR-RLK49	18.2372	14.2095	17.5408	19.3149	7.302	2.55196	1.45899	0.947337	0.710387	0.831136	0.404142	0.35206	0.215066	0.198493	0.184034
SoZg.02B008290.1	SoLRR-RLK50	0	0	0	0	0	0	0	0.00377333	0.00383167	0.038036	0.0722357	0.0475733	0.031491	0.0263127	0.032019
SoZg.02B008560.1	SoLRR-RLK51	0.0677307	0.06053	0.0732673	0.125909	0.209233	0.363611	0.672591	0.64819	0.853791	0.984953	0.896829	1.07024	0.839805	0.605742	0.66226
SoZg.02B016690.1	SoLRR-RLK52	0.596181	1.15981	1.12926	0.292738	0.034286	0	0.006625	0.0129053	0	0.006828	0.024216	0	0	0	0
SoZg.02B018880.1	SoRLK902/SoLRR-RLK53	0.298814	0.443089	0.475512	0.720635	3.01507	12.3669	33.8893	57.2213	73.2891	116.105	126.32	145.321	142.642	142.075	109.574
SoZg.02B034700.1	SoNILR1/SoLRR-RLK54	25.1329	42.2409	38.5988	20.1414	27.3112	27.8917	30.7953	26.2402	23.4152	16.2455	11.4883	10.9523	12.0638	11.6824	11.8879
SoZg.02B036890.1	SoSIRK1/SoLRR-RLK55	18.8899	21.7172	10.4058	2.2038	1.51369	1.47031	2.27225	2.43369	2.70533	2.89422	2.17531	1.72824	1.66791	1.41384	1.26893
SoZg.02B040150.1	SoPXC1/SoLRR-RLK56	34.6327	38.928	37.4586	21.3034	13.8909	10.3365	9.05376	8.00045	8.36092	8.09813	7.0286	6.39185	6.63191	5.22446	5.04958
SoZg.02D008990.1	SoLRR-RLK57	0.781775	0.849181	1.08299	0.778116	0.571252	0.415473	0.317741	0.241377	0.305332	0.337312	0.33826	0.407947	0.395413	0.443651	0.523623
SoZg.02E000660.1	SoLRR-RLK58	0.34791	0.343199	0.203802	0.177569	0.164574	0.174432	0.217855	0.168265	0.166195	0.210504	0.18253	0.20062	0.164735	0.197632	0.168599
SoZg.02H003340.1	SoLRR-RLK59	0	0	0	0	0	0	0	0	0	0	0	0	0	0	0
SoZg.03A001900.1	SoLRR-RLK60	20.2179	18.9997	16.9887	15.7295	9.93882	5.08587	4.67155	4.44881	4.82385	4.75887	3.60192	2.8171	2.78301	1.98573	1.86298
SoZg.03A002840.1	SoLRR-RLK61	1.15666	1.60966	1.1515	1.66083	1.6555	1.13531	0.783244	0.757651	0.828658	0.752426	0.748767	0.636049	0.610845	0.377096	0.655076
SoZg.03A006000.1	SoLRR-RLK62	6.99697	5.89095	4.28035	4.65796	2.46102	1.88963	2.03433	2.33764	2.60788	2.94221	3.88064	3.59013	2.73859	2.99244	2.6882
SoZg.03A006100.1	SoLRR-RLK63	1.71749	1.43069	0.728759	0.469398	0.335983	0.161885	0.653793	0.907696	1.06278	1.23259	0.426267	0.260806	0.161724	0.156068	0.161128
SoZg.03A010690.1	SoLRR-RLK64	2.70577	3.62784	2.1843	1.1178	0.657342	0.192577	0.0882517	0.207526	0.265145	0.127513	0.0841277	0.0767087	0.170533	0.1431	0.19059
SoZg.03A012740.1	SoLRR-RLK65	0.012037	0.010416	0.0132743	0	0	0	0	0	0	0	0	0.004045	0	0	0
SoZg.03A016680.1	SoLRR-RLK66	9.62273	6.75661	6.01311	1.97682	1.22178	0.993639	0.965521	0.786415	0.544686	0.537643	0.294096	0.329731	0.285318	0.213052	0.21078
SoZg.03A019010.1	SoLRR-RLK67	22.7362	24.0856	11.2975	3.49536	1.72198	2.04467	2.42708	2.7649	2.73764	2.22304	2.10973	1.5764	1.45946	0.822259	0.891888
SoZg.03A020870.1	SoLRR-RLK68	49.3628	65.2141	83.2884	69.657	63.9771	52.4471	45.1243	26.3205	19.8308	12.7462	9.20865	9.27751	9.421	6.96463	7.04037
SoZg.03A024520.1	SoLRR-RLK69	4.47038	6.41086	4.65529	3.45364	2.75635	1.9235	1.9019	2.55883	2.88715	2.8966	2.98277	2.63322	2.23857	2.66727	1.91673
SoZg.03A025490.1	SoLRR-RLK70	0	0.020395	0.020274	0	0.00900833	0.00556267	0	0.00558867	0.00798267	0.021072	0.01731	0.0238993	0.00996067	0	0.0456003
SoZg.03A026240.1	SoLRR-RLK71	5.01061	0.652009	0.451866	0.422926	0.228019	0.315338	0.276564	0.383416	0.355002	0.419788	0.322338	0.302232	0.413077	0.440751	0.547708
SoZg.03A027990.1	SoLRR-RLK72	3.08916	1.37084	0.430908	0.499172	1.33595	1.86159	1.45631	1.12367	1.20363	2.77516	2.50234	2.75365	3.55804	4.68708	7.56234
SoZg.03A028000.1	SoLRR-RLK73	0.0124703	0	0	0	0	0	0.008744	0.007468	0	0.0248403	0.019499	0.00269567	0	0.027053	0.0686957
SoZg.03A032150.1	SoLRR-RLK74	3.05704	1.78688	1.59244	1.02724	1.11163	1.2847	2.35593	3.4848	3.04637	4.67176	4.51885	4.46761	4.2713	3.94898	3.14342
SoZg.03A035340.1	SoLRR-RLK75	4.21369	3.37269	0.984716	0.643121	0.937108	1.39098	2.25357	3.2798	5.27756	6.18091	6.8739	7.27113	6.88758	6.93972	8.02008
SoZg.03A037810.1	SoLRR-RLK76	5.94355	5.98949	4.05404	1.69406	1.36626	1.42704	1.87141	2.36279	3.02304	2.24048	1.82103	1.86974	1.83303	1.44871	1.64591
SoZg.03A041450.1	SoPXC2/SoLRR-RLK77	36.1495	62.8423	38.554	13.4981	4.31985	2.67136	3.74329	4.16047	3.89929	4.28423	2.95497	3.23916	2.75935	2.05687	2.14751
SoZg.03B005650.1	SoLRR-RLK78	4.70727	2.30991	0.76026	0.324852	0.28715	0.430914	0.543358	0.436314	0.341108	0.191102	0.166377	0.0759833	0.0794313	0.108043	0.101637
SoZg.03B023970.1	SoLRR-RLK79	2.97379	2.43857	1.16242	0.788989	0.472527	0.230195	0.246747	0.277939	0.329074	0.327505	0.426786	0.468256	0.672593	0.85195	1.01489
SoZg.03B025300.1	SoLRR-RLK80	14.5524	14.0176	21.6181	19.0987	13.6125	6.59824	4.83911	4.13377	4.38691	4.51908	3.39769	3.23854	2.55346	2.19318	1.50437
SoZg.03B031100.1	SoLRR-RLK81	0.091079	0.0743453	0.039178	0.0581513	0.0476257	0.066346	0.032869	0.0298237	0.0469817	0.040501	0.10349	0.0470867	0.090975	0.106072	0.0324763
SoZg.03B031280.1	SoLRR-RLK82	6.35578	3.67897	6.12384	8.50696	6.89879	7.00864	6.60156	7.01905	8.41948	9.64651	14.5505	18.5822	18.2149	18.7157	14.6543
SoZg.03B031310.1	SoRUL1/SoLRR-RLK83	68.0713	73.337	60.6154	39.22	28.2048	24.6932	19.6767	18.5108	20.005	17.8919	18.4363	18.8205	18.7025	18.2506	18.6622
SoZg.03B031480.1	SoLRR-RLK84	13.5721	17.6598	9.43644	1.91201	0.627047	0.487231	0.368823	0.355479	0.262094	0.110684	0.1039	0.0891867	0.041135	0.054485	0.108849
SoZg.03E016250.1	SoLRR-RLK85	0	0	0	0.003291	0	0.007249	0.053833	0.108799	0.16257	0.311132	0.286617	0.298334	0.305688	0.517547	0.542868
SoZg.03F040030.1	SoLRR-RLK86	0	0	0.00750233	0	0	0	0.00352033	0.00279833	0.030256	0.0286593	0.0659607	0.0656557	0.067536	0.0842427	0.048131
SoZg.03G004150.1	SoLRR-RLK87	0	0	0.026209	0	0	0	0	0.00590367	0	0.0160443	0	0.001368	0.011794	0.00797867	0
SoZg.03G016820.1	SoLRR-RLK88	0.049239	0.0909617	0.0179533	0.0349263	0.0295703	0.0158683	0.0483537	0.051504	0.018114	0.0466327	0.060941	0.0430977	0.0199287	0.063695	0.076752
SoZg.03H015300.1	SoLRR-RLK89	0.049239	0.0909617	0.0179533	0.0349263	0.0295703	0.0158683	0.0483537	0.0531443	0.018114	0.0466327	0.060941	0.0430977	0.0199287	0.0707493	0.0773917
SoZg.04A000950.1	SoLRR-RLK90	0.237974	1.5825	1.24826	0.0690173	0	0	0	0	0	0	0	0	0	0	0
SoZg.04A004290.1	SoLRR-RLK91	0	0.331439	6.72624	32.8969	12.2875	0.232918	0.0284207	0.0480133	0.243937	0.420093	0.686545	1.04942	1.06171	0.800161	0.477238
SoZg.04A005450.1	SoLRR-RLK92	0.875482	0.674607	0.914383	0.790185	0.482908	0.296393	0.215473	0.246389	0.203227	0.182827	0.178246	0.141789	0.088348	0.17272	0.143771
SoZg.04A005690.1	SoLRR-RLK93	0.00557467	0.016223	0.0276507	0.0343837	0.04438	0.090005	0.103339	0.154123	0.0691153	0.169773	0.0597543	0.0709733	0.0489067	0.10887	0.10106
SoZg.04A005730.1	SoLRR-RLK94	0.032843	0.037962	0.0919877	0.213046	0.255551	0.247282	0.202121	0.204102	0.176264	0.140909	0.114378	0.0950527	0.0916963	0.062214	0.0616997
SoZg.04A006880.1	SoLRR-RLK95	0.00831067	0.0282913	0	0	0.0282523	0.013217	0	0	0.012186	0.009253	0.0109123	0	0	0	0
SoZg.04A007000.1	SoLRR-RLK96	35.6783	39.1948	25.2073	27.1417	28.5367	21.0856	17.3035	14.6069	13.4838	11.8707	9.07831	7.88607	7.07615	5.96997	7.77875
SoZg.04A008950.1	SoLRR-RLK97	29.0459	46.8035	24.6478	4.20523	1.40253	0.732784	0.580031	0.682395	0.634463	0.370603	0.254713	0.236931	0.289181	0.234381	0.344056
SoZg.04A010470.1	SoLRR-RLK98	2.62968	3.80723	6.04741	5.57127	6.44553	6.22063	4.9148	3.96252	4.07988	3.90129	4.52676	4.84727	3.92317	4.15512	4.00995
SoZg.04A010910.1	SoLRR-RLK99	4.2712	5.83893	7.898	7.05799	7.48243	10.97	12.5996	11.697	10.6296	11.5274	11.4009	12.178	11.1446	10.2757	7.90237
SoZg.04A011460.1	SoLRR-RLK100	0	0	0	0	0.0130477	0.0122317	0.01264	0.16151	0.0864383	0.468178	0.37363	0.491828	0.642454	1.38467	2.7881
SoZg.04A013070.1	SoLRR-RLK101	0.095787	0.169314	0.0864953	0	0	0.022854	0.0259867	0	0.018822	0.0199977	0.0249147	0.0239573	0.0157743	0	0.029719
SoZg.04A014350.1	SoLRR-RLK102	8.88126	11.9593	10.5967	10.011	8.8324	7.4786	5.84598	4.74766	4.93139	5.73032	4.68487	4.09292	4.10307	4.20198	4.93918
SoZg.04A017980.1	SoLRR-RLK103	0.0258887	0.00396233	0.000597667	0.0152167	0.0530827	0.0974217	0.112985	0.061251	0.0576137	0.040528	0.0200267	0.0214307	0.0234187	0.0510403	0.0235513
SoZg.04A019920.1	SoSERK2/SoLRR-RLK104	26.8606	25.8007	22.7547	17.5829	16.3163	27.956	38.7605	51.6655	57.7675	79.3582	93.4272	101.183	93.7178	102.836	89.1528
SoZg.04A023070.1	SoLRR-RLK105	0	0	0	0	0	0	0	0.00533033	0.0110143	0.01591	0.042571	0.0316913	0.0337667	0.0873787	0.122845
SoZg.04A023120.1	SoLRR-RLK106	0.0482407	0.139746	0.458119	1.1567	2.33524	4.2928	6.33652	8.24402	9.0836	11.6988	12.5243	13.1573	10.5245	10.9036	11.3443
SoZg.04A026650.1	SoLRR-RLK107	0.004099	0.0399143	0	0.0149873	0.033913	0.0122453	0	0.00251967	0	0	0	0.0367847	0.00881567	0	0
SoZg.04G029610.1	SoNIK1/SoLRR-RLK108	7.17255	13.404	35.3887	39.4725	15.2602	8.39592	5.98805	4.36705	3.49172	3.29593	1.34518	0.879627	0.579084	0.542475	0.852404
SoZg.04A034250.1	SoLRR-RLK109	48.0615	23.5736	5.65169	3.04699	3.58931	3.45452	3.33173	3.96656	4.42379	5.20575	4.32597	4.02255	3.16088	3.81377	3.70162
SoZg.04A038930.1	SoLRR-RLK110	8.68962	6.82447	3.6111	2.29417	2.02323	0.996916	0.553394	0.333452	0.200171	0.252567	0.019239	0.0882173	0.039544	0.0403657	0.0708893
SoZg.04B004750.1	SoLRR-RLK111	1.11693	0.85338	0.685891	1.01651	1.64479	1.52034	1.01304	0.631445	0.398562	0.240258	0.185403	0.152873	0.167942	0.150703	0.129549
SoZg.04B008210.1	SoLRR-RLK112	1.09268	1.09079	0.913451	0.782443	0.809058	0.681886	0.689228	0.807381	0.795708	0.895247	0.863425	0.744386	0.820673	0.801067	1.23918
SoZg.04E010140.1	SoIKU2/SoLRR-RLK113	0.301075	0.107552	0.148519	0.401141	0.827697	1.3728	3.11692	4.74024	5.01233	11.1162	11.5106	14.3993	15.0231	20.5998	27.2126
SoZg.04C005520.1	SoLRR-RLK114	0	0	0	0.00820667	0.016052	0.108231	0.197409	0.170067	0.274089	0.200813	0.136186	0.114035	0.0835153	0.088109	0.071944
SoZg.04C012740.1	SoLRR-RLK115	0	0	0.00196233	0.00703067	0.00983133	0.104935	0.0267243	0.0758283	0.0720883	0.100217	0.188623	0.260028	0.107699	0.18572	0.199802
SoZg.04D014870.1	SoLRR-RLK116	0.040314	0.0823347	0.326573	0.961987	2.13981	4.03752	5.86643	7.53294	8.46714	11.0539	11.8381	12.5199	9.57158	10.0644	9.68927
SoZg.04D018720.1	SoLRR-RLK117	0.062303	0.124762	0.0318767	0.020767	0.000414667	0.00507967	0	0.000208667	0	0	0	0	0	0	0
SoZg.04D021080.1	SoLRR-RLK118	0.0439393	0.111837	0.397797	1.0552	2.22493	4.12597	6.08896	7.89315	8.68237	11.189	11.9867	12.7438	9.89665	10.5095	9.85032
SoZg.04E010650.1	SoLRR-RLK119	0.57599	0.485977	0.2578	0.245572	0.0845717	0.125693	0.104113	0.119244	0.13819	0.245015	0.188767	0.182252	0.222948	0.132941	0.212353
SoZg.04F014500.1	SoLRR-RLK120	0	0	0	0	0	0	0	0.005526	0.011292	0.0216613	0.0158497	0.028737	0.005581	0.035223	0.0119353
SoZg.04G004160.1	SoLRR-RLK121	0.0523667	0.041944	0.032155	0.044202	0.0464267	0.111035	0.085071	0.177251	0.148853	0.173203	0.413378	0.486878	0.493736	0.501846	0.376597
SoZg.04G004290.1	SoLRR-RLK122	0.0693527	0.0905833	0.104789	0.141753	0.0656113	0.0445313	0.0232227	0.0161093	0.0149383	0.00811133	0.0216527	0.0270133	0.0106997	0.014916	0.0141103
SoZg.04G022490.1	SoLRR-RLK123	0	0	0	0	0	0	0	0	0	0	0	0	0	0	0
SoZg.04G022500.1	SoLRR-RLK124	0	0	0	0	0	0	0	0	0	0	0	0	0	0	0
SoZg.04G035750.1	SoLRR-RLK125	0.193098	0.414857	0.556775	0.680566	0.420993	0.624621	0.471282	0.660048	0.545949	0.676618	1.22243	1.02839	0.9678	1.1496	1.24141
SoZg.04H001100.1	SoLRR-RLK126	0.0485083	0.00952333	0	0.003661	0	0	0	0.00630333	0.00595967	0.0146157	0.00821033	0.024321	0.00752	0.019795	0.0177957
SoZg.04H004170.1	SoLRR-RLK127	0.0255343	0.00648833	0.0269137	0.014462	0.01732	0.00966567	0.00392067	0.003716	0.00353333	0.00128267	0.00774133	0	0.00616233	0.00459	0.006174
SoZg.04H016060.1	SoLRR-RLK128	0.0402017	0.0162687	0.00150267	0.0274033	0.0815487	0.179021	0.133056	0.120811	0.0693597	0.0538757	0.0310093	0.0330047	0.0354197	0.04565	0.0497013
SoZg.04H020600.1	SoLRR-RLK129	0.0658963	0.0464247	0.0577923	0.072177	0.0794383	0.0310507	0.030603	0.0424377	0.044858	0.0686783	0.0566307	0.0427003	0.0618773	0.0627907	0.1377
SoZg.05A004780.1	SoLRR-RLK130	0.250489	0.184138	0.564214	1.05185	1.85459	3.48119	4.46102	3.96548	3.78403	3.62822	4.44095	5.21447	5.29558	7.52875	10.6586
SoZg.05A004790.1	SoLRR-RLK131	0.216258	0.178488	0.246268	0.309215	0.199108	0.199564	0.203338	0.194767	0.213248	0.191817	0.326519	0.303715	0.127373	0.216809	0.280125
SoZg.05A004800.1	SoLRR-RLK132	0.0683857	0.0460643	0.134459	0.243938	0.446016	0.84115	1.04462	0.907105	0.867944	0.860996	1.09727	1.19409	1.16595	1.73485	2.44436
SoZg.05A006300.1	SoLRR-RLK133	0	0	0.00356233	0	0	0.003837	0	0	0	0.010638	0	0	0	0	0
SoZg.05A006780.1	SoLRR-RLK134	0.004362	0	0.0454257	0.436869	1.52424	1.57661	2.09994	2.75824	2.87162	2.68012	2.58677	2.66426	2.12309	1.75272	1.60568
SoZg.05A011180.1	SoLRR-RLK135	14.8638	14.3261	9.53543	6.14426	4.35649	2.73873	1.98934	1.84435	2.09231	2.74323	3.60894	4.4741	4.97199	6.12931	5.97336
SoZg.05A011210.1	SoCEPR2/SoLRR-RLK136	0.70139	1.34357	1.37004	1.54627	2.03519	3.19787	7.09392	9.69901	11.6143	12.833	11.132	11.458	14.1546	14.2897	27.3353
SoZg.05A011230.1	SoLRR-RLK137	0.0426157	0.0769987	0.010411	0.00338567	0.0417527	0.0178317	0.0539117	0.006356	0.0593287	0.059105	0.0362383	0.033945	0.029233	0.150137	0.243695
SoZg.05A018120.1	SoLRR-RLK138	0	0	0	0	0	0.007155	0.0344367	0.0373227	0.0838307	0.086286	0.154089	0.146454	0.201644	0.241457	0.383444
SoZg.05A020790.1	SoEFR/SoLRR-RLK139	1.97879	1.58465	2.414	3.64329	6.15545	10.2483	12.5854	15.0705	16.604	22.1459	22.0122	22.5168	21.952	22.3456	20.9992
SoZg.05A021040.1	SoLRR-RLK140	0.596838	0.456875	0.506929	0.995819	1.6706	3.03304	3.73922	4.86047	5.46074	7.92331	7.88288	8.64103	9.74993	10.2288	10.2478
SoZg.05A021180.1	SoLRR-RLK141	0.0418293	0.134429	0.142369	0.244701	0.824367	3.12083	7.73113	19.1991	27.4649	43.0319	53.3368	61.7886	60.7731	67.0565	57.391
SoZg.05A021470.1	SoLRR-RLK142	0	0	0	0	0	0	0.00630733	0	0	0	0	0	0	0	0
SoZg.05A022150.1	SoLRR-RLK143	0.0125863	0	0	0.00185633	0	0	0	0	0	0.00384733	0.00793833	0	0	0.00607	0.0344107
SoZg.05A022580.1	SoLRR-RLK144	0.00914067	0.0112513	0	0.0458313	0.039857	0.019984	0.011628	0.0498117	0.0316207	0.00872633	0.00601367	0.022988	0.0188353	0.0683523	0.0856157
SoZg.05A024890.1	SoLRR-RLK145	0.00835733	0	0	0	0	0	0	0.0923627	0.0288187	0.107463	0.257467	0.228414	0.0834443	0.199451	0.309262
SoZg.05A026370.1	SoLRR-RLK146	0	0	0	0	0	0	0	0	0	0	0	0	0	0.0117553	0.00655867
SoZg.05A026380.1	SoLRR-RLK147	0	0.00737933	0.004589	0	0	0	0	0	0	0	0	0	0	0	0
SoZg.05B000850.1	SoLRR-RLK148	7.10135	1.68904	0.287689	0.110081	0.129066	0.0839457	0.083037	0.0694323	0.02988	0.012753	0.0191753	0.048026	0.00769133	0.0119027	0.0104613
SoZg.05B015310.1	SoLRR-RLK149	4.36017	7.57099	12.2636	12.3019	9.77899	7.75833	9.90966	7.48891	6.28824	5.72737	3.29592	2.49735	1.65126	0.960906	0.720411
SoZg.05B016670.1	SoLRR-RLK150	0.03478	0.0278667	0.0149073	0.0194347	0.014338	0.0236393	0.0106647	0.059027	0.069546	0.0626197	0.0943673	0.0954387	0.108684	0.304628	0.496743
SoZg.05B016680.1	SoLRR-RLK151	0	0	0	0	0	0	0	0	0	0	0	0	0	0	0
SoZg.05B020720.1	SoLRR-RLK152	0	0	0	0.00413067	0	0.025041	0.0500417	0.100765	0.167301	0.175865	0.246765	0.225255	0.319062	0.264054	0.440335
SoZg.05B022830.1	SoLRR-RLK153	0.352611	0.760947	1.46497	1.7668	1.99885	1.97522	1.50295	1.35911	1.09428	1.74653	1.72218	1.77147	1.84112	2.31093	2.59575
SoZg.05B023310.1	SoLRR-RLK154	0.00946133	0.0658253	0.00870633	0.0357727	0	0	0	0.00678933	0.0341157	0.0333543	0.083336	0.0187393	0.04072	0.0351133	0.0404753
SoZg.05B025610.1	SoLRR-RLK155	0	0	0	0	0	0	0.0263947	0.0275027	0.038302	0.121998	0.227726	0.141386	0.113314	0.284145	0.641774
SoZg.05B025670.1	SoLRR-RLK156	0.171642	0.177599	0.114493	0.211767	0.0705567	0.055057	0.0350443	0.0596917	0.065223	0.0736503	0.102227	0.061614	0.072876	0.097178	0.132552
SoZg.05C005160.1	SoLRR-RLK157	0	0	0	0	0	0	0	0	0	0	0	0	0	0	0
SoZg.05C007050.1	SoLRR-RLK158	0.526385	0.468071	0.209246	0.229253	0.434878	0.600348	0.871565	1.05121	1.30452	1.49578	2.00311	1.83766	0.980106	1.31191	1.5876
SoZg.05C007130.1	SoLRR-RLK159	0.00481033	0.0263737	0.020386	0.00975133	0	0	0.00683467	0	0	0.0233697	0.0139803	0	0.0363143	0.0417727	0.0592367
SoZg.05C008300.1	SoLRR-RLK160	0	0	0.00695367	0	0	0	0	0.00612833	0.039465	0.0299597	0.0742257	0.0787763	0.095184	0.0957817	0.0526623
SoZg.05C013230.1	SoLRR-RLK161	0	0	0	0	0	0	0	0	0	0	0	0	0	0	0
SoZg.05C018030.1	SoLRR-RLK162	0.055719	0.015051	0.014964	0.018005	0.0292523	0.110622	0.099565	0.189896	0.18235	0.1575	0.172833	0.285636	0.299541	0.692642	0.880634
SoZg.05C020160.1	SoLRR-RLK163	0	0	0	0	0	0	0	0	0	0	0	0	0	0	0
SoZg.05D005980.1	SoLRR-RLK164	0.0243337	0.0143963	0.0124823	0.065261	0.053315	0.0214187	0.022208	0.016567	0.034322	0.0627743	0.064429	0.103502	0.10406	0.138858	0.222956
SoZg.05D006810.1	SoLRR-RLK165	0	0	0.0219803	0.012566	0	0.0377733	0.0531587	0.134376	0.166374	0.174984	0.213256	0.220827	0.251783	0.249281	0.311374
SoZg.05D008000.1	SoLRR-RLK166	0.81888	0.835882	0.660449	0.618155	0.565229	0.641849	0.700942	1.03084	1.45808	1.49906	1.67618	1.51431	1.18716	1.38031	1.44972
SoZg.05D018400.1	SoLRR-RLK167	0.210306	0.180545	0.225735	0.248392	0.211122	0.172022	0.246102	0.313062	0.288438	0.30736	0.209427	0.21624	0.125675	0.299875	0.361773
SoZg.05D018530.1	SoLRR-RLK168	0.00769933	0.022742	0.012567	0.016903	0.0186283	0.0304887	0.029347	0.0636463	0.0583593	0.0612183	0.0889843	0.075621	0.144981	0.293153	0.520393
SoZg.05D022320.1	SoLRR-RLK169	0.00894633	0.00218467	0	0.00866333	0	0	0	0	0	0.00181133	0.00202167	0	0	0.00547267	0.0186603
SoZg.05D027320.1	SoLRR-RLK170	0	0	0	0	0	0	0	0	0	0	0	0	0	0	0
SoZg.05E000300.1	SoLRR-RLK171	11.2253	13.1527	17.3113	9.81354	4.96545	3.30651	2.21842	1.68535	1.57471	1.57768	1.58562	1.45252	1.43179	1.45144	2.60251
SoZg.05E018480.1	SoLRR-RLK172	0	0	0	0	0	0	0	0	0	0	0	0	0.0200143	0.0104577	0.0372353
SoZg.05E018950.1	SoLRR-RLK173	0.0106447	0.00156233	0	0.00175567	0	0	0	0	0	0.00323833	0.011434	0.00315333	0	0.009469	0.0355077
SoZg.05E018980.1	SoLRR-RLK174	0.0147747	0.001601	0	0	0	0	0	0	0	0	0.00806033	0.00135667	0	0.00403867	0.0268113
SoZg.05E022980.1	SoLRR-RLK175	0.004367	0.011491	0.00756633	0.00450467	0.00386067	0.00729867	0.0100507	0.0101977	0.0313653	0.023409	0.0180863	0.0120753	0.0149457	0.0269657	0.0375487
SoZg.05F008090.1	SoLRR-RLK176	0.307435	0.625577	1.34914	1.69189	1.36879	1.81925	2.52377	2.932	3.00031	3.52992	4.34852	4.35616	3.35817	3.6511	3.62559
SoZg.05F009600.1	SoLRR-RLK177	1.16804	1.5584	1.44775	0.927137	0.671727	0.364301	0.313759	0.230017	0.262483	0.264826	0.209829	0.177307	0.150226	0.134964	0.07073
SoZg.05F020560.1	SoLRR-RLK178	0.00385633	0.00168133	0	0	0	0	0	0	0	0.00391567	0.005041	0.001424	0	0.00690733	0.0259253
SoZg.05F023930.1	SoLRR-RLK179	3.46328	3.40336	1.66988	1.27195	0.715152	0.580835	0.59061	0.704069	0.842598	0.687351	0.74874	0.615109	0.496375	0.630391	0.979456
SoZg.05G008450.1	SoLRR-RLK180	0	0	0	0	0	0	0	0	0	0	0	0	0	0	0
SoZg.05G012370.1	SoLRR-RLK181	0	0	0	0	0	0	0	0	0	0	0	0	0	0	0
SoZg.05G016790.1	SoLRR-RLK182	0.0911593	0.0285837	0.0849083	0.244382	0.462695	0.615713	0.663137	0.850231	1.40886	2.11445	2.53371	1.95855	2.23447	2.65512	3.82764
SoZg.05G016820.1	SoLRR-RLK183	0.383381	0.433555	0.286147	0.533879	0.605932	0.340747	0.433999	0.487611	0.305536	0.577312	0.44672	0.840633	0.679959	1.16467	1.71853
SoZg.05G022390.1	SoLRR-RLK184	0	0	0	0	0	0	0	0	0	0	0	0	0	0	0.003179
SoZg.05G022420.1	SoLRR-RLK185	0.010707	0.001601	0	0	0	0	0	0	0	0	0.00742467	0.00136467	0	0.00426833	0.0166437
SoZg.05G025310.1	SoLRR-RLK186	0	0	0	0	0	0	0	0	0	0.001761	0.00924867	0	0.00169933	0.0132153	0.002803
SoZg.05H007090.1	SoLRR-RLK187	0.0456007	0.0159187	0.010972	0.006988	0.002925	0.00413333	0	0	0	0.003833	0.00741133	0.006778	0.00114033	0.0111653	0.012635
SoZg.06A000110.1	SoLRR-RLK188	5.80162	5.22268	8.77094	14.139	14.6589	15.7866	14.8276	14.2316	13.9173	15.2289	17.5633	17.8349	15.3587	18.3514	20.1094
SoZg.06A002800.1	SoLRR-RLK189	0	0	0	0.003291	0	0.007249	0.0581237	0.112655	0.181177	0.31405	0.332297	0.319328	0.370628	0.551085	0.758499
SoZg.06A011020.1	SoLRR-RLK190	4.20462	1.68908	1.18728	0.998217	0.860545	0.663902	0.459168	0.469239	0.326229	0.361941	0.268427	0.255159	0.417965	0.299347	0.618441
SoZg.06A011410.1	SoLRR-RLK191	11.8707	13.4447	8.85525	4.34269	4.46483	8.18084	10.9043	10.5367	9.83061	12.1335	11.0519	10.4408	9.53297	9.36103	7.99665
SoZg.06A019360.1	SoLRR-RLK192	16.5245	2.16287	0.0587283	0.0120063	0.018735	0.0162503	0	0.013331	0	0	0.000251667	0.00810833	0.00828133	0	0.0277373
SoZg.06A026070.1	SoLRR-RLK193	26.4706	22.6718	14.8535	7.97474	3.25739	0.913352	0.37485	0.228782	0.32981	0.32307	0.116421	0.0477687	0.126375	0.0110287	0.0723333
SoZg.06A029030.1	SoLRR-RLK194	11.9037	15.3859	17.1118	6.69597	2.29515	1.26902	0.987662	1.43089	1.20914	1.61275	1.54806	1.34683	1.21156	1.05859	1.04383
SoZg.06A029280.1	SoLRR-RLK195	9.91678	14.3595	15.3696	11.2304	7.14489	4.30389	4.27961	3.51001	4.11298	4.40623	4.35342	3.90666	3.70263	3.38334	2.80461
SoZg.06B002510.1	SoLRR-RLK196	0.13146	0.108839	0.0110687	0	0.00298633	0	0.007122	0.00405833	0.0204227	0.0299247	0.011285	0.00425067	0.0154823	0	0.0271127
SoZg.06B009250.1	SoLRR-RLK197	0.0698143	0.027906	0.00247667	0.0289513	0.00543533	0.0187767	0	0	0.00640233	0.0139713	0	0.00933433	0.00690233	0.0340463	0.040865
SoZg.06B013910.1	SoBIR3/SoLRR-RLK198	22.0217	21.1965	20.0355	15.2287	10.5345	12.273	17.4403	19.1334	21.5288	24.3832	26.3679	27.8541	26.6375	29.1084	27.6941
SoZg.06B014970.1	SoLRR-RLK199	19.5951	21.2545	13.779	10.8304	8.37846	6.95876	7.17699	7.86524	10.5421	10.5111	15.1895	15.8414	14.1792	15.7385	16.6807
SoZg.06B022670.1	SoLRR-RLK200	0.00324767	0.0164563	0	0.040803	0.0330307	0.0479423	0.010665	0.02047	0.0142447	0.0268337	0.015847	0	0	0.0147367	0.0161687
SoZg.06B022830.1	SoLRR-RLK201	4.49355	6.35414	7.27351	6.40746	7.34169	9.34881	9.18381	8.99651	10.0335	11.0563	14.714	15.8011	14.8583	16.326	12.5542
SoZg.06B023050.1	SoLRR-RLK202	25.6888	17.0887	5.20289	3.99673	4.11583	3.19915	1.76822	1.35257	1.61193	1.56329	2.60193	2.81261	2.4553	3.18895	2.21855
SoZg.06B027980.1	SoLRR-RLK203	4.36679	6.7597	7.25072	3.73775	1.33343	0.977253	1.51429	1.99184	3.05432	3.87864	4.08024	4.99287	4.39705	4.82322	4.92464
SoZg.06C002320.1	SoLRR-RLK204	0	0.058517	0.903357	1.66692	2.34719	1.84528	1.12081	0.885881	0.508139	0.583479	0.406523	0.292789	0.510099	0.33535	0.636257
SoZg.06C002980.1	SoLRR-RLK205	0	0	0	0.003592	0	0	0	0	0	0	0.00334167	0	0.00338033	0	0.0150223
SoZg.06E003600.1	SoLRR-RLK206	0.0701777	0.0767163	0.081786	0.030236	0.0308673	0.0415817	0.0392913	0.0384573	0.0413373	0.0491563	0.048731	0.0454493	0.110283	0.0465663	0.0613277
SoZg.06G004370.1	SoLRR-RLK207	0.0616257	0.0746927	0.062279	0.024091	0.0237837	0.0250083	0.0438747	0.0469693	0.03098	0.0447013	0.0500473	0.0578493	0.0972303	0.0506893	0.0560587
SoZg.06G006200.1	SoLRR-RLK208	1.25123	1.68211	1.57666	1.01062	0.720697	0.394943	0.368547	0.243995	0.27549	0.291632	0.213444	0.177307	0.171358	0.139381	0.0739113
SoZg.06G011760.1	SoLRR-RLK209	0.0303827	0.0295027	0.020087	0.0364043	0.0261303	0.00939567	0	0.00490833	0.00796267	0.00458333	0.00366267	0.00832333	0.0191097	0.017556	0.0317697
SoZg.06H003790.1	SoLRR-RLK210	0.0188377	0.0305513	0.0621013	0.056349	0.0207647	0.0899303	0.066195	0.107801	0.144492	0.226696	0.21814	0.242529	0.225537	0.541904	0.741613
SoZg.06H021200.1	SoLRR-RLK211	2.1575	2.63421	1.86173	0.656976	0.417986	0.449824	0.516104	0.568003	0.59867	0.557032	0.436886	0.504495	0.434125	0.471803	0.504004
SoZg.07A002990.1	SoLRR-RLK212	7.60942	6.33296	4.33378	1.10234	0.118104	0.04026	0.102892	0.0767927	0.123811	0.0648763	0.0555047	0.024734	0.0277153	0.0174027	0.05024
SoZg.07A007740.1	SoLRR-RLK213	23.1816	19.9445	17.1466	15.9905	12.4918	11.6648	11.4193	11.4936	12.6248	13.5182	13.5057	12.3416	11.2367	11.5138	10.4776
SoZg.07A012370.1	SoLRR-RLK214	0.932393	0.815503	1.13658	1.50854	1.3162	1.29612	1.71526	2.3397	2.30909	2.73587	2.23903	2.66463	2.20992	2.42804	1.9648
SoZg.07A014650.1	SoLRR-RLK215	0.008731	0	0	0	0.009027	0.0100273	0	0	0	0.011015	0	0.015103	0	0.0158667	0.0104927
SoZg.07A016070.1	SoLRR-RLK216	81.5158	70.453	39.6968	17.3071	14.9601	13.4006	8.65736	7.0739	6.50257	3.95357	8.09308	7.22605	7.12607	8.57909	7.90987
SoZg.07A016300.1	SoLRR-RLK217	0.067552	0.0545073	0.063282	0.116075	0.076505	0.0446873	0.0129067	0.015982	0	0.0308533	0	0.00760833	0	0.00501133	0
SoZg.07A021710.1	SoLRR-RLK218	0.0142683	0.013099	0.125308	0.0925733	0.0448277	0.0690537	0.0162997	0.033476	0.0325677	0.00822267	0.00766233	0.0212813	0.0106863	0.0323037	0.041027
SoZg.07A022330.1	SoLRR-RLK219	0.289585	0.791022	0.34646	0.276093	0.28529	0.362588	0.251423	0.270102	0.209142	0.185676	0.186271	0.09747	0.126276	0.152596	0.124657
SoZg.07B012860.1	SoLRR-RLK220	3.22219	4.25853	2.77023	1.32787	1.54556	1.23736	1.22472	0.467658	0.235844	0.169245	0.046448	0.0502153	0.0179647	0.0150753	0.060225
SoZg.07B017010.1	SoLRR-RLK221	0	0	0	0	0	0	0	0	0	0	0	0	0	0	0
SoZg.07B024090.1	SoLRR-RLK222	7.16561	4.07641	1.10615	0.398808	0.249605	0.199282	0.282433	0.290335	0.262852	0.240999	0.165929	0.153044	0.079771	0.09953	0.0603823
SoZg.07B025640.1	SoLRR-RLK223	0.0535383	0.0434057	0	0.009701	0	0	0	0	0	0	0	0.00698667	0	0	0
SoZg.07C014560.1	SoLRR-RLK224	0.231995	0.334911	0.229157	0.487351	0.418694	0.365987	0.16658	0.246702	0.256182	0.320781	0.337316	0.342526	0.318212	0.340206	0.541137
SoZg.07D001870.1	SoLRR-RLK225	0.0224243	0.0565667	0.141666	0.233984	0.273566	0.271571	0.51176	0.648748	0.620585	0.685768	0.670744	0.576386	0.484695	0.353844	0.327688
SoZg.07D001920.1	SoLRR-RLK226	0	0	0	0	0	0	0	0	0.00863833	0	0.00352467	0.001424	0	0.00757	0.0193163
SoZg.07D007840.1	SoLRR-RLK227	8.92409	12.3061	13.7031	8.45084	3.3565	1.72052	1.68343	1.51581	1.31357	1.29227	0.914591	0.989682	1.10963	0.94585	1.08697
SoZg.07D011950.1	SoLRR-RLK228	1.1154	1.25228	1.32597	0.708289	0.599863	0.342489	0.290818	0.175358	0.198763	0.185428	0.179824	0.150326	0.120842	0.117731	0.0851
SoZg.07D015820.1	SoLRR-RLK229	4.86259	1.81005	1.85887	1.86442	1.83056	1.33685	1.06383	0.581385	0.502097	0.43159	0.411206	0.498333	0.336055	0.226033	0.240879
SoZg.07F011140.1	SoLRR-RLK230	0.76483	0.883992	0.888061	0.531308	0.416022	0.260275	0.235468	0.120329	0.161407	0.148663	0.130417	0.121861	0.0847337	0.0474757	0.050293
SoZg.07H010190.1	SoLRR-RLK231	0.765002	0.815527	0.961979	0.531113	0.452641	0.232349	0.210169	0.117933	0.154928	0.140635	0.117353	0.132558	0.088139	0.0480187	0.0442773
SoZg.08A000440.1	SoLRR-RLK232	5.42565	1.50527	0.312075	0.124301	0.154344	0.0684293	0.097043	0.0393937	0.0287863	0.0152763	0.0188593	0.022058	0.0288743	0.0119027	0.0240763
SoZg.08A000580.1	SoLRR-RLK233	0	0	0	0	0	0.00601467	0	0	0	0	0	0	0	0	0
SoZg.08A002580.1	SoLRR-RLK234	0	0	0	0	0.00883367	0.0701817	0.0748297	0.212265	0.130938	0.581349	0.338991	0.627458	0.755244	0.80477	0.767809
SoZg.08A003510.1	SoLRR-RLK235	0	0	0	0	0	0.00828867	0	0	0	0	0	0	0	0	0
SoZg.08A006880.1	SoLRR-RLK236	2.76815	2.48167	2.03614	1.82119	1.90057	2.16468	2.40878	2.51904	3.08079	4.1465	4.71849	5.58791	5.21874	7.08281	8.28453
SoZg.08A006900.1	SoLRR-RLK237	0.233526	0.146227	0.192046	0.269855	0.313486	0.21129	0.280782	0.356246	0.383233	0.354611	0.5434	0.477837	0.500083	0.498104	0.628937
SoZg.08A006930.1	SoLRR-RLK238	2.50862	1.82158	1.85944	1.37912	1.37884	1.69159	2.18652	2.5188	2.24159	2.75147	2.58561	3.11643	3.14743	3.73989	4.20485
SoZg.08A008230.1	SoLRR-RLK239	19.9558	7.31968	2.02545	1.24315	0.945835	0.716073	0.41081	0.18859	0.140356	0.160828	0.166621	0.0724603	0.0476843	0.0702847	0.192275
SoZg.08A008620.1	SoLRR-RLK240	7.78677	17.6455	19.1229	10.1629	4.16009	1.23421	1.36129	1.65789	1.6977	2.32394	2.16032	2.03541	2.25443	2.19156	1.77786
SoZg.08A011770.1	SoLRR-RLK241	0.0834537	0.105741	0.0754667	0.168348	0.106512	0.028143	0.0339533	0.036882	0.0516717	0.0273027	0.0212533	0.0334417	0.0230547	0	0
SoZg.08A014470.1	SoLRR-RLK242	0.587695	2.894	1.60797	0.177664	0.0381097	0.198973	0.47357	0.832751	1.02801	1.16319	1.35286	1.78843	1.7163	1.92437	2.66861
SoZg.08A019780.1	SoLRR-RLK243	0.161616	0.102892	0.089558	0.199459	0.166886	0.127265	0.027032	0.044979	0.0604897	0.0378333	0.0501957	0.0535317	0.00861333	0.064769	0.0519003
SoZg.08A019790.1	SoLRR-RLK244	2.74744	1.65056	0.982953	0.846411	0.645427	0.447248	0.230831	0.284174	0.406876	0.435956	0.418452	0.454581	0.460916	0.599963	1.23992
SoZg.08A021130.1	SoLRR-RLK245	14.7662	20.9212	14.0914	8.0019	8.37828	9.09703	12.2206	14.3642	16.8139	26.0986	32.1031	35.3193	33.0194	39.9125	43.0997
SoZg.08A021140.1	SoXIP1/SoLRR-RLK246	0.0770373	0.116879	0.562119	1.34004	1.31281	1.20642	2.18886	3.33884	4.18391	5.83871	6.36862	8.025	8.23311	8.529	8.07412
SoZg.08B002530.1	SoLRR-RLK247	0.0190623	0	0.0243467	0	0.022073	0.05254	0.119383	0.0922557	0.15721	0.118095	0.14768	0.178883	0.67827	0.504422	0.543905
SoZg.08B014340.1	SoLRR-RLK248	0	0	0.008438	0.0290647	0.0700443	0.0351933	0.0458833	0.0277207	0.00918933	0	0	0	0	0	0
SoZg.08B016770.1	SoLRR-RLK249	0	0.015169	0	0.0234697	0.00802367	0.00679267	0.00617333	0.0670417	0.0263353	0.037939	0.033758	0.131761	0.0294973	0.105509	0.238241
SoZg.08B019690.1	SoLRR-RLK250	0	0	0	0	0	0	0	0	0	0	0	0	0	0	0
SoZg.08B019700.1	SoLRR-RLK251	0	0	0	0	0	0	0	0	0	0	0	0	0	0	0
SoZg.08C004600.1	SoLRR-RLK252	0.0625303	0.053576	0.00814233	0.00918233	0.004723	0.0128097	0.024894	0.002118	0.00245867	0.00718433	0.0190277	0.021008	0.00762667	0.0301333	0.0313833
SoZg.08C015550.1	SoLRR-RLK253	10.7988	2.31956	0.00261033	0.0113057	0.002168	0.010632	0.0144963	0	0	0	0	0.00685633	0.0211017	0	0.00909167
SoZg.08D000120.1	SoLRR-RLK254	14.6576	19.4636	20.9454	21.6251	11.5773	6.94936	2.72264	1.49404	1.26742	1.07818	0.828403	0.955841	1.08105	1.02605	1.82752
SoZg.08D005890.1	SoLRR-RLK255	0	0.005766	0.00877533	0.11627	0.124717	0.0803247	0.0292467	0.00393667	0.00413067	0	0.004936	0	0	0	0
SoZg.08D005950.1	SoLRR-RLK256	0.0885533	0.0360747	0.0101457	0.008145	0	0.00795833	0	0	0.00768667	0.00426267	0.00152467	0.0160203	0.00148367	0.0199733	0.038108
SoZg.08F011330.1	SoLRR-RLK257	0	0	0	0	0	0	0	0	0.00772067	0	0	0	0	0	0
SoZg.08G006140.1	SoLRR-RLK258	0.0458437	0.0198917	0.010972	0.009094	0.001966	0.00511933	0	0	0	0.004408	0.00741133	0.00681067	0.00114033	0.0124617	0.0114033
SoZg.08H005500.1	SoLRR-RLK259	0	0	0.028127	0.0342163	0.028178	0	0	0.002011	0	0	0	0	0	0	0
SoZg.08H005600.1	SoLRR-RLK260	0.052442	0.053498	0.00807133	0.00564533	0.00606567	0.00407567	0.00369433	0.00308633	0.00243667	0.00397533	0.00800933	0.00746767	0.00832967	0.019314	0.0115377
SoZg.08H008710.1	SoLRR-RLK261	0	0	0.00756033	0	0	0	0.00450333	0.00752067	0.0120897	0	0.00176533	0.004012	0.00463633	0	0.0210383
SoZg.09A004290.1	SoLRR-RLK262	0.326144	0.175933	0.0171463	0.091831	0.406071	0.562836	0.501198	0.606298	0.474376	0.425392	0.27337	0.236072	0.334118	0.343443	0.242602
SoZg.09A006900.1	SoLRR-RLK263	0	0	0	0	0	0	0	0	0	0	0	0	0	0	0
SoZg.09A008410.1	SoHSL1/SoLRR-RLK264	41.3571	38.0191	36.4803	33.6266	30.9519	24.0609	21.4524	19.5455	18.4952	21.0907	21.811	21.1565	17.7422	19.5103	13.305
SoZg.09A015320.1	SoBIR1/SoLRR-RLK265	33.1954	36.9339	33.2457	23.3182	20.1427	21.2292	21.7782	25.1657	25.9349	28.9774	29.2108	32.6709	39.5919	36.3782	34.2341
SoZg.09A018510.1	SoLRR-RLK266	1.78153	1.16279	0.632887	0.345876	0.112746	0.0752107	0.185187	0.462773	0.531483	0.787838	0.706724	0.642135	0.655406	0.75851	0.551628
SoZg.09A018590.1	SoLRR-RLK267	12.2996	19.7162	21.3921	14.6514	11.5478	5.81978	3.42057	1.46955	1.24152	1.11555	0.964191	0.991316	0.743362	0.859883	1.21652
SoZg.09A018830.1	SoLRR-RLK268	2.52694	7.6575	19.7377	21.0169	16.1082	13.7745	12.0897	10.6978	10.7215	11.1426	12.6068	12.6032	11.6171	11.6317	12.2404
SoZg.09A021160.1	SoLRR-RLK269	10.326	14.0452	6.83713	2.972	5.81604	5.50851	4.09105	2.34959	1.5379	2.32181	2.53476	2.63454	2.29293	4.49449	7.99501
SoZg.09A024850.1	SoLRR-RLK270	0	0	0	0	0	0	0	0	0	0	0.00668133	0	0	0.00308767	0
SoZg.09A026640.1	SoLRR-RLK271	29.7611	51.0319	19.5212	3.39674	2.92827	2.59466	2.68141	1.84057	1.44129	1.85674	1.34182	1.37673	1.63889	1.33362	1.29245
SoZg.09A027580.1	SoLRR-RLK272	7.44137	2.64946	0.644284	0.257021	0.0129353	0	0	0.007325	0.00712133	0.00575467	0.007323	0.0282993	0	0.005152	0.018893
SoZg.09B006360.1	SoLRR-RLK273	0.004226	0.0180223	0.0248073	0.0159427	0.0347837	0.0171143	0.0236197	0.0254517	0.0258573	0.059056	0.055914	0.0719387	0.0373417	0.0330163	0.0503297
SoZg.09B006490.1	SoLRR-RLK274	0.323312	0.320127	0.352504	0.0993147	0.108263	0.119371	0.0545377	0.012406	0.0202153	0.007107	0.0109233	0.00701767	0	0.0217673	0.0385103
SoZg.09B017010.1	SoLRR-RLK275	6.53632	6.89564	3.95892	2.97514	3.40781	2.50759	2.20048	2.03362	2.27069	2.35042	2.18332	3.04323	3.45721	3.4002	3.64552
SoZg.09B017410.1	SoLRR-RLK276	0.453717	0.45935	0.0421643	0.0130347	0.014831	0.0142643	0.016375	0.018584	0	0.040128	0.0600337	0.05113	0.0418757	0.070567	0.0997923
SoZg.09B017490.1	SoLRR-RLK277	0.0596883	0.212876	0.482047	1.11704	0.939405	0.704298	0.533605	0.408995	0.272066	0.48437	0.36371	0.407479	0.345488	0.539736	0.578848
SoZg.09B020590.1	SoLRR-RLK278	0.270494	0.0782653	0	0	0.015315	0.0152643	0.103741	0.113451	0.234544	0.292842	0.310762	0.380231	0.449459	0.357231	0.522415
SoZg.09C008040.1	SoLRR-RLK279	4.41061	4.05408	3.40976	2.84295	2.98505	3.63998	4.20469	4.65815	5.76791	8.23772	11.7465	12.54	12.1645	15.438	15.8039
SoZg.09C021300.1	SoLRR-RLK280	0.00784	0	0.0189887	0	0	0	0	0	0	0	0	0	0	0	0
SoZg.09F027510.1	SoLRR-RLK281	0.136781	0.103882	0.0728203	0.0418153	0.0300487	0.035402	0.0351257	0.0422043	0.054523	0.05504	0.090265	0.0698707	0.091379	0.0965917	0.118964
SoZg.09H021880.1	SoLRR-RLK282	0.0170943	0.0108923	0.006033	0	0.004139	0	0.005877	0.006559	0.00754867	0	0.0103407	0	0	0	0.025554
SoZg.10A002650.1	SoLRR-RLK283	57.969	38.9653	15.9086	7.34278	4.55566	3.076	3.92883	4.012	4.22122	4.24714	3.47108	3.57591	3.48085	3.55848	3.02055
SoZg.10A003080.1	SoLRR-RLK284	11.1038	2.80843	0.604092	0.204415	0.135211	0.145007	0.125344	0.177487	0.124955	0.101638	0.0159817	0.0706723	0.0358017	0.056249	0.0690723
SoZg.10A006100.1	SoLRR-RLK285	0.0271953	0.0455777	0.102958	0.110182	0.212877	0.209616	0.518396	0.972755	1.19986	1.51329	0.943831	0.985062	1.0491	0.968361	0.983228
SoZg.10A006120.1	SoLRR-RLK286	0.008744	0.023699	0.0235753	0	0	0	0	0	0	0	0.006868	0	0	0.00723133	0
SoZg.10A006130.1	SoLRR-RLK287	0	0	0	0	0	0	0	0	0	0	0	0	0	0	0
SoZg.10A006790.1	SoLRR-RLK288	0.0139267	0.051569	0.000486333	0.0142343	0.0267967	0.0315263	0.00714067	0.005998	0.0166563	0.00752	0.048696	0.033653	0.0206067	0.050926	0.19866
SoZg.10A007060.1	SoLRR-RLK289	32.8502	19.4141	12.8984	9.00495	4.69123	2.54389	2.67649	2.48746	2.99148	2.63714	2.01489	2.37307	1.88306	1.55567	1.37868
SoZg.10A010560.1	SoLRR-RLK290	3.66722	3.9188	3.30743	3.67559	2.37467	1.65075	1.41879	1.98039	2.33438	2.4492	2.28197	2.37648	2.42757	1.70974	1.6659
SoZg.10A014640.1	SoLRR-RLK291	8.11919	12.4294	7.31591	1.67382	0.382218	0.269138	0.186424	0.163333	0.0845143	0.130654	0.0663797	0.0314327	0.0199537	0	0.0146773
SoZg.10A015620.1	SoLRR-RLK292	10.2523	10.6485	5.85994	3.33318	3.11353	3.23297	4.49816	4.29853	4.35238	5.35722	4.99698	5.13402	4.62103	5.41656	6.00404
SoZg.10A015630.1	SoBAM2/SoLRR-RLK293	20.2116	19.578	12.0518	10.0261	10.679	11.3848	16.3083	18.8643	18.3251	22.2535	22.4372	22.0664	19.5948	20.2618	18.7497
SoZg.10A016490.1	SoLRR-RLK294	51.7702	77.7118	42.3203	18.55	11.0972	8.94209	8.01503	6.93234	7.93745	7.01383	7.10246	7.49337	7.10308	7.63737	9.34319
SoZg.10A016510.1	SoLRR-RLK295	0.833552	0.467669	0.274269	0.193496	0.167178	0.095565	0.131257	0.101469	0.107864	0.152872	0.146555	0.0651593	0.0841383	0.113938	0.072644
SoZg.10A018320.1	SoLRR-RLK296	8.73248	35.1887	74.5956	81.7227	51.8271	19.1272	10.14	7.41924	7.11176	5.13089	4.00835	2.85177	2.69542	2.31406	3.13399
SoZg.10A023330.1	SoLRR-RLK297	5.90173	4.6684	5.0931	6.15119	6.49493	5.45683	9.21444	10.7387	13.3967	17.5533	18.7201	19.478	19.0515	18.3997	15.9535
SoZg.10A023430.1	SoLRR-RLK298	0.029364	0.0533543	0.0625717	0.0159687	0.02791	0.007003	0.023752	0.0179883	0.0305363	0.0831487	0.0865007	0.029032	0.0465443	0.0356933	0.0250027
SoZg.10B017510.1	SoLRR-RLK299	0.518001	0.344398	0.294446	0.189235	0.122256	0.088881	0.089908	0.0995783	0.1139	0.104518	0.175517	0.120922	0.229997	0.171721	0.203704
SoZg.10B019110.1	SoLRR-RLK300	34.4192	22.9623	3.1172	1.67812	2.49206	1.78754	0.83424	0.404278	0.486369	0.356556	0.195658	0.266307	0.820908	1.46495	2.30892
SoZg.10B020750.1	SoSRF3/SoLRR-RLK301	17.7459	23.232	14.9181	11.5344	16.3434	20.0771	19.3382	17.9133	21.7721	20.5517	21.0614	20.703	15.9122	15.5498	11.6975
SoZg.10B020880.1	SoPRK7/SoLRR-RLK302	0.087122	0.0974247	0.665273	4.453	22.0013	49.8007	70.1554	53.724	38.5744	29.1724	21.1091	18.4834	17.867	14.0789	12.8545
SoZg.10C001720.1	SoLRR-RLK303	0.244445	0.247499	0.297072	0.368311	0.405231	0.382417	0.466693	0.407216	0.318957	0.295095	0.161578	0.101094	0.10096	0.060375	0.0428897
SoZg.10C001990.1	SoLRR-RLK304	0.296887	0.435148	0.319049	0.155364	0.115069	0.099894	0.0790033	0.0822833	0.109824	0.115966	0.126106	0.134097	0.131342	0.165197	0.143427
SoZg.10C017700.1	SoLRR-RLK305	0	0	0	0	0.00638467	0.00288733	0	0	0.00865233	0	0	0	0	0	0
SoZg.10C017730.1	SoLRR-RLK306	0	0	0	0	0	0	0	0	0	0	0	0	0	0	0
SoZg.10D025880.1	SoLRR-RLK307	0.538985	0.793724	1.00957	2.13571	2.63423	2.42889	2.67511	3.46458	4.59978	5.7831	8.01014	8.3056	7.46901	8.5336	7.04839
SoZg.10E006670.1	SoLRR-RLK308	0.026912	0.0274407	0.0178573	0.026714	0.023485	0.0180497	0	0	0.00322933	0	0.00219867	0	0	0.00571367	0.00631033
SoZg.10G008850.1	SoLRR-RLK309	1.29212	1.08558	1.04673	1.21325	0.713431	0.477805	0.580253	0.672682	0.645894	0.724519	0.712483	0.720908	0.648481	0.600795	0.463019
SoZg.10H021740.1	SoLRR-RLK310	0	0	0	0.00580967	0	0.00225667	0.00352633	0.00245267	0.00373433	0	0	0.00301467	0.00162667	0	0.00412533
SoZg.ctg058603	SoLRR-RLK311	0.033775	0.0272537	0.031641	0.0580377	0.0382507	0.0223437	0.018401	0.0228027	0	0.015426	0	0.00380367	0	0.00250567	0
SoZg.ctg126112	SoLRR-RLK312	0.00551367	0.00311267	0.00320533	0	0.00388233	0.0120957	0.00274467	0.0388143	0.026822	0.045421	0.0639943	0.084448	0.02741	0.0372583	0.014955
		0			150

## Sheet: circadian rhythms
		First Cycle													Second Cycle
Gene_id	Gene_name
		06:00:00	08:00:00	10:00:00	12:00:00	14:00:00	16:00:00	18:00:00	20:00:00	22:00:00	24:00	02:00:00	04:00:00	+6:00	+10:00	+14:00	+18:00	+22:00	+2:00	+6:00
SoZg.01A003670.1	SoBAM2/SoLRR-RLK1	1.07279	0.882053	0.770562	0.568185	0.919963	1.0847	1.20511	1.08737	0.927613	1.34138	1.66642	1.82794	1.0546	0.84445	0.57133	1.453	1.05688	0.947107	0.878885
SoZg.01A006650.1	SoLRR-RLK2	1.44723	2.62126	1.92212	1.55613	0.975527	1.00799	0.80929	0.935392	0.797353	1.02729	1.22758	1.63148	0.990115	1.44512	1.64886	0.647383	0.721893	1.33107	0.922141
SoZg.01A009220.1	SoTOAD2/SoLRR-RLK3	11.5673	7.69519	9.7938	8.77057	8.74458	8.44009	8.8714	9.72212	10.3802	10.1844	9.1636	8.97275	9.36816	7.94729	10.1112	6.74312	9.55526	8.85986	9.80703
SoZg.01A011420.1	SoLRR-RLK4	1.06315	0.643207	1.23123	1.0595	1.18112	1.15485	0.801858	0.615868	0.695561	0.731888	0.892767	1.06505	0.879666	2.70327	0.824344	0.827167	0.540592	0.721429	1.26658
SoZg.01A011810.1	SoTMK3/SoLRR-RLK5	0.45037	0.420438	0.455127	0.542308	0.859568	0.873872	0.615127	0.48913	0.485431	0.546657	0.506591	0.512141	0.434366	0.513297	0.851352	0.624927	0.536	0.525091	0.354808
SoZg.01A012090.1	SoRKL1/SoLRR-RLK6	3.18485	2.87379	2.85672	3.43061	4.65481	3.48436	3.73121	3.71114	4.34605	4.18728	5.17352	4.70675	3.76815	3.99981	3.44859	3.23468	4.23216	4.10945	2.76723
SoZg.01A013020.1	SoSERK1/SoLRR-RLK7	31.8174	27.8557	26.9092	13.9443	18.4973	22.7492	26.1968	33.4607	36.5182	37.0312	37.0326	33.0745	31.318	24.751	16.136	22.1824	25.8872	31.8752	23.4029
SoZg.01A014500.1	SoRDK1/SoLRR-RLK8	0.942475	1.689	1.11249	0.335547	0.358997	0.51312	0.503701	0.609446	0.545569	1.08835	1.18403	1.09489	0.568493	0.969851	0.226209	0.474448	0.518581	0.789032	0.8895
SoZg.01A022240.1	SoLRR-RLK9	0.0559803	0.010289	0.0669134	0.14725	0.161227	0.277817	0.133085	0.143381	0.0257973	0.012213	0.0930083	0.0431717	0.0844463	0.104327	0.254836	0.194269	0.0459097	0.0575773	0.011949
SoZg.01A022260.1	SoLRR-RLK10	0	0	0	0	0.00402067	0.00211267	0.020475	0.001391	0	0.000150333	0.000841333	0	0.015058	0	0.00922933	0.00991167	0	0.0246903	0
SoZg.01A026760.1	SoLRR-RLK11	0.047704	0.0477173	0.162556	0.185816	0.159421	0.0351613	0.0244463	0.018277	0.0591323	0.072846	0.026191	0.054463	0.0108903	0.145345	0.28907	0.0511587	0.0281473	0.038137	0.0672
SoZg.01A037240.1	SoLRR-RLK12	2.74221	3.36742	2.61099	4.52063	6.20818	6.05131	4.23254	4.02895	3.17346	2.52732	3.41878	2.72458	4.03166	3.01536	3.79346	3.97384	2.76512	3.40663	1.62643
SoZg.01A041680.1	SoLRR-RLK13	0.0135047	0.007913	0.00962179	0.0251537	0.00413933	0.0336897	0	0.0139637	0	0	0	0	0.0179957	0.0126597	0	0.00812333	0.00964	0.00641967	0.002334
SoZg.01A042790.1	SoLRR-RLK14	0.0559313	0.00703033	0.0228952	0.0425817	0.12152	0.141253	0.121384	0.0431643	0.019917	0.032127	0.033884	0.0545367	0.0659117	0.0466473	0.0226793	0.0506807	0.013048	0.038612	0.0153917
SoZg.01A043850.1	SoLRR-RLK15	0.0150187	0	0.00546133	0	0	0	0	0	0	0	0.0117427	0	0	0	0	0	0	0	0
SoZg.01A047280.1	SoSRF8/SoLRR-RLK16	0.543471	1.45189	0.958259	6.55743	8.32978	5.86344	3.23016	2.06485	1.95173	1.49351	1.89642	1.92285	1.09932	1.04658	3.25577	3.0936	2.1251	2.66367	0.621968
SoZg.01A049540.1	SoSRF7/SoLRR-RLK17	8.32062	11.0309	8.32427	11.3485	17.5562	15.9876	13.9292	10.4833	8.07628	8.00789	9.77066	9.45227	14.661	10.4414	13.4952	8.14967	10.044	11.3777	5.50033
SoZg.01A050630.1	SoLRR-RLK18	0.046339	0.0567773	0.0481622	0.0813677	0.108043	0.140281	0.109615	0.0949713	0.0919157	0.046606	0.0319293	0.0180703	0.062777	0.0509687	0.1238	0.0601733	0.101539	0.0590987	0.0291747
SoZg.01A051510.1	SoLRR-RLK19	0	0	0	0	0	0	0	0	0	0	0	0	0	0	0	0	0	0	0
SoZg.01B005190.1	SoLRR-RLK20	0.644461	0.631229	0.597065	0.631628	1.06325	0.980043	1.06411	0.810012	0.618635	0.732353	0.748022	0.523464	0.886753	0.843122	0.817487	0.801282	1.23744	0.765164	0.611652
SoZg.01B010580.1	SoLRR-RLK21	5.48592	3.96567	4.48024	3.35629	2.82417	2.77177	2.91802	2.78881	2.0181	3.82357	3.07956	3.70714	4.47171	5.65338	3.24271	2.23401	2.84545	5.13345	4.86408
SoZg.01B019810.1	SoLRR-RLK22	1.2788	1.64493	1.43815	1.72044	2.39837	2.13986	2.00805	1.80385	1.2311	1.25116	1.04025	0.888592	1.62015	1.65678	2.05058	1.35012	1.66786	1.62103	1.10921
SoZg.01B029860.1	SoSRF6/SoLRR-RLK23	2.77899	3.94359	3.06622	8.02464	11.0118	9.00992	8.76201	5.78046	3.64829	3.8717	5.23031	4.22342	8.1523	4.14017	8.77113	4.45752	5.52294	5.45684	2.25764
SoZg.01B030690.1	SoLRR-RLK24	0.004319	0.00746533	0.00986312	0	0	0.00715	0.0128617	0.0821647	0.00648633	0.00354167	0.00792667	0	0.011261	0.005739	0.007567	0.00689667	0.00977633	0.010347	0.0134453
SoZg.01B032790.1	SoLRR-RLK25	0	0.00745533	0.016752	0.053649	0.065062	0.0548797	0.020515	0.053815	0.0112707	0.037212	0	0.0285333	0.00488067	0.024134	0.0450837	0.01678	0.011717	0.0119713	0.00701533
SoZg.01B044680.1	SoLRR-RLK26	11.1969	8.41163	8.10349	6.80453	8.34965	9.37685	10.3796	8.8626	8.89138	10.026	10.4699	9.51677	11.1608	8.12508	6.89099	8.04106	8.75458	10.1355	7.29348
SoZg.01B052860.1	SoLRR-RLK27	0.31414	0.523108	0.495043	0.317044	0.276282	0.219715	0.241853	0.231373	0.193085	0.152004	0.170001	0.287938	0.225276	0.637375	0.419262	0.184672	0.265839	0.313644	0.294369
SoZg.01C002470.1	SoLRR-RLK28	0.185241	0.210253	0.146193	0.0216843	0.0176467	0.0283417	0.0491067	0.052932	0.124214	0.089784	0.103251	0.143671	0.152756	0.0913807	0.029857	0.0338453	0.0552157	0.0732207	0.0749423
SoZg.01C002620.1	SoLRR-RLK29	0	0	0	0	0	0	0	0	0	0	0	0	0	0	0	0	0	0	0
SoZg.01C015200.1	SoLRR-RLK30	0.648667	0.462941	0.622917	0.463174	0.599225	0.516708	0.750261	1.01971	0.710011	0.72277	0.523657	0.509688	0.479779	0.46088	0.520063	0.805252	0.700892	0.671077	0.689073
SoZg.01F053750.1	SoLRR-RLK31	0.112073	0.102832	0.160002	0.0770157	0.148029	0.0693557	0.0721863	0.0798587	0.0529133	0.0592777	0.0432733	0.0426697	0.030656	0.105842	0.134885	0.0547937	0.0680897	0.120672	0.168863
SoZg.01H035900.1	SoLRR-RLK32	0.648655	0.660597	0.657028	1.48073	2.15713	1.66183	1.1892	1.06656	0.618789	0.670583	0.829209	0.746842	0.849467	0.660753	1.46392	1.03192	0.781729	0.886292	0.293326
SoZg.02A001250.1	SoLRR-RLK33	4.8517	4.21288	4.1997	1.84916	3.45285	3.40222	3.35903	5.23474	3.5708	6.28085	7.84061	9.05171	7.38367	5.13354	2.00394	2.82968	4.64092	7.3524	7.22972
SoZg.02A003620.1	SoGHR1/SoLRR-RLK34	7.12559	6.1252	6.5053	8.63312	7.23246	5.5942	5.78186	4.89349	5.99949	6.62821	5.69629	6.98429	6.40437	5.36516	6.74851	7.70469	7.57579	6.90152	6.21005
SoZg.02A004030.1	SoLRR-RLK35	0.095979	0.105662	0.0830593	0.109761	0.0889163	0.0589527	0.0362683	0.061834	0.0668593	0.0332647	0.0177047	0.0444407	0.0614503	0.103598	0.010256	0.056931	0.0415577	0.0410117	0.0251853
SoZg.02A005020.1	SoLRR-RLK36	0.406105	0.0679357	0.253061	0.0442713	0.021136	0.140147	0.113203	0.282961	0.208727	0.249117	0.14973	0.0541053	0.0487493	0.06788	0.14316	0.0689907	0.10807	0.122769	0.232775
SoZg.02A008940.1	SoLRR-RLK37	0.793305	0.645738	1.12607	0.582889	1.12797	0.44565	0.538298	0.438174	0.386611	0.399948	0.338412	0.380352	0.242598	0.745614	0.86499	0.335185	0.33383	0.804135	1.2689
SoZg.02A009250.1	SoLRR-RLK38	0.190209	0.37245	0.228155	0.485355	0.662924	0.664702	0.748131	0.4376	0.286516	0.366894	0.285533	0.322551	0.267587	0.2319	0.625358	0.489678	0.261321	0.429474	0.257944
SoZg.02A015670.1	SoLRR-RLK39	0.112836	0.161046	0.111825	0.081061	0.121404	0.0655303	0.051045	0.100678	0.067092	0.02803	0.109174	0.166605	0.0880893	0.146006	0.0630347	0.126506	0.0610307	0.0733917	0
SoZg.02A020860.1	SoLRR-RLK40	0.00780667	0.00741033	0.0155509	0.0395253	0.0329577	0.0492127	0.0839083	0	0.019231	0.0703553	0	0	0.023411	0.0472083	0.0314273	0.019704	0.00658367	0.009318	0.017598
SoZg.02A023840.1	SoLRR-RLK41	1.22588	1.26367	1.50888	1.16743	0.877178	0.754658	0.7063	0.591237	0.437078	0.806676	0.815404	0.945355	0.854337	1.74891	1.01299	0.626564	0.669745	0.825953	1.1978
SoZg.02A026640.1	SoLRR-RLK42	0.032832	0.102467	0.0826403	0.134743	0.117347	0.184191	0.080449	0.07873	0.022266	0.0221273	0.041926	0.0256427	0.0119453	0.0374523	0.209453	0.106232	0	0.034166	0.00994267
SoZg.02A031060.1	SoLRR-RLK43	1.55967	1.51454	1.39522	1.43793	1.66917	1.65395	1.6664	1.56098	1.15239	1.29892	1.34391	1.27628	1.68318	1.03445	1.47257	1.43743	1.35492	1.28519	0.916093
SoZg.02A032080.1	SoLRR-RLK44	0.142441	0.358854	0.203984	0.332844	0.581021	1.69575	1.12156	0.372339	0.380469	0.233246	0.475651	0.343211	0.440881	0.44232	0.34279	0.503479	0.225981	0.176174	0.0602937
SoZg.02A034310.1	SoLRR-RLK45	5.61939	5.43436	5.3581	4.71726	5.41002	6.01602	5.82523	4.31712	4.21862	4.48199	5.05382	4.30791	5.65436	5.36031	5.22962	3.82242	4.77354	4.53683	2.86397
SoZg.02A034860.1	SoLRR-RLK46	0.0755723	0.16837	0.12295	0.0588553	0.0278013	0.0316673	0.024106	0.0187153	0	0.0263507	0.0805283	0.0160083	0.019739	0.313174	0.181257	0.011504	0.0835953	0.0398163	0.096166
SoZg.02A036300.1	SoLRR-RLK47	1.35213	1.12419	1.09595	1.19859	1.7165	1.90955	2.05135	2.27264	2.51009	2.91746	2.99922	2.43998	2.76167	1.16772	1.40934	1.99504	2.86763	2.22018	1.20453
SoZg.02A036980.1	SoLRR-RLK48	0.346287	0.42969	0.349407	1.25745	2.53755	1.05426	0.608167	0.74843	0.50296	0.544552	0.429753	0.293942	0.54367	0.377509	2.29443	0.812219	0.424704	0.507482	0.205491
SoZg.02B003140.1	SoLRR-RLK49	0.031228	0.060325	0.0353487	0.254114	0.5173	0.630312	0.244026	0.160186	0.0385013	0.0400437	0.10082	0.0763903	0.0476907	0.061699	0.208784	0.124837	0.08463	0.0957837	0.00487067
SoZg.02B008290.1	SoLRR-RLK50	0.102644	0.098227	0.156791	0.0755623	0.13921	0.0671483	0.0943697	0.0734347	0.0501297	0.058133	0.050902	0.0579407	0.0362293	0.105462	0.129123	0.0451357	0.0515833	0.11697	0.170414
SoZg.02B008560.1	SoLRR-RLK51	2.40503	2.53947	1.98911	3.75939	6.00613	6.15608	6.91233	6.46509	5.03251	5.47063	3.99394	4.06484	3.83662	1.81123	6.11022	6.00386	5.77228	6.47576	3.43548
SoZg.02B016690.1	SoLRR-RLK52	0	0.0430497	0.0156544	0.00905	0.102661	0.0164083	0.007914	0.0211967	0	0.021759	0	0.011434	0	0.00923333	0.016066	0.003264	0.00744	0	0
SoZg.02B018880.1	SoRLK902/SoLRR-RLK53	5.34389	7.86595	6.38302	0.581547	0.425406	0.84012	1.77439	1.96775	1.69673	2.93901	9.07192	9.44022	10.0949	9.08756	0.614615	0.444159	1.6449	4.86054	6.98745
SoZg.02B034700.1	SoNILR1/SoLRR-RLK54	2.1752	2.62634	2.53688	2.23977	2.63691	2.30462	2.43895	2.17092	2.06657	2.96117	3.55298	4.5703	3.96495	3.32184	1.85409	2.14797	3.46916	3.50611	2.8642
SoZg.02B036890.1	SoSIRK1/SoLRR-RLK55	1.22416	1.16513	1.11767	1.73224	1.87455	2.02388	1.89349	1.45738	0.941017	1.21957	1.13824	0.939786	1.08488	0.950969	2.17621	1.49309	1.26977	1.05378	0.683814
SoZg.02B040150.1	SoPXC1/SoLRR-RLK56	3.18144	3.69139	3.05767	3.62265	5.11646	4.98785	6.20907	6.30988	6.28418	6.11368	6.80868	5.39004	6.25373	3.36014	4.62161	4.84525	5.13279	4.7474	2.77415
SoZg.02D008990.1	SoLRR-RLK57	0.625496	0.579045	0.507824	0.399797	0.67817	0.71468	0.589205	0.830299	0.895099	1.01057	0.822723	0.784081	0.589437	0.519116	0.30286	0.766308	0.739133	0.489318	0.502643
SoZg.02E000660.1	SoLRR-RLK58	0.319876	0.385577	0.343022	0.183492	0.177248	0.225873	0.294941	0.20013	0.25846	0.321427	0.309797	0.369741	0.329909	0.341213	0.251247	0.224102	0.326143	0.385647	0.263513
SoZg.02H003340.1	SoLRR-RLK59	0.002965	0	0.00107818	0	0	0	0	0	0	0	0	0	0	0	0	0	0.000225333	0	0.000150667
SoZg.03A001900.1	SoLRR-RLK60	3.57362	5.41385	3.96962	1.9664	2.35868	1.86452	2.28769	1.9171	1.83722	2.4157	4.04028	4.3347	3.51598	3.69889	2.78263	2.09265	2.54269	4.31571	2.09189
SoZg.03A002840.1	SoLRR-RLK61	1.4216	1.7337	1.48054	1.23895	1.81994	1.57697	1.63721	1.42412	1.62356	1.25871	1.58987	1.19452	1.23604	1.48754	1.43224	1.56266	1.51809	1.59108	0.743916
SoZg.03A006000.1	SoLRR-RLK62	6.81946	6.94166	6.05736	8.91641	11.8526	12.4649	9.30905	8.11298	7.979	7.86598	8.43294	7.99245	8.01318	7.13205	12.0448	8.48602	7.7331	8.41937	5.01226
SoZg.03A006100.1	SoLRR-RLK63	0.00671533	0.101395	0.0482618	0.014094	0.000156667	0.0196967	0.0951977	0.036163	0.0236183	0.03928	0.0319337	0.0410027	0.0504803	0.044375	0.0112777	0.044935	0.0217663	0.0191073	0.0105647
SoZg.03A010690.1	SoLRR-RLK64	0.348768	0.291605	0.380278	1.0185	1.51141	1.54131	1.64356	1.01769	0.872784	0.9352	0.815863	0.592522	0.421654	0.695729	0.926812	0.900951	0.829328	0.570412	0.219225
SoZg.03A012740.1	SoLRR-RLK65	0.005895	0.00888133	0.00797385	0	0	0.00475267	0.0204567	0.009343	0.049155	0.00668	0	0.00453833	0	0.0256627	0	0.004682	0	0.0192663	0.00968367
SoZg.03A016680.1	SoLRR-RLK66	0.197345	0.229367	0.231693	0.318167	0.414679	0.272006	0.339095	0.0844763	0.157675	0.278705	0.185874	0.113463	0.274848	0.268704	0.252608	0.106801	0.132229	0.27653	0.161454
SoZg.03A019010.1	SoLRR-RLK67	1.08623	0.815134	0.925934	0.613883	0.886175	0.767687	0.982419	0.840265	1.00695	1.36351	1.29246	1.42806	1.08328	1.28374	0.773608	0.736525	1.01792	1.35173	1.08534
SoZg.03A020870.1	SoLRR-RLK68	3.2537	4.14224	3.21008	2.64347	2.48396	2.4288	2.46056	2.19482	1.30917	2.13709	2.73047	4.85274	3.36383	3.82669	1.76937	1.15361	1.58132	4.21117	2.30485
SoZg.03A024520.1	SoLRR-RLK69	5.22661	3.84472	4.45834	3.69629	2.97608	3.43518	3.49303	3.44153	2.77583	2.79948	2.93146	2.2962	2.4994	3.17244	4.20704	2.524	2.6572	3.20637	2.60614
SoZg.03A025490.1	SoLRR-RLK70	0.139145	0.133661	0.233183	0.104609	0.118065	0.292313	0.145453	1.07224	0.197627	0.204577	0.276362	0.131597	0.0489627	0.118755	0.068517	0.109344	0.129395	0.0445613	0.132954
SoZg.03A026240.1	SoLRR-RLK71	1.75485	2.00663	1.84858	1.62857	2.15567	2.19583	2.58818	2.41558	2.21661	2.54477	2.31342	1.76918	2.2082	1.73125	1.79482	2.12928	2.47189	2.37497	2.19527
SoZg.03A027990.1	SoLRR-RLK72	0.252657	0.135687	0.238834	0.172478	0.191126	0.575094	0.39816	1.64941	0.33492	0.727861	0.750259	1.11435	0.92632	0.357625	0.344776	0.441024	0.295895	0.648259	0.823284
SoZg.03A028000.1	SoLRR-RLK73	0.002509	0.00115667	0.00986606	0	0.0180263	0.0162773	0.006202	0.088489	0.00148367	0.00364933	0.027122	0.0165007	0.00770367	0	0.00332233	0.00122667	0.00183167	0.012208	0.00757767
SoZg.03A032150.1	SoLRR-RLK74	2.03967	3.2078	2.96792	2.88288	4.97276	3.50446	1.94183	1.6633	1.66937	2.01108	2.07424	2.90728	2.11454	3.44524	4.37125	1.75844	1.68009	3.01931	2.48596
SoZg.03A035340.1	SoLRR-RLK75	3.16456	2.98632	2.93112	12.2512	15.2553	18.3855	16.5301	14.6227	8.65401	7.7082	7.86466	5.00498	4.23478	1.8066	8.26172	4.84073	4.92577	6.91651	2.41992
SoZg.03A037810.1	SoLRR-RLK76	2.17231	1.97081	1.68297	1.22361	1.71147	2.28186	2.42215	2.4698	2.68208	2.78992	3.10623	2.10697	3.07267	1.98735	1.52462	1.85062	2.1103	2.6356	1.55903
SoZg.03A041450.1	SoPXC2/SoLRR-RLK77	0.916288	1.4595	1.43696	1.79613	0.958705	0.90233	0.835632	0.569002	0.392154	0.406561	0.378598	0.573308	0.429891	0.685719	1.32814	0.060215	0.243607	0.602411	0.727629
SoZg.03B005650.1	SoLRR-RLK78	0.14554	0.506775	0.261214	0.073281	0.0785423	0.12262	0.141674	0.0415027	0.041357	0.0638447	0.032412	0.184209	0.135217	0.429547	0.0709213	0.088754	0.111196	0.126337	0.124502
SoZg.03B023970.1	SoLRR-RLK79	1.39046	1.16404	0.993592	0.140839	0.229885	0.641617	0.604478	0.733928	1.22087	1.32015	0.948982	1.04213	1.2253	0.755194	0.158378	0.395004	0.58069	0.888153	0.924844
SoZg.03B025300.1	SoLRR-RLK80	1.20006	2.08122	1.35809	0.856267	2.05997	1.66626	1.9696	1.76912	1.81686	1.18976	2.18772	1.78288	2.17146	1.48928	1.12129	1.01549	1.09201	1.94171	0.671361
SoZg.03B031100.1	SoLRR-RLK81	0.316718	0.120186	0.220232	0.142067	0.0957853	0.190575	0.200474	0.246782	0.328982	0.32645	0.222898	0.179497	0.257299	0.164413	0.0992287	0.290961	0.279309	0.183755	0.24742
SoZg.03B031280.1	SoLRR-RLK82	4.12343	3.11072	3.50358	5.52037	7.78086	10.4943	11.1911	13.2334	13.2058	10.6261	10.0582	6.96815	7.57086	4.18241	7.63013	8.30301	8.95838	9.05675	5.0044
SoZg.03B031310.1	SoRUL1/SoLRR-RLK83	15.2034	13.4677	14.2657	17.3513	16.7535	15.0397	14.8176	15.0193	15.1803	13.0161	15.7319	11.8888	14.2814	12.101	19.2902	14.9375	14.3314	15.8756	13.4275
SoZg.03B031480.1	SoLRR-RLK84	0.052147	0.020231	0.0519445	0.00906	0.00769967	0.0560583	0.0521533	0.0494957	0.0209217	0.0368423	0.0630107	0.0756623	0.0109103	0.0183927	0.049224	0.00942	0.008979	0.010984	0.0310603
SoZg.03E016250.1	SoLRR-RLK85	0.605152	0.691169	1.16057	2.24187	1.72957	0.871064	1.01666	0.982206	0.60444	0.766746	0.569299	0.554589	0.420494	0.906788	1.95418	1.73606	0.832426	0.421228	0.635017
SoZg.03F040030.1	SoLRR-RLK86	0.369281	0.154658	0.200751	0.238423	0.70469	1.69166	1.86642	1.78889	1.94013	1.35577	0.839635	0.545073	0.575185	0.155694	0.417708	1.40065	0.70449	0.389632	0.179182
SoZg.03G004150.1	SoLRR-RLK87	0.0158523	0.00615433	0.00800242	0.00830667	0	0	0	0	0	0.013368	0	0	0	0	0.00246033	0	0	0	0
SoZg.03G016820.1	SoLRR-RLK88	0.0905577	0.0728757	0.0980996	0.214993	0.116331	0.189787	0.128179	0.197316	0.153879	0.074912	0.0546157	0.0355673	0.073164	0.110887	0.208213	0.115938	0.106344	0.113308	0.0941057
SoZg.03H015300.1	SoLRR-RLK89	0.094295	0.0728757	0.0994586	0.234786	0.116331	0.189787	0.128179	0.210847	0.153879	0.084782	0.0620253	0.0388637	0.073164	0.120742	0.208932	0.115938	0.111603	0.123916	0.0941057
SoZg.04A000950.1	SoLRR-RLK90	0	0	0	0	0	0	0	0	0	0	0	0	0	0	0	0.0101067	0	0	0
SoZg.04A004290.1	SoLRR-RLK91	0.0233833	0.0101437	0.0149518	0.059209	0	0.0451967	0.016284	0	0	0.0317413	0.0408503	0.027689	0.0390633	0.007247	0.00695767	0.0140953	0.01804	0.025027	0.010062
SoZg.04A005450.1	SoLRR-RLK92	0.772315	0.81284	0.715958	0.387898	0.401133	0.789378	0.682993	0.612141	0.611038	0.67088	0.776045	0.625746	0.794316	0.677969	0.481572	0.704157	0.70028	0.800259	0.666005
SoZg.04A005690.1	SoLRR-RLK93	0.00985133	0.00227533	0.00902606	0.01571	0.00174833	0.027294	0.0268337	0.0298833	0	0.020188	0	0.00365567	0.00587267	0.042921	0.0186967	0	0.00704	0.00632767	0.003164
SoZg.04A005730.1	SoLRR-RLK94	0.346149	0.345661	0.380056	0.24106	0.412419	0.3933	0.540625	0.323809	0.337017	0.396819	0.218178	0.255283	0.344948	0.613414	0.296954	0.35388	0.400039	0.416632	0.3651
SoZg.04A006880.1	SoLRR-RLK95	0.007886	0.00966733	0.0100964	0	0.040278	0.043845	0.0185563	0	0.0489743	0.0347877	0.0293127	0.010532	0	0.010452	0	0.0139143	0.0315993	0	0
SoZg.04A007000.1	SoLRR-RLK96	8.57705	9.65141	7.84316	4.98563	4.38493	4.98885	5.97973	4.64374	4.49687	4.84922	5.56163	5.07196	7.16915	7.601	4.77955	2.44031	4.42825	7.02484	4.3524
SoZg.04A008950.1	SoLRR-RLK97	0.275317	0.417744	0.326319	0.175597	0.229122	0.262238	0.307686	0.230404	0.256975	0.251069	0.328124	0.168	0.279514	0.380258	0.131258	0.219666	0.297247	0.310669	0.22318
SoZg.04A010470.1	SoLRR-RLK98	2.82575	2.47466	2.44876	2.42699	3.17451	6.61792	6.84194	6.14558	5.08745	5.27758	5.46734	4.75133	6.25263	3.05924	4.31289	3.71668	4.43484	4.82353	3.84483
SoZg.04A010910.1	SoLRR-RLK99	0.950427	0.625589	0.805201	1.82015	2.73273	4.52248	3.61596	2.49921	1.74337	2.13283	2.92035	2.2931	1.94359	1.48247	2.28407	2.44405	2.09437	1.63626	1.05989
SoZg.04A011460.1	SoLRR-RLK100	2.2248	1.76899	2.13608	1.34499	1.14123	1.7561	1.72394	4.78278	2.17215	2.8211	2.80231	3.1719	2.37409	1.86871	1.0286	1.33907	1.62832	1.82027	2.35154
SoZg.04A013070.1	SoLRR-RLK101	0.105248	0.090303	0.0847308	0.0387787	0.104669	0.114691	0.110201	0.0798353	0.0875893	0.0718047	0.019157	0.0461257	0.11508	0.071962	0.051081	0.102405	0.0160943	0.0388867	0.096514
SoZg.04A014350.1	SoLRR-RLK102	15.6487	13.4287	13.5705	17.6979	21.6185	18.0617	18.051	17.0932	15.8416	14.5425	15.3835	13.4977	15.4144	10.7219	14.0574	16.0185	15.9692	17.1941	12.0461
SoZg.04A017980.1	SoLRR-RLK103	0.004885	0.00109233	0.00994367	0.0167507	0.021826	0.0407703	0.063765	0.0425133	0.0279383	0.019191	0.0266423	0.0246537	0.029627	0.00448267	0.0142107	0.042064	0.0422823	0.0187733	0.00712667
SoZg.04A019920.1	SoSERK2/SoLRR-RLK104	111.435	99.7683	132.609	157.477	155.232	161.999	159.513	155.162	112.787	104.932	91.1754	90.5821	77.4466	108.312	154.609	130.68	82.9788	97.277	110.185
SoZg.04A023070.1	SoLRR-RLK105	0.199397	0.14666	0.368217	0.538585	0.32284	0.546576	0.334841	0.328992	0.249784	0.299769	0.17136	0.1739	0.092362	0.155717	0.392446	0.299524	0.0683013	0.084359	0.13062
SoZg.04A023120.1	SoLRR-RLK106	2.21981	3.405	5.82311	13.2726	16.6261	15.6193	14.1754	10.5492	5.50414	4.48186	3.98128	3.9172	3.22089	4.2579	12.0844	11.0251	2.87217	3.39342	1.47168
SoZg.04A026650.1	SoLRR-RLK107	0	0	0.00436727	0.050097	0.080127	0.113916	0.113917	0.0233227	0.12179	0.029848	0	0.0146427	0.0478857	0.0973563	0.105923	0.144038	0.01345	0.00683133	0.057816
SoZg.04G029610.1	SoNIK1/SoLRR-RLK108	2.11205	2.46832	2.57596	5.16103	9.1865	8.06987	5.66408	3.86264	3.69368	2.46488	3.68881	2.48235	2.96587	2.48016	4.28399	4.71938	3.26016	2.75492	1.52068
SoZg.04A034250.1	SoLRR-RLK109	5.89028	6.26864	5.80766	4.23676	3.99424	4.47612	4.20001	5.09042	5.80929	6.08747	7.51893	6.41396	7.30664	4.31249	6.07765	4.93959	6.05849	8.67892	6.47032
SoZg.04A038930.1	SoLRR-RLK110	0	0.0975687	0.0354795	0.0372883	0.0436663	0.0634013	0.0296773	0.0498067	0.0203183	0.0824753	0.0101103	0.0237663	0.0783477	0.0129203	0.015366	0.0543257	0.011607	0.028983	0
SoZg.04B004750.1	SoLRR-RLK111	0.2873	0.389642	0.422223	0.426745	0.429051	0.635511	0.716113	0.440622	0.229038	0.296762	0.282228	0.355172	0.454583	0.657056	0.65962	0.334734	0.347034	0.212564	0.210751
SoZg.04B008210.1	SoLRR-RLK112	2.5698	2.11824	2.5461	2.97302	3.75815	4.24519	3.39433	2.53826	2.32939	2.35399	2.12747	1.87666	2.23875	1.69706	3.96999	1.61281	1.87625	2.08513	1.81467
SoZg.04E010140.1	SoIKU2/SoLRR-RLK113	72.7739	66.2632	77.4521	65.2757	62.7805	57.1117	61.0881	57.0517	36.0508	47.6169	47.2639	64.9281	55.1572	56.8466	43.6685	41.6196	35.5299	48.5166	59.905
SoZg.04C005520.1	SoLRR-RLK114	0.012707	0.0423543	0.0321626	0.0203297	0	0.0215087	0.0169993	0.028178	0.0188837	0.0449867	0.0348633	0.0112727	0.0511677	0.0372047	0.048934	0.0238423	0.0378133	0.0300443	0.0311573
SoZg.04C012740.1	SoLRR-RLK115	0.0726867	0.144521	0.169396	0.343198	0.215954	0.145946	0.178674	0.0906277	0.105522	0.129256	0.0907047	0.027283	0.0851283	0.205602	0.180499	0.198222	0.0465383	0.0251557	0.056186
SoZg.04D014870.1	SoLRR-RLK116	2.09545	3.16714	5.41295	12.3408	15.9607	14.4425	12.9342	10.1047	5.34555	4.44698	3.7609	3.7162	2.90157	4.14148	11.4498	10.3634	2.80345	3.20063	1.41547
SoZg.04D018720.1	SoLRR-RLK117	0	0	0.00404954	0	0	0.015292	0.00942933	0.0139887	0	0	0	0	0	0.00847333	0.002663	0	0.005034	0	0
SoZg.04D021080.1	SoLRR-RLK118	2.10661	3.23138	5.56058	12.5333	15.7685	14.5693	13.2255	10.0979	5.18448	4.30319	3.86007	3.699	3.07211	4.00322	11.4795	10.347	2.78256	3.26388	1.41266
SoZg.04E010650.1	SoLRR-RLK119	0.64012	0.768785	0.582346	0.319707	0.458484	0.449427	0.417445	0.51315	0.690518	0.595186	0.621244	0.520073	0.726054	0.661651	0.395852	0.41275	0.563859	0.837834	0.51347
SoZg.04F014500.1	SoLRR-RLK120	0.00275667	0.007804	0.0152426	0.080332	0.077218	0.0549577	0.0668773	0.037223	0.0254237	0.021487	0.025913	0.00355	0.0149453	0.017297	0.0950107	0.0459677	0.0258797	0.0228463	0.00312
SoZg.04G004160.1	SoLRR-RLK121	0.064254	0.0262973	0.0477468	0.0414777	0.0175483	0.0884307	0.0672863	0.0479363	0.0482953	0.054651	0.0397003	0.0255417	0.0426537	0.0504327	0.0424297	0.044243	0.0556723	0.0499623	0.0416097
SoZg.04G004290.1	SoLRR-RLK122	0.170968	0.233625	0.176961	0.117538	0.121649	0.178962	0.152882	0.176335	0.183515	0.228572	0.204695	0.21263	0.184511	0.134144	0.142392	0.224029	0.197093	0.246521	0.189389
SoZg.04G022490.1	SoLRR-RLK123	0	0	0	0	0	0	0	0	0	0	0	0	0	0	0	0	0	0	0
SoZg.04G022500.1	SoLRR-RLK124	0	0	0	0	0	0	0	0	0	0	0	0	0	0	0	0	0	0	0
SoZg.04G035750.1	SoLRR-RLK125	0.430239	0.489117	0.557117	1.04515	1.14825	1.0742	0.619389	0.503688	0.524144	0.655382	0.535299	0.43557	0.453513	0.621896	1.33132	0.620704	0.621628	0.509148	0.399843
SoZg.04H001100.1	SoLRR-RLK126	0.011187	0.021566	0.031856	0.00814767	0	0.0217123	0.00743167	0	0.0111863	0.0426343	0.009642	0	0.0113247	0	0.022914	0	0	0.005377	0.027647
SoZg.04H004170.1	SoLRR-RLK127	0.0354647	0.010965	0.0182111	0.00694433	0.0186083	0.0258393	0.0232717	0.0220723	0.01583	0.0188923	0.0220033	0.022351	0.0248113	0.039434	0.0223707	0.0285867	0.0224357	0.0315183	0.0170903
SoZg.04H016060.1	SoLRR-RLK128	0.00562233	0	0.00954667	0.0150217	0.0482663	0.0208013	0.0121213	0	0	0	0.00563333	0	0.00161133	0	0.0200557	0.00195233	0.00683033	0.001654	0
SoZg.04H020600.1	SoLRR-RLK129	0.305365	0.233196	0.342519	0.16365	0.168332	0.164703	0.141064	0.147544	0.243603	0.216491	0.188351	0.236105	0.167602	0.32963	0.161758	0.136169	0.145685	0.140679	0.262477
SoZg.05A004780.1	SoLRR-RLK130	10.8128	11.5927	14.7511	26.182	28.7654	24.7218	16.8213	10.6557	10.4972	9.1559	7.29607	5.55371	6.32592	21.3335	30.9486	16.7774	8.70435	7.93496	11.6453
SoZg.05A004790.1	SoLRR-RLK131	0.296893	0.336333	0.32556	0.508805	0.870152	0.611641	0.583484	0.456616	0.375471	0.573216	0.246893	0.296237	0.309609	0.423592	0.60335	0.545507	0.49028	0.446595	0.244469
SoZg.05A004800.1	SoLRR-RLK132	2.50576	2.64744	3.39517	6.14271	6.72442	5.66799	3.84655	2.42541	2.32877	2.0959	1.62477	1.24881	1.43944	4.75979	7.11661	3.68393	2.06542	1.80964	2.67343
SoZg.05A006300.1	SoLRR-RLK133	0	0.00369933	0.00134521	0.008369	0.00591933	0	0.00736167	0.013947	0.015985	0	0.006335	0.00301933	0.006439	0.005234	0	0.0113257	0	0.009793	0
SoZg.05A006780.1	SoLRR-RLK134	2.75118	2.96121	3.09852	4.76367	4.56706	4.16831	3.56134	2.57882	2.34371	2.75974	2.0534	2.06718	2.19043	2.85644	5.61098	2.66692	2.66492	2.98496	2.27656
SoZg.05A011180.1	SoLRR-RLK135	2.80766	2.01253	2.44233	2.37383	2.58682	2.61851	3.18572	4.27184	2.74929	2.6983	2.48121	2.51424	2.68763	2.08753	2.44799	2.22861	2.30762	2.4239	2.92261
SoZg.05A011210.1	SoCEPR2/SoLRR-RLK136	29.214	50.6081	61.788	40.6436	20.4867	8.44478	5.69227	5.99437	5.36267	5.984	8.1072	10.5686	8.33025	75.6796	32.5465	9.78842	6.88364	10.5599	37.116
SoZg.05A011230.1	SoLRR-RLK137	0	0.007691	0.00279673	0	0.009912	0	0.00559933	0.0172977	0	0	0	0	0.005635	0.00670867	0.004085	0	0.011142	0	0.00677467
SoZg.05A018120.1	SoLRR-RLK138	0.415803	0.197987	0.241365	0.018021	0.00672167	0.038605	0.0404363	0.19242	0.190712	0.155134	0.258045	0.094562	0.118978	0.2441	0.0141283	0.357517	0.333362	0.0902573	0.175627
SoZg.05A020790.1	SoEFR/SoLRR-RLK139	21.8568	18.5722	20.6599	51.0137	74.8014	76.8137	71.3304	56.7966	51.9602	41.0606	37.9506	30.2219	35.4788	16.4339	67.4961	56.9892	39.1239	33.5032	20.0358
SoZg.05A021040.1	SoLRR-RLK140	8.87812	8.24143	10.3874	19.9613	25.6039	23.5849	22.7226	20.4992	17.1187	14.8758	13.1338	11.0014	12.9279	7.78623	23.0495	21.3368	14.4272	11.1372	7.89267
SoZg.05A021180.1	SoLRR-RLK141	13.1405	11.7481	11.0542	24.8938	25.9896	26.4368	23.2627	19.9829	14.6664	15.4555	12.6081	10.2775	12.7369	8.94109	22.0886	18.6793	16.0128	15.4297	6.48723
SoZg.05A021470.1	SoLRR-RLK142	0	0	0.00137645	0	0	0	0	0.00676733	0	0	0	0	0	0	0	0	0.00458533	0	0
SoZg.05A022150.1	SoLRR-RLK143	0	0.00375067	0.00592697	0.00336167	0	0	0.00241633	0.003276	0	0.00125433	0	0	0.0170387	0.00394933	0	0	0.00369067	0	0
SoZg.05A022580.1	SoLRR-RLK144	0.0110053	0	0.0213156	0.027922	0.0292403	0.0178023	0.011646	0.024644	0.0150653	0.0215583	0.0156563	0.007309	0.0291603	0.053833	0	0.047749	0.047475	0.01372	0.04465
SoZg.05A024890.1	SoLRR-RLK145	0.0258543	0	0.0166198	0.0159103	0.0882853	0.0627217	0.0686223	0.07706	0.036683	0.027357	0.0239707	0	0.045052	0.0108827	0.042791	0.0894883	0	0	0.0183187
SoZg.05A026370.1	SoLRR-RLK146	0	0.00174333	0.00253876	0	0	0	0.00444833	0.018804	0.00716833	0.00238567	0	0.00649667	0.014948	0	0.0160613	0	0.0127267	0	0.0191513
SoZg.05A026380.1	SoLRR-RLK147	0	0	0	0	0	0	0	0	0	0	0	0	0	0.00506533	0	0	0	0	0
SoZg.05B000850.1	SoLRR-RLK148	0.006022	0.015473	0.0193836	0.00997533	0.008401	0.00218	0.00904167	0.031424	0.0136787	0.0154547	0.019759	0.00809667	0.0126847	0.0226343	0.00410433	0.0185877	0.004822	0.010278	0.00137467
SoZg.05B015310.1	SoLRR-RLK149	0.523526	0.902365	0.552464	0.881191	1.8394	1.762	1.53655	0.94518	0.825912	0.671838	0.961588	1.03499	0.86932	0.815159	0.841968	0.932962	0.793479	0.869246	0.40363
SoZg.05B016670.1	SoLRR-RLK150	0.042909	0.0341417	0.0348926	0.0365887	0.00590133	0.0194233	0.0284493	0.0472283	0.0499657	0.0883337	0.0226533	0.0589317	0.0270293	0.0563417	0.0318323	0.045974	0.032973	0.045131	0.0504927
SoZg.05B016680.1	SoLRR-RLK151	0	0	0	0	0	0	0	0	0	0	0	0	0	0	0	0	0	0	0
SoZg.05B020720.1	SoLRR-RLK152	1.28356	1.29046	1.07477	0.135687	0.0699457	0.294967	0.189454	0.189469	0.390828	0.395568	0.527573	0.356	0.390376	0.560916	0.233155	0.316002	0.280422	0.380763	0.780694
SoZg.05B022830.1	SoLRR-RLK153	0.747781	1.43206	2.28731	3.14143	2.13309	3.14855	2.54979	1.84177	0.827378	1.13278	0.921795	0.616922	1.08385	3.0057	3.19097	1.4121	0.345736	0.632019	0.913598
SoZg.05B023310.1	SoLRR-RLK154	0.052079	0.150379	0.136641	0.101813	0.0243117	0	0	0	0	0	0.0176907	0.0218303	0.0501087	0.35896	0.132297	0.035131	0	0.0434217	0.151449
SoZg.05B025610.1	SoLRR-RLK155	2.33116	1.78038	2.77407	9.57414	11.1171	10.5953	9.46878	8.92433	7.11177	6.0287	5.31956	3.09284	2.37305	1.65337	10.3063	9.2099	4.338	3.12862	2.53462
SoZg.05B025670.1	SoLRR-RLK156	1.76874	1.13424	1.69271	1.58811	0.840029	1.20675	1.19414	1.27991	1.23632	1.0749	1.16998	0.908344	0.942089	1.35299	1.45345	0.864686	0.804528	1.21403	1.02944
SoZg.05C005160.1	SoLRR-RLK157	0	0	0	0	0	0	0	0	0	0	0	0	0	0	0	0	0	0	0
SoZg.05C007050.1	SoLRR-RLK158	2.07922	2.4862	2.47352	1.68362	1.74283	1.6135	2.15668	1.3263	1.46963	1.83691	1.70731	1.48937	1.71585	3.5053	2.89251	1.50572	1.45129	1.38357	1.23576
SoZg.05C007130.1	SoLRR-RLK159	0.059314	0.0419783	0.0668372	0.0504767	0.050711	0.0582243	0.0644973	0.165357	0.0610727	0.101141	0.076765	0.0418313	0.08762	0.135817	0.0254017	0.0584477	0.082299	0.016876	0.101232
SoZg.05C008300.1	SoLRR-RLK160	0.418138	0.192519	0.236709	0.267105	0.760687	1.79917	2.14108	2.05104	2.00387	1.37785	0.929271	0.625637	0.590039	0.195505	0.51082	1.46274	0.793369	0.488636	0.215031
SoZg.05C013230.1	SoLRR-RLK161	0	0	0	0	0	0	0	0	0	0	0	0	0	0	0	0	0	0	0
SoZg.05C018030.1	SoLRR-RLK162	0.094527	0.0869633	0.0813316	0.0853127	0.00743433	0.0714903	0.0785573	0.071055	0.156065	0.140315	0.078535	0.0881603	0.0584143	0.108261	0.053261	0.116746	0.08544	0.14247	0.113422
SoZg.05C020160.1	SoLRR-RLK163	0	0	0	0	0	0	0	0	0	0	0	0	0	0	0	0	0	0	0
SoZg.05D005980.1	SoLRR-RLK164	1.05876	1.14495	1.03812	1.23941	1.72286	2.57583	3.25983	2.72094	2.55218	2.22438	1.50394	1.12869	1.29236	0.86913	1.70918	2.62723	1.33881	0.874376	0.809366
SoZg.05D006810.1	SoLRR-RLK165	1.23394	1.05762	0.954653	0.229583	0.066824	0.205546	0.163845	0.240461	0.358513	0.263627	0.423881	0.331195	0.30147	0.46003	0.108214	0.161992	0.245989	0.445554	0.683712
SoZg.05D008000.1	SoLRR-RLK166	3.35587	3.14766	3.48716	6.63834	7.58085	8.82802	7.17237	5.24943	4.58621	3.08535	3.00766	2.22137	2.63337	2.87363	8.6876	7.10555	4.53577	2.5759	2.54174
SoZg.05D018400.1	SoLRR-RLK167	0.692178	0.427824	0.545236	0.580021	0.488269	0.717733	0.638816	0.562108	0.75656	0.714255	0.583922	0.507843	0.457075	0.584586	0.591798	0.75666	0.846407	0.544805	0.450367
SoZg.05D018530.1	SoLRR-RLK168	0.143697	0.0746753	0.0956225	0.0611867	0.016521	0.064689	0.0641563	0.0842623	0.149167	0.117873	0.0722623	0.0647137	0.0596697	0.0919197	0.0530053	0.125822	0.0752267	0.0645867	0.0534233
SoZg.05D022320.1	SoLRR-RLK169	0	0.0114563	0.00643112	0	0.00476633	0.000631	0.0112573	0.00161333	0	0	0	0.001936	0.0152787	0	0	0.00125267	0.004881	0.000398667	0
SoZg.05D027320.1	SoLRR-RLK170	0	0	0	0	0	0	0	0	0	0	0	0	0	0	0	0	0	0	0
SoZg.05E000300.1	SoLRR-RLK171	4.2984	4.54046	3.88349	3.4048	5.27366	5.15638	5.48207	4.94532	3.79791	4.16486	4.13231	3.49348	4.25951	4.03168	3.47056	4.72041	4.93005	5.25526	3.10399
SoZg.05E018480.1	SoLRR-RLK172	0.179946	0.0555523	0.12168	0.0497	0.0413453	0.225039	0.413305	0.536872	0.809995	0.496022	0.317741	0.180213	0.222399	0.0991097	0.0866773	0.673206	0.337738	0.1843	0.276569
SoZg.05E018950.1	SoLRR-RLK173	0.00150267	0.00712633	0.00746936	0	0.005113	0.00310433	0.00805	0.00211967	0.001222	0.001897	0	0.000692333	0.0160897	0.007397	0.002288	0.002558	0.00370633	0.000689667	0
SoZg.05E018980.1	SoLRR-RLK174	0	0.00815433	0.00772076	0.003258	0	0	0.00206733	0.00417167	0	0	0	0	0.025299	0.005749	0.00262433	0.00158033	0	0	0
SoZg.05E022980.1	SoLRR-RLK175	0.06494	0.0640337	0.0620974	0.018607	0.002295	0.00901233	0.0295563	0.0465467	0.07212	0.089213	0.048065	0.0225367	0.01268	0.041096	0.0241067	0.055572	0.0526897	0.01762	0.0419443
SoZg.05F008090.1	SoLRR-RLK176	9.4494	9.43449	10.9474	10.5925	9.51876	8.74578	7.34314	6.84903	7.2346	7.08052	7.25314	7.35344	6.55467	10.8461	13.5745	8.08542	6.76684	6.58591	8.51058
SoZg.05F009600.1	SoLRR-RLK177	0.239808	0.224382	0.206363	0.204757	0.28626	0.188094	0.220545	0.154308	0.087191	0.15765	0.174093	0.163515	0.314679	0.26402	0.29278	0.118046	0.239567	0.167612	0.148199
SoZg.05F020560.1	SoLRR-RLK178	0	0.006262	0.005678	0	0	0	0.002459	0.00209267	0	0	0	0	0.0169	0.00539267	0	0	0	0	0
SoZg.05F023930.1	SoLRR-RLK179	1.68593	0.740348	1.31997	2.09842	2.83752	2.92445	2.68993	2.34998	2.5997	2.40823	2.59912	1.97452	2.09293	1.11457	2.4996	2.70487	1.90729	1.93007	1.55982
SoZg.05G008450.1	SoLRR-RLK180	0	0	0	0	0	0	0	0	0	0	0	0	0	0	0	0	0	0	0
SoZg.05G012370.1	SoLRR-RLK181	0	0	0	0	0	0	0	0	0	0	0	0	0	0	0	0	0	0	0
SoZg.05G016790.1	SoLRR-RLK182	0.486595	0.334062	0.725039	0.660785	0.429797	0.411685	0.447261	0.538631	0.552804	0.530808	0.479927	0.520339	0.454534	1.12061	0.633469	0.268634	0.349401	0.60397	1.05131
SoZg.05G016820.1	SoLRR-RLK183	2.45392	1.61714	2.58567	1.9996	2.19052	2.63486	2.96983	4.53679	3.78489	4.37656	3.12155	2.80603	2.25648	2.23214	2.17691	2.1808	3.10275	2.33553	2.92084
SoZg.05G022390.1	SoLRR-RLK184	0	0.00209933	0.000763394	0	0	0	0	0	0	0	0	0	0	0.000446	0	0	0	0	0
SoZg.05G022420.1	SoLRR-RLK185	0	0.00556267	0.00580261	0.00410233	0	0	0.00206733	0.001993	0	0.00121567	0	0.00212833	0.0144087	0.00124933	0.00262433	0.000918	0.00178867	0.00198367	0
SoZg.05G025310.1	SoLRR-RLK186	0.00271233	0.0210793	0.0245428	0	0	0	0	0	0	0	0	0	0	0.0632833	0.00628267	0	0	0.005658	0.017892
SoZg.05H007090.1	SoLRR-RLK187	0.0222177	0.0305187	0.0363525	0.0567847	0.0661387	0.0560747	0.0325297	0.026746	0.001549	0.0249347	0.006268	0.007032	0.018034	0.0544707	0.0432733	0.0310203	0.0179717	0.0143683	0.009537
SoZg.06A000110.1	SoLRR-RLK188	40.058	33.0413	32.8591	27.2225	29.5253	39.9954	47.8478	51.5179	51.5624	53.3274	52.0259	45.7497	47.4101	37.3708	35.0517	43.3594	51.9653	42.7026	37.9204
SoZg.06A002800.1	SoLRR-RLK189	0.956597	0.821914	1.65159	2.45137	1.95798	1.09083	1.13371	1.07241	0.889547	1.07621	0.760209	0.671944	0.483728	0.995898	2.24833	1.89657	1.14946	0.477516	0.723483
SoZg.06A011020.1	SoLRR-RLK190	1.05626	1.28675	0.954937	0.243444	0.808579	0.998635	1.43465	0.933779	1.34481	1.31833	1.90531	1.47204	1.8284	1.75566	0.312875	0.72836	0.918866	1.88083	0.935914
SoZg.06A011410.1	SoLRR-RLK191	2.21229	4.94444	4.51799	7.30276	8.36046	4.73556	3.95774	2.49593	1.63332	1.6794	2.0957	2.07967	1.88156	5.56032	8.5948	3.44807	1.96593	2.75206	1.99598
SoZg.06A019360.1	SoLRR-RLK192	0.00728333	0.00577467	0.00474836	0	0.010839	0.005314	0.016019	0	0	0.00340267	0	0	0	0	0	0.00027	0	0.00373167	0.00635367
SoZg.06A026070.1	SoLRR-RLK193	0.109552	0.286595	0.162009	0.334562	0.383759	0.249728	0.357883	0.120546	0.207748	0.184657	0.182133	0.152374	0.148658	0.264476	0.0916653	0.0324037	0.137776	0.407299	0.130697
SoZg.06A029030.1	SoLRR-RLK194	2.23293	1.87001	1.78276	1.14077	1.17577	0.809825	0.583197	0.782608	1.1787	1.48359	2.06099	1.74153	2.24443	1.44985	0.901688	0.609848	0.841993	1.86486	2.19275
SoZg.06A029280.1	SoLRR-RLK195	1.84435	1.49653	1.69768	0.937693	1.18288	1.16335	1.22658	1.19947	1.02279	1.21085	1.28607	2.27432	1.70094	1.66864	1.07213	0.767573	1.181	2.10929	1.97272
SoZg.06B002510.1	SoLRR-RLK196	0	0	0.00284255	0	0	0	0	0	0	0	0	0	0	0	0	0	0	0.00245667	0.00727633
SoZg.06B009250.1	SoLRR-RLK197	0.012806	0.0110313	0.0228647	0.027621	0.0390827	0.00867133	0.0180047	0.0202213	0.0280113	0.0214837	0.0199333	0.006103	0.0162153	0	0.0432007	0.00518033	0	0.01643	0.0134127
SoZg.06B013910.1	SoBIR3/SoLRR-RLK198	12.74	12.6325	14.5545	16.5797	17.3205	23.2595	20.0219	17.4509	15.1835	17.6468	17.105	18.7963	13.1643	13.1161	11.9832	15.7509	14.6402	15.0296	14.3019
SoZg.06B014970.1	SoLRR-RLK199	5.11029	3.64996	5.39121	3.94359	3.50535	3.25835	2.83274	3.66324	2.75267	3.13989	3.12107	2.35838	2.32642	5.48453	5.13328	2.62881	2.22066	3.27216	3.98768
SoZg.06B022670.1	SoLRR-RLK200	0.139767	0.614765	0.327044	0.0314417	0.116331	0.0182917	0.112284	0.0315093	0.0569627	0.16223	0.0832213	0.590071	0.945617	0.683036	0.314396	0.048803	0.390058	0.848656	0.167726
SoZg.06B022830.1	SoLRR-RLK201	13.915	13.9421	13.5771	13.222	15.6923	20.4885	20.7025	20.1917	19.4857	17.409	18.8027	16.7637	23.0891	16.362	18.776	13.593	16.1919	19.8141	13.9464
SoZg.06B023050.1	SoLRR-RLK202	0.0175973	0.005957	0.00927321	0	0.00524967	0.00757667	0	0	0	0	0	0	0.022998	0.029846	0.00237867	0	0	0.00222833	0
SoZg.06B027980.1	SoLRR-RLK203	6.61767	6.1554	6.22878	2.12494	1.72325	1.65008	1.83249	2.33703	3.28041	3.57212	3.84601	4.72071	4.95586	5.77416	2.60147	1.85508	2.40866	4.19249	5.58829
SoZg.06C002320.1	SoLRR-RLK204	0.0155223	0.01039	0.016024	0.0168967	0.013204	0.126332	0.0154073	0.0318433	0	0.00228567	0	0.0186083	0.069487	0.087156	0.017635	0.076999	0.049637	0.0124483	0.0182473
SoZg.06C002980.1	SoLRR-RLK205	0	0.003944	0.00649309	0	0	0	0.00536333	0.00417533	0	0.00312333	0	0	0	0.00208667	0	0.0322853	0.00482067	0	0.00403067
SoZg.06E003600.1	SoLRR-RLK206	0.141069	0.128662	0.127931	0.121601	0.203356	0.127138	0.258543	0.223578	0.206709	0.180422	0.13129	0.147025	0.109799	0.0811063	0.152437	0.194218	0.127615	0.210773	0.0884897
SoZg.06G004370.1	SoLRR-RLK207	0.118766	0.122541	0.114285	0.136768	0.188728	0.139436	0.236006	0.183665	0.18375	0.170901	0.149573	0.136854	0.087627	0.09455	0.148901	0.198339	0.138798	0.224465	0.0952803
SoZg.06G006200.1	SoLRR-RLK208	0.247653	0.259401	0.22195	0.219251	0.315924	0.192396	0.233568	0.171795	0.108144	0.168449	0.174093	0.170847	0.330865	0.282177	0.324215	0.118046	0.239567	0.171448	0.165952
SoZg.06G011760.1	SoLRR-RLK209	0.0989507	0.0789387	0.0742677	0.0904313	0.0957567	0.149948	0.140394	0.112671	0.103735	0.096423	0.115587	0.162415	0.087668	0.0716727	0.100491	0.0813367	0.1218	0.0915693	0.0618657
SoZg.06H003790.1	SoLRR-RLK210	0.27182	0.208199	0.202881	0.142296	0.0224043	0.160788	0.154579	0.187736	0.290451	0.215061	0.226517	0.200702	0.140469	0.200592	0.0738053	0.228812	0.204075	0.163189	0.210176
SoZg.06H021200.1	SoLRR-RLK211	1.02551	1.26944	1.09427	1.87809	1.79138	2.16838	1.78286	1.56639	0.938643	1.17711	1.36761	1.14567	1.49054	1.11095	1.75142	1.42224	1.25836	1.44117	0.811139
SoZg.07A002990.1	SoLRR-RLK212	0.109747	0.15835	0.121092	0.0676377	0.18763	0.185722	0.0786767	0.091968	0	0.017158	0.0143387	0.0427853	0.0622883	0.158437	0.0573073	0.0381067	0.122182	0.0852923	0.103881
SoZg.07A007740.1	SoLRR-RLK213	23.2287	18.3835	18.4365	12.8822	18.0522	26.0355	29.9933	29.7137	33.8935	33.3188	36.3412	31.5675	34.6361	20.6691	15.0646	27.3356	34.3916	32.5312	29.8322
SoZg.07A012370.1	SoLRR-RLK214	5.89625	4.31492	4.9838	6.94282	5.63879	3.02332	2.13493	2.86167	3.01011	3.60003	4.26824	4.65454	4.74143	4.64197	6.1954	2.69322	3.20203	4.83296	4.78887
SoZg.07A014650.1	SoLRR-RLK215	0.00357333	0.007434	0.0121063	0	0	0	0	0	0	0.006856	0.0290977	0	0.0163183	0.0297063	0	0	0.009372	0.00956533	0.0114343
SoZg.07A016070.1	SoLRR-RLK216	1.04261	0.818294	1.248	0.77695	0.487491	0.41908	1.44203	0.490105	0.603443	0.778239	0.812079	0.724671	0.991429	1.71923	1.02727	0.577964	0.478423	0.587324	1.43643
SoZg.07A016300.1	SoLRR-RLK217	0.082496	0.0646607	0.0599473	0.010554	0.081248	0.100721	0.0874673	0.044958	0.0634827	0.0513867	0.032298	0.080906	0.066458	0.172313	0.057388	0.0729293	0.124073	0.0585533	0.0272793
SoZg.07A021710.1	SoLRR-RLK218	0.0230597	0.0635897	0.0372866	0	0.0104923	0.019094	0	0.0223637	0.00724833	0	0.014128	0	0.00408767	0.051208	0.03346	0.014471	0.0136503	0.0118553	0.008375
SoZg.07A022330.1	SoLRR-RLK219	0.128491	0.148964	0.128103	0.0192713	0.077644	0.0906343	0.156734	0.111017	0.198959	0.33027	0.185959	0.250177	0.0989433	0.0891887	0.0336987	0.237706	0.220852	0.268781	0.333193
SoZg.07B012860.1	SoLRR-RLK220	0.450112	0.742605	0.854447	1.93602	1.92647	1.09901	0.675504	0.567606	0.32259	0.492437	0.484535	0.724869	0.39776	0.798951	1.12508	0.380709	0.575869	0.398509	0.383751
SoZg.07B017010.1	SoLRR-RLK221	0	0	0.00449	0.0168633	0	0	0.0155007	0	0	0	0.023451	0.0157733	0	0	0.008109	0.012789	0.0537573	0.028201	0
SoZg.07B024090.1	SoLRR-RLK222	0	0.064029	0.0275489	0.0140363	0.046783	0.114246	0.0411277	0.048021	0.0303627	0.008027	0.0584877	0.021928	0.039967	0.0120677	0.016131	0.0331077	0	0.062357	0.0441763
SoZg.07B025640.1	SoLRR-RLK223	0	0	0	0.00982967	0	0	0	0	0	0	0	0	0	0	0	0	0	0	0
SoZg.07C014560.1	SoLRR-RLK224	0.650259	0.759641	1.09453	2.30921	3.03062	3.4999	4.79025	3.82479	2.03758	1.62449	2.07793	1.10932	0.933451	1.45846	2.33795	5.28749	1.96028	1.24063	0.684451
SoZg.07D001870.1	SoLRR-RLK225	0.524657	0.736229	0.670255	0.581394	0.686762	0.413638	0.35693	0.400875	0.419649	0.527054	0.497659	0.5751	0.39364	0.689204	0.570102	0.320739	0.483258	0.500898	0.391079
SoZg.07D001920.1	SoLRR-RLK226	0	0.0141593	0.0112223	0.00252867	0	0	0.00370167	0.00209267	0	0.00127667	0	0.00149	0.00711233	0.013383	0.00178167	0	0.00375633	0.00134067	0
SoZg.07D007840.1	SoLRR-RLK227	6.56637	8.0663	6.85352	4.17404	4.14325	2.93335	2.48664	2.3054	2.98358	3.17005	3.28472	3.83872	3.4474	6.5764	3.5019	2.60606	3.019	4.51325	4.39012
SoZg.07D011950.1	SoLRR-RLK228	0.301498	0.250948	0.243115	0.221607	0.326166	0.260855	0.316411	0.134203	0.123086	0.13211	0.240227	0.176063	0.284101	0.167302	0.278334	0.177486	0.230214	0.133944	0.19518
SoZg.07D015820.1	SoLRR-RLK229	0.485564	0.910865	0.595245	0.380914	0.45907	0.468874	0.465022	0.423143	0.31348	0.48268	0.755318	0.850715	0.636359	0.649492	0.239121	0.554981	0.613955	0.78403	0.467478
SoZg.07F011140.1	SoLRR-RLK230	0.136919	0.171985	0.127864	0.154275	0.198709	0.108442	0.147412	0.0700733	0.0838957	0.06287	0.115647	0.0848403	0.157123	0.117964	0.172713	0.116114	0.153266	0.0874593	0.080872
SoZg.07H010190.1	SoLRR-RLK231	0.142912	0.158273	0.125788	0.141282	0.175081	0.128403	0.159311	0.0830533	0.0765283	0.050954	0.106374	0.096262	0.192868	0.109949	0.132963	0.121135	0.143197	0.0548247	0.0985277
SoZg.08A000440.1	SoLRR-RLK232	0.006022	0.0248553	0.0225278	0.007698	0.014639	0.00755233	0.0225707	0.023296	0.0147347	0.0124283	0.0188187	0.00417233	0.0126847	0.0290193	0.00527633	0.0352573	0.004822	0.0130147	0.011427
SoZg.08A000580.1	SoLRR-RLK233	0.006313	0.00445933	0.00391721	0	0	0	0.00366533	0	0	0	0.019372	0.00879133	0	0	0	0	0.014895	0	0
SoZg.08A002580.1	SoLRR-RLK234	1.47453	0.92451	2.07774	3.02532	1.9957	1.8991	2.24906	2.00363	1.18717	2.3752	1.20145	0.789671	1.4998	2.3115	2.56418	1.41387	1.2681	0.616082	1.83454
SoZg.08A003510.1	SoLRR-RLK235	0	0	0	0	0	0	0	0	0	0	0	0	0	0	0	0	0	0	0
SoZg.08A006880.1	SoLRR-RLK236	8.64438	6.41561	7.98396	7.6261	8.5761	9.48351	9.4501	10.7271	7.96439	8.40974	7.5388	8.51227	8.18307	8.28467	6.5994	7.68624	6.2246	8.43136	9.8448
SoZg.08A006900.1	SoLRR-RLK237	0.959285	0.886438	0.851431	0.553743	0.794886	0.718551	1.09747	0.611211	0.541156	0.644097	0.444645	0.55268	0.63781	0.779045	0.491954	0.456171	0.359069	0.682911	0.733838
SoZg.08A006930.1	SoLRR-RLK238	4.52357	4.06205	4.44425	4.78483	5.13151	6.03234	6.08274	6.24612	4.34112	5.21071	4.21006	4.68589	4.50475	4.67116	4.04324	4.42344	4.27707	4.68183	5.13972
SoZg.08A008230.1	SoLRR-RLK239	1.63517	1.4892	1.21703	0.849106	1.88692	2.3383	2.09078	1.91875	1.6049	1.8488	2.05899	2.03752	2.1821	1.35838	1.32192	1.85681	2.23098	2.21406	1.06349
SoZg.08A008620.1	SoLRR-RLK240	0.161369	0.521764	0.265281	0.401286	0.949034	0.738189	0.622793	0.416693	0.261325	0.305071	0.489026	0.428611	0.440231	0.382094	0.555619	0.215004	0.229664	0.454948	0.241803
SoZg.08A011770.1	SoLRR-RLK241	0.07989	0.124713	0.123133	0.434854	0.456342	0.366224	0.217091	0.203733	0.244252	0.141863	0.133086	0.061085	0.062213	0.172895	0.413842	0.234896	0.121427	0.0746517	0.143267
SoZg.08A014470.1	SoLRR-RLK242	1.81229	1.60935	1.86623	1.29695	0.91552	1.53174	1.29701	2.20644	1.10923	1.43627	1.23341	1.09868	0.952151	1.55874	1.40373	0.984257	1.11189	1.0474	1.34094
SoZg.08A019780.1	SoLRR-RLK243	0.239395	0.21023	0.316152	0.753905	0.612798	0.554531	0.520976	0.407666	0.451555	0.385505	0.421437	0.312095	0.228236	0.267925	0.775802	0.675853	0.284508	0.330519	0.205435
SoZg.08A019790.1	SoLRR-RLK244	4.03943	2.28591	2.93828	3.14654	3.45704	3.17077	3.96514	4.20046	4.93688	4.57664	4.33618	3.53767	3.00834	2.31795	3.20102	4.74575	4.64792	3.62272	3.75185
SoZg.08A021130.1	SoLRR-RLK245	3.12324	4.73931	4.39079	5.15688	4.622	2.98224	2.84551	3.10925	2.04519	2.49395	3.62612	3.11234	3.3992	6.29342	4.68806	2.16939	3.41868	2.45559	3.34427
SoZg.08A021140.1	SoXIP1/SoLRR-RLK246	6.13334	7.55507	6.81636	3.72939	3.73284	2.8045	2.48962	3.20977	3.39911	3.60006	5.75114	5.0759	3.99592	6.29576	3.07976	2.32529	3.84748	4.79626	5.01434
SoZg.08B002530.1	SoLRR-RLK247	0.210542	0.186881	0.197823	0.167097	0.118116	0.189504	0.203703	0.154837	0.069335	0.112071	0.0740393	0.0999803	0.163499	0.353796	0.271412	0.13758	0.063128	0.156657	0.177954
SoZg.08B014340.1	SoLRR-RLK248	0	0.0132257	0.00480933	0	0	0	0	0	0	0	0	0	0	0	0	0	0	0	0
SoZg.08B016770.1	SoLRR-RLK249	0.297291	0.117497	0.355302	0.339205	0.283737	0.384993	0.316178	0.266808	0.14773	0.209738	0.0147483	0.0840423	0.194095	0.32836	0.320132	0.236104	0.128828	0.0594423	0.198518
SoZg.08B019690.1	SoLRR-RLK250	0	0.00531	0.00193091	0.00741167	0.0110917	0.00435367	0	0	0	0	0	0.008991	0	0	0.00407067	0.008293	0	0	0
SoZg.08B019700.1	SoLRR-RLK251	0	0.00389533	0.00141649	0.00626433	0.010355	0.00325967	0	0	0	0	0	0.009527	0	0	0.00554167	0.0112737	0	0	0
SoZg.08C004600.1	SoLRR-RLK252	0.051404	0.034493	0.0478426	0.094905	0.0780057	0.0592763	0.0865293	0.0200087	0.0399853	0.0380963	0.002596	0.036642	0.0204007	0.06625	0.092203	0.045971	0.0501247	0.02755	0.0278877
SoZg.08C015550.1	SoLRR-RLK253	0.008095	0.0293937	0.0226558	0	0.007306	0.0107263	0.00794267	0.0167267	0.0100003	0.042931	0.0902417	0.0231843	0.0109943	0.0132183	0	0.00312467	0.00663467	0.00755667	0
SoZg.08D000120.1	SoLRR-RLK254	15.7567	13.321	11.8572	6.91142	11.5903	13.6522	16.622	15.5627	15.6989	21.0214	17.2574	16.7147	18.577	13.2786	6.76194	13.9381	18.0234	17.673	10.8145
SoZg.08D005890.1	SoLRR-RLK255	0	0	0.00390745	0	0.0142527	0	0	0	0	0	0	0	0	0.007958	0.010646	0.0172553	0	0	0
SoZg.08D005950.1	SoLRR-RLK256	0.0523737	0.0988877	0.0968986	0.104037	0.153059	0.147206	0.0988427	0.0802933	0.014289	0.035035	0.0195037	0.0284927	0.045206	0.0948527	0.087311	0.051093	0.0235067	0.0351663	0.0297803
SoZg.08F011330.1	SoLRR-RLK257	0	0	0	0	0	0	0	0	0	0	0	0	0	0	0	0	0	0	0
SoZg.08G006140.1	SoLRR-RLK258	0.0222193	0.034185	0.0375668	0.060478	0.0661807	0.0554923	0.0404223	0.0276307	0.001549	0.0243843	0.00912	0.00573967	0.0157587	0.047323	0.0368417	0.0283117	0.017517	0.0113043	0.0118037
SoZg.08H005500.1	SoLRR-RLK259	0	0	0.000901455	0	0.00251833	0	0	0	0	0	0	0	0	0.00145567	0	0	0	0	0
SoZg.08H005600.1	SoLRR-RLK260	0.0328307	0.0378603	0.0414939	0.0706107	0.061007	0.0426513	0.059386	0.01875	0.004208	0.0219257	0.002574	0.00694967	0.0178457	0.071153	0.0416417	0.0276517	0.029552	0.0263217	0.0241497
SoZg.08H008710.1	SoLRR-RLK261	0.005961	0.00639133	0.00662394	0.0254283	0.0513983	0.02632	0.00803767	0.001595	0.0108223	0	0	0.0103613	0	0.0134643	0.0323373	0.0368727	0.00160633	0.00352667	0.0130987
SoZg.09A004290.1	SoLRR-RLK262	0.472316	0.199887	0.265893	0.174264	0.23237	0.448224	0.350306	0.515682	0.480513	0.451756	0.500375	0.47926	0.539505	0.242306	0.271841	0.56651	0.398358	0.354131	0.255826
SoZg.09A006900.1	SoLRR-RLK263	0	0	0	0	0	0	0	0	0	0	0	0	0	0	0	0	0	0	0
SoZg.09A008410.1	SoHSL1/SoLRR-RLK264	2.42627	4.38125	3.63767	5.5425	5.63967	3.82723	3.63197	2.68706	1.96323	2.75769	4.2206	5.24895	4.00581	4.77084	5.08322	2.26739	2.74826	4.67961	2.01849
SoZg.09A015320.1	SoBIR1/SoLRR-RLK265	13.1611	10.4608	11.063	7.04108	8.86872	12.4247	13.9311	15.1339	13.3825	15.2637	15.0968	15.5484	16.5029	12.1894	8.14155	10.2877	11.6286	15.4973	13.3522
SoZg.09A018510.1	SoLRR-RLK266	0.158277	0.203076	0.27389	0.532766	0.816577	0.732776	0.398503	0.33064	0.353189	0.260638	0.264579	0.254875	0.293108	0.336916	0.56172	0.338681	0.318774	0.243743	0.198043
SoZg.09A018590.1	SoLRR-RLK267	1.5825	2.02461	2.01115	0.628987	0.459967	0.569142	0.270863	0.25193	0.38754	0.42675	0.481177	0.674742	0.585564	2.74092	0.826878	0.326372	0.379464	0.719697	1.03293
SoZg.09A018830.1	SoLRR-RLK268	8.13544	5.08784	5.45343	1.51454	2.85083	5.43561	7.75905	11.5308	11.0634	10.7233	10.1871	10.1963	9.00548	5.58352	1.89269	4.91745	8.56142	9.11287	7.46885
SoZg.09A021160.1	SoLRR-RLK269	3.3645	1.4044	2.16997	0.644538	0.467254	0.91304	0.892324	1.67331	0.634293	1.35557	1.16505	2.00245	1.60486	1.72675	0.607307	0.847775	0.867972	1.17321	2.72036
SoZg.09A024850.1	SoLRR-RLK270	0.144385	0.054965	0.101562	0.28083	0.314803	0.490261	0.419795	0.252965	0.373413	0.31658	0.280798	0.241417	0.130967	0.0903867	0.130805	0.43627	0.260346	0.135824	0.0810357
SoZg.09A026640.1	SoLRR-RLK271	2.16109	4.76363	3.68369	6.14092	7.47301	7.04146	4.49421	4.40552	2.82263	2.25191	3.3626	3.02075	1.62041	4.05019	4.80897	3.83981	2.03026	1.75548	1.51295
SoZg.09A027580.1	SoLRR-RLK272	0.002247	0	0.000817091	0	0	0	0.00728967	0	0.00552433	0	0	0	0.00509267	0	0	0.00942033	0	0	0
SoZg.09B006360.1	SoLRR-RLK273	0.160649	0.107379	0.151775	0.0922807	0.239151	0.241544	0.402621	0.198286	0.159926	0.134821	0.111319	0.107557	0.180898	0.146923	0.104902	0.0723973	0.152565	0.131744	0.111034
SoZg.09B006490.1	SoLRR-RLK274	0.0457103	0.0300623	0.0296024	0.01517	0.0317017	0.00461633	0	0	0.00755333	0.0381147	0.040547	0.292083	0.0158557	0.235386	0	0.121219	0.231408	0.075124	0.144348
SoZg.09B017010.1	SoLRR-RLK275	4.55757	3.93954	3.96901	2.40084	2.14509	2.63516	3.17707	3.58473	5.53774	4.98189	4.96146	4.89821	5.04481	3.85857	2.26317	3.80365	4.48407	5.89556	4.56985
SoZg.09B017410.1	SoLRR-RLK276	0.0303027	0.048341	0.0489526	0.0531123	0.02265	0.048842	0.0175267	0.0663627	0.026734	0.0353143	0.024104	0.0401723	0.0331803	0.0416443	0.00888133	0.030684	0.0218017	0.013528	0.0277237
SoZg.09B017490.1	SoLRR-RLK277	3.3722	2.81593	3.26944	2.28735	2.24497	3.0737	2.36695	2.91859	2.91722	2.76557	2.22697	1.78296	1.74479	2.518	2.82039	2.66227	1.61079	1.62921	2.54267
SoZg.09B020590.1	SoLRR-RLK278	0	0	0	0	0	0	0	0	0	0	0.00808167	0	0	0	0	0	0	0	0
SoZg.09C008040.1	SoLRR-RLK279	17.4175	14.2463	15.1761	9.52398	9.21729	13.227	15.4229	15.7066	17.2779	16.5361	14.9449	15.9016	15.1027	16.6757	11.6268	12.9694	15.0828	16.0018	18.9813
SoZg.09C021300.1	SoLRR-RLK280	0	0	0	0	0	0	0	0	0	0	0	0	0	0	0	0.0112233	0	0	0
SoZg.09F027510.1	SoLRR-RLK281	0.153496	0.0913107	0.115194	0.209607	0.260139	0.270464	0.306135	0.293279	0.325048	0.308125	0.254509	0.242946	0.196932	0.110473	0.215587	0.337837	0.303442	0.209977	0.173528
SoZg.09H021880.1	SoLRR-RLK282	0.202906	0.111392	0.157433	0.494259	0.651415	0.599577	0.413579	0.251844	0.247353	0.164255	0.142995	0.162324	0.0937127	0.124339	0.691584	0.430001	0.241646	0.150393	0.165747
SoZg.10A002650.1	SoLRR-RLK283	5.63803	8.89438	6.38259	4.92799	5.23066	4.58234	4.08022	3.48405	3.32011	3.49311	4.72935	5.04675	4.90952	6.43842	5.56773	3.56805	3.80602	5.78542	3.52192
SoZg.10A003080.1	SoLRR-RLK284	0.747938	0.561199	0.546818	0.663131	0.978248	1.3509	1.16716	1.08441	0.907956	0.990651	0.847789	0.935851	0.761937	0.598307	0.779431	1.24195	0.971579	1.00599	0.562252
SoZg.10A006100.1	SoLRR-RLK285	0.0350277	0.0504313	0.0628522	0.0603217	0.01591	0.0322083	0.0529437	0.038637	0.0129377	0.042467	0.0195643	0.043193	0.00972467	0.147937	0.0421343	0.036983	0.0324853	0.00825933	0.050795
SoZg.10A006120.1	SoLRR-RLK286	0	0	0	0	0	0	0	0	0	0	0	0	0	0	0	0	0	0	0
SoZg.10A006130.1	SoLRR-RLK287	0	0	0.00268173	0.0133133	0.00791767	0	0	0.0219463	0.0159663	0.00668033	0	0	0	0	0	0	0	0	0
SoZg.10A006790.1	SoLRR-RLK288	0.053969	0.089712	0.0622682	0.035145	0.0455103	0.0452233	0.0181623	0.155899	0.250591	0.339432	0.404462	0.435652	0.320918	0.0932163	0.0762613	0.037697	0.223276	0.0125633	0.0609067
SoZg.10A007060.1	SoLRR-RLK289	2.57588	2.97333	2.80497	2.33257	2.55297	2.51247	2.337	3.17842	2.95266	2.97941	3.59185	2.42125	2.86168	3.4515	2.19812	2.51722	2.49659	2.86583	2.06612
SoZg.10A010560.1	SoLRR-RLK290	3.82013	3.8363	3.92691	2.48346	3.61319	3.3674	3.60478	4.30222	4.37678	4.26547	4.83608	3.69717	4.13557	5.19153	3.6169	3.70669	3.91029	4.05715	3.18632
SoZg.10A014640.1	SoLRR-RLK291	0.324385	0.625828	0.752994	1.28654	1.35047	0.536859	0.380674	0.238732	0.0844077	0.21271	0.234447	0.318883	0.213417	1.22079	0.980773	0.35928	0.438701	0.254809	0.259287
SoZg.10A015620.1	SoLRR-RLK292	2.55348	2.03119	2.34744	3.18872	3.59367	3.4467	3.06517	2.52921	1.71237	2.24314	2.29869	2.73787	2.49552	2.91585	3.36196	2.35344	2.58596	2.45837	2.37403
SoZg.10A015630.1	SoBAM2/SoLRR-RLK293	10.8061	8.32716	8.76344	13.1865	12.028	11.9521	10.3871	9.89326	7.45881	10.7221	9.16178	11.5402	9.93749	8.48428	12.6124	9.29293	9.00029	8.50004	8.38896
SoZg.10A016490.1	SoLRR-RLK294	3.14534	3.0913	3.74913	6.19774	5.89732	3.52557	2.83912	2.23631	1.46618	2.19082	1.9534	2.00505	2.32434	5.21113	6.05349	2.18906	2.2771	2.64428	3.44385
SoZg.10A016510.1	SoLRR-RLK295	0.0909137	0.1211	0.0813728	0.0301873	0.109169	0.0724107	0.181899	0.0861503	0.108668	0.117397	0.22195	0.183885	0.132588	0.070393	0.0664173	0.118338	0.124545	0.149935	0.053463
SoZg.10A018320.1	SoLRR-RLK296	1.64113	1.33277	1.44643	1.38497	1.5391	1.76129	1.27719	1.2809	1.19815	1.12255	1.6873	1.3855	1.39573	1.46516	1.07484	1.32892	1.192	1.17438	1.03567
SoZg.10A023330.1	SoLRR-RLK297	7.43913	10.4841	9.6183	7.85258	9.19114	6.85989	5.96715	7.17773	5.21141	8.19285	9.28995	10.9782	6.35014	9.63587	5.70713	6.06204	7.52064	8.77287	7.49964
SoZg.10A023430.1	SoLRR-RLK298	0.0664393	0.0497723	0.0906772	0.101916	0.188601	0.169034	0.0917677	0.1056	0.115503	0.118138	0.0263227	0.0169907	0.0305983	0.107059	0.136686	0.0845113	0.051224	0.0386007	0.127161
SoZg.10B017510.1	SoLRR-RLK299	0.95259	1.11356	1.12604	0.830732	0.728875	0.515729	0.498127	0.445441	0.454019	0.348552	0.489935	0.418096	0.307342	1.35821	0.908826	0.362205	0.438935	0.697247	0.645853
SoZg.10B019110.1	SoLRR-RLK300	0.547703	0.961998	0.722853	0.036429	0.103073	0.0109123	0.172044	0.015465	0.0372117	0.107397	0.151633	0.410429	1.23331	1.37608	0.098597	0.00775067	0.0451433	0.148409	0.600493
SoZg.10B020750.1	SoSRF3/SoLRR-RLK301	8.78451	9.43177	8.55968	1.93217	2.49684	2.6396	3.28449	3.63989	3.62538	4.65994	5.02898	6.84741	6.86372	10.8986	3.02154	2.87381	3.7767	5.91909	7.41409
SoZg.10B020880.1	SoPRK7/SoLRR-RLK302	14.8575	21.0482	19.2213	22.9862	15.0127	11.8277	10.9328	9.67614	7.66874	10.0992	11.1391	13.0291	10.2955	20.4221	29.486	19.5307	12.8288	11.4155	16.5072
SoZg.10C001720.1	SoLRR-RLK303	0.312516	0.367048	0.392476	0.31026	0.227325	0.210632	0.219514	0.14985	0.0929553	0.203321	0.22139	0.300732	0.30215	0.463322	0.31218	0.176141	0.21127	0.24093	0.318664
SoZg.10C001990.1	SoLRR-RLK304	0.274324	0.267061	0.268667	0.202857	0.213714	0.217975	0.318157	0.207899	0.170989	0.195439	0.134693	0.198548	0.228752	0.312839	0.286161	0.286027	0.276782	0.244565	0.162039
SoZg.10C017700.1	SoLRR-RLK305	0	0	0	0	0	0	0	0	0	0	0	0	0	0	0	0	0	0	0
SoZg.10C017730.1	SoLRR-RLK306	0	0.000284	0.000103273	0	0	0	0.00141233	0.00301267	0	0	0.0172213	0	0	0	0.004004	0.00904867	0	0.00509533	0
SoZg.10D025880.1	SoLRR-RLK307	2.89467	3.60215	4.53013	5.4048	4.51858	2.98501	2.95503	2.45093	1.90269	2.15536	2.29882	2.04164	2.58924	7.41789	5.13002	2.82507	2.23605	2.92161	3.2604
SoZg.10E006670.1	SoLRR-RLK308	0.0347827	0.0578893	0.04649	0.033886	0.0225167	0.040022	0.024953	0.0340053	0.0174003	0.020973	0.021011	0.032821	0.023569	0.0402957	0.0400173	0.0277533	0.0276637	0.0129557	0.03344
SoZg.10G008850.1	SoLRR-RLK309	1.04289	1.11697	1.04738	0.767255	0.886488	0.88766	0.990694	1.0117	1.18046	0.990881	1.46322	0.976345	1.04478	1.22688	0.878014	0.753542	1.00646	0.893289	0.745662
SoZg.10H021740.1	SoLRR-RLK310	0.00519033	0.00535533	0.00383479	0.00240867	0.00974567	0.004721	0.00451033	0	0.00610467	0.00419767	0.0100973	0	0	0.0168437	0	0.0268827	0.0176743	0.00388267	0.006006
SoZg.ctg058603	SoLRR-RLK311	0.0412327	0.0332383	0.0302983	0.005277	0.040624	0.044772	0.0563043	0.022479	0.0317413	0.0256933	0.016149	0.0398453	0.033229	0.0905533	0.0286937	0.0362813	0.0620367	0.0292767	0.0136397
SoZg.ctg126112	SoLRR-RLK312	0.00336933	0	0.00185939	0	0	0	0	0	0	0.00952533	0.00642367	0	0	0	0	0	0	0.00749867	0
		0			200
