# Supplementary material for: Genomic investigation of duplication, functional conservation, and divergence in the LRR-RLK Family of Saccharum
Source: BMC Genomics. 2024 Feb 9;25:165. doi: 10.1186/s12864-024-10073-z (PMC10854099; doi:10.1186/s12864-024-10073-z)
Supplement: Supplementary file 9 — Additional file 9. The expression value of SsLRR-RLK genes in both temporal and spatial models. FPKM values of LRR-RLK genes across tissue and developmental stages, leaf developmental gradient, and circadian rhythm in S. spontaneum. Sd: Seedling stage; PM: Pre-mature; M: Mature; SL: Seeding leaf; SS: Seeding stem; LR: Leaf roll; LF: Leaf; BZ: Basal zone; TZ: Translational zone; MZ1: Maturing zone 1; MZ2: Maturing zone 2. [file 12864_2024_10073_MOESM9_ESM.xlsx]

## Sheet: different developmental stages
gene_ID	Gene_name	SL	SS	PM-LR	PM-LF	PM-S3	PM-S6	PM-S9	M-LR	M-LF	M-S3	M-S6	M-S9
		Sd		Pre-mature					Mature
Sspon.01G0009470-1A	SsLRR-RLK1	3.09	0.22	0	0.86	0	0.79	3.55	1.36	2.05	0.19	0.37	0.56
Sspon.01G0001660-1A	SsLRR-RLK2	0.25	7.53	0.27	0	10.54	0.68	0	0.13	0.21	7.53	0.31	0.14
Sspon.01G0027230-1A	SsTMK3/SsLRR-RLK3	3.4	47.59	6.4	3.74	78.26	17.79	16.64	5.24	3.59	68.52	17.33	11.97
Sspon.01G0028480-1A	SsTOAD2/SsLRR-RLK4	41.87	46.4	49.29	27.48	98.62	81.92	84.65	30.65	24.08	39.81	45.51	34.06
Sspon.01G0004620-1A	SsLRR-RLK5	11.61	26.99	4.27	1.54	6.53	8.4	8.32	3.26	1.75	14.28	14.47	12.25
Sspon.01G0002590-1A	SsLRR-RLK6	0	0.05	0	0.27	0.34	0	0	0.05	0	0	0.24	0
Sspon.01G0022600-1A	SsLRR-RLK7	1.7	0.64	0.88	1.84	0.77	6.3	4.1	1.99	1.38	0.3	1.3	0.77
Sspon.01G0027830-1A	SsLRR-RLK8	1.77	15.74	3.24	5.17	24.96	10.13	15.53	3.72	4.89	10.08	4.92	7.57
Sspon.01G0029030-1A	SsLRR-RLK9	5.89	4.07	13.32	6.04	10.7	12.07	16.21	3.93	2.02	5.49	7.57	7.56
Sspon.01G0029010-1A	SsLRR-RLK10	16.75	8.94	34	22.69	27.21	30.62	33.78	11.95	11.44	12.5	21.58	17.77
Sspon.01G0015950-1A	SsLRR-RLK11	0.25	0	0.2	0.63	0	0	0	0.77	0.96	0	0	0.11
Sspon.01G0009160-1A	SsLRR-RLK12	3.21	13.53	2.6	0.98	16.09	14.63	9.64	0.22	0.11	13.13	6.56	5.53
Sspon.01G0014710-1A	SsLRR-RLK13	0.09	4.82	0.68	0	10.45	0	0	0	0	1.98	0	0
Sspon.01G0009520-1A	SsIKU2/SsLRR-RLK14	24.68	3.91	2.28	3.98	1.58	18.8	20.23	7.1	6.48	1.52	2.26	2.75
Sspon.04G0014820-2P	SsLRR-RLK15	17.61	2.44	0.92	0	0.79	18.4	15.83	3.95	5.32	0.86	0.76	1.47
Sspon.01G0026830-1A	SsRKL1/SsLRR-RLK16	1.52	33.34	4.31	6.58	36.83	9.25	6.31	16.02	12.06	25.18	9.14	6.69
Sspon.01G0007740-1A	SsLRR-RLK17	8.73	51.62	5.68	0.84	22.93	10.22	8.38	0.67	0.37	28.84	22.74	32.38
Sspon.01G0019180-1A	SsLRR-RLK18	0	0	0	0	0	0	0	0	0	0	0	0
Sspon.01G0008560-1A	SsLRR-RLK19	0.28	23.35	0	0	13.03	0.59	0	0	0	12.35	0.61	0.26
Sspon.01G0017190-1A	SsLRR-RLK20	1.11	13.05	1.02	0	7.04	5.26	3.02	0.69	0.39	10.44	15.8	15.26
Sspon.01G0009060-1A	SsLRR-RLK21	0.22	35.87	0	0	27.98	1.05	0.32	0.07	0	22.3	1.88	1.26
Sspon.01G0015850-1A	SsLRR-RLK22	0.04	0.37	0	0	0.38	0	0	0	0	0.02	0	0
Sspon.01G0011670-2B	SsLRR-RLK23	1.77	4.82	0.42	0	0.59	1.8	0.24	1.51	0.43	2.43	0.6	0.78
Sspon.01G0043830-1B	SsLRR-RLK24	0.36	0.88	0.21	0.43	10.08	0.38	0.43	0.61	0.44	1.32	0.33	0
Sspon.01G0051070-1C	SsSRF7/SsLRR-RLK25	0.56	1.82	0.3	0.08	0.35	0.61	0.13	0.28	0.13	0.96	0.87	0.32
Sspon.01G0043700-2C	SsLRR-RLK26	0.05	0.06	0.46	0	0	0.14	0	0	0.06	0	0.49	0.06
Sspon.01G0034420-2C	SsLRR-RLK27	0.78	17.44	1.3	1.65	14.74	0.63	0	1.07	1.72	11.5	0.97	0.36
Sspon.01G0052720-1C	SsLRR-RLK28	0.02	2.81	0	0	1.3	0	0	0	0	1.29	0	0
Sspon.01G0007870-2C	SsLRR-RLK29	0.52	2.59	0	0	1.5	0.68	0	0.48	0.16	2.47	1.56	1.37
Sspon.01G0009060-1P	SsLRR-RLK30	0	4.32	0	0	3.37	0	0	0	0	1.84	0.14	0
Sspon.01G0025910-4D	SsSERK1/SsLRR-RLK31	5.37	8.58	2.12	1.29	3.24	8.89	11.54	3.25	4.12	7.01	11.2	12.11
Sspon.01G0008950-3D	SsLRR-RLK32	7.11	27.55	3.62	3.79	46.08	10.86	9.57	1.71	0.15	14.26	6.08	3.66
Sspon.01G0008950-1P	SsLRR-RLK33	1.81	3.84	2.48	0.92	8.91	2.61	0.68	0.5	0.16	4.03	1.83	2.09
Sspon.01G0017190-1T	SsSRF6/SsLRR-RLK34	0.64	7.45	0.29	0	2.14	1.73	2.11	0.09	0.24	3.36	4.17	3.73
Sspon.01G0015850-1P	SsLRR-RLK35	0.02	0.19	0	0	0	0	0	0	0	0.05	0	0
Sspon.02G0017230-1A	SsLRR-RLK36	0.65	2.28	2.61	2.47	0	1.48	1.34	0.5	0.92	0.28	2.13	1.45
Sspon.02G0017310-1A	SsLRR-RLK37	0.93	5.88	0.6	0.16	5.74	2.43	3.43	0.8	0.44	4.96	1.71	1.49
Sspon.02G0028930-1A	SsLRR-RLK38	0.02	0.23	0	0	0	0	0	0	0	0.11	0	0.06
Sspon.02G0022420-1A	SsLRR-RLK39	0.2	1.09	0	0.61	16.04	0.86	1.39	0.15	0	2.78	0.38	0.08
Sspon.02G0015000-1A	SsLRR-RLK40	1.16	0.71	6.47	12.41	0.84	1.02	2.23	8.54	9.8	0.33	1.12	1.5
Sspon.02G0005130-1A	SsLRR-RLK41	3.31	17.39	0.5	0.15	4.38	1.21	0.91	0.12	0.3	8.72	1.84	0.83
Sspon.02G0028920-1A	SsLRR-RLK42	0.53	0.29	0.42	0.59	0.44	1.68	1.85	0.57	0.29	0.25	0.71	0.26
Sspon.02G0025780-1A	SsLRR-RLK43	13.08	7.46	15.09	38.73	28.97	53.94	66.58	25.43	21.76	16.74	13.13	10.73
Sspon.02G0026070-1A	SsLRR-RLK44	0.26	5.37	0.27	0	9.71	3.56	1.7	0.14	0	4.78	1.6	1.13
Sspon.02G0032490-1A	SsLRR-RLK45	0.02	4.95	0	0	2.9	0.2	0.24	0	0.06	2.71	0.42	0.28
Sspon.02G0032780-1A	SsLRR-RLK46	0.07	0.06	0	0	0	0	0	0.03	0	0	0	0
Sspon.02G0024080-1A	SsLRR-RLK47	0.65	8.89	0.32	0	15.84	3.7	2.29	0.24	0.15	6.26	2.6	0.33
Sspon.02G0024080-1P	SsLRR-RLK48	0.17	0.27	1.31	0.26	1.43	2.87	0	0	0	0	0	0
Sspon.02G0018180-1A	SsLRR-RLK49	0.62	10.33	0	0	10.46	0	0	0	0	2.13	0.26	0
Sspon.02G0018300-1A	SsGHR1/SsLRR-RLK50	0.29	22.29	0.41	0.69	34.58	1.47	0.14	1.14	0.62	12.6	0.53	0.36
Sspon.02G0016550-1A	SsLRR-RLK51	0	0.03	0	0	0.84	0.26	0.64	0	0	0.2	0	0
Sspon.02G0016550-1P	SsLRR-RLK52	0	0	0	0	0	0	0	0	0	0	0	0
Sspon.02G0017290-1A	SsLRR-RLK53	0.97	3.48	2.85	4.54	1.38	8.23	3.37	2.32	1.38	0.44	3.86	3.23
Sspon.02G0003830-1A	SsNIK1/SsLRR-RLK54	1.42	7.64	2.58	2.01	15.8	8.72	5.42	4.02	1.3	14.6	6.22	5.01
Sspon.02G0041050-1B	SsLRR-RLK55	0.44	0.33	0.06	0.12	0.27	0.22	0.41	0.07	0.02	0.3	0.08	0.14
Sspon.02G0037230-1B	SsLRR-RLK56	0	0.16	0.7	0	2.1	0.91	0	0	0	0.97	0	0
Sspon.02G0035680-1B	SsLRR-RLK57	1.64	5.76	2.9	0	3.14	6.9	9.17	0.19	0	4.38	2.04	5.23
Sspon.02G0038090-1B	SsRLK902/SsLRR-RLK58	19.3	1.43	100.85	228.99	0	0	3.69	182.56	205.48	0.17	0.66	1.13
Sspon.02G0041170-1B	SsLRR-RLK59	15.72	37.36	2.98	10.2	41.89	34.08	20.27	10.17	7.05	27.03	19.16	8.98
Sspon.02G0033710-1B	SsSIRK1/SsLRR-RLK60	2.55	15.69	1.88	0.17	9.55	4.68	6.79	1.18	0.57	7.75	3.33	3.64
Sspon.02G0003830-1P	SsLRR-RLK61	0.06	0.25	0.68	0.32	0	0.75	1.12	0.06	0.07	1.3	0.63	0.13
Sspon.02G0034780-1B	SsLRR-RLK62	0.31	10.07	0	0	1.47	0	0	0	0	1.49	0	0.12
Sspon.02G0031650-2C	SsLRR-RLK63	0.17	0.95	0	0	0.77	0	0.29	0.13	0.14	0.34	0.13	0.07
Sspon.02G0051400-1C	SsLRR-RLK64	0.35	1	0.93	0.34	4.32	2.89	2.15	0.18	0.05	1.67	0.54	0.88
Sspon.02G0035470-2C	SsLRR-RLK65	0.39	6.24	0	0	0	0.35	1.27	0.27	0.1	1.77	1.02	1.33
Sspon.02G0048550-1C	SsLRR-RLK66	0.13	0.21	0	0.19	0.28	0.35	0	0	0	0.23	0.17	0.1
Sspon.02G0041160-2C	SsLRR-RLK67	0.18	3.19	0	0	17.38	7.11	2.77	0.15	0.08	7.29	2.3	2.19
Sspon.02G0003820-3C	SsBAM2/SsLRR-RLK68	0.08	0.44	0.42	0.44	2.57	0	0.97	0.36	0.48	3.28	1.29	0.36
Sspon.02G0007220-2C	SsLRR-RLK69	0.25	0.33	0	0.34	0	0.85	2.35	0.21	0.15	0	0.27	0.45
Sspon.02G0041160-1P	SsLRR-RLK70	0.59	4.72	0	0.21	4.97	3.77	1.18	0	0	2.78	0.32	0.21
Sspon.02G0032280-3C	SsLRR-RLK71	5.67	7.83	13.07	17.81	11.71	7.54	16.15	19.62	16.33	8.65	13.45	10.7
Sspon.02G0004090-3C	SsNILR1/SsLRR-RLK72	10.41	9.23	55.24	40.66	65.4	19.77	18.99	17.09	8.47	39.26	24.14	13.31
Sspon.02G0049580-1C	SsLRR-RLK73	0.82	1.84	1.01	1.04	1.24	7.21	4.6	1.23	0.16	2.56	4.51	4.28
Sspon.02G0033710-1T	SsLRR-RLK74	0.14	1.75	0	0.01	3.17	0	0	0	0	0	0	0.91
Sspon.02G0032780-1T	SsLRR-RLK75	0	0	0	0	0	0	0	0	0	0	0	0
Sspon.02G0016550-2P	SsLRR-RLK76	0	0.07	0	0	0	0.26	0	0	0	0	0	0
Sspon.01G0029040-3C	SsLRR-RLK77	0.7	16.01	0.38	0.25	16.11	2.94	0.54	0.12	0.04	8.81	2.02	2.51
Sspon.02G0022440-2D	SsLRR-RLK78	0.05	0	0	0	0	1.45	1.06	0.08	0	0	0.16	0
Sspon.02G0037220-2D	SsLRR-RLK79	0.15	0.3	0	0.44	0	0.39	0	0	0	1.85	0.5	0
Sspon.02G0000900-2D	SsPXC1/SsLRR-RLK80	8.35	59.92	10.15	1.72	22.87	12.17	3.84	5.22	2.25	17.64	4.99	5.82
Sspon.02G0045800-3D	SsXIP1/SsLRR-RLK81	4.29	2.74	3.18	2.76	4.92	1.7	6.42	5.03	4.04	7.2	4.77	9.14
Sspon.02G0012170-2D	SsLRR-RLK82	0.1	1.21	0	0	6.04	0	0	0.06	0	4.76	0	0
Sspon.01G0029040-2P	SsLRR-RLK83	0.29	7.31	0	0	7.65	1.27	0	0.17	0.2	4.17	1.39	0.64
Sspon.02G0049580-1T	SsLRR-RLK84	0.21	0.61	0	0	0	5.76	5.86	1.12	0.7	0	2.99	2.65
Sspon.02G0018300-1P	SsLRR-RLK85	0	4	0	0	0	0	0	0	0	0.46	0	0
Sspon.02G0000900-1P	SsLRR-RLK86	2.17	15.62	1.74	1.72	6.17	3.08	1.85	2.24	1.62	4.98	1.31	0.94
Sspon.03G0003700-1A	SsLRR-RLK87	0.03	10.5	0	0	17.21	0.41	0	0	0	3.35	0.43	0.21
Sspon.03G0003850-1A	SsRUL1/SsLRR-RLK88	2.32	42.63	9.79	3.89	27.08	21.27	35.6	5.74	3.58	30.46	21.24	25.4
Sspon.03G0020650-1A	SsLRR-RLK89	3.62	0.28	0.53	0	0	1.54	6.09	0.27	0.07	0.13	0	0.07
Sspon.03G0006740-1A	SsLRR-RLK90	0.34	0.09	0.21	1.36	0.63	0.39	0.36	1.19	1.02	0.39	0.2	0
Sspon.03G0013960-1A	SsLRR-RLK91	0.81	7.31	0.81	0	23.67	8.01	4.4	0.29	0.33	13.61	4.51	1.65
Sspon.03G0011640-1A	SsLRR-RLK92	3.87	17.12	12.65	6.9	24.59	8.37	13.39	4.56	1.19	25.53	15.98	15.78
Sspon.03G0020710-1A	SsLRR-RLK93	11.91	2.07	2.45	2.07	0.68	5.39	34.77	1.05	0.55	0.15	0	0.37
Sspon.03G0011390-1A	SsLRR-RLK94	0.85	1.96	0.28	0	1.31	0.55	0.66	0.41	0.6	1.22	1.01	1.18
Sspon.03G0025290-1A	SsHSL1/SsLRR-RLK95	16.7	45.31	12.42	9.46	107.81	30.47	29.22	4.3	3.67	45.07	15.41	12.93
Sspon.03G0007630-1A	SsLRR-RLK96	6.49	41.51	10.39	13.01	48.57	26.76	24.72	8.23	3.49	30.01	20.62	34
Sspon.03G0024410-1A	SsLRR-RLK97	2.96	13.16	0.86	1.7	8.84	3.16	2.45	1.13	0.88	8.11	3.95	2.58
Sspon.03G0012750-1A	SsLRR-RLK98	0.34	8.6	0.29	0.43	1.95	1.22	0.76	0.07	0.08	2.88	0.77	0.63
Sspon.03G0019700-1A	SsLRR-RLK99	0.19	8.6	0.39	0	3.14	0.37	0	0	0	2.11	0	0.2
Sspon.03G0029100-1B	SsLRR-RLK100	1.02	0.76	0.21	1.12	0	0.5	0.84	0.22	0.2	0.76	0.87	0.1
Sspon.03G0026210-1B	SsPXC2/SsLRR-RLK101	0.78	30.28	2.04	4.05	9.79	3.2	0.86	4.43	2.86	15.38	2.32	1.14
Sspon.03G0032650-1B	SsLRR-RLK102	1.9	8.41	8.37	4.75	22.71	7.7	10.19	2.03	1.07	12.06	9.15	6.63
Sspon.03G0031490-1B	SsLRR-RLK103	0	0.69	0	0	0	0	0	0	0	0	0	0
Sspon.03G0035330-1B	SsLRR-RLK104	0.61	6.65	0.29	2.08	17.36	4.43	2.02	0.36	0.31	11.75	1.94	0.99
Sspon.03G0028200-1B	SsLRR-RLK105	0.87	5.97	2.92	0.65	22.82	0.8	1.47	1.1	0.86	4.63	0.82	0.88
Sspon.03G0030000-1B	SsLRR-RLK106	0.21	0.25	0.11	0.06	0.17	0.26	0.13	0.04	0.08	0.08	0.12	0.49
Sspon.03G0036270-1B	SsLRR-RLK107	0.9	5.65	0.25	0.41	1.06	2.49	0.98	1.1	1.18	4.55	1.87	2.8
Sspon.03G0019700-1P	SsLRR-RLK108	0.13	4.28	0	0	5.36	0	0	0.19	0	2.28	0.2	0.1
Sspon.03G0040080-1C	SsLRR-RLK109	6.2	4.82	1.19	12.67	5.5	11.39	18.01	6.52	4.89	4.05	2.53	1.75
Sspon.03G0003820-1P	SsLRR-RLK110	3.77	1.32	20.31	14.14	0.19	4.26	4.61	26.28	22.43	1.2	3.61	3.91
Sspon.03G0027660-2C	SsLRR-RLK111	12.57	4.72	2.98	3.32	0.33	0.87	1.62	14.34	14.32	0.54	1.55	2.47
Sspon.03G0039560-1C	SsLRR-RLK112	0.54	0.36	1.31	0.27	1.21	1.76	3.36	0.52	0.14	0.07	0.14	0
Sspon.03G0039520-1C	SsLRR-RLK113	0.07	0	0	0.76	0	0.18	0	0	0	0	0	0
Sspon.03G0021790-3C	SsLRR-RLK114	0	1.14	0	0.19	0	1.33	0.97	0	0	0	4.24	0.39
Sspon.03G0023660-3C	SsLRR-RLK115	0.08	0.42	0.13	0.08	0	0.18	0	0	0	0.24	0.07	1.2
Sspon.03G0012750-1P	SsLRR-RLK116	0.2	7.11	0	0.56	1.28	0	2.22	0.17	0.15	1.26	0.35	0
Sspon.03G0030000-2P	SsLRR-RLK117	0	0.02	0	0	0	0	0	0	0	0	0	0
Sspon.03G0020680-2C	SsLRR-RLK118	0.05	0	0	0	0	0.29	0	0	0	0	0	0
Sspon.03G0045700-1D	SsLRR-RLK119	0.11	0.06	0	0.26	0	0	0	0	0	0	0.07	0
Sspon.03G0003760-4D	SsLRR-RLK120	0.63	0.89	1.34	1.96	3.08	0.74	0.78	1.22	0.93	3.07	1.18	0.71
Sspon.03G0040830-2D	SsLRR-RLK121	0.43	0.06	0.34	2.01	0.44	0.22	0	0.99	1.27	0.16	0.25	0.05
Sspon.03G0035930-3D	SsLRR-RLK122	0.11	0.56	0	0	0.47	0	0.29	0.13	0	0.24	0.16	0
Sspon.03G0007630-1T	SsLRR-RLK123	3.47	23.15	1.87	2.91	18.57	8.45	3.57	1.91	4	14.19	10.91	13.63
Sspon.03G0023660-1P	SsLRR-RLK124	0.24	0.84	0	0.4	0.65	0.25	0.24	0.11	0.22	0.64	0.93	0
Sspon.04G0013270-1A	SsLRR-RLK125	2.71	7.02	1.03	0.91	3.17	4.13	7.87	3.13	2.8	4.59	5.96	8.33
Sspon.04G0018010-1P	SsLRR-RLK126	1.29	1.59	2.72	1.7	0.79	1.9	3.61	0.96	0.84	0.43	0.28	0.55
Sspon.04G0018180-1A	SsLRR-RLK127	0	0	0	0	0	0	0	0	0	0	0	0
Sspon.04G0018040-1A	SsLRR-RLK128	0.27	0.32	0	0	1.15	1.07	1.09	0.28	0.1	0.47	0.15	0.45
Sspon.04G0018110-1A	SsLRR-RLK129	0.73	1.05	4.36	6.37	1.22	0.82	1.05	0	1.18	0.48	0	0.82
Sspon.04G0018120-1A	SsLRR-RLK130	2.09	2.1	2.19	2.84	1.54	2.84	0.96	3.3	1.33	1.66	1.1	0.91
Sspon.04G0013520-1A	SsLRR-RLK131	0	0	0	0	0	0	0	0	0	0	0	0
Sspon.04G0015950-1P	SsLRR-RLK132	0.28	0.76	0	0	1.67	0.44	2.17	0	0.57	0.55	0.1	1.15
Sspon.04G0018830-1A	SsLRR-RLK133	0	1.69	0	0	0	0.24	0	0	0	0.18	0.06	0
Sspon.04G0009850-1A	SsLRR-RLK134	49.15	17.27	26.13	23.23	9.64	20.88	22.67	34.88	33.56	11.28	17.73	14.84
Sspon.04G0004390-1A	SsLRR-RLK135	2.14	13.73	0.82	0.43	3.46	5.03	3.28	2.31	3	9.59	3.07	1.52
Sspon.04G0018000-1P	SsLRR-RLK136	0.29	0.11	0	0	0	0	0	0	0.35	0.03	0	0
Sspon.04G0014140-1A	SsSERK2/SsLRR-RLK137	3.9	0.3	0.8	2.19	0.38	0.85	0.49	4.3	4.08	0.06	0.13	0
Sspon.04G0019190-1A	SsLRR-RLK138	0.01	0.01	0	0	0.18	0	0	0.06	0	0	0.03	0.06
Sspon.04G0014400-1T	SsLRR-RLK139	0.8	0.34	2.01	1.23	0	1.98	5.7	1.72	1.73	0.46	1.73	0.5
Sspon.04G0016270-1A	SsSRF8/SsLRR-RLK140	0.16	4.2	0.14	0.3	1.28	1.1	0.51	0.18	0.34	5.27	1.33	1.94
Sspon.04G0020520-1A	SsLRR-RLK141	0.46	1.15	0.16	0.16	0.79	0.22	0.12	0.44	0.42	1.91	0.23	0.26
Sspon.01G0009520-1P	SsLRR-RLK142	9.89	1.75	3.78	5.38	2.53	12.87	12.78	2.76	2.91	0.97	1.18	1.02
Sspon.04G0014820-3P	SsLRR-RLK143	42.72	5.5	4.27	5.37	3.93	28.93	40.72	8.04	8.82	2.06	2.83	3.43
Sspon.04G0018150-1A	SsLRR-RLK144	1.32	1.68	0.9	0.46	2.26	1.68	1.05	0.74	0.75	0.96	0.23	0.18
Sspon.04G0017200-1A	SsLRR-RLK145	1.24	0.41	2	0.87	0	0	0.29	1.41	1.36	0.1	0.04	0.53
Sspon.04G0028880-1B	SsLRR-RLK146	1.6	2.73	2.45	0.72	2.28	4.92	1.44	2.07	1.31	2.38	0.61	1.92
Sspon.04G0017150-2B	SsLRR-RLK147	0.25	0.96	0.31	0	0.26	0	0	0.21	0.23	0.61	0.51	0.3
Sspon.04G0025620-1B	SsLRR-RLK148	1.48	0.25	3.18	4.09	1.94	0	2.96	0.25	0	0	1.47	0
Sspon.04G0025670-1B	SsLRR-RLK149	2.34	0.85	5.46	1.61	0.97	10.15	14.14	0.03	0.68	0.93	0.69	3.5
Sspon.04G0028920-1B	SsLRR-RLK150	0.03	0.09	0.19	0	0	0	0	0	0.1	0.09	0	0
Sspon.04G0010680-2B	SsLRR-RLK151	2.02	0.76	2.09	2.86	1.04	0.79	0.79	1.25	1.39	0.49	1.36	0.82
Sspon.04G0018000-2P	SsLRR-RLK152	0.05	0.04	0.25	0	0	0	0	0	0.16	0.03	0	0
Sspon.04G0018190-2B	SsLRR-RLK153	0.18	0.38	0	0	1.25	0	2.19	0.35	0	0	0	0.08
Sspon.04G0018150-1P	SsLRR-RLK154	0	0	0	0	0	0	0	0	0.13	0	0	0
Sspon.04G0034120-1C	SsLRR-RLK155	0	0.01	0	0	0.11	0	0	0	0	0	0	0
Sspon.04G0018030-3C	SsLRR-RLK156	0.4	0.1	0.13	0.79	0.18	0.11	0.28	0.18	0.3	0.55	0.23	0.24
Sspon.04G0034080-1C	SsLRR-RLK157	1.06	0.51	2.96	4.92	2.35	1.65	1.78	2.2	1.72	0.89	0.88	0.92
Sspon.04G0018170-2C	SsLRR-RLK158	1.49	1.64	1.18	0.42	0.18	1.27	0.9	0.51	0.25	0.39	1.18	0.69
Sspon.04G0034100-1C	SsLRR-RLK159	0.28	0	0	0	0	0	0	0.67	0.77	0	0	0
Sspon.04G0034300-1C	SsLRR-RLK160	1.34	1.84	0.95	0.09	0.99	3.3	0.38	1.28	0.31	1.14	2.11	1.46
Sspon.04G0014820-2C	SsLRR-RLK161	2.61	0.43	0.4	0.34	0.31	1.95	2.76	1.22	0.92	0.11	0.31	0.19
Sspon.04G0014480-3D	SsLRR-RLK162	0.26	0.51	0	0	0	0.18	0.29	0.44	0.38	0.43	0.9	0.59
Sspon.04G0034040-1P	SsLRR-RLK163	0	0.03	0	0	0	0	0	0	0	0	0	0
Sspon.04G0037570-1D	SsLRR-RLK164	2.96	0.68	2.27	3.99	1.71	2.53	1.21	2.8	4.61	1.85	1.46	1.49
Sspon.04G0029850-3D	SsLRR-RLK165	0.11	0.11	0.19	0.48	0	1.46	1.28	0.25	0.27	0.15	0.55	0.78
Sspon.04G0037550-1D	SsLRR-RLK166	1.9	0.97	0.27	0.56	2.1	1.56	2.54	0.45	0.74	0.54	0.35	0.54
Sspon.04G0008210-2D	SsLRR-RLK167	12.38	1.41	3.78	3.99	0.14	1.77	4.51	3.27	2.64	0.09	0.51	0.84
Sspon.04G0021450-2P	SsLRR-RLK168	0.31	4.03	0.19	0.08	2.57	1.39	0.35	0.06	0.2	3.45	2.97	2.07
Sspon.04G0037600-1D	SsLRR-RLK169	0	0.1	0	0.27	0.4	0	0	0.14	0	0	0	0
Sspon.04G0037540-1D	SsLRR-RLK170	0.07	0	0.28	0.85	0.42	1.05	2.56	0.27	0.07	0.07	0.14	0.22
Sspon.04G0018080-2D	SsLRR-RLK171	0.02	0.01	0	0	0	0	0	0	0	0	0	0
Sspon.04G0021440-2D	SsLRR-RLK172	0.35	10.7	0.42	0.16	4.71	1.42	0.26	0.16	0	7.31	0.62	0.32
Sspon.04G0018080-1T	SsLRR-RLK173	1.62	2.68	1.32	3.09	8.47	7.33	3.3	0.94	0.89	3.96	1.82	1.54
Sspon.04G0014400-3D	SsLRR-RLK174	2.08	0.71	3.79	1.91	0	1.43	4.03	2.89	3.69	0	1.39	1.05
Sspon.05G0015470-1A	SsLRR-RLK175	1.68	0.8	1.8	1.82	0.23	1.33	2.33	4.11	3.3	0.18	1.31	1.86
Sspon.05G0013710-1A	SsLRR-RLK176	0.53	0.42	0.22	0.45	0	0	0	0.48	0.47	0.16	0.06	0.17
Sspon.05G0021270-1A	SsLRR-RLK177	0.02	1.43	0	0	1.48	0	0	0	0	1.17	0	0.05
Sspon.05G0013720-1A	SsLRR-RLK178	0.32	0.03	0.62	0	0.48	0.89	0	0	0.21	0	0.16	0
Sspon.05G0019360-1A	SsLRR-RLK179	4.59	6.95	11.83	11.1	14.92	18.04	18.49	8.37	5.93	4.19	5.36	6.74
Sspon.05G0006360-1A	SsLRR-RLK180	0.1	1.58	0.14	0.14	0.85	1.45	0	0.18	0.07	1.51	1.91	0.97
Sspon.05G0000200-1A	SsLRR-RLK181	5.09	28.23	2.17	3.24	47.3	16.92	17.19	3.62	3.63	48.52	13.94	10.05
Sspon.05G0015550-1A	SsLRR-RLK182	0.58	0.65	0.62	1	0.23	2.48	1.41	3.53	0.9	0.11	0.48	1.29
Sspon.05G0013760-1A	SsLRR-RLK183	23.8	7.94	13.38	31.92	2.73	11.79	12.96	7.18	9.3	0	2.19	2.02
Sspon.05G0008220-1A	SsBIR3/SsLRR-RLK184	61.77	38.96	74.45	95.52	66.27	46.4	48.78	41.95	46.7	47.49	31.59	26.32
Sspon.05G0004920-1A	SsLRR-RLK185	0.06	16.94	0	0	18.05	0.22	1.09	0	0	7.34	0.36	0.68
Sspon.05G0016680-1A	SsLRR-RLK186	0.21	15.6	0	0.2	8.92	0	0	0.05	0.32	5.86	0.1	0.62
Sspon.05G0009770-1A	SsLRR-RLK187	7.46	5.73	14.27	31.97	8.46	10.75	21.18	12.06	7.35	10.4	5.76	5.51
Sspon.05G0001220-1A	SsLRR-RLK188	0	0	0	0	0	0	0	0	0	0	0	0
Sspon.05G0014920-1A	SsLRR-RLK189	0.02	0.17	0	0	0.7	0	0	0	0.06	0.06	0	0
Sspon.05G0015450-2B	SsLRR-RLK190	1.93	0.89	2.03	2.29	0.12	0	3.35	0.55	2.67	0.12	1.31	1.81
Sspon.05G0002310-2B	SsLRR-RLK191	0.03	10.23	0	0	13.8	1.69	0.97	0.14	0	9.6	1.23	1.97
Sspon.05G0024700-1B	SsLRR-RLK192	15.63	19.95	28.13	24.83	32.23	35.2	27.29	30.63	22.7	34.74	47.83	35.63
Sspon.05G0028560-1B	SsEFR/SsLRR-RLK193	21.71	9.52	20.48	25.68	4.14	32	18.67	55.99	58.71	10.2	23.73	13.51
Sspon.05G0028560-1T	SsCEPR2/SsLRR-RLK194	2.26	2.07	2.46	5.68	0.98	4	1.54	5.48	6.92	1.55	4.23	1.87
Sspon.05G0009770-1P	SsLRR-RLK195	2.4	2.38	6.52	8.05	3.67	5.03	14.82	2.97	3.01	4.08	4.47	2.84
Sspon.05G0016770-1P	SsLRR-RLK196	0.1	2.27	0	0	3.16	1.04	0.91	0	0	3.08	0.26	0
Sspon.05G0029490-1B	SsLRR-RLK197	0.08	0.11	0	0	0	0	0	0	0	0	0	0
Sspon.05G0025220-1B	SsLRR-RLK198	0.17	1.73	0	0	1.3	2.5	1.21	0.74	0.57	0.31	0.87	0.89
Sspon.05G0014920-1P	SsLRR-RLK199	0	0.05	0	0	0	0	0	0	0	0	0	0
Sspon.05G0034980-1C	SsLRR-RLK200	0.32	0.2	0	0	0.57	1.06	0.43	0	0	0.39	0.3	0
Sspon.05G0010060-2C	SsLRR-RLK201	0.23	1.57	0	0.52	0.52	0	0	1.6	0.92	0.25	0.04	0.04
Sspon.07G0016760-1P	SsLRR-RLK202	0.03	2.18	0.17	0.35	4.42	0	0	0	0	2.63	0	0
Sspon.05G0016680-1T	SsLRR-RLK203	0.06	4.59	0	0	2.69	0	0	0	0	2.24	0.28	0.07
Sspon.05G0000410-2D	SsLRR-RLK204	0.44	10.43	0.16	0.64	2.23	1.71	1.17	0.71	0.54	5.2	1.35	0.51
Sspon.05G0029270-2D	SsLRR-RLK205	3.32	4.07	0.52	0.54	0	24.06	18.14	1.14	1.11	1.25	4.36	4.04
Sspon.06G0016870-1A	SsLRR-RLK206	6.91	2.03	1.28	0	0	2.54	3.38	1.64	0.25	0.4	0	0.55
Sspon.06G0005550-1A	SsLRR-RLK207	0.09	0.73	0.29	0	0.44	0.14	0.01	0.15	0	0.24	0.16	0.22
Sspon.06G0010660-1A	SsLRR-RLK208	0.11	0.22	0	0.52	0	0.73	0	0.19	0	0.16	0.23	0.38
Sspon.06G0000020-1A	SsLRR-RLK209	0.12	1.87	0	0	0	1.6	0.83	0	0	0.3	0.12	0.38
Sspon.06G0017510-1A	SsLRR-RLK210	1.02	0.41	0.41	1.43	0.32	1.04	1.03	0.25	0.27	0.23	1.35	1.01
Sspon.06G0018150-1A	SsLRR-RLK211	1.07	0.62	0.55	0	0.72	1	0.46	0.61	0.08	0.24	0.5	0.54
Sspon.06G0007630-1A	SsLRR-RLK212	6.2	2.17	5.5	7.21	0.71	1.54	1.58	10.54	7.78	1.19	0.76	1.52
Sspon.06G0010230-1A	SsLRR-RLK213	3.37	16.18	2.26	2.44	13.65	8.31	4.92	11.96	11.15	18	13	10.63
Sspon.06G0016880-1A	SsLRR-RLK214	8.49	5.61	2.91	4.69	2.6	7.01	7.5	5.31	3.84	2.93	2.07	3.05
Sspon.06G0007270-1A	SsLRR-RLK215	0.43	5.42	0.8	0.28	6.35	4.16	4.01	0.93	0.51	3.43	1.37	0.5
Sspon.06G0005450-1P	SsLRR-RLK216	3.24	1.73	12.36	5.27	10.17	6.47	6.95	1.84	1.3	3.47	2.02	1.02
Sspon.06G0006160-1A	SsLRR-RLK217	0.14	0.17	0	0	0	0	0.99	0.31	0.46	0	0.33	0
Sspon.06G0017320-1A	SsLRR-RLK218	0	0	0	0	0	0	0	0.2	0	0	0.1	0
Sspon.06G0012700-1A	SsLRR-RLK219	0.25	9.04	0	0.22	15.98	0.4	0	0.15	0.12	10.66	0.11	0.17
Sspon.06G0012330-1A	SsLRR-RLK220	0	0.18	0	0	0.56	0.35	0	0	0	0	0.09	0.28
Sspon.06G0002010-1A	SsLRR-RLK221	0.15	0.04	0	0.37	0	0	0	0.17	0	0	0.09	0
Sspon.02G0012170-1P	SsLRR-RLK222	0	0	0.24	0	0	0.23	0	0	0.07	0	0	0
Sspon.06G0019310-1B	SsLRR-RLK223	0	0.03	0	0	0.75	0.23	0.22	0	0	0	0.1	0
Sspon.06G0025450-1B	SsLRR-RLK224	0.02	0	0	0	0	0	0	0	0	0	0	0
Sspon.06G0016880-1P	SsLRR-RLK225	0.58	0.53	0.83	0.39	0	2	0	0.5	0.44	0.14	0.5	0.84
Sspon.06G0005450-2B	SsLRR-RLK226	12.5	5.19	74.58	22.33	55.27	39.97	38.98	7.73	10.08	18.15	10.94	8.33
Sspon.06G0005060-3C	SsLRR-RLK227	1.35	0.17	0	0	0	0	0	0.06	0.13	0	0.05	0
Sspon.06G0001630-2C	SsLRR-RLK228	0	3.7	0	0	0	0	0	0	0.11	0.93	0	0
Sspon.06G0031510-1C	SsLRR-RLK229	0.23	0.3	0.94	1.19	2.16	0.6	2.28	0.22	0.43	0.31	0	0.73
Sspon.06G0034930-1D	SsLRR-RLK230	0.39	0.03	0	0.25	0	0	0.28	0.3	0.2	0	0	0
Sspon.06G0018110-3D	SsLRR-RLK231	0.17	0.44	0.02	0.03	0.1	0.49	0.41	0.19	0.13	0.32	0.25	0.25
Sspon.06G0035390-1D	SsLRR-RLK232	34.91	8.43	10.88	9.1	2.4	10.57	12.09	15.53	9.35	1.92	3.66	6.22
Sspon.06G0031510-1T	SsLRR-RLK233	0.69	0.51	0	0	0	2.75	0	0	0	0	0.73	0
Sspon.07G0003610-1A	SsLRR-RLK234	0.09	0	0	0	0	0	0.24	0	0	0.15	0	0
Sspon.07G0005600-1A	SsLRR-RLK235	2.32	22.74	0.56	1.54	9.71	4.17	0	1.29	0.57	8.52	6.29	4.51
Sspon.07G0005930-1A	SsLRR-RLK236	1.56	1.57	2.97	3.87	2.59	3.5	6.38	17.33	16.59	8.5	10.23	7.78
Sspon.07G0010930-1A	SsLRR-RLK237	4.7	2.45	2.95	1.39	3.9	5.39	6.72	10.43	9.49	4.42	7.7	6.59
Sspon.07G0005680-1A	SsLRR-RLK238	0.64	7.86	0.78	1.86	18.6	2.22	3.31	0.19	0.42	12.64	2.34	2.11
Sspon.07G0003910-1A	SsLRR-RLK239	4.61	2.12	13.33	5.29	48	11.2	12.58	9.4	9.12	19.52	12.3	9.6
Sspon.07G0012010-1A	SsLRR-RLK240	0.19	1.84	0	0.24	2.92	2.97	6.94	0	0	3.29	0.72	0.51
Sspon.07G0019710-1A	SsLRR-RLK241	31.36	11.28	19.95	33.21	37.79	36.21	32.07	16.86	17.14	7.41	9.38	8.96
Sspon.07G0016760-1A	SsLRR-RLK242	0.12	6.66	0.18	0	12.21	0	0	0	0	5.73	0.1	0.05
Sspon.03G0003850-1P	SsLRR-RLK243	4.26	46.31	4.68	1.2	14.1	5.23	0.93	2.07	1.57	8.74	11.81	5.97
Sspon.07G0020060-1A	SsLRR-RLK244	18.15	2.87	1.2	2.14	1.3	0.77	0.28	2.07	1.25	0.06	0.12	0.13
Sspon.07G0012710-1A	SsLRR-RLK245	6.83	6.1	29.65	66.74	77.17	57.04	45.28	48.12	26.56	34.07	39.97	28.48
Sspon.07G0028010-1B	SsLRR-RLK246	0.52	4.67	0.27	0	2.57	2.74	0.83	0.09	0.58	2.73	1.34	0.64
Sspon.07G0029250-1B	SsLRR-RLK247	0.02	0.08	0.2	0.21	1.57	6.06	5.22	0	0	0.51	0.37	0.64
Sspon.07G0028540-1B	SsLRR-RLK248	1.12	0.28	0.96	0.16	0	1.68	1.67	0.19	0.09	0	0.33	0.21
Sspon.07G0029430-1B	SsLRR-RLK249	9.89	1.75	3.78	5.38	2.53	12.87	12.78	2.76	2.91	0.97	1.18	1.02
Sspon.07G0019730-2B	SsLRR-RLK250	1	0.2	0	0.73	0	0.56	0	0.5	0.26	0	0	0
Sspon.07G0021120-1B	SsLRR-RLK251	3.07	9.02	0.51	1.04	22.98	3.17	3.7	1.87	1.53	18.58	2.14	2
Sspon.07G0034460-1C	SsLRR-RLK252	1.09	0.14	0.3	2.08	0	0.57	0	1.41	1.48	0	0.08	0.24
Sspon.07G0013550-2C	SsLRR-RLK253	0.59	0.52	0	0	0	0.47	0.15	0	0.63	0.31	0	0
Sspon.07G0033960-1C	SsLRR-RLK254	0.08	4.47	0.14	0.43	4.96	1.2	0	0.05	0.03	3	0.26	0.5
Sspon.07G0035060-2D	SsLRR-RLK255	0.46	0.31	0	0	0	0	0	0.06	0.13	0	0	0.32
Sspon.07G0035530-1D	SsLRR-RLK256	0	0	0	0	0	0	0	0	0	0	0	0
Sspon.07G0007910-3D	SsBIR1/SsLRR-RLK257	14.52	9.26	32.49	45.28	50.25	55.22	67.39	41.3	32.91	41.51	30.75	14.94
Sspon.03G0021790-1P	SsLRR-RLK258	0	0.15	0	0	0	0.62	0.25	0	0	0.55	0.19	0.08
Sspon.07G0011930-3D	SsLRR-RLK259	0.01	0	0	0	0	0	0	0	0	0	0	0.02
Sspon.08G0007370-1A	SsLRR-RLK260	2.81	1.73	2.82	2.58	15.97	4.94	6.29	4.44	6.47	7.54	2.97	1.8
Sspon.08G0016510-1A	SsLRR-RLK261	0	0.38	0	0	0	0	0	0	0	0.15	0	0
Sspon.08G0006910-1A	SsLRR-RLK262	0	0	0	0	0	0	0	0	0	0	0	0
Sspon.08G0012710-1A	SsLRR-RLK263	0.2	0.2	0	0.31	0.13	0.08	0.28	0.06	0.07	0.17	0.09	0.11
Sspon.08G0005350-1A	SsLRR-RLK264	0.39	3.67	0	0	0.33	0.63	0	0.08	0	3.17	1.15	0.23
Sspon.08G0007360-1A	SsBAM2/SsLRR-RLK265	10.14	12.05	27.54	14.53	117.93	40.5	27.53	8.61	7.54	43.17	15.38	9.41
Sspon.08G0012720-1A	SsLRR-RLK266	0.75	0.33	1.86	1.2	0	0	0.35	1.46	1.21	0	0.32	0.25
Sspon.08G0016170-1A	SsLRR-RLK267	0.13	5.14	0	0	2.66	0	0	0.1	0.21	1.58	0.25	0.51
Sspon.08G0007700-1A	SsLRR-RLK268	0.12	16.56	0	0.38	13.62	0.35	0	0	0	13.3	1.15	0.29
Sspon.08G0006810-1A	SsLRR-RLK269	0.48	2.83	1.53	0.89	4.06	0.21	0	0.49	0.12	2.24	0.17	0
Sspon.08G0001240-1A	SsLRR-RLK270	3.69	2.56	2.38	4.97	3.51	21.42	33.97	2.7	3.5	8.74	19.58	19.33
Sspon.08G0006840-1A	SsLRR-RLK271	3.02	16.37	3.44	1.82	16.44	10.39	3.65	2.2	1.82	22.3	7.74	5
Sspon.04G0017200-1P	SsPRK7/SsLRR-RLK272	1.51	0.82	2.88	1.13	0	0	0.54	2.07	1.88	0	0.06	0.16
Sspon.08G0002960-1A	SsLRR-RLK273	0.01	0.08	0	0	0	0	0	0	0	0	0	0.02
Sspon.08G0009990-1A	SsLRR-RLK274	3.52	13.85	0.26	0.66	3.29	8.13	7.47	3.99	2.64	9.88	12.71	13.56
Sspon.08G0023870-1B	SsLRR-RLK275	0	0.11	0	0	0	0	0	0	0	0.42	0.06	0
Sspon.08G0022340-1B	SsLRR-RLK276	0.28	0.93	0.07	0.1	0.38	0.12	0	0.7	0.63	0.54	0.08	0.06
Sspon.08G0020830-1B	SsLRR-RLK277	18.34	3.62	2.34	5.33	0	8.54	10.77	3.9	1.34	0.8	1.13	1.53
Sspon.08G0018130-1B	SsLRR-RLK278	0	0.02	0	0	0	0	0	0	0	0	0	0
Sspon.08G0004440-2B	SsSRF3/SsLRR-RLK279	4.53	8.51	3.66	2.67	3.6	4.04	0.54	7.2	5.64	9.01	6.35	5.27
Sspon.08G0022450-1B	SsLRR-RLK280	0.03	0	0	0	0	0	0	0.4	0.11	0	0	0
Sspon.08G0019890-1B	SsRDK1/SsLRR-RLK281	0.19	21.83	2.16	0	24.12	3.36	0.6	0.87	1.97	13.36	1.64	0.26
Sspon.08G0027560-1C	SsLRR-RLK282	0	0	0	0	0	0	0	0	0	0	0	0
Sspon.08G0002980-3C	SsLRR-RLK283	0.4	0.34	0	1.29	0	0.86	2.73	0.92	0.64	0.1	0.28	0.55
Sspon.08G0005480-3C	SsLRR-RLK284	1.1	10.28	0.27	0	3.83	2.49	0.52	0	0	8.08	1.2	0.54
Sspon.08G0001240-1P	SsLRR-RLK285	0.43	1.32	0	1.83	1.78	5.82	5.35	1.61	0.91	1.5	6.48	3.07
Sspon.04G0017200-2P	SsLRR-RLK286	2.51	0.98	3.84	2.29	0.26	0.16	0.9	1.52	2.26	0.04	0.23	0.63
Sspon.08G0016490-3D	SsLRR-RLK287	0.31	12.56	0.22	0	3.04	0.56	0.52	0.03	0	7.78	0.5	0.46
Sspon.08G0019890-2P	SsLRR-RLK288	0.13	3.44	0	0	4.24	0	0	0.19	0	2	0.05	0
		0			200

## Sheet: gradient developmental leaves
gene_id	Gene_name	BZ			TZ			MZ1				MZ2
		1	2	3	4	5	6	7	8	9	10	11	12	13	14	15
Sspon.01G0009470-1A	SsLRR-RLK1	0.0166667	0.0666667	0.0416667	0.0416667	0.05	0.0444444	0.0453704	0.0466049	0.0454733	0.0458162	0.0459648	0.0457514	0.0458441	0.0458534	0.0458163
Sspon.01G0001660-1A	SsLRR-RLK2	8.98333	9.71667	9.35	9.35	9.47222	9.39074	9.40432	9.42243	9.40583	9.41086	9.41304	9.40991	9.41127	9.41141	9.41086
Sspon.01G0027230-1A	SsTMK3/SsLRR-RLK3	161.117	136.493	148.805	148.805	144.701	147.437	146.981	146.373	146.93	146.761	146.688	146.793	146.748	146.743	146.761
Sspon.01G0028480-1A	SsTOAD2/SsLRR-RLK4	30.3867	34.8233	32.605	32.605	33.3444	32.8515	32.9336	33.0432	32.9428	32.9732	32.9864	32.9675	32.9757	32.9765	32.9732
Sspon.01G0004620-1A	SsLRR-RLK5	22.1433	20.4	21.2717	21.2717	20.9811	21.1748	21.1425	21.0995	21.1389	21.127	21.1218	21.1292	21.126	21.1257	21.127
Sspon.01G0002590-1A	SsLRR-RLK6	0.0933333	0.45	0.271667	0.271667	0.331111	0.291481	0.298086	0.306893	0.29882	0.301267	0.302327	0.300805	0.301466	0.301532	0.301268
Sspon.01G0022600-1A	SsLRR-RLK7	0.26	0.386667	0.323333	0.323333	0.344444	0.33037	0.332716	0.335844	0.332977	0.333845	0.334222	0.333681	0.333916	0.33394	0.333846
Sspon.01G0027830-1A	SsLRR-RLK8	45.7867	31.0133	38.4	38.4	35.9378	37.5793	37.3057	36.9409	37.2753	37.174	37.13	37.1931	37.1657	37.1629	37.1739
Sspon.01G0029030-1A	SsLRR-RLK9	3.89667	4.60333	4.25	4.25	4.36778	4.28926	4.30235	4.31979	4.3038	4.30865	4.31075	4.30773	4.30904	4.30917	4.30865
Sspon.01G0029010-1A	SsLRR-RLK10	6.08667	7.53667	6.81167	6.81167	7.05333	6.89222	6.91907	6.95488	6.92206	6.932	6.93631	6.93012	6.93281	6.93308	6.93201
Sspon.01G0015950-1A	SsLRR-RLK11	0	0.00666667	0.00333333	0.00333333	0.00444444	0.0037037	0.00382716	0.00399177	0.00384088	0.0038866	0.00390642	0.00387797	0.00389033	0.00389157	0.00388662
Sspon.01G0009160-1A	SsLRR-RLK12	10.8633	14.7567	12.81	12.81	13.4589	13.0263	13.0984	13.1945	13.1064	13.1331	13.1447	13.1281	13.1353	13.136	13.1331
Sspon.01G0014710-1A	SsLRR-RLK13	14.26	2.06667	8.16333	8.16333	6.13111	7.48593	7.26012	6.95905	7.23503	7.1514	7.11516	7.1672	7.14459	7.14232	7.15137
Sspon.01G0009520-1A	SsIKU2/SsLRR-RLK14	0.436667	0.203333	0.32	0.32	0.281111	0.307037	0.302716	0.296955	0.302236	0.300636	0.299942	0.300938	0.300505	0.300462	0.300635
Sspon.04G0014820-2P	SsLRR-RLK15	0.17	0.106667	0.138333	0.138333	0.127778	0.134815	0.133642	0.132078	0.133512	0.133077	0.132889	0.133159	0.133042	0.13303	0.133077
Sspon.01G0026830-1A	SsRKL1/SsLRR-RLK16	94.42	38.4667	66.4433	66.4433	57.1178	63.3348	62.2986	60.9171	62.1835	61.7997	61.6334	61.8722	61.7685	61.7581	61.7996
Sspon.01G0007740-1A	SsLRR-RLK17	56.1933	74.9633	65.5783	65.5783	68.7067	66.6211	66.9687	67.4322	67.0073	67.1361	67.1918	67.1117	67.1466	67.15	67.1361
Sspon.01G0019180-1A	SsLRR-RLK18	0.01	0.04	0.025	0.025	0.03	0.0266667	0.0272222	0.027963	0.027284	0.0274897	0.0275789	0.0274508	0.0275065	0.0275121	0.0274898
Sspon.01G0008560-1A	SsLRR-RLK19	20.65	26.69	23.67	23.67	24.6767	24.0056	24.1174	24.2665	24.1298	24.1713	24.1892	24.1634	24.1746	24.1758	24.1713
Sspon.01G0017190-1A	SsLRR-RLK20	4.3	9.95333	7.12667	7.12667	8.06889	7.44074	7.54543	7.68502	7.55706	7.59584	7.61264	7.58851	7.599	7.60005	7.59586
Sspon.01G0009060-1A	SsLRR-RLK21	57.9133	27.1167	42.515	42.515	37.3822	40.8041	40.2338	39.4734	40.1704	39.9592	39.8676	39.9991	39.942	39.9362	39.9591
Sspon.01G0015850-1A	SsLRR-RLK22	0.653333	1	0.826667	0.826667	0.884444	0.845926	0.852346	0.860905	0.853059	0.855437	0.856467	0.854988	0.85563	0.855695	0.855438
Sspon.01G0011670-2B	SsLRR-RLK23	3.2	1.46	2.33	2.33	2.04	2.23333	2.20111	2.15815	2.19753	2.1856	2.18043	2.18785	2.18462	2.1843	2.18559
Sspon.01G0043830-1B	SsLRR-RLK24	5.25	3.96	4.605	4.605	4.39	4.53333	4.50944	4.47759	4.50679	4.49794	4.49411	4.49961	4.49722	4.49698	4.49794
Sspon.01G0051070-1C	SsSRF7/SsLRR-RLK25	0.91	0.95	0.93	0.93	0.936667	0.932222	0.932963	0.933951	0.933045	0.93332	0.933439	0.933268	0.933342	0.933349	0.93332
Sspon.01G0043700-2C	SsLRR-RLK26	0.376667	0.26	0.318333	0.318333	0.298889	0.311852	0.309691	0.306811	0.309451	0.308651	0.308304	0.308802	0.308586	0.308564	0.308651
Sspon.01G0034420-2C	SsLRR-RLK27	22.7267	26.5033	24.615	24.615	25.2444	24.8248	24.8948	24.988	24.9025	24.9284	24.9397	24.9235	24.9305	24.9312	24.9284
Sspon.01G0052720-1C	SsLRR-RLK28	1.89667	2.56	2.22833	2.22833	2.33889	2.26519	2.27747	2.29385	2.27883	2.28338	2.28536	2.28252	2.28375	2.28388	2.28339
Sspon.01G0007870-2C	SsLRR-RLK29	2.44667	2.91	2.67833	2.67833	2.75556	2.70407	2.71265	2.72409	2.71361	2.71679	2.71816	2.71619	2.71704	2.71713	2.71679
Sspon.01G0009060-1P	SsLRR-RLK30	5.83	2.48667	4.15833	4.15833	3.60111	3.97259	3.91068	3.82813	3.9038	3.88087	3.87093	3.8852	3.879	3.87838	3.88086
Sspon.01G0025910-4D	SsSERK1/SsLRR-RLK31	4.03333	3.93667	3.985	3.985	3.96889	3.97963	3.97784	3.97545	3.97764	3.97698	3.97669	3.9771	3.97692	3.97691	3.97698
Sspon.01G0008950-3D	SsLRR-RLK32	25.95	14.2967	20.1233	20.1233	18.1811	19.4759	19.2601	18.9724	19.2361	19.1562	19.1216	19.1713	19.1497	19.1475	19.1562
Sspon.01G0008950-1P	SsLRR-RLK33	6.12667	4.13	5.12833	5.12833	4.79556	5.01741	4.98043	4.93113	4.97632	4.96263	4.95669	4.96522	4.96151	4.96114	4.96262
Sspon.01G0017190-1T	SsSRF6/SsLRR-RLK34	1.75667	4.51667	3.13667	3.13667	3.59667	3.29	3.34111	3.40926	3.34679	3.36572	3.37392	3.36214	3.36726	3.36778	3.36573
Sspon.01G0015850-1P	SsLRR-RLK35	0.193333	0.0266667	0.11	0.11	0.0822222	0.100741	0.0976543	0.0935391	0.0973114	0.0961683	0.0956729	0.0963842	0.0960751	0.0960441	0.0961678
Sspon.02G0017230-1A	SsLRR-RLK36	0.656667	1.44667	1.05167	1.05167	1.18333	1.09556	1.11019	1.12969	1.11181	1.11723	1.11958	1.11621	1.11767	1.11782	1.11723
Sspon.02G0017310-1A	SsLRR-RLK37	4.56	6.46333	5.51167	5.51167	5.82889	5.61741	5.65265	5.69965	5.65657	5.66963	5.67528	5.66716	5.67069	5.67104	5.66963
Sspon.02G0028930-1A	SsLRR-RLK38	0.0966667	0.04	0.0683333	0.0683333	0.0588889	0.0651852	0.0641358	0.0627366	0.0640192	0.0636305	0.0634621	0.063704	0.0635989	0.0635883	0.0636304
Sspon.02G0022420-1A	SsLRR-RLK39	0.916667	0.926667	0.921667	0.921667	0.923333	0.922222	0.922407	0.922654	0.922428	0.922497	0.922526	0.922484	0.922502	0.922504	0.922497
Sspon.02G0015000-1A	SsLRR-RLK40	0.236667	0.563333	0.4	0.4	0.454444	0.418148	0.424198	0.432263	0.42487	0.42711	0.428081	0.426687	0.427293	0.427354	0.427111
Sspon.02G0005130-1A	SsLRR-RLK41	17.6967	16.83	17.2633	17.2633	17.1189	17.2152	17.1991	17.1777	17.1974	17.1914	17.1888	17.1925	17.1909	17.1908	17.1914
Sspon.02G0028920-1A	SsLRR-RLK42	1.06	1.79333	1.42667	1.42667	1.54889	1.46741	1.48099	1.49909	1.4825	1.48753	1.48971	1.48658	1.48794	1.48807	1.48753
Sspon.02G0025780-1A	SsLRR-RLK43	9.39667	4.10333	6.75	6.75	5.86778	6.45593	6.3579	6.2272	6.34701	6.3107	6.29497	6.31756	6.30775	6.30676	6.31069
Sspon.02G0026070-1A	SsLRR-RLK44	13.31	10.3167	11.8133	11.8133	11.3144	11.647	11.5916	11.5177	11.5854	11.5649	11.556	11.5688	11.5632	11.5627	11.5649
Sspon.02G0032490-1A	SsLRR-RLK45	7.52667	2.11	4.81833	4.81833	3.91556	4.51741	4.4171	4.28335	4.40595	4.3688	4.3527	4.37582	4.36577	4.36477	4.36879
Sspon.02G0032780-1A	SsLRR-RLK46	0.01	0.00666667	0.00833333	0.00833333	0.00777778	0.00814815	0.00808642	0.00800412	0.00807956	0.0080567	0.00804679	0.00806102	0.00805484	0.00805421	0.00805669
Sspon.02G0024080-1A	SsLRR-RLK47	7.66667	5.91	6.78833	6.78833	6.49556	6.69074	6.65821	6.61484	6.6546	6.64255	6.63733	6.64482	6.64157	6.64124	6.64254
Sspon.02G0024080-1P	SsLRR-RLK48	0.0433333	0.0733333	0.0583333	0.0583333	0.0633333	0.06	0.0605556	0.0612963	0.0606173	0.060823	0.0609122	0.0607842	0.0608398	0.0608454	0.0608231
Sspon.02G0018180-1A	SsLRR-RLK49	13.9067	9.08	11.4933	11.4933	10.6889	11.2252	11.1358	11.0166	11.1259	11.0928	11.0784	11.099	11.0901	11.0892	11.0928
Sspon.02G0018300-1A	SsGHR1/SsLRR-RLK50	46.2067	28.5133	37.36	37.36	34.4111	36.377	36.0494	35.6125	36.013	35.8916	35.839	35.9145	35.8817	35.8784	35.8916
Sspon.02G0016550-1A	SsLRR-RLK51	0.18	0.526667	0.353333	0.353333	0.411111	0.372593	0.379012	0.387572	0.379726	0.382103	0.383134	0.381654	0.382297	0.382362	0.382104
Sspon.02G0016550-1P	SsLRR-RLK52	0.04	0.103333	0.0716667	0.0716667	0.0822222	0.0751852	0.076358	0.0779218	0.0764883	0.0769227	0.077111	0.0768407	0.0769581	0.0769699	0.0769229
Sspon.02G0017290-1A	SsLRR-RLK53	0.78	3.35333	2.06667	2.06667	2.49556	2.20963	2.25728	2.32082	2.26258	2.28023	2.28788	2.27689	2.28167	2.28215	2.28024
Sspon.02G0003830-1A	SsNIK1/SsLRR-RLK54	17.8733	11.6933	14.7833	14.7833	13.7533	14.44	14.3256	14.173	14.3128	14.2705	14.2521	14.2785	14.267	14.2658	14.2704
Sspon.02G0041050-1B	SsLRR-RLK55	0.106667	0.08	0.0933333	0.0933333	0.03	0.0722222	0.0651852	0.0558025	0.0644033	0.061797	0.0606676	0.0622893	0.0615846	0.0615138	0.0617959
Sspon.02G0037230-1B	SsLRR-RLK56	0.35	0.386667	0.368333	0.368333	0.374444	0.37037	0.371049	0.371955	0.371125	0.371376	0.371485	0.371329	0.371397	0.371404	0.371376
Sspon.02G0035680-1B	SsLRR-RLK57	1.42	5.44333	3.43167	3.43167	4.10222	3.65519	3.72969	3.82903	3.73797	3.76556	3.77752	3.76035	3.76781	3.76856	3.76558
Sspon.02G0038090-1B	SsRLK902/SsLRR-RLK58	0.523333	1.69667	1.11	1.11	1.30556	1.17519	1.19691	1.22588	1.19933	1.20738	1.21086	1.20586	1.20803	1.20825	1.20738
Sspon.02G0041170-1B	SsLRR-RLK59	31.7767	33.66	32.7183	32.7183	33.0322	32.823	32.8578	32.9043	32.8617	32.8746	32.8802	32.8722	32.8757	32.876	32.8746
Sspon.02G0033710-1B	SsSIRK1/SsLRR-RLK60	40.0267	37.16	38.5933	38.5933	38.1156	38.4341	38.381	38.3102	38.3751	38.3554	38.3469	38.3591	38.3538	38.3533	38.3554
Sspon.02G0003830-1P	SsLRR-RLK61	1.05667	0.883333	0.97	0.97	0.941111	0.96037	0.95716	0.952881	0.956804	0.955615	0.9551	0.95584	0.955518	0.955486	0.955615
Sspon.02G0034780-1B	SsLRR-RLK62	14.1267	17.4167	15.7717	15.7717	16.32	15.9544	16.0154	16.0966	16.0221	16.0447	16.0545	16.0404	16.0465	16.0472	16.0447
Sspon.02G0031650-2C	SsLRR-RLK63	0.226667	0.273333	0.25	0.25	0.257778	0.252593	0.253457	0.254609	0.253553	0.253873	0.254012	0.253812	0.253899	0.253908	0.253873
Sspon.02G0051400-1C	SsLRR-RLK64	0.96	1.07667	1.01833	1.01833	1.03778	1.02481	1.02698	1.02986	1.02722	1.02802	1.02836	1.02786	1.02808	1.0281	1.02802
Sspon.02G0035470-2C	SsLRR-RLK65	1.51667	8.00667	4.76167	4.76167	5.84333	5.12222	5.24241	5.40265	5.25576	5.30027	5.31956	5.29187	5.3039	5.30511	5.30029
Sspon.02G0048550-1C	SsLRR-RLK66	0.323333	0.23	0.276667	0.276667	0.261111	0.271481	0.269753	0.267449	0.269561	0.268921	0.268643	0.269042	0.268869	0.268851	0.268921
Sspon.02G0041160-2C	SsLRR-RLK67	7.46	6.58	7.02	7.02	6.87333	6.97111	6.95481	6.93309	6.953	6.94697	6.94435	6.94811	6.94648	6.94631	6.94697
Sspon.02G0003820-3C	SsBAM2/SsLRR-RLK68	1.86667	1.39667	1.63167	1.63167	1.55333	1.60556	1.59685	1.58525	1.59588	1.59266	1.59126	1.59327	1.5924	1.59231	1.59266
Sspon.02G0007220-2C	SsLRR-RLK69	0.166667	0.336667	0.251667	0.251667	0.28	0.261111	0.264259	0.268457	0.264609	0.265775	0.26628	0.265555	0.26587	0.265902	0.265776
Sspon.02G0041160-1P	SsLRR-RLK70	1.01	1.49667	1.25333	1.25333	1.33444	1.28037	1.28938	1.3014	1.29038	1.29372	1.29517	1.29309	1.29399	1.29408	1.29372
Sspon.02G0032280-3C	SsLRR-RLK71	17.6767	16.4967	17.0867	17.0867	16.89	17.0211	16.9993	16.9701	16.9968	16.9887	16.9852	16.9903	16.9881	16.9879	16.9887
Sspon.02G0004090-3C	SsNILR1/SsLRR-RLK72	36.1933	44.2567	40.225	40.225	41.5689	40.673	40.8223	41.0214	40.8389	40.8942	40.9181	40.8837	40.8987	40.9002	40.8942
Sspon.02G0049580-1C	SsLRR-RLK73	1.48667	0.963333	1.225	1.225	1.13778	1.19593	1.18623	1.17331	1.18516	1.18157	1.18001	1.18225	1.18128	1.18118	1.18157
Sspon.02G0033710-1T	SsLRR-RLK74	5.12667	4.42667	4.77667	4.77667	4.66	4.73778	4.72481	4.70753	4.72337	4.71857	4.71649	4.71948	4.71818	4.71805	4.71857
Sspon.02G0032780-1T	SsLRR-RLK75	0.0433333	0.08	0.0616667	0.0616667	0.0677778	0.0637037	0.0643827	0.0652881	0.0644582	0.0647096	0.0648186	0.0646621	0.0647301	0.064737	0.0647098
Sspon.02G0016550-2P	SsLRR-RLK76	0.176667	0.376667	0.276667	0.276667	0.31	0.287778	0.291481	0.29642	0.291893	0.293265	0.293859	0.293006	0.293377	0.293414	0.293265
Sspon.01G0029040-3C	SsLRR-RLK77	23.4733	26.2967	24.885	24.885	25.3556	25.0419	25.0941	25.1638	25.0999	25.1193	25.1277	25.1157	25.1209	25.1214	25.1193
Sspon.02G0022440-2D	SsLRR-RLK78	0.00666667	0	0.00333333	0.00333333	0.00222222	0.00296296	0.00283951	0.0026749	0.00282579	0.00278006	0.00276025	0.0027887	0.00277634	0.0027751	0.00278005
Sspon.02G0037220-2D	SsLRR-RLK79	0.336667	0.313333	0.325	0.325	0.321111	0.323704	0.323272	0.322695	0.323224	0.323064	0.322994	0.323094	0.323051	0.323046	0.323063
Sspon.02G0000900-2D	SsPXC1/SsLRR-RLK80	51.1633	52.12	51.6417	51.6417	51.8011	51.6948	51.7125	51.7362	51.7145	51.7211	51.7239	51.7198	51.7216	51.7218	51.7211
Sspon.02G0045800-3D	SsXIP1/SsLRR-RLK81	1.11	1.03667	1.07333	1.07333	1.06111	1.06926	1.0679	1.06609	1.06775	1.06725	1.06703	1.06734	1.06721	1.06719	1.06725
Sspon.02G0012170-2D	SsLRR-RLK82	1.02333	1.79333	1.40833	1.40833	1.53667	1.45111	1.46537	1.48438	1.46695	1.47224	1.47452	1.47124	1.47267	1.47281	1.47224
Sspon.01G0029040-2P	SsLRR-RLK83	12.09	12.3733	12.2317	12.2317	12.2789	12.2474	12.2527	12.2597	12.2532	12.2552	12.256	12.2548	12.2553	12.2554	12.2552
Sspon.02G0049580-1T	SsLRR-RLK84	0.566667	0.7	0.633333	0.633333	0.655556	0.640741	0.64321	0.646502	0.643484	0.644399	0.644795	0.644226	0.644473	0.644498	0.644399
Sspon.02G0018300-1P	SsLRR-RLK85	6.06333	3.19333	4.62833	4.62833	4.15	4.46889	4.41574	4.34488	4.40984	4.39015	4.38162	4.39387	4.38855	4.38801	4.39014
Sspon.02G0000900-1P	SsLRR-RLK86	8.01	8.36333	8.18667	8.18667	8.24556	8.2063	8.21284	8.22156	8.21357	8.21599	8.21704	8.21553	8.21619	8.21625	8.21599
Sspon.03G0003700-1A	SsLRR-RLK87	17.83	15.7833	16.8067	16.8067	16.4656	16.693	16.6551	16.6045	16.6509	16.6368	16.6307	16.6395	16.6357	16.6353	16.6368
Sspon.03G0003850-1A	SsRUL1/SsLRR-RLK88	90.88	66.16	78.52	78.52	74.4	77.1467	76.6889	76.0785	76.638	76.4685	76.395	76.5005	76.4547	76.4501	76.4684
Sspon.03G0020650-1A	SsLRR-RLK89	0.0533333	0.0533333	0.0533333	0.0533333	0.0533333	0.0533333	0.0533333	0.0533333	0.0533333	0.0533333	0.0533333	0.0533333	0.0533333	0.0533333	0.0533333
Sspon.03G0006740-1A	SsLRR-RLK90	0.04	0.0733333	0.0566667	0.0566667	0.0622222	0.0585185	0.0591358	0.0599588	0.0592044	0.059433	0.0595321	0.0593898	0.0594516	0.0594579	0.0594331
Sspon.03G0013960-1A	SsLRR-RLK91	14.8967	6.34333	10.62	10.62	9.19444	10.1448	9.98642	9.77523	9.96882	9.91016	9.88473	9.92124	9.90538	9.90378	9.91013
Sspon.03G0011640-1A	SsLRR-RLK92	58.63	69.5567	64.0933	64.0933	65.9144	64.7004	64.9027	65.1725	64.9252	65.0001	65.0326	64.986	65.0062	65.0083	65.0002
Sspon.03G0020710-1A	SsLRR-RLK93	0.0766667	0.1	0.0883333	0.0883333	0.0922222	0.0896296	0.0900617	0.0906379	0.0901097	0.0902698	0.0903391	0.0902395	0.0902828	0.0902872	0.0902698
Sspon.03G0011390-1A	SsLRR-RLK94	2.73667	2.58333	2.66	2.66	2.63444	2.65148	2.64864	2.64486	2.64833	2.64727	2.64682	2.64747	2.64719	2.64716	2.64727
Sspon.03G0025290-1A	SsHSL1/SsLRR-RLK95	43.8767	36.6967	40.2867	40.2867	39.09	39.8878	39.7548	39.5775	39.74	39.6908	39.6695	39.7001	39.6868	39.6854	39.6908
Sspon.03G0007630-1A	SsLRR-RLK96	32.24	23.9033	28.0717	28.0717	26.6822	27.6085	27.4541	27.2483	27.437	27.3798	27.355	27.3906	27.3751	27.3736	27.3798
Sspon.03G0024410-1A	SsLRR-RLK97	31.3467	26.5	28.9233	28.9233	28.1156	28.6541	28.5643	28.4447	28.5543	28.5211	28.5067	28.5274	28.5184	28.5175	28.5211
Sspon.03G0012750-1A	SsLRR-RLK98	29.3733	28.08	28.7267	28.7267	28.5111	28.6548	28.6309	28.5989	28.6282	28.6193	28.6155	28.621	28.6186	28.6184	28.6193
Sspon.03G0019700-1A	SsLRR-RLK99	22.2733	12.18	17.2267	17.2267	15.5444	16.6659	16.479	16.2298	16.4582	16.389	16.359	16.4021	16.3834	16.3815	16.389
Sspon.03G0029100-1B	SsLRR-RLK100	0.153333	0.156667	0.155	0.155	0.155556	0.155185	0.155247	0.155329	0.155254	0.155277	0.155287	0.155272	0.155278	0.155279	0.155277
Sspon.03G0026210-1B	SsPXC2/SsLRR-RLK101	93.6033	133.22	113.412	113.412	120.014	115.613	116.346	117.324	116.428	116.699	116.817	116.648	116.722	116.729	116.7
Sspon.03G0032650-1B	SsLRR-RLK102	22.15	27.5733	24.8617	24.8617	25.7656	25.163	25.2634	25.3973	25.2746	25.3118	25.3279	25.3047	25.3148	25.3158	25.3118
Sspon.03G0031490-1B	SsLRR-RLK103	4.52333	1.21	2.86667	2.86667	2.31444	2.68259	2.62123	2.53942	2.61442	2.59169	2.58184	2.59598	2.58984	2.58922	2.59168
Sspon.03G0035330-1B	SsLRR-RLK104	5.99667	6.61667	6.30667	6.30667	6.41	6.34111	6.35259	6.3679	6.35387	6.35812	6.35996	6.35732	6.35847	6.35858	6.35812
Sspon.03G0028200-1B	SsLRR-RLK105	9.97	6.59	8.28	8.28	7.71667	8.09222	8.02963	7.94617	8.02267	7.99949	7.98945	8.00387	7.9976	7.99697	7.99948
Sspon.03G0030000-1B	SsLRR-RLK106	0.183333	0.116667	0.15	0.15	0.138889	0.146296	0.145062	0.143416	0.144925	0.144467	0.144269	0.144554	0.14443	0.144418	0.144467
Sspon.03G0036270-1B	SsLRR-RLK107	4.95333	4.16333	4.55833	4.55833	4.42667	4.51444	4.49981	4.48031	4.49819	4.49277	4.49042	4.49379	4.49233	4.49218	4.49277
Sspon.03G0019700-1P	SsLRR-RLK108	7.67	4.53667	6.10333	6.10333	5.58111	5.92926	5.87123	5.79387	5.86479	5.8433	5.83398	5.84736	5.84155	5.84096	5.84329
Sspon.03G0040080-1C	SsLRR-RLK109	7.91	3.63333	5.77167	5.77167	5.05889	5.53407	5.45488	5.34928	5.44608	5.41674	5.40403	5.42228	5.41435	5.41356	5.41673
Sspon.03G0003820-1P	SsLRR-RLK110	0.883333	0.806667	0.845	0.845	0.832222	0.840741	0.839321	0.837428	0.839163	0.838637	0.83841	0.838737	0.838595	0.83858	0.838637
Sspon.03G0027660-2C	SsLRR-RLK111	0.76	1.49333	1.12667	1.12667	1.24889	1.16741	1.18099	1.19909	1.1825	1.18753	1.18971	1.18658	1.18794	1.18807	1.18753
Sspon.03G0039560-1C	SsLRR-RLK112	0.343333	0.216667	0.28	0.28	0.258889	0.272963	0.270617	0.26749	0.270357	0.269488	0.269111	0.269652	0.269417	0.269393	0.269488
Sspon.03G0039520-1C	SsLRR-RLK113	0	0	0	0	0	0	0	0	0	0	0	0	0	0	0
Sspon.03G0021790-3C	SsLRR-RLK114	11.11	5.19	3.78333	4.48667	4.48667	4.25222	4.40852	4.38247	4.34774	4.37957	4.36993	4.36575	4.37175	4.36914	4.36888
Sspon.03G0023660-3C	SsLRR-RLK115	0.443333	0.676667	0.56	0.56	0.598889	0.572963	0.577284	0.583045	0.577764	0.579364	0.580058	0.579062	0.579495	0.579538	0.579365
Sspon.03G0012750-1P	SsLRR-RLK116	11.8067	12.09	11.9483	11.9483	11.9956	11.9641	11.9693	11.9763	11.9699	11.9718	11.9727	11.9715	11.972	11.9721	11.9718
Sspon.03G0030000-2P	SsLRR-RLK117	0	0.00333333	0.00166667	0.00166667	0.00222222	0.00185185	0.00191358	0.00199588	0.00192044	0.0019433	0.00195321	0.00193898	0.00194516	0.00194579	0.00194331
Sspon.03G0020680-2C	SsLRR-RLK118	0.00666667	0.02	0.0133333	0.0133333	0.0155556	0.0140741	0.014321	0.0146502	0.0143484	0.0144399	0.0144795	0.0144226	0.0144473	0.0144498	0.0144399
Sspon.03G0045700-1D	SsLRR-RLK119	0.01	0	0.005	0.005	0.00333333	0.00444444	0.00425926	0.00401235	0.00423868	0.0041701	0.00414037	0.00418305	0.00416451	0.00416264	0.00417007
Sspon.03G0003760-4D	SsLRR-RLK120	2.76667	3.13333	2.95	2.95	3.01111	2.97037	2.97716	2.98621	2.97791	2.98043	2.98152	2.97995	2.98063	2.9807	2.98043
Sspon.03G0040830-2D	SsLRR-RLK121	0.0666667	0.05	0.0583333	0.0583333	0.0555556	0.0574074	0.0570988	0.0566872	0.0570645	0.0569502	0.0569006	0.0569718	0.0569408	0.0569377	0.0569501
Sspon.03G0035930-3D	SsLRR-RLK122	0.316667	0.366667	0.341667	0.341667	0.35	0.344444	0.34537	0.346605	0.345473	0.345816	0.345965	0.345751	0.345844	0.345853	0.345816
Sspon.03G0007630-1T	SsLRR-RLK123	12.63	11.7367	12.1833	12.1833	12.0344	12.1337	12.1172	12.0951	12.1153	12.1092	12.1065	12.1104	12.1087	12.1085	12.1092
Sspon.03G0023660-1P	SsLRR-RLK124	0.186667	0.28	0.233333	0.233333	0.248889	0.238519	0.240247	0.242551	0.240439	0.241079	0.241357	0.240958	0.241131	0.241149	0.241079
Sspon.04G0013270-1A	SsLRR-RLK125	4.15667	4.81667	4.48667	4.48667	4.59667	4.52333	4.53556	4.55185	4.53691	4.54144	4.5434	4.54059	4.54181	4.54193	4.54144
Sspon.04G0018010-1P	SsLRR-RLK126	0.433333	0.176667	0.305	0.305	0.262222	0.290741	0.285988	0.27965	0.28546	0.283699	0.282936	0.284032	0.283556	0.283508	0.283698
Sspon.04G0018180-1A	SsLRR-RLK127	0.0166667	0.00333333	0.01	0.01	0.00777778	0.00925926	0.00901235	0.00868313	0.00898491	0.00889346	0.00885383	0.00891074	0.00888601	0.00888353	0.00889342
Sspon.04G0018040-1A	SsLRR-RLK128	0.24	0.203333	0.221667	0.221667	0.215556	0.21963	0.218951	0.218045	0.218875	0.218624	0.218515	0.218671	0.218603	0.218596	0.218624
Sspon.04G0018110-1A	SsLRR-RLK129	0.183333	0.21	0.196667	0.196667	0.201111	0.198148	0.198642	0.1993	0.198697	0.19888	0.198959	0.198845	0.198895	0.1989	0.19888
Sspon.04G0018120-1A	SsLRR-RLK130	0.383333	0.763333	0.573333	0.573333	0.636667	0.594444	0.601481	0.610864	0.602263	0.60487	0.605999	0.604377	0.605082	0.605153	0.604871
Sspon.04G0013520-1A	SsLRR-RLK131	0.0266667	0.0233333	0.025	0.025	0.0244444	0.0248148	0.0247531	0.0246708	0.0247462	0.0247234	0.0247135	0.0247277	0.0247215	0.0247209	0.0247234
Sspon.04G0015950-1P	SsLRR-RLK132	0.556667	0.243333	0.4	0.4	0.347778	0.382593	0.37679	0.369053	0.376145	0.373996	0.373065	0.374402	0.373821	0.373763	0.373995
Sspon.04G0018830-1A	SsLRR-RLK133	0	0.29	0.145	0.145	0.193333	0.161111	0.166481	0.173642	0.167078	0.169067	0.169929	0.168692	0.169229	0.169283	0.169068
Sspon.04G0009850-1A	SsLRR-RLK134	11.5467	12.06	11.8033	11.8033	11.8889	11.8319	11.8414	11.854	11.8424	11.8459	11.8475	11.8453	11.8462	11.8463	11.8459
Sspon.04G0004390-1A	SsLRR-RLK135	10.7967	15.11	12.9533	12.9533	13.6722	13.193	13.2728	13.3793	13.2817	13.3113	13.3241	13.3057	13.3137	13.3145	13.3113
Sspon.04G0018000-1P	SsLRR-RLK136	0.04	0.0533333	0.0466667	0.0466667	0.0488889	0.0474074	0.0476543	0.0479835	0.0476818	0.0477732	0.0478128	0.0477559	0.0477807	0.0477831	0.0477732
Sspon.04G0014140-1A	SsSERK2/SsLRR-RLK137	0.12	0.0933333	0.106667	0.106667	0.102222	0.105185	0.104691	0.104033	0.104636	0.104454	0.104374	0.104488	0.104439	0.104434	0.104454
Sspon.04G0019190-1A	SsLRR-RLK138	0.13	0.0433333	0.0866667	0.0866667	0.0722222	0.0818519	0.0802469	0.078107	0.0800686	0.0794742	0.0792166	0.0795864	0.0794257	0.0794096	0.0794739
Sspon.04G0014400-1T	SsLRR-RLK139	0.19	0.803333	0.496667	0.496667	0.598889	0.530741	0.542099	0.557243	0.543361	0.547567	0.54939	0.546773	0.54791	0.548024	0.547569
Sspon.04G0016270-1A	SsSRF8/SsLRR-RLK140	9.77333	8.02333	8.89833	8.89833	8.60667	8.80111	8.7687	8.72549	8.7651	8.7531	8.7479	8.75537	8.75212	8.7518	8.7531
Sspon.04G0020520-1A	SsLRR-RLK141	1.13333	3.92333	2.52833	2.52833	2.99333	2.68333	2.735	2.80389	2.74074	2.75988	2.76817	2.75626	2.76144	2.76196	2.75988
Sspon.01G0009520-1P	SsLRR-RLK142	0.343333	0.263333	0.303333	0.303333	0.29	0.298889	0.297407	0.295432	0.297243	0.296694	0.296456	0.296798	0.296649	0.296634	0.296694
Sspon.04G0014820-3P	SsLRR-RLK143	0.99	0.396667	0.693333	0.693333	0.594444	0.66037	0.649383	0.634733	0.648162	0.644092	0.642329	0.644861	0.643761	0.64365	0.644091
Sspon.04G0018150-1A	SsLRR-RLK144	0.863333	1.05	0.956667	0.956667	0.987778	0.967037	0.970494	0.975103	0.970878	0.972158	0.972713	0.971916	0.972263	0.972297	0.972159
Sspon.04G0017200-1A	SsLRR-RLK145	0.0433333	0.04	0.0416667	0.0416667	0.0411111	0.0414815	0.0414198	0.0413374	0.0414129	0.04139	0.0413801	0.0413944	0.0413882	0.0413875	0.04139
Sspon.04G0028880-1B	SsLRR-RLK146	0.663333	0.78	0.721667	0.721667	0.741111	0.728148	0.730309	0.733189	0.730549	0.731349	0.731696	0.731198	0.731414	0.731436	0.731349
Sspon.04G0017150-2B	SsLRR-RLK147	1.64667	1.73667	1.69167	1.69167	1.70667	1.69667	1.69833	1.70056	1.69852	1.69914	1.6994	1.69902	1.69919	1.6992	1.69914
Sspon.04G0025620-1B	SsLRR-RLK148	0	0.0633333	0.0316667	0.0316667	0.0422222	0.0351852	0.036358	0.0379218	0.0364883	0.0369227	0.037111	0.0368407	0.0369581	0.0369699	0.0369229
Sspon.04G0025670-1B	SsLRR-RLK149	0.403333	0.143333	0.273333	0.273333	0.23	0.258889	0.254074	0.247654	0.253539	0.251756	0.250983	0.252093	0.251611	0.251562	0.251755
Sspon.04G0028920-1B	SsLRR-RLK150	0.05	0.0233333	0.0366667	0.0366667	0.0322222	0.0351852	0.0346914	0.0340329	0.0346365	0.0344536	0.0343743	0.0344881	0.0344387	0.0344337	0.0344535
Sspon.04G0010680-2B	SsLRR-RLK151	0.133333	0.366667	0.25	0.25	0.288889	0.262963	0.267284	0.273045	0.267764	0.269364	0.270058	0.269062	0.269495	0.269538	0.269365
Sspon.04G0018000-2P	SsLRR-RLK152	0	0.00666667	0.00333333	0.00333333	0.00444444	0.0037037	0.00382716	0.00399177	0.00384088	0.0038866	0.00390642	0.00387797	0.00389033	0.00389157	0.00388662
Sspon.04G0018190-2B	SsLRR-RLK153	0.23	0.14	0.185	0.185	0.17	0.18	0.178333	0.176111	0.178148	0.177531	0.177263	0.177647	0.177481	0.177464	0.177531
Sspon.04G0018150-1P	SsLRR-RLK154	0.14	0.0366667	0.0883333	0.0883333	0.0711111	0.0825926	0.080679	0.0781276	0.0804664	0.0797577	0.0794505	0.0798915	0.0796999	0.0796807	0.0797574
Sspon.04G0034120-1C	SsLRR-RLK155	0.04	0.02	0.03	0.03	0.0266667	0.0288889	0.0285185	0.0280247	0.0284774	0.0283402	0.0282807	0.0283661	0.028329	0.0283253	0.0283401
Sspon.04G0018030-3C	SsLRR-RLK156	0.123333	0.1	0.111667	0.111667	0.107778	0.11037	0.109938	0.109362	0.10989	0.10973	0.109661	0.10976	0.109717	0.109713	0.10973
Sspon.04G0034080-1C	SsLRR-RLK157	1	1.42333	1.21167	1.21167	1.28222	1.23519	1.24302	1.25348	1.2439	1.2468	1.24806	1.24625	1.24704	1.24711	1.2468
Sspon.04G0018170-2C	SsLRR-RLK158	0.81	0.44	0.625	0.625	0.563333	0.604444	0.597593	0.588457	0.596831	0.594294	0.593194	0.594773	0.594087	0.594018	0.594293
Sspon.04G0034100-1C	SsLRR-RLK159	0.0766667	0.0633333	0.07	0.07	0.0677778	0.0692593	0.0690123	0.0686831	0.0689849	0.0688935	0.0688538	0.0689107	0.068886	0.0688835	0.0688934
Sspon.04G0034300-1C	SsLRR-RLK160	0.64	0.683333	0.661667	0.661667	0.668889	0.664074	0.664877	0.665947	0.664966	0.665263	0.665392	0.665207	0.665287	0.665295	0.665263
Sspon.04G0014820-2C	SsLRR-RLK161	0.0333333	0.0233333	0.0283333	0.0283333	0.0266667	0.0277778	0.0275926	0.0273457	0.027572	0.0275034	0.0274737	0.0275164	0.0274978	0.027496	0.0275034
Sspon.04G0014480-3D	SsLRR-RLK162	0.52	0.483333	0.501667	0.501667	0.495556	0.49963	0.498951	0.498045	0.498875	0.498624	0.498515	0.498671	0.498603	0.498596	0.498624
Sspon.04G0034040-1P	SsLRR-RLK163	0.01	0	0.005	0.005	0.00333333	0.00444444	0.00425926	0.00401235	0.00423868	0.0041701	0.00414037	0.00418305	0.00416451	0.00416264	0.00417007
Sspon.04G0037570-1D	SsLRR-RLK164	0.903333	1	0.951667	0.951667	0.967778	0.957037	0.958827	0.961214	0.959026	0.959689	0.959976	0.959564	0.959743	0.959761	0.959689
Sspon.04G0029850-3D	SsLRR-RLK165	0.06	0.0833333	0.0716667	0.0716667	0.0755556	0.072963	0.0733951	0.0739712	0.0734431	0.0736031	0.0736725	0.0735729	0.0736161	0.0736205	0.0736032
Sspon.04G0037550-1D	SsLRR-RLK166	0.243333	0.173333	0.208333	0.208333	0.196667	0.204444	0.203148	0.20142	0.203004	0.202524	0.202316	0.202615	0.202485	0.202472	0.202524
Sspon.04G0008210-2D	SsLRR-RLK167	0.02	0.02	0.02	0.02	0.02	0.02	0.02	0.02	0.02	0.02	0.02	0.02	0.02	0.02	0.02
Sspon.04G0021450-2P	SsLRR-RLK168	2.26	3.09	2.675	2.675	2.81333	2.72111	2.73648	2.75698	2.73819	2.74388	2.74635	2.74281	2.74435	2.7445	2.74388
Sspon.04G0037600-1D	SsLRR-RLK169	0.0566667	0.01	0.0333333	0.0333333	0.0255556	0.0307407	0.0298765	0.0287243	0.0297805	0.0294604	0.0293217	0.0295209	0.0294344	0.0294257	0.0294603
Sspon.04G0037540-1D	SsLRR-RLK170	0	0	0	0	0	0	0	0	0	0	0	0	0	0	0
Sspon.04G0018080-2D	SsLRR-RLK171	0.0966667	0.0566667	0.0766667	0.0766667	0.07	0.0744444	0.0737037	0.072716	0.0736214	0.0733471	0.0732282	0.0733989	0.0733247	0.0733172	0.0733469
Sspon.04G0021440-2D	SsLRR-RLK172	13.0933	10.3067	11.7	11.7	11.2356	11.5452	11.4936	11.4248	11.4878	11.4687	11.4605	11.4723	11.4672	11.4667	11.4687
Sspon.04G0018080-1T	SsLRR-RLK173	0.933333	0.723333	0.828333	0.828333	0.793333	0.816667	0.812778	0.807593	0.812346	0.810905	0.810281	0.811177	0.810788	0.810749	0.810905
Sspon.04G0014400-3D	SsLRR-RLK174	0.133333	0.546667	0.34	0.34	0.408889	0.362963	0.370617	0.380823	0.371468	0.374303	0.375531	0.373767	0.374534	0.374611	0.374304
Sspon.05G0015470-1A	SsLRR-RLK175	0.253333	0.313333	0.283333	0.283333	0.293333	0.286667	0.287778	0.289259	0.287901	0.288313	0.288491	0.288235	0.288346	0.288357	0.288313
Sspon.05G0013710-1A	SsLRR-RLK176	0.403333	0.303333	0.353333	0.353333	0.336667	0.347778	0.345926	0.343457	0.34572	0.345034	0.344737	0.345164	0.344978	0.34496	0.345034
Sspon.05G0021270-1A	SsLRR-RLK177	4.70333	0.73	2.71667	2.71667	2.05444	2.49593	2.42235	2.32424	2.41417	2.38692	2.37511	2.39207	2.3847	2.38396	2.38691
Sspon.05G0013720-1A	SsLRR-RLK178	0.0733333	0.0166667	0.045	0.045	0.0355556	0.0418519	0.0408025	0.0394033	0.0406859	0.0402972	0.0401288	0.0403706	0.0402655	0.040255	0.0402971
Sspon.05G0019360-1A	SsLRR-RLK179	4.22333	3.13667	3.68	3.68	3.49889	3.61963	3.59951	3.57267	3.59727	3.58982	3.58659	3.59122	3.58921	3.58901	3.58981
Sspon.05G0006360-1A	SsLRR-RLK180	1.55	2.79	2.17	2.17	2.37667	2.23889	2.26185	2.29247	2.2644	2.27291	2.27659	2.2713	2.2736	2.27383	2.27291
Sspon.05G0000200-1A	SsLRR-RLK181	35.11	38.44	36.775	36.775	37.33	36.96	37.0217	37.1039	37.0285	37.0514	37.0613	37.047	37.0532	37.0538	37.0514
Sspon.05G0015550-1A	SsLRR-RLK182	0.263333	0.37	0.316667	0.316667	0.334444	0.322593	0.324568	0.327202	0.324787	0.325519	0.325836	0.325381	0.325579	0.325598	0.325519
Sspon.05G0013760-1A	SsLRR-RLK183	0.406667	0.286667	0.346667	0.346667	0.326667	0.34	0.337778	0.334815	0.337531	0.336708	0.336351	0.336863	0.336641	0.336618	0.336707
Sspon.05G0008220-1A	SsBIR3/SsLRR-RLK184	45.63	38.8733	42.2517	42.2517	41.1256	41.8763	41.7512	41.5843	41.7373	41.6909	41.6708	41.6997	41.6872	41.6859	41.6909
Sspon.05G0004920-1A	SsLRR-RLK185	37.63	4.89	21.26	21.26	15.8033	19.4411	18.8348	18.0264	18.7674	18.5429	18.4456	18.5853	18.5246	18.5185	18.5428
Sspon.05G0016680-1A	SsLRR-RLK186	16.08	16.7267	16.4033	16.4033	16.5111	16.4393	16.4512	16.4672	16.4526	16.457	16.4589	16.4562	16.4574	16.4575	16.457
Sspon.05G0009770-1A	SsLRR-RLK187	9.23667	11.21	10.2233	10.2233	10.5522	10.333	10.3695	10.4182	10.3736	10.3871	10.393	10.3845	10.3882	10.3886	10.3871
Sspon.05G0001220-1A	SsLRR-RLK188	16.7333	18.6067	12.1733	7.53333	3.42333	2.06667	2.53	3.10667	4.79333	5.98667	7.12667	9.06333	9.35	9.92	12.16
Sspon.05G0014920-1A	SsLRR-RLK189	0.196667	0.0533333	0.125	0.125	0.101111	0.117037	0.114383	0.110844	0.114088	0.113105	0.112679	0.11329	0.113025	0.112998	0.113104
Sspon.05G0015450-2B	SsLRR-RLK190	0.37	0.31	0.34	0.34	0.33	0.336667	0.335556	0.334074	0.335432	0.335021	0.334842	0.335098	0.334987	0.334976	0.33502
Sspon.05G0002310-2B	SsLRR-RLK191	19.1767	11.97	15.5733	15.5733	14.3722	15.173	15.0395	14.8616	15.0247	14.9752	14.9538	14.9846	14.9712	14.9699	14.9752
Sspon.05G0024700-1B	SsLRR-RLK192	37.1267	36.3567	36.7417	36.7417	36.6133	36.6989	36.6846	36.6656	36.683	36.6778	36.6755	36.6788	36.6773	36.6772	36.6778
Sspon.05G0028560-1B	SsEFR/SsLRR-RLK193	1.63667	2.67667	2.15667	2.15667	2.33	2.21444	2.2337	2.25938	2.23584	2.24298	2.24607	2.24163	2.24356	2.24375	2.24298
Sspon.05G0028560-1T	SsCEPR2/SsLRR-RLK194	0.323333	0.486667	0.405	0.405	0.432222	0.414074	0.417099	0.421132	0.417435	0.418555	0.419041	0.418343	0.418646	0.418677	0.418556
Sspon.05G0009770-1P	SsLRR-RLK195	3.25	3.84	3.545	3.545	3.64333	3.57778	3.5887	3.60327	3.58992	3.59396	3.59572	3.5932	3.59429	3.5944	3.59397
Sspon.05G0016770-1P	SsLRR-RLK196	12.13	6.26333	9.19667	9.19667	8.21889	8.87074	8.7621	8.61724	8.75003	8.70979	8.69235	8.71739	8.70651	8.70542	8.70977
Sspon.05G0029490-1B	SsLRR-RLK197	0.0333333	0.04	0.0366667	0.0366667	0.0377778	0.037037	0.0371605	0.0373251	0.0371742	0.0372199	0.0372398	0.0372113	0.0372237	0.0372249	0.03722
Sspon.05G0025220-1B	SsLRR-RLK198	1.01333	0.966667	0.99	0.99	0.982222	0.987407	0.986543	0.985391	0.986447	0.986127	0.985988	0.986188	0.986101	0.986092	0.986127
Sspon.05G0014920-1P	SsLRR-RLK199	0.08	0.0133333	0.0466667	0.0466667	0.0355556	0.042963	0.0417284	0.0400823	0.0415912	0.041134	0.0409358	0.0412203	0.0410967	0.0410843	0.0411338
Sspon.05G0034980-1C	SsLRR-RLK200	1.12667	1.80667	1.46667	1.46667	1.58	1.50444	1.51704	1.53383	1.51844	1.5231	1.52512	1.52222	1.52348	1.52361	1.5231
Sspon.05G0010060-2C	SsLRR-RLK201	3.28667	1.19333	2.24	2.24	1.89111	2.1237	2.08494	2.03325	2.08063	2.06627	2.06005	2.06899	2.0651	2.06471	2.06627
Sspon.07G0016760-1P	SsLRR-RLK202	9.41333	1.53333	5.47333	5.47333	4.16	5.03556	4.88963	4.69506	4.87342	4.81937	4.79595	4.82958	4.81497	4.8135	4.81935
Sspon.05G0016680-1T	SsLRR-RLK203	4.29	4.20333	4.24667	4.24667	4.23222	4.24185	4.24025	4.23811	4.24007	4.23947	4.23922	4.23959	4.23943	4.23941	4.23947
Sspon.05G0000410-2D	SsLRR-RLK204	20.9733	21.3567	21.165	21.165	21.2289	21.1863	21.1934	21.2029	21.1942	21.1968	21.198	21.1963	21.197	21.1971	21.1968
Sspon.05G0029270-2D	SsLRR-RLK205	0.926667	0.786667	0.856667	0.856667	0.833333	0.848889	0.846296	0.84284	0.846008	0.845048	0.844632	0.845229	0.84497	0.844944	0.845048
Sspon.06G0016870-1A	SsLRR-RLK206	0.236667	0.106667	0.171667	0.171667	0.15	0.164444	0.162037	0.158827	0.16177	0.160878	0.160492	0.161046	0.160805	0.160781	0.160878
Sspon.06G0005550-1A	SsLRR-RLK207	1.66	0.623333	1.14167	1.14167	0.968889	1.08407	1.06488	1.03928	1.06274	1.05563	1.05255	1.05698	1.05505	1.05486	1.05563
Sspon.06G0010660-1A	SsLRR-RLK208	0.37	0.133333	0.251667	0.251667	0.212222	0.238519	0.234136	0.228292	0.233649	0.232026	0.231322	0.232332	0.231893	0.231849	0.232025
Sspon.06G0000020-1A	SsLRR-RLK209	1.51667	2.67333	2.095	2.095	2.28778	2.15926	2.18068	2.20924	2.18306	2.19099	2.19443	2.18949	2.19164	2.19185	2.191
Sspon.06G0017510-1A	SsLRR-RLK210	0.383333	0.37	0.376667	0.376667	0.374444	0.375926	0.375679	0.37535	0.375652	0.37556	0.37552	0.375577	0.375553	0.37555	0.37556
Sspon.06G0018150-1A	SsLRR-RLK211	0.346667	0.173333	0.26	0.26	0.231111	0.25037	0.24716	0.242881	0.246804	0.245615	0.2451	0.24584	0.245518	0.245486	0.245615
Sspon.06G0007630-1A	SsLRR-RLK212	1.07333	0.97	1.02167	1.02167	1.00444	1.01593	1.01401	1.01146	1.0138	1.01309	1.01278	1.01322	1.01303	1.01301	1.01309
Sspon.06G0010230-1A	SsLRR-RLK213	14.3433	14.2267	14.285	14.285	14.2656	14.2785	14.2764	14.2735	14.2761	14.2753	14.275	14.2755	14.2753	14.2752	14.2753
Sspon.06G0016880-1A	SsLRR-RLK214	1.81333	0.78	1.29667	1.29667	1.12444	1.23926	1.22012	1.19461	1.218	1.21091	1.20784	1.21225	1.21033	1.21014	1.21091
Sspon.06G0007270-1A	SsLRR-RLK215	1.61667	1.76667	1.69167	1.69167	1.71667	1.7	1.70278	1.70648	1.70309	1.70412	1.70456	1.70392	1.7042	1.70423	1.70412
Sspon.06G0005450-1P	SsLRR-RLK216	7.09333	10.0033	8.54833	8.54833	9.03333	8.71	8.76389	8.83574	8.76988	8.78984	8.79848	8.78607	8.79146	8.792	8.78984
Sspon.06G0006160-1A	SsLRR-RLK217	0.213333	0.19	0.201667	0.201667	0.197778	0.20037	0.199938	0.199362	0.19989	0.19973	0.199661	0.19976	0.199717	0.199713	0.19973
Sspon.06G0017320-1A	SsLRR-RLK218	0	0.0266667	0.0133333	0.0133333	0.0177778	0.0148148	0.0153086	0.0159671	0.0153635	0.0155464	0.0156257	0.0155119	0.0155613	0.0155663	0.0155465
Sspon.06G0012700-1A	SsLRR-RLK219	17.7833	13.42	15.6017	15.6017	14.8744	15.3593	15.2785	15.1707	15.2695	15.2396	15.2266	15.2452	15.2371	15.2363	15.2395
Sspon.06G0012330-1A	SsLRR-RLK220	0.0566667	0.0733333	0.065	0.065	0.0677778	0.0659259	0.0662346	0.0666461	0.0662689	0.0663832	0.0664327	0.0663616	0.0663925	0.0663956	0.0663832
Sspon.06G0002010-1A	SsLRR-RLK221	0.02	0.0666667	0.0433333	0.0433333	0.0511111	0.0459259	0.0467901	0.0479424	0.0468861	0.0472062	0.0473449	0.0471458	0.0472323	0.047241	0.0472064
Sspon.02G0012170-1P	SsLRR-RLK222	0.246667	0.106667	0.176667	0.176667	0.153333	0.168889	0.166296	0.16284	0.166008	0.165048	0.164632	0.165229	0.16497	0.164944	0.165048
Sspon.06G0019310-1B	SsLRR-RLK223	0.363333	0.35	0.356667	0.356667	0.354444	0.355926	0.355679	0.35535	0.355652	0.35556	0.35552	0.355577	0.355553	0.35555	0.35556
Sspon.06G0025450-1B	SsLRR-RLK224	0	0	0	0	0	0	0	0	0	0	0	0	0	0	0
Sspon.06G0016880-1P	SsLRR-RLK225	0.123333	0.0433333	0.0833333	0.0833333	0.07	0.0788889	0.0774074	0.0754321	0.0772428	0.0766941	0.0764563	0.0767977	0.0766494	0.0766345	0.0766939
Sspon.06G0005450-2B	SsLRR-RLK226	35.6833	46.9033	41.2933	41.2933	43.1633	41.9167	42.1244	42.4015	42.1475	42.2245	42.2578	42.2099	42.2308	42.2328	42.2245
Sspon.06G0005060-3C	SsLRR-RLK227	0.00333333	0.00333333	0.00333333	0.00333333	0.00333333	0.00333333	0.00333333	0.00333333	0.00333333	0.00333333	0.00333333	0.00333333	0.00333333	0.00333333	0.00333333
Sspon.06G0001630-2C	SsLRR-RLK228	7.32	4.8	6.06	6.06	5.64	5.92	5.87333	5.81111	5.86815	5.85086	5.84337	5.85413	5.84946	5.84899	5.85086
Sspon.06G0031510-1C	SsLRR-RLK229	0.46	0.513333	0.486667	0.486667	0.495556	0.48963	0.490617	0.491934	0.490727	0.491093	0.491251	0.491024	0.491123	0.491133	0.491093
Sspon.06G0034930-1D	SsLRR-RLK230	0.01	0.00666667	0.00833333	0.00833333	0.00777778	0.00814815	0.00808642	0.00800412	0.00807956	0.0080567	0.00804679	0.00806102	0.00805484	0.00805421	0.00805669
Sspon.06G0018110-3D	SsLRR-RLK231	0.186667	0.196667	0.191667	0.191667	0.193333	0.192222	0.192407	0.192654	0.192428	0.192497	0.192526	0.192484	0.192502	0.192504	0.192497
Sspon.06G0035390-1D	SsLRR-RLK232	0.32	0.243333	0.281667	0.281667	0.268889	0.277407	0.275988	0.274095	0.27583	0.275304	0.275076	0.275403	0.275261	0.275247	0.275304
Sspon.06G0031510-1T	SsLRR-RLK233	1.85667	0.43	1.14333	1.14333	0.905556	1.06407	1.03765	1.00243	1.03472	1.02493	1.02069	1.02678	1.02414	1.02387	1.02493
Sspon.07G0003610-1A	SsLRR-RLK234	0.26	0.26	0.26	0.26	0.26	0.26	0.26	0.26	0.26	0.26	0.26	0.26	0.26	0.26	0.26
Sspon.07G0005600-1A	SsLRR-RLK235	13.91	18.0633	15.9867	15.9867	16.6789	16.2174	16.2943	16.3969	16.3029	16.3314	16.3437	16.326	16.3337	16.3344	16.3314
Sspon.07G0005930-1A	SsLRR-RLK236	5.99667	4.18333	5.09	5.09	4.78778	4.98926	4.95568	4.91091	4.95195	4.93951	4.93412	4.94186	4.9385	4.93816	4.93951
Sspon.07G0010930-1A	SsLRR-RLK237	1.90667	1.51	1.70833	1.70833	1.64222	1.6863	1.67895	1.66916	1.67813	1.67541	1.67423	1.67593	1.67519	1.67512	1.67541
Sspon.07G0005680-1A	SsLRR-RLK238	5.65667	3.53667	4.59667	4.59667	4.24333	4.47889	4.43963	4.38728	4.43527	4.42073	4.41443	4.42347	4.41954	4.41915	4.42072
Sspon.07G0003910-1A	SsLRR-RLK239	4.98	6.77	5.875	5.875	6.17333	5.97444	6.00759	6.05179	6.01128	6.02355	6.02887	6.02123	6.02455	6.02489	6.02356
Sspon.07G0012010-1A	SsLRR-RLK240	1.33667	1.41333	1.375	1.375	1.38778	1.37926	1.38068	1.38257	1.38084	1.38136	1.38159	1.38126	1.38141	1.38142	1.38136
Sspon.07G0019710-1A	SsLRR-RLK241	6.02333	3.16667	4.595	4.595	4.11889	4.4363	4.3834	4.31286	4.37752	4.35792	4.34943	4.36163	4.35633	4.3558	4.35792
Sspon.07G0016760-1A	SsLRR-RLK242	27.8633	4.77	16.3167	16.3167	12.4678	15.0337	14.606	14.0358	14.5585	14.4001	14.3315	14.4301	14.3872	14.3829	14.4001
Sspon.03G0003850-1P	SsLRR-RLK243	29.2067	40.17	34.6883	34.6883	36.5156	35.2974	35.5004	35.7711	35.523	35.5982	35.6308	35.584	35.6043	35.6064	35.5982
Sspon.07G0020060-1A	SsLRR-RLK244	0.876667	1.05667	0.966667	0.966667	0.996667	0.976667	0.98	0.984444	0.98037	0.981605	0.98214	0.981372	0.981706	0.981739	0.981605
Sspon.07G0012710-1A	SsLRR-RLK245	75.3167	34.8033	55.06	55.06	48.3078	52.8093	52.059	51.0587	51.9757	51.6978	51.5774	51.7503	51.6751	51.6676	51.6977
Sspon.07G0028010-1B	SsLRR-RLK246	4.78667	3.74667	4.26667	4.26667	4.09333	4.20889	4.18963	4.16395	4.18749	4.18036	4.17727	4.1817	4.17978	4.17958	4.18035
Sspon.07G0029250-1B	SsLRR-RLK247	0.0233333	0.0266667	0.025	0.025	0.0255556	0.0251852	0.0252469	0.0253292	0.0252538	0.0252766	0.0252865	0.0252723	0.0252785	0.0252791	0.0252766
Sspon.07G0028540-1B	SsLRR-RLK248	0	0	0	0	0	0	0	0	0	0	0	0	0	0	0
Sspon.07G0029430-1B	SsLRR-RLK249	0.343333	0.263333	0.303333	0.303333	0.29	0.298889	0.297407	0.295432	0.297243	0.296694	0.296456	0.296798	0.296649	0.296634	0.296694
Sspon.07G0019730-2B	SsLRR-RLK250	0.00666667	0.0233333	0.015	0.015	0.0177778	0.0159259	0.0162346	0.0166461	0.0162689	0.0163832	0.0164327	0.0163616	0.0163925	0.0163956	0.0163832
Sspon.07G0021120-1B	SsLRR-RLK251	38.5867	43.0867	40.8367	40.8367	41.5867	41.0867	41.17	41.2811	41.1793	41.2101	41.2235	41.2043	41.2126	41.2135	41.2101
Sspon.07G0034460-1C	SsLRR-RLK252	0.0433333	0.02	0.0316667	0.0316667	0.0277778	0.0303704	0.0299383	0.0293621	0.0298903	0.0297302	0.0296609	0.0297605	0.0297172	0.0297128	0.0297302
Sspon.07G0013550-2C	SsLRR-RLK253	0.346667	0.383333	0.365	0.365	0.371111	0.367037	0.367716	0.368621	0.367791	0.368043	0.368152	0.367995	0.368063	0.36807	0.368043
Sspon.07G0033960-1C	SsLRR-RLK254	7.05	13.3833	10.2167	10.2167	11.2722	10.5685	10.6858	10.8422	10.6988	10.7423	10.7611	10.7341	10.7458	10.747	10.7423
Sspon.07G0035060-2D	SsLRR-RLK255	0.06	0.06	0.06	0.06	0.06	0.06	0.06	0.06	0.06	0.06	0.06	0.06	0.06	0.06	0.06
Sspon.07G0035530-1D	SsLRR-RLK256	0.04	0.0133333	0.0266667	0.0266667	0.0222222	0.0251852	0.0246914	0.0240329	0.0246365	0.0244536	0.0243743	0.0244881	0.0244387	0.0244337	0.0244535
Sspon.07G0007910-3D	SsBIR1/SsLRR-RLK257	20.0067	11.2967	15.6517	15.6517	14.2	15.1678	15.0065	14.7914	14.9886	14.9288	14.9029	14.9401	14.924	14.9223	14.9288
Sspon.03G0021790-1P	SsLRR-RLK258	0.0966667	0.133333	0.115	0.115	0.121111	0.117037	0.117716	0.118621	0.117791	0.118043	0.118152	0.117995	0.118063	0.11807	0.118043
Sspon.07G0011930-3D	SsLRR-RLK259	0.0133333	0.00666667	0.01	0.01	0.00888889	0.00962963	0.00950617	0.00934156	0.00949246	0.00944673	0.00942692	0.00945537	0.009443	0.00944176	0.00944671
Sspon.08G0007370-1A	SsLRR-RLK260	3.42667	1.81	2.61833	2.61833	2.34889	2.52852	2.49858	2.45866	2.49525	2.48417	2.47936	2.48626	2.48326	2.48296	2.48416
Sspon.08G0016510-1A	SsLRR-RLK261	1.91333	1.24333	1.57833	1.57833	1.46667	1.54111	1.5287	1.51216	1.52733	1.52273	1.52074	1.5236	1.52236	1.52223	1.52273
Sspon.08G0006910-1A	SsLRR-RLK262	0	0	0	0	0	0	0	0	0	0	0	0	0	0	0
Sspon.08G0012710-1A	SsLRR-RLK263	0.293333	0.323333	0.308333	0.308333	0.313333	0.31	0.310556	0.311296	0.310617	0.310823	0.310912	0.310784	0.31084	0.310845	0.310823
Sspon.08G0005350-1A	SsLRR-RLK264	2.08667	5.07333	3.58	3.58	4.07778	3.74593	3.80123	3.87498	3.80738	3.82786	3.83674	3.824	3.82953	3.83009	3.82787
Sspon.08G0007360-1A	SsBAM2/SsLRR-RLK265	21.81	15.42	18.615	18.615	17.55	18.26	18.1417	17.9839	18.1285	18.0847	18.0657	18.093	18.0811	18.0799	18.0847
Sspon.08G0012720-1A	SsLRR-RLK266	0.16	0.336667	0.248333	0.248333	0.277778	0.258148	0.26142	0.265782	0.261783	0.262995	0.26352	0.262766	0.263094	0.263127	0.262995
Sspon.08G0016170-1A	SsLRR-RLK267	7.93	1.94333	4.93667	4.93667	3.93889	4.60407	4.49321	4.34539	4.48089	4.43983	4.42204	4.44759	4.43649	4.43537	4.43981
Sspon.08G0007700-1A	SsLRR-RLK268	12.02	25.46	18.74	18.74	20.98	19.4867	19.7356	20.0674	19.7632	19.8554	19.8953	19.838	19.8629	19.8654	19.8554
Sspon.08G0006810-1A	SsLRR-RLK269	5.50333	3.28	4.39167	4.39167	4.02111	4.26815	4.22698	4.17208	4.2224	4.20715	4.20054	4.21003	4.20591	4.20549	4.20715
Sspon.08G0001240-1A	SsLRR-RLK270	5.79333	5.66333	5.72833	5.72833	5.70667	5.72111	5.7187	5.71549	5.71844	5.71754	5.71716	5.71771	5.71747	5.71745	5.71754
Sspon.08G0006840-1A	SsLRR-RLK271	37.0767	38.7433	37.91	37.91	38.1878	38.0026	38.0335	38.0746	38.0369	38.0483	38.0533	38.0462	38.0492	38.0496	38.0483
Sspon.04G0017200-1P	SsPRK7/SsLRR-RLK272	0.09	0.09	0.09	0.09	0.09	0.09	0.09	0.09	0.09	0.09	0.09	0.09	0.09	0.09	0.09
Sspon.08G0002960-1A	SsLRR-RLK273	0.03	0.0366667	0.0333333	0.0333333	0.0344444	0.0337037	0.0338272	0.0339918	0.0338409	0.0338866	0.0339064	0.033878	0.0338903	0.0338916	0.0338866
Sspon.08G0009990-1A	SsLRR-RLK274	10.09	9.23333	9.66167	9.66167	9.51889	9.61407	9.59821	9.57706	9.59645	9.59057	9.58803	9.59168	9.59009	9.58993	9.59057
Sspon.08G0023870-1B	SsLRR-RLK275	0.68	0.57	0.625	0.625	0.606667	0.618889	0.616852	0.614136	0.616626	0.615871	0.615544	0.616014	0.61581	0.615789	0.615871
Sspon.08G0022340-1B	SsLRR-RLK276	0.64	0.35	0.495	0.495	0.446667	0.478889	0.473519	0.466358	0.472922	0.470933	0.470071	0.471308	0.470771	0.470717	0.470932
Sspon.08G0020830-1B	SsLRR-RLK277	0.153333	0.03	0.0916667	0.0916667	0.0711111	0.0848148	0.0825309	0.0794856	0.0822771	0.0814312	0.0810646	0.081591	0.0813623	0.0813393	0.0814308
Sspon.08G0018130-1B	SsLRR-RLK278	0.0266667	0.03	0.0283333	0.0283333	0.0288889	0.0285185	0.0285802	0.0286626	0.0285871	0.02861	0.0286199	0.0286056	0.0286118	0.0286125	0.02861
Sspon.08G0004440-2B	SsSRF3/SsLRR-RLK279	11.4233	10.5733	10.9983	10.9983	10.8567	10.9511	10.9354	10.9144	10.9336	10.9278	10.9253	10.9289	10.9273	10.9272	10.9278
Sspon.08G0022450-1B	SsLRR-RLK280	0.09	0.07	0.08	0.08	0.0766667	0.0788889	0.0785185	0.0780247	0.0784774	0.0783402	0.0782807	0.0783661	0.078329	0.0783253	0.0783401
Sspon.08G0019890-1B	SsRDK1/SsLRR-RLK281	84.5167	65.6567	75.0867	75.0867	71.9433	74.0389	73.6896	73.224	73.6508	73.5215	73.4654	73.5459	73.5109	73.5074	73.5214
Sspon.08G0027560-1C	SsLRR-RLK282	0	0	0	0	0	0	0	0	0	0	0	0	0	0	0
Sspon.08G0002980-3C	SsLRR-RLK283	0.336667	0.11	0.223333	0.223333	0.185556	0.210741	0.206543	0.200947	0.206077	0.204522	0.203848	0.204816	0.204396	0.204353	0.204522
Sspon.08G0005480-3C	SsLRR-RLK284	2.85	7.3	5.075	5.075	5.81667	5.32222	5.40463	5.51451	5.41379	5.44431	5.45753	5.43854	5.44679	5.44762	5.44432
Sspon.08G0001240-1P	SsLRR-RLK285	1.63	1.38	1.505	1.505	1.46333	1.49111	1.48648	1.48031	1.48597	1.48425	1.48351	1.48458	1.48411	1.48407	1.48425
Sspon.04G0017200-2P	SsLRR-RLK286	0.09	0.04	0.065	0.065	0.0566667	0.0622222	0.0612963	0.0600617	0.0611934	0.0608505	0.0607019	0.0609153	0.0608225	0.0608132	0.0608503
Sspon.08G0016490-3D	SsLRR-RLK287	14.69	10.0533	12.3717	12.3717	11.5989	12.1141	12.0282	11.9137	12.0187	11.9869	11.9731	11.9929	11.9843	11.9834	11.9869
Sspon.08G0019890-2P	SsLRR-RLK288	12.1133	10.12	11.1167	11.1167	10.7844	11.0059	10.969	10.9198	10.9649	10.9512	10.9453	10.9538	10.9501	10.9498	10.9512
		0			200

## Sheet: circadian rhythms
		First Cycle													Second Cycle
Gene_id	Gene_name
		06:00:00	08:00:00	10:00:00	12:00:00	14:00:00	16:00:00	18:00:00	20:00:00	22:00:00	24:00	02:00:00	04:00:00	+6:00	+10:00	+14:00	+18:00	+22:00	+2:00	+6:00
Sspon.01G0009470-1A	SsLRR-RLK1	1.35	1.1	0.21	0.886667	0.732222	0.60963	0.74284	0.694897	0.682455	0.706731	0.694694	0.694627	0.613333	0.946667	0.78	2.42667	3.61	2.27222	1.36
Sspon.01G0001660-1A	SsLRR-RLK2	0.0466667	0.2	0.13	0.125556	0.151852	0.135802	0.137737	0.141797	0.138445	0.139326	0.139856	0.139209	0.253333	0.32	0.286667	0.0633333	0.04	0.13	0.06
Sspon.01G0027230-1A	SsTMK3/SsLRR-RLK3	0.24	0.17	0.55	0.32	0.346667	0.405556	0.357407	0.369877	0.377613	0.368299	0.37193	0.372614	0.163333	0.41	0.286667	0.973333	1.30333	0.854444	0.36
Sspon.01G0028480-1A	SsTOAD2/SsLRR-RLK4	32.8233	23.32	25.33	27.1578	25.2693	25.919	26.1153	25.7679	25.9341	25.9391	25.8804	25.9178	35.4833	30.4267	32.955	48.9667	53.8367	45.2528	29.99
Sspon.01G0004620-1A	SsLRR-RLK5	0.943333	0.88	1.72	1.18111	1.26037	1.38716	1.27621	1.30791	1.32376	1.30263	1.31144	1.31261	1.17	1.34667	1.25833	2.33	2.33	1.97278	0.71
Sspon.01G0002590-1A	SsLRR-RLK6	0	0	0	0	0	0	0	0	0	0	0	0	0	0	0	0	0	0	0
Sspon.01G0022600-1A	SsLRR-RLK7	1.58	2.21	1.04	1.61	1.62	1.42333	1.55111	1.53148	1.50198	1.52819	1.52055	1.5169	2.02333	1.42	1.72167	4.74	2.66667	3.04278	1.86
Sspon.01G0027830-1A	SsLRR-RLK8	0.783333	1.03	1.51	1.10778	1.21593	1.2779	1.20053	1.23145	1.23663	1.22287	1.23032	1.22994	0.753333	1.27667	1.015	1.90333	2.32333	1.74722	0.76
Sspon.01G0029030-1A	SsLRR-RLK9	0.51	0.72	0.63	0.62	0.656667	0.635556	0.637407	0.64321	0.638724	0.639781	0.640572	0.639692	0.446667	0.733333	0.59	1.29	0.906667	0.928889	0.28
Sspon.01G0029010-1A	SsLRR-RLK10	1.48333	2.07	1.12	1.55778	1.58259	1.42012	1.52016	1.50763	1.48264	1.50348	1.49791	1.49468	1.05333	0.83	0.941667	1.82	2.17333	1.645	1.01
Sspon.01G0015950-1A	SsLRR-RLK11	1.40333	0.55	0.79	0.914444	0.751481	0.818642	0.828189	0.799438	0.815423	0.81435	0.809737	0.81317	1.16333	0.523333	0.843333	1.67667	1.88333	1.46778	1.39
Sspon.01G0009160-1A	SsLRR-RLK12	3.34333	0.73	1.77	1.94778	1.48259	1.73346	1.72128	1.64578	1.70017	1.68907	1.67834	1.68919	4.26	3.54667	3.90333	7.02333	5.65	5.52556	3.73
Sspon.01G0014710-1A	SsLRR-RLK13	0	0	0	0	0	0	0	0	0	0	0	0	0.0366667	0.0266667	0.0316667	0	0	0.0105556	0
Sspon.01G0009520-1A	SsIKU2/SsLRR-RLK14	23.45	20.19	11.48	18.3733	16.6811	15.5115	16.8553	16.3493	16.2387	16.4811	16.3564	16.3587	19.1167	12.1567	15.6367	24.2267	35.3567	25.0733	18.73
Sspon.04G0014820-2P	SsLRR-RLK15	11.1533	20.42	5.8	12.4578	12.8926	10.3835	11.9113	11.7291	11.3413	11.6606	11.577	11.5263	10.6133	7.77667	9.195	18.4633	30.4867	19.3817	11.64
Sspon.01G0026830-1A	SsRKL1/SsLRR-RLK16	1.71333	1.61	1.96	1.76111	1.77704	1.83272	1.79029	1.80001	1.80767	1.79932	1.80234	1.80311	1.43667	2.47333	1.955	5.89333	9.06	5.63611	1.61
Sspon.01G0007740-1A	SsLRR-RLK17	0.636667	0.77	0.6	0.668889	0.67963	0.649506	0.666008	0.665048	0.660187	0.663748	0.662994	0.66231	0.783333	0.903333	0.843333	0.716667	0.716667	0.758889	0.47
Sspon.01G0019180-1A	SsLRR-RLK18	0	0	0	0	0	0	0	0	0	0	0	0	0	0	0	0	0	0	0
Sspon.01G0008560-1A	SsLRR-RLK19	0	0	0.05	0.0166667	0.0222222	0.0296296	0.0228395	0.0248971	0.0257888	0.0245085	0.0250648	0.0251207	0	0	0	0.0566667	0	0.0188889	0
Sspon.01G0017190-1A	SsLRR-RLK20	0.0566667	0.11	0.05	0.0722222	0.0774074	0.0665432	0.0720576	0.0720027	0.0702012	0.0714205	0.0712081	0.0709433	0.0566667	0.14	0.0983333	0.756667	0.386667	0.413889	0.09
Sspon.01G0009060-1A	SsLRR-RLK21	0.14	0	0.1	0.08	0.06	0.08	0.0733333	0.0711111	0.0748148	0.0730864	0.0730041	0.0736351	0.06	0.13	0.095	0.0633333	0.0333333	0.0638889	0.02
Sspon.01G0015850-1A	SsLRR-RLK22	0.0133333	0.05	0.19	0.0844444	0.108148	0.127531	0.106708	0.114129	0.116123	0.11232	0.11419	0.114211	0.13	0.1	0.115	0.0866667	0.0866667	0.0961111	0.14
Sspon.01G0011670-2B	SsLRR-RLK23	1.28	0.92	1.4	1.2	1.17333	1.25778	1.21037	1.21383	1.22733	1.21717	1.21944	1.22131	1.52667	1.12	1.32333	1.83667	2.22	1.79333	0.7
Sspon.01G0043830-1B	SsLRR-RLK24	0.0366667	0	0.02	0.0188889	0.012963	0.017284	0.0163786	0.0155418	0.0164015	0.0161073	0.0160169	0.0161752	0.0433333	0.0166667	0.03	0	0	0.01	0.02
Sspon.01G0051070-1C	SsSRF7/SsLRR-RLK25	0.0866667	0.12	0.13	0.112222	0.120741	0.120988	0.117984	0.119904	0.119625	0.119171	0.119567	0.119454	0.0533333	0.183333	0.118333	0.206667	0.23	0.185	0.09
Sspon.01G0043700-2C	SsLRR-RLK26	0	0.02	0.06	0.0266667	0.0355556	0.0407407	0.034321	0.0368724	0.0373114	0.0361683	0.036784	0.0367546	0	0	0	0.0166667	0	0.00555556	0
Sspon.01G0034420-2C	SsLRR-RLK27	0.506667	1.69	0.85	1.01556	1.18519	1.01691	1.07255	1.09155	1.06034	1.07481	1.07557	1.07024	0.44	0.946667	0.693333	0.42	0.44	0.517778	0.67
Sspon.01G0052720-1C	SsLRR-RLK28	0	0	0.02	0.00666667	0.00888889	0.0118519	0.0091358	0.00995885	0.0103155	0.00980338	0.0100259	0.0100483	0	0	0	0	0	0	0
Sspon.01G0007870-2C	SsLRR-RLK29	0.173333	0.18	0.23	0.194444	0.201481	0.208642	0.201523	0.203882	0.204682	0.203362	0.203976	0.204007	0.266667	0.213333	0.24	0.55	0.453333	0.414444	0.07
Sspon.01G0009060-1P	SsLRR-RLK30	0	0	0	0	0	0	0	0	0	0	0	0	0	0	0	0	0	0	0
Sspon.01G0025910-4D	SsSERK1/SsLRR-RLK31	6.62333	3.67	4.02	4.77111	4.1537	4.31494	4.41325	4.29396	4.34072	4.34931	4.328	4.33934	7.62	4.46667	6.04333	16.05	14.4433	12.1789	7.27
Sspon.01G0008950-3D	SsLRR-RLK32	3.37667	9.83	8.76	7.32222	8.63741	8.23988	8.0665	8.3146	8.20699	8.19603	8.23921	8.21408	2.54333	6.79	4.66667	7.27	4.69	5.54222	2.57
Sspon.01G0008950-1P	SsLRR-RLK33	0.443333	2.42	1.6	1.48778	1.83593	1.64123	1.65498	1.71071	1.66898	1.67822	1.68597	1.67772	0.553333	2.98	1.76667	1.72333	1.00333	1.49778	0.58
Sspon.01G0017190-1T	SsSRF6/SsLRR-RLK34	0.153333	0	0.06	0.0711111	0.0437037	0.0582716	0.0576955	0.0532236	0.0563969	0.055772	0.0551308	0.0557666	0.0333333	0.0366667	0.035	0.493333	0.316667	0.281667	0.12
Sspon.01G0015850-1P	SsLRR-RLK35	0.0266667	0.12	0.1	0.0822222	0.100741	0.094321	0.092428	0.0958299	0.094193	0.0941503	0.0947244	0.0943559	0	0.0333333	0.0166667	0.0833333	0.0233333	0.0411111	0.02
Sspon.02G0017230-1A	SsLRR-RLK36	0.32	0.43	0.53	0.426667	0.462222	0.472963	0.453951	0.463045	0.46332	0.460105	0.462157	0.46186	0.426667	0.776667	0.601667	1.08333	1.40667	1.03056	0.62
Sspon.02G0017310-1A	SsLRR-RLK37	1.76333	1.04	0.9	1.23444	1.05815	1.0642	1.11893	1.08043	1.08785	1.09574	1.088	1.09053	2.69	0.863333	1.77667	2.60667	5.54667	3.31	2.03
Sspon.02G0028930-1A	SsLRR-RLK38	0	0	0.02	0.00666667	0.00888889	0.0118519	0.0091358	0.00995885	0.0103155	0.00980338	0.0100259	0.0100483	0	0	0	0	0	0	0
Sspon.02G0022420-1A	SsLRR-RLK39	0.0266667	0.03	0.11	0.0555556	0.0651852	0.0769136	0.0658848	0.0693278	0.0707087	0.0686405	0.069559	0.0696361	0.0366667	0.05	0.0433333	0.0266667	0.04	0.0366667	0.03
Sspon.02G0015000-1A	SsLRR-RLK40	0.29	0.45	1.23	0.656667	0.778889	0.888519	0.774691	0.814033	0.825748	0.804824	0.814868	0.815147	0.32	1.48667	0.903333	11.6367	2.65	5.06333	0.29
Sspon.02G0005130-1A	SsLRR-RLK41	0.246667	1.62	1.1	0.988889	1.2363	1.1084	1.11119	1.15196	1.12385	1.129	1.13494	1.12926	0.23	1.59667	0.913333	0.61	0.45	0.657778	0.33
Sspon.02G0028920-1A	SsLRR-RLK42	0.38	0.23	0.1	0.236667	0.188889	0.175185	0.200247	0.188107	0.187846	0.192067	0.18934	0.189751	0.236667	0.26	0.248333	0.306667	0.22	0.258333	0.32
Sspon.02G0025780-1A	SsLRR-RLK43	7.39	6.6	6.61	6.86667	6.69222	6.72296	6.76062	6.72527	6.73628	6.74072	6.73409	6.73703	8.56667	7	7.78333	10.94	14.72	11.1478	4.93
Sspon.02G0026070-1A	SsLRR-RLK44	0.4	0.37	0.34	0.37	0.36	0.356667	0.362222	0.35963	0.359506	0.360453	0.359863	0.359941	0.423333	0.426667	0.425	0.906667	0.853333	0.728333	0.48
Sspon.02G0032490-1A	SsLRR-RLK45	0	0	0.07	0.0233333	0.0311111	0.0414815	0.0319753	0.034856	0.0361043	0.0343118	0.0350907	0.0351689	0	0.02	0.01	0.0166667	0.0566667	0.0277778	0.04
Sspon.02G0032780-1A	SsLRR-RLK46	0.0233333	0	0	0.00777778	0.00259259	0.00345679	0.00460905	0.00355281	0.00387289	0.00401158	0.00381243	0.00389897	0	0	0	0	0	0	0
Sspon.02G0024080-1A	SsLRR-RLK47	0.206667	0.23	0.35	0.262222	0.280741	0.297654	0.280206	0.2862	0.28802	0.284809	0.286343	0.286391	0.43	0.346667	0.388333	0.2	0.483333	0.357222	0.36
Sspon.02G0024080-1P	SsLRR-RLK48	0.133333	0	0	0.0444444	0.0148148	0.0197531	0.0263374	0.0203018	0.0221308	0.0229233	0.0217853	0.0222798	0.153333	0.04	0.0966667	0.0333333	0	0.0433333	0
Sspon.02G0018180-1A	SsLRR-RLK49	0.0433333	0.03	0.03	0.0344444	0.0314815	0.0319753	0.0326337	0.0320302	0.0322131	0.0322923	0.0321785	0.032228	0	0.0666667	0.0333333	0.336667	0.35	0.24	0.18
Sspon.02G0018300-1A	SsGHR1/SsLRR-RLK50	0.483333	0.17	0.05	0.234444	0.151481	0.145309	0.177078	0.157956	0.160114	0.16505	0.16104	0.162068	0.21	0.31	0.26	0.55	0.936667	0.582222	0.32
Sspon.02G0016550-1A	SsLRR-RLK51	0	0	0.03	0.01	0.0133333	0.0177778	0.0137037	0.0149383	0.0154733	0.0147051	0.0150389	0.0150724	0.02	0.0166667	0.0183333	0.0233333	0.0266667	0.0227778	0
Sspon.02G0016550-1P	SsLRR-RLK52	0	0	0	0	0	0	0	0	0	0	0	0	0	0	0	0	0	0	0
Sspon.02G0017290-1A	SsLRR-RLK53	0.82	1.04	1.09	0.983333	1.03778	1.03704	1.01938	1.0314	1.02927	1.02668	1.02912	1.02836	0.893333	1.17	1.03167	1.71667	1.53	1.42611	0.66
Sspon.02G0003830-1A	SsNIK1/SsLRR-RLK54	1.55333	3.66	2.26	2.49111	2.8037	2.51827	2.60436	2.64211	2.58825	2.61157	2.61398	2.6046	1.9	2.76667	2.33333	5.86	6.31333	4.83556	1.4
Sspon.02G0041050-1B	SsLRR-RLK55	0.246667	0.18	0.1	0.175556	0.151852	0.142469	0.156626	0.150316	0.149803	0.152248	0.150789	0.150947	0.32	0.146667	0.233333	0.406667	0.733333	0.457778	0.22
Sspon.02G0037230-1B	SsLRR-RLK56	0	0	0	0	0	0	0	0	0	0	0	0	0	0.153333	0.0766667	0.04	0.0833333	0.0666667	0
Sspon.02G0035680-1B	SsLRR-RLK57	0.346667	0.72	0.13	0.398889	0.416296	0.315062	0.376749	0.369369	0.353727	0.366615	0.363237	0.361193	0.166667	0.183333	0.175	2.99667	2.51333	1.895	0.08
Sspon.02G0038090-1B	SsRLK902/SsLRR-RLK58	2.49333	4.33	1.44	2.75444	2.84148	2.34531	2.64708	2.61129	2.53456	2.59764	2.58116	2.57112	5.01333	2.95333	3.98333	3.06667	5.41667	4.15556	3.57
Sspon.02G0041170-1B	SsLRR-RLK59	23.9167	35.02	29.37	29.4356	31.2752	30.0269	30.2459	30.516	30.2629	30.3416	30.3735	30.326	23.0967	31.4133	27.255	4.66	10.8967	14.2706	20.12
Sspon.02G0033710-1B	SsSIRK1/SsLRR-RLK60	3.7	3.92	3.1	3.57333	3.53111	3.40148	3.50198	3.47819	3.46055	3.48024	3.47299	3.47126	3.69667	2.75667	3.22667	3.33333	4.55	3.70333	2.37
Sspon.02G0003830-1P	SsLRR-RLK61	0.196667	0.1	0.08	0.125556	0.101852	0.102469	0.109959	0.10476	0.105729	0.106816	0.105768	0.106105	0	0.27	0.135	0.406667	0.406667	0.316111	0.11
Sspon.02G0034780-1B	SsLRR-RLK62	0	0	0	0	0	0	0	0	0	0	0	0	0	0	0	0	0	0	0
Sspon.02G0031650-2C	SsLRR-RLK63	0.223333	0.15	0.32	0.231111	0.233704	0.261605	0.24214	0.245816	0.249854	0.245937	0.247202	0.247664	0.46	0.496667	0.478333	1.77333	1.51	1.25389	0.39
Sspon.02G0051400-1C	SsLRR-RLK64	0.203333	0.09	0.02	0.104444	0.0714815	0.0653086	0.0804115	0.0724005	0.0727069	0.075173	0.0734268	0.0737689	0.08	0.21	0.145	0.173333	0.276667	0.198333	0.2
Sspon.02G0035470-2C	SsLRR-RLK65	0.0233333	0.13	0.28	0.144444	0.184815	0.203086	0.177449	0.18845	0.189662	0.185187	0.187766	0.187538	0.0466667	0.07	0.0583333	0.38	0.54	0.326111	0.06
Sspon.02G0048550-1C	SsLRR-RLK66	0.213333	0.2	0.26	0.224444	0.228148	0.237531	0.230041	0.231907	0.23316	0.231702	0.232256	0.232373	0.176667	0.136667	0.156667	0.25	0.503333	0.303333	0.13
Sspon.02G0041160-2C	SsLRR-RLK67	0.346667	0.16	0.08	0.195556	0.145185	0.140247	0.160329	0.148587	0.149721	0.152879	0.150396	0.150999	0.453333	0.373333	0.413333	0.316667	0.34	0.356667	0.17
Sspon.02G0003820-3C	SsBAM2/SsLRR-RLK68	0.156667	0.26	0.22	0.212222	0.230741	0.220988	0.221317	0.224348	0.222218	0.222628	0.223065	0.222637	0.2	0.323333	0.261667	0.606667	0.81	0.559444	0.28
Sspon.02G0007220-2C	SsLRR-RLK69	0.09	0.09	0.13	0.103333	0.107778	0.113704	0.108272	0.109918	0.110631	0.109607	0.110052	0.110097	0	0.133333	0.0666667	0.426667	0	0.164444	0.12
Sspon.02G0041160-1P	SsLRR-RLK70	0.48	0.35	0.63	0.486667	0.488889	0.535185	0.50358	0.509218	0.515995	0.509598	0.511603	0.512399	0.23	0.706667	0.468333	0.356667	0.166667	0.330556	0.43
Sspon.02G0032280-3C	SsLRR-RLK71	2.96333	7.2	4.56	4.90778	5.55593	5.0079	5.1572	5.24034	5.13515	5.17756	5.18435	5.16569	1.91333	3.8	2.85667	8.59333	6.62	6.02333	2.39
Sspon.02G0004090-3C	SsNILR1/SsLRR-RLK72	3.13667	10.33	4.95	6.13889	7.13963	6.07617	6.45156	6.55579	6.36118	6.45618	6.45771	6.42502	3.01667	8.82	5.91833	5.98	4.82	5.57278	2.65
Sspon.02G0049580-1C	SsLRR-RLK73	1.58	2.2	1.24	1.67333	1.70444	1.53926	1.63901	1.62757	1.60195	1.62284	1.61745	1.61408	1.85333	1.57333	1.71333	1.35333	2.12	1.72889	1.65
Sspon.02G0033710-1T	SsLRR-RLK74	0.146667	0.5	0.34	0.328889	0.38963	0.35284	0.357119	0.366529	0.358829	0.360826	0.362062	0.360572	0	0.17	0.085	0.626667	0.61	0.440556	0.17
Sspon.02G0032780-1T	SsLRR-RLK75	0	0	0	0	0	0	0	0	0	0	0	0	0	0	0	0	0	0	0
Sspon.02G0016550-2P	SsLRR-RLK76	0	0	0	0	0	0	0	0	0	0	0	0	0	0	0	0.0433333	0	0.0144444	0
Sspon.01G0029040-3C	SsLRR-RLK77	0.03	0.02	0.06	0.0366667	0.0388889	0.0451852	0.0402469	0.0414403	0.0422908	0.041326	0.0416857	0.0417675	0.0166667	0.0966667	0.0566667	0.446667	0.296667	0.266667	0.03
Sspon.02G0022440-2D	SsLRR-RLK78	0.0266667	0.03	0.06	0.0388889	0.042963	0.047284	0.0430453	0.0444307	0.04492	0.044132	0.0444942	0.0445154	0	0.03	0.015	0.0633333	0.206667	0.095	0
Sspon.02G0037220-2D	SsLRR-RLK79	0.09	0	0.05	0.0466667	0.0322222	0.042963	0.0406173	0.0386008	0.040727	0.0399817	0.0397699	0.0401595	0	0.0866667	0.0433333	0.396667	0.176667	0.205556	0
Sspon.02G0000900-2D	SsPXC1/SsLRR-RLK80	4.14	3.41	2.7	3.41667	3.17556	3.09741	3.22988	3.16761	3.16497	3.18749	3.17335	3.17527	6.45	3.18667	4.81833	11.33	11.9067	9.35167	3.46
Sspon.02G0045800-3D	SsXIP1/SsLRR-RLK81	29.3533	25.67	21.85	25.6244	24.3815	23.952	24.6526	24.3287	24.3111	24.4308	24.3569	24.3663	27.1733	29.4667	28.32	34.59	40.38	34.43	24.38
Sspon.02G0012170-2D	SsLRR-RLK82	0.0766667	0	0	0.0255556	0.00851852	0.011358	0.015144	0.0116735	0.0127252	0.0131809	0.0125265	0.0128109	0.0733333	0.0766667	0.075	0.233333	0.246667	0.185	0.23
Sspon.01G0029040-2P	SsLRR-RLK83	0.0166667	0	0.02	0.0122222	0.0107407	0.014321	0.012428	0.0124966	0.0130818	0.0126688	0.0127491	0.0128332	0	0	0	0.206667	0.07	0.0922222	0
Sspon.02G0049580-1T	SsLRR-RLK84	1.06333	0	0.75	0.604444	0.451481	0.601975	0.552634	0.535364	0.563324	0.55044	0.549709	0.554491	0.68	1.14333	0.911667	0.85	1.82333	1.195	0.83
Sspon.02G0018300-1P	SsLRR-RLK85	0	0	0	0	0	0	0	0	0	0	0	0	0	0	0	0	0	0	0
Sspon.02G0000900-1P	SsLRR-RLK86	1.54667	1.19	0.87	1.20222	1.08741	1.05321	1.11428	1.08497	1.08415	1.09447	1.08786	1.08883	2.02667	1.32667	1.67667	3.43	3.04667	2.71778	1.38
Sspon.03G0003700-1A	SsLRR-RLK87	0.02	0.02	0.07	0.0366667	0.0422222	0.0496296	0.0428395	0.0448971	0.0457888	0.0445085	0.0450648	0.0451207	0.0433333	0.0333333	0.0383333	0.0866667	0	0.0416667	0
Sspon.03G0003850-1A	SsRUL1/SsLRR-RLK88	0.22	0.09	0	0.103333	0.0644444	0.0559259	0.0745679	0.0649794	0.0651578	0.068235	0.0661241	0.0665056	0.106667	0.0333333	0.07	0.183333	0.16	0.137778	0.12
Sspon.03G0020650-1A	SsLRR-RLK89	2.87667	2.72	4.35	3.31556	3.46185	3.70914	3.49551	3.5555	3.58672	3.54591	3.56271	3.56511	2.23667	3.47667	2.85667	8.25667	7.83667	6.31667	1.94
Sspon.03G0006740-1A	SsLRR-RLK90	0.12	0.1	0.2	0.14	0.146667	0.162222	0.14963	0.15284	0.154897	0.152455	0.153397	0.153583	0.0566667	0.0933333	0.075	0.116667	0.09	0.0938889	0.1
Sspon.03G0013960-1A	SsLRR-RLK91	0.686667	0.6	0.71	0.665556	0.658519	0.678025	0.667366	0.66797	0.67112	0.668819	0.669303	0.669747	0.44	0.623333	0.531667	0.913333	1.37333	0.939444	0.4
Sspon.03G0011640-1A	SsLRR-RLK92	1.02333	1.43	0.89	1.11444	1.14481	1.04975	1.103	1.09919	1.08398	1.09539	1.09286	1.09074	1.19333	1.58667	1.39	2.51667	3.02667	2.31111	0.5
Sspon.03G0020710-1A	SsLRR-RLK93	7.64	7.8	16.06	10.5	11.4533	12.6711	11.5415	11.8886	12.0337	11.8213	11.9146	11.9232	6.15333	11.15	8.65167	29.7567	18.5567	18.9883	4.53
Sspon.03G0011390-1A	SsLRR-RLK94	0.786667	0.71	0.39	0.628889	0.576296	0.531728	0.578971	0.562332	0.557677	0.566327	0.562112	0.562039	0.943333	0.49	0.716667	0.733333	0.89	0.78	0.96
Sspon.03G0025290-1A	SsHSL1/SsLRR-RLK95	12.6867	12.54	9.97	11.7322	11.4141	11.0388	11.395	11.2826	11.2388	11.3055	11.2756	11.2733	11.6933	11.77	11.7317	13.33	14.88	13.3139	8.8
Sspon.03G0007630-1A	SsLRR-RLK96	4.77	7.57	5.23	5.85667	6.21889	5.76852	5.94802	5.97848	5.89834	5.94161	5.93948	5.92648	5.85	9.16	7.505	14.5133	10.7367	10.9183	7.46
Sspon.03G0024410-1A	SsLRR-RLK97	1.65333	2.63	1.07	1.78444	1.82815	1.56086	1.72449	1.7045	1.66328	1.69742	1.6884	1.68304	2.45333	2.64667	2.55	2.37333	3.27333	2.73222	2.14
Sspon.03G0012750-1A	SsLRR-RLK98	0.426667	0.38	0.32	0.375556	0.358519	0.351358	0.361811	0.357229	0.356799	0.358613	0.357547	0.357653	0.356667	0.466667	0.411667	0.84	0.903333	0.718333	0.26
Sspon.03G0019700-1A	SsLRR-RLK99	0.26	0.35	0	0.203333	0.184444	0.129259	0.172346	0.162016	0.15454	0.162968	0.159841	0.159116	0.15	0	0.075	0.156667	0.136667	0.122778	0.09
Sspon.03G0029100-1B	SsLRR-RLK100	1.63667	2.18	2.86	2.22556	2.42185	2.50247	2.38329	2.43587	2.44054	2.4199	2.43211	2.43085	1.93333	1.09333	1.51333	4.41	2.35667	2.76	1.1
Sspon.03G0026210-1B	SsPXC2/SsLRR-RLK101	3.82333	5.63	3.58	4.34444	4.51815	4.14753	4.33671	4.33413	4.27279	4.31454	4.30715	4.29816	3.18667	4.69333	3.94	4.26	5.64	4.61333	2.62
Sspon.03G0032650-1B	SsLRR-RLK102	0.676667	0.9	0.44	0.672222	0.670741	0.594321	0.645761	0.636941	0.625674	0.636126	0.632914	0.631571	0.786667	0.536667	0.661667	1.30667	1.38667	1.11833	0.48
Sspon.03G0031490-1B	SsLRR-RLK103	0	0	0	0	0	0	0	0	0	0	0	0	0	0	0	0	0	0	0
Sspon.03G0035330-1B	SsLRR-RLK104	0.38	1.07	0.91	0.786667	0.922222	0.872963	0.860617	0.885267	0.872949	0.872945	0.877054	0.874316	0.503333	0.99	0.746667	2.66333	1.04	1.48333	0.22
Sspon.03G0028200-1B	SsLRR-RLK105	0.58	0.71	0.07	0.453333	0.411111	0.311481	0.391975	0.371523	0.358326	0.373941	0.36793	0.366733	0.52	0.376667	0.448333	2.28	1.54	1.42278	0.41
Sspon.03G0030000-1B	SsLRR-RLK106	0.0766667	0.08	0.05	0.0688889	0.0662963	0.0617284	0.0656379	0.0645542	0.0639735	0.0647218	0.0644165	0.0643706	0.06	0.0333333	0.0466667	0.11	0.19	0.115556	0.06
Sspon.03G0036270-1B	SsLRR-RLK107	0.896667	0.48	0.52	0.632222	0.544074	0.565432	0.580576	0.563361	0.56979	0.571242	0.568131	0.569721	1.45667	0.4	0.928333	3.17667	3.72	2.60833	0.8
Sspon.03G0019700-1P	SsLRR-RLK108	0.196667	0.14	0	0.112222	0.0840741	0.0654321	0.0872428	0.0789163	0.0771971	0.0811187	0.0790774	0.0791311	0.183333	0	0.0916667	0.03	0.0733333	0.065	0.1
Sspon.03G0040080-1C	SsLRR-RLK109	5.51	7.54	5.55	6.2	6.43	6.06	6.23	6.24	6.17667	6.21556	6.21074	6.20099	6.53	4.91667	5.72333	9.56333	14.3467	9.87778	4.24
Sspon.03G0003820-1P	SsLRR-RLK110	1.42	1.97	1.12	1.50333	1.53111	1.38481	1.47309	1.463	1.4403	1.4588	1.45403	1.45104	1.59667	2.21	1.90333	20.23	7.11667	9.75	1.66
Sspon.03G0027660-2C	SsLRR-RLK111	20.57	13.47	9.47	14.5033	12.4811	12.1515	13.0453	12.5593	12.5854	12.73	12.6249	12.6467	16.2667	9.4	12.8333	30.88	34.71	26.1411	15.02
Sspon.03G0039560-1C	SsLRR-RLK112	1.01	1.18	0.6	0.93	0.903333	0.811111	0.881481	0.865309	0.852634	0.866475	0.861472	0.860194	1.11333	0.56	0.836667	1.72333	1.89667	1.48556	0.89
Sspon.03G0039520-1C	SsLRR-RLK113	0.19	0.85	1	0.68	0.843333	0.841111	0.788148	0.824198	0.817819	0.810055	0.817357	0.815077	0	0.0566667	0.0283333	0.37	0.36	0.252778	0.32
Sspon.03G0021790-3C	SsLRR-RLK114	4.36992	0.06	0	0.03	0.03	0.02	0.0266667	0.0255556	0.0240741	0.0254321	0.0250206	0.0248422	0.0250983	0.0966667	0.123333	0.11	0.0566667	0.0333333	0.0666667
Sspon.03G0023660-3C	SsLRR-RLK115	0.01	0.09	0.07	0.0566667	0.0722222	0.0662963	0.0650617	0.0678601	0.066406	0.0664426	0.0669029	0.0665839	0.0933333	0	0.0466667	0.0233333	0.05	0.04	0.19
Sspon.03G0012750-1P	SsLRR-RLK116	0	0.07	0.1	0.0566667	0.0755556	0.0774074	0.0698765	0.0742798	0.0738546	0.0726703	0.0736016	0.0733755	0.11	0	0.055	0.453333	0.543333	0.350556	0.23
Sspon.03G0030000-2P	SsLRR-RLK117	0	0	0	0	0	0	0	0	0	0	0	0	0	0	0	0	0	0	0
Sspon.03G0020680-2C	SsLRR-RLK118	0	0	0	0	0	0	0	0	0	0	0	0	0	0	0	0.0233333	0	0.00777778	0
Sspon.03G0045700-1D	SsLRR-RLK119	0	0.02	0	0.00666667	0.00888889	0.00518519	0.00691358	0.00699588	0.00636488	0.00675812	0.00670629	0.00660976	0.0633333	0.02	0.0416667	0.03	0	0.0238889	0
Sspon.03G0003760-4D	SsLRR-RLK120	0.296667	0.28	0.32	0.298889	0.29963	0.306173	0.301564	0.302455	0.303397	0.302472	0.302775	0.302882	0.24	0.286667	0.263333	0.763333	0.61	0.545556	0.29
Sspon.03G0040830-2D	SsLRR-RLK121	0.08	0.12	0.11	0.103333	0.111111	0.108148	0.107531	0.10893	0.108203	0.108221	0.108451	0.108292	0.03	0.153333	0.0916667	0.236667	0.143333	0.157222	0.07
Sspon.03G0035930-3D	SsLRR-RLK122	0	0	0.03	0.01	0.0133333	0.0177778	0.0137037	0.0149383	0.0154733	0.0147051	0.0150389	0.0150724	0.0333333	0.02	0.0266667	0.0233333	0.0233333	0.0244444	0.02
Sspon.03G0007630-1T	SsLRR-RLK123	2.54333	3.98	2.54	3.02111	3.18037	2.91383	3.03844	3.04421	2.99882	3.02716	3.0234	3.01646	3.94333	4.64	4.29167	5.64667	6.13	5.35611	3.58
Sspon.03G0023660-1P	SsLRR-RLK124	0.146667	0.13	0.05	0.108889	0.0962963	0.0850617	0.096749	0.0927023	0.0915043	0.0936519	0.0926195	0.0925919	0.07	0.06	0.065	0.196667	0.223333	0.161667	0.13
Sspon.04G0013270-1A	SsLRR-RLK125	2.7	2.26	2.76	2.57333	2.53111	2.62148	2.57531	2.57597	2.59092	2.58073	2.58254	2.58473	3.21	2.63333	2.92167	6.75667	5.72	5.13278	3.06
Sspon.04G0018010-1P	SsLRR-RLK126	0.09	0.16	0.21	0.153333	0.174444	0.179259	0.169012	0.174239	0.17417	0.172474	0.173627	0.173424	0.656667	0.26	0.458333	1.33333	1.24667	1.01278	0.11
Sspon.04G0018180-1A	SsLRR-RLK127	0	0	0.01	0.00333333	0.00444444	0.00592593	0.0045679	0.00497942	0.00515775	0.00490169	0.00501296	0.00502413	0	0.01	0.005	0	0	0.00166667	0
Sspon.04G0018040-1A	SsLRR-RLK128	0.0866667	0.16	0.03	0.0922222	0.0940741	0.0720988	0.0861317	0.0841015	0.0807773	0.0836702	0.0828497	0.0824324	0.106667	0.0366667	0.0716667	0.163333	0.203333	0.146111	0.14
Sspon.04G0018110-1A	SsLRR-RLK129	0.403333	1.47	0.27	0.714444	0.818148	0.600864	0.711152	0.710055	0.674024	0.69841	0.694163	0.688866	0.626667	1.10667	0.866667	0.466667	0.56	0.631111	0.25
Sspon.04G0018120-1A	SsLRR-RLK130	1.17667	1.98	1.05	1.40222	1.47741	1.30988	1.3965	1.3946	1.36699	1.38603	1.38254	1.37852	1.58333	0.773333	1.17833	0.35	0.873333	0.800556	1.4
Sspon.04G0013520-1A	SsLRR-RLK131	0	0	0	0	0	0	0	0	0	0	0	0	0	0	0	0	0	0	0
Sspon.04G0015950-1P	SsLRR-RLK132	0.71	0.21	0.29	0.403333	0.301111	0.331481	0.345309	0.325967	0.334252	0.335176	0.331799	0.333742	0.6	0.18	0.39	0.706667	0.256667	0.451111	0.48
Sspon.04G0018830-1A	SsLRR-RLK133	0	0	0	0	0	0	0	0	0	0	0	0	0	0	0	0	0	0	0
Sspon.04G0009850-1A	SsLRR-RLK134	11.6867	14.44	7.77	11.2989	11.1696	10.0795	10.8493	10.6995	10.5428	10.6972	10.6465	10.6288	16.4267	8.66667	12.5467	25.0533	31.36	22.9867	13.08
Sspon.04G0004390-1A	SsLRR-RLK135	0.846667	1.03	1.12	0.998889	1.04963	1.05617	1.0349	1.0469	1.04599	1.0426	1.04516	1.04458	1.06667	0.93	0.998333	7.18333	5.08667	4.42278	1.29
Sspon.04G0018000-1P	SsLRR-RLK136	0.02	0.09	0	0.0366667	0.0422222	0.0262963	0.0350617	0.0345267	0.0319616	0.03385	0.0334461	0.0330859	0	0.0266667	0.0133333	0.0233333	0.156667	0.0644444	0.06
Sspon.04G0014140-1A	SsSERK2/SsLRR-RLK137	2.19	1.21	0.82	1.40667	1.14556	1.12407	1.22543	1.16502	1.17151	1.18732	1.17462	1.17782	1.48667	1.26667	1.37667	4.03333	5.50333	3.63778	1.36
Sspon.04G0019190-1A	SsLRR-RLK138	0.03	0.01	0.03	0.0233333	0.0211111	0.0248148	0.0230864	0.0230041	0.0236351	0.0232419	0.0232937	0.0233902	0.0133333	0.0333333	0.0233333	0.0266667	0.0433333	0.0311111	0.01
Sspon.04G0014400-1T	SsLRR-RLK139	0.26	0.59	0	0.283333	0.291111	0.191481	0.255309	0.245967	0.230919	0.244065	0.240317	0.238434	0.266667	0.416667	0.341667	0.773333	1.16	0.758333	0.18
Sspon.04G0016270-1A	SsSRF8/SsLRR-RLK140	0.193333	0.04	0.08	0.104444	0.0748148	0.0864198	0.0885597	0.0832647	0.0860814	0.0859686	0.0851049	0.0857183	0.03	0.1	0.065	0.13	0.173333	0.122778	0.06
Sspon.04G0020520-1A	SsLRR-RLK141	0.493333	0.4	0.4	0.431111	0.41037	0.413827	0.418436	0.414211	0.415492	0.416046	0.41525	0.415596	0.506667	0.343333	0.425	0.656667	0.563333	0.548333	0.43
Sspon.01G0009520-1P	SsLRR-RLK142	11.49	12.2	8.66	10.7833	10.5478	9.99704	10.4427	10.3292	10.2563	10.3427	10.3094	10.3028	8.67	10.4533	9.56167	13.3633	16.2567	13.0606	10.22
Sspon.04G0014820-3P	SsLRR-RLK143	28.08	35.95	10.16	24.73	23.6133	19.5011	22.6148	21.9098	21.3419	21.9555	21.7357	21.6777	16.01	13.6333	14.8217	39.06	63.9667	39.2828	22.75
Sspon.04G0018150-1A	SsLRR-RLK144	0.65	0.68	0.48	0.603333	0.587778	0.557037	0.582716	0.575844	0.571866	0.576808	0.574839	0.574504	0.63	0.643333	0.636667	1.53	1.53667	1.23444	0.49
Sspon.04G0017200-1A	SsLRR-RLK145	0.823333	0.8	0.49	0.704444	0.664815	0.619753	0.663004	0.649191	0.643983	0.652059	0.648411	0.648151	1.27	0.716667	0.993333	2.23333	2.05333	1.76	1.21
Sspon.04G0028880-1B	SsLRR-RLK146	2.79333	1.84	1.12	1.91778	1.62593	1.55457	1.69942	1.62664	1.62688	1.65098	1.63483	1.63756	2.85667	1.94667	2.40167	1.95333	2.53	2.295	1.52
Sspon.04G0017150-2B	SsLRR-RLK147	0.18	0.07	0.21	0.153333	0.144444	0.169259	0.155679	0.156461	0.160466	0.157535	0.158154	0.158719	0.136667	0.17	0.153333	0.176667	0.183333	0.171111	0.1
Sspon.04G0025620-1B	SsLRR-RLK148	0.973333	0.75	1.52	1.08111	1.11704	1.23938	1.14584	1.16742	1.18422	1.16583	1.17249	1.17418	1.12333	1	1.06167	0.47	0.406667	0.646111	0.99
Sspon.04G0025670-1B	SsLRR-RLK149	0.98	0.56	0.6	0.713333	0.624444	0.645926	0.661235	0.643868	0.650343	0.651815	0.648676	0.650278	0	0.79	0.395	0.766667	0.333333	0.498333	0.41
Sspon.04G0028920-1B	SsLRR-RLK150	0.0566667	0.04	0.08	0.0588889	0.0596296	0.0661728	0.0615638	0.0624554	0.0633973	0.0624722	0.062775	0.0628815	0.02	0.153333	0.0866667	0.323333	0.09	0.166667	0.16
Sspon.04G0010680-2B	SsLRR-RLK151	1.97333	1.2	0.85	1.34111	1.13037	1.10716	1.19288	1.14347	1.14784	1.1614	1.1509	1.15338	1.45333	1.76333	1.60833	0.656667	0.843333	1.03611	1.11
Sspon.04G0018000-2P	SsLRR-RLK152	0	0	0	0	0	0	0	0	0	0	0	0	0	0.0466667	0.0233333	0	0.0166667	0.0133333	0.01
Sspon.04G0018190-2B	SsLRR-RLK153	0.0266667	0.12	0.1	0.0822222	0.100741	0.094321	0.092428	0.0958299	0.094193	0.0941503	0.0947244	0.0943559	0.03	0.0166667	0.0233333	0.52	0.216667	0.253333	0.13
Sspon.04G0018150-1P	SsLRR-RLK154	0	0	0	0	0	0	0	0	0	0	0	0	0	0.0233333	0.0116667	0.25	0.0566667	0.106111	0
Sspon.04G0034120-1C	SsLRR-RLK155	0	0	0	0	0	0	0	0	0	0	0	0	0.0366667	0	0.0183333	0.00666667	0	0.00833333	0
Sspon.04G0018030-3C	SsLRR-RLK156	0.0766667	0.08	0.03	0.0622222	0.0574074	0.0498765	0.0565021	0.0545953	0.053658	0.0549185	0.0543906	0.0543223	0.0566667	0.0366667	0.0466667	0.0433333	0.0733333	0.0544444	0.1
Sspon.04G0034080-1C	SsLRR-RLK157	0.436667	0.26	0.53	0.408889	0.39963	0.446173	0.41823	0.421344	0.428583	0.422719	0.424215	0.425172	0.576667	0.436667	0.506667	0.68	0.763333	0.65	0.35
Sspon.04G0018170-2C	SsLRR-RLK158	0.463333	0.3	0.18	0.314444	0.264815	0.253086	0.277449	0.265117	0.265217	0.269261	0.266532	0.267003	0.123333	0.37	0.246667	0.87	0.903333	0.673333	0.35
Sspon.04G0034100-1C	SsLRR-RLK159	0.0233333	0.1	0.02	0.0477778	0.0559259	0.0412346	0.0483128	0.0484911	0.0460128	0.0476055	0.0473698	0.0469961	0.0266667	0	0.0133333	0	0	0.00444444	0.05
Sspon.04G0034300-1C	SsLRR-RLK160	2.15333	0.73	1.33	1.40444	1.15481	1.29642	1.28523	1.24549	1.27571	1.26881	1.26334	1.26928	2.09	1.34	1.715	3.32667	3.77667	2.93944	2.04
Sspon.04G0014820-2C	SsLRR-RLK161	2.61667	3.5	1.39	2.50222	2.46407	2.11877	2.36169	2.31484	2.2651	2.31388	2.29794	2.2923	2.19333	1.74	1.96667	3.75667	5.65667	3.79333	1.85
Sspon.04G0014480-3D	SsLRR-RLK162	0.283333	0.22	0.15	0.217778	0.195926	0.187901	0.200535	0.194787	0.194408	0.196577	0.195257	0.195414	0.136667	0.136667	0.136667	0.396667	0.186667	0.24	0.14
Sspon.04G0034040-1P	SsLRR-RLK163	0	0	0	0	0	0	0	0	0	0	0	0	0	0	0	0	0	0	0
Sspon.04G0037570-1D	SsLRR-RLK164	0.733333	0.31	0.17	0.404444	0.294815	0.289753	0.329671	0.304746	0.308057	0.314158	0.308987	0.310401	0.583333	0.383333	0.483333	0.296667	0.473333	0.417778	0.67
Sspon.04G0029850-3D	SsLRR-RLK165	0.246667	0.5	0.73	0.492222	0.574074	0.598765	0.555021	0.575953	0.57658	0.569185	0.573906	0.573223	0.43	1.30333	0.866667	0.63	1.12333	0.873333	0.36
Sspon.04G0037550-1D	SsLRR-RLK166	1.44333	0.66	0.26	0.787778	0.569259	0.539012	0.632016	0.580096	0.583708	0.598607	0.58747	0.589929	1.29333	0.33	0.811667	1.39	1.56333	1.255	0.8
Sspon.04G0008210-2D	SsLRR-RLK167	8.87667	9.3	7.42	8.53222	8.41741	8.12321	8.35761	8.29941	8.26008	8.3057	8.2884	8.28472	9.42333	10.2867	9.855	23.4233	28.24	20.5061	8.9
Sspon.04G0021450-2P	SsLRR-RLK168	0.19	0.14	0.13	0.153333	0.141111	0.141481	0.145309	0.142634	0.143141	0.143695	0.143157	0.143331	0.33	0.143333	0.236667	0.466667	0.45	0.384444	0.34
Sspon.04G0037600-1D	SsLRR-RLK169	0	0	0.09	0.03	0.04	0.0533333	0.0411111	0.0448148	0.0464198	0.0441152	0.0451166	0.0452172	0	0	0	0.0833333	0	0.0277778	0
Sspon.04G0037540-1D	SsLRR-RLK170	0.06	0.26	0.15	0.156667	0.188889	0.165185	0.170247	0.174774	0.170069	0.171696	0.17218	0.171315	0.0566667	0.293333	0.175	0.03	0.273333	0.159444	0.05
Sspon.04G0018080-2D	SsLRR-RLK171	0	0	0	0	0	0	0	0	0	0	0	0	0	0	0	0.0366667	0.01	0.0155556	0
Sspon.04G0021440-2D	SsLRR-RLK172	0.356667	0.11	0.04	0.168889	0.106296	0.105062	0.126749	0.112702	0.114838	0.118096	0.115212	0.116049	0.273333	0.1	0.186667	0.14	0.466667	0.264444	0.31
Sspon.04G0018080-1T	SsLRR-RLK173	0.83	0.35	0.16	0.446667	0.318889	0.308519	0.358025	0.328477	0.331674	0.339392	0.333181	0.334749	0.82	0.316667	0.568333	1.21667	1.06667	0.950556	0.26
Sspon.04G0014400-3D	SsLRR-RLK174	0.44	0.8	0.21	0.483333	0.497778	0.397037	0.459383	0.451399	0.43594	0.448907	0.445415	0.443421	0.633333	0.356667	0.495	1.82333	3.01333	1.77722	0.2
Sspon.05G0015470-1A	SsLRR-RLK175	0.53	0.56	0.43	0.506667	0.498889	0.478519	0.494691	0.4907	0.48797	0.49112	0.48993	0.489673	0.56	0.666667	0.613333	1.54667	0.846667	1.00222	0.61
Sspon.05G0013710-1A	SsLRR-RLK176	0.186667	0.47	0.26	0.305556	0.345185	0.30358	0.318107	0.322291	0.314659	0.318352	0.318434	0.317149	0.166667	0.36	0.263333	0.206667	0.17	0.213333	0.26
Sspon.05G0021270-1A	SsLRR-RLK177	0	0	0.02	0.00666667	0.00888889	0.0118519	0.0091358	0.00995885	0.0103155	0.00980338	0.0100259	0.0100483	0	0	0	0	0.0166667	0.00555556	0
Sspon.05G0013720-1A	SsLRR-RLK178	0.02	0.13	0	0.05	0.06	0.0366667	0.0488889	0.0485185	0.0446914	0.0473663	0.0468587	0.0463054	0	0.0333333	0.0166667	0.0333333	0	0.0166667	0.08
Sspon.05G0019360-1A	SsLRR-RLK179	4.87333	3.9	11.32	6.69778	7.30593	8.44123	7.48165	7.74294	7.88861	7.7044	7.77865	7.79055	4.74667	11.2233	7.985	6.31333	5.84	6.71278	4.94
Sspon.05G0006360-1A	SsLRR-RLK180	0.13	0.08	0	0.07	0.05	0.04	0.0533333	0.0477778	0.047037	0.0493827	0.0480658	0.0481619	0.18	0.0833333	0.131667	0.196667	0.28	0.202778	0.16
Sspon.05G0000200-1A	SsLRR-RLK181	3.03333	5.63	3.8	4.15444	4.52815	4.16086	4.28115	4.32339	4.25513	4.28656	4.28836	4.27668	4.06333	6.23	5.14667	7.7	7.98667	6.94444	4.14
Sspon.05G0015550-1A	SsLRR-RLK182	0.53	0.3	0.44	0.423333	0.387778	0.417037	0.409383	0.404733	0.410384	0.408166	0.407761	0.408771	0.52	0.35	0.435	1.04	0.553333	0.676111	0.18
Sspon.05G0013760-1A	SsLRR-RLK183	26.6333	18.64	27.21	24.1611	23.337	24.9027	24.1336	24.1245	24.3869	24.215	24.2421	24.2814	24.0833	27.3433	25.7133	37.2367	34.0533	32.3344	23.5
Sspon.05G0008220-1A	SsBIR3/SsLRR-RLK184	49.09	49.59	36.89	45.19	43.89	41.99	43.69	43.19	42.9567	43.2789	43.1419	43.1258	42.68	33.7733	38.2267	84.0167	75.6733	65.9722	31.47
Sspon.05G0004920-1A	SsLRR-RLK185	0	0	0	0	0	0	0	0	0	0	0	0	0	0.02	0.01	0	0	0.00333333	0
Sspon.05G0016680-1A	SsLRR-RLK186	0.0333333	0	0.05	0.0277778	0.0259259	0.0345679	0.0294239	0.0299726	0.0313214	0.0302393	0.0305111	0.0306906	0.0633333	0.02	0.0416667	0.0733333	0.08	0.065	0.1
Sspon.05G0009770-1A	SsLRR-RLK187	8.48667	13.9	16.64	13.0089	14.5163	14.7217	14.0823	14.4401	14.4147	14.3124	14.3891	14.3721	8.30667	18.2333	13.27	0.976667	1.88667	5.37778	9.19
Sspon.05G0001220-1A	SsLRR-RLK188
Sspon.05G0014920-1A	SsLRR-RLK189	0	0	0	0	0	0	0	0	0	0	0	0	0.0766667	0	0.0383333	0.0233333	0	0.0205556	0.04
Sspon.05G0015450-2B	SsLRR-RLK190	0.773333	0.87	0.82	0.821111	0.837037	0.826049	0.828066	0.830384	0.828166	0.828872	0.829141	0.828726	0.813333	1.49667	1.155	1.78333	1.27333	1.40389	1
Sspon.05G0002310-2B	SsLRR-RLK191	0	0	0.05	0.0166667	0.0222222	0.0296296	0.0228395	0.0248971	0.0257888	0.0245085	0.0250648	0.0251207	0.0266667	0	0.0133333	0	0.0366667	0.0166667	0
Sspon.05G0024700-1B	SsLRR-RLK192	9.01667	9.1	5.03	7.71556	7.28185	6.6758	7.2244	7.06069	6.98696	7.09068	7.04611	7.04125	9.08	5.61333	7.34667	8.91	11.3	9.18556	6.41
Sspon.05G0028560-1B	SsEFR/SsLRR-RLK193	36.5767	46.64	39.43	40.8822	42.3174	40.8765	41.3587	41.5176	41.2509	41.3757	41.3814	41.336	32.2667	53.51	42.8883	19.2667	11.4767	24.5439	39.19
Sspon.05G0028560-1T	SsCEPR2/SsLRR-RLK194	7.61333	7.68	9.15	8.14778	8.32593	8.54123	8.33831	8.40182	8.42712	8.38909	8.40601	8.40741	5.76	11.3933	8.57667	2.94667	2.09333	4.53889	6.41
Sspon.05G0009770-1P	SsLRR-RLK195	3.11667	4.75	3.62	3.82889	4.0663	3.8384	3.91119	3.93863	3.89607	3.9153	3.91667	3.90935	2.01333	4.42667	3.22	0.57	0.686667	1.49222	2.59
Sspon.05G0016770-1P	SsLRR-RLK196	0	0.01	0	0.00333333	0.00444444	0.00259259	0.00345679	0.00349794	0.00318244	0.00337906	0.00335315	0.00330488	0.0333333	0	0.0166667	0	0	0.00555556	0
Sspon.05G0029490-1B	SsLRR-RLK197	0	0	0.02	0.00666667	0.00888889	0.0118519	0.0091358	0.00995885	0.0103155	0.00980338	0.0100259	0.0100483	0	0.0433333	0.0216667	0	0	0.00722222	0.05
Sspon.05G0025220-1B	SsLRR-RLK198	0.613333	0.44	0.4	0.484444	0.441481	0.441975	0.455967	0.446475	0.448139	0.450194	0.448269	0.448867	1.20667	0.486667	0.846667	3.43	4.01333	2.76333	0.85
Sspon.05G0014920-1P	SsLRR-RLK199	0	0	0	0	0	0	0	0	0	0	0	0	0	0	0	0	0	0	0
Sspon.05G0034980-1C	SsLRR-RLK200	0	0.06	0.05	0.0366667	0.0488889	0.0451852	0.0435802	0.0458848	0.0448834	0.0447828	0.0451837	0.04495	0	0	0	0.0366667	0.06	0.0322222	0
Sspon.05G0010060-2C	SsLRR-RLK201	0.266667	0.21	0.29	0.255556	0.251852	0.265802	0.257737	0.258464	0.260668	0.258956	0.259362	0.259662	0.25	0.153333	0.201667	0.763333	0.446667	0.470556	0.26
Sspon.07G0016760-1P	SsLRR-RLK202	0	0.03	0	0.01	0.0133333	0.00777778	0.0103704	0.0104938	0.00954733	0.0101372	0.0100594	0.00991465	0.02	0	0.01	0	0	0.00333333	0
Sspon.05G0016680-1T	SsLRR-RLK203	0.0166667	0	0	0.00555556	0.00185185	0.00246914	0.00329218	0.00253772	0.00276635	0.00286542	0.00272316	0.00278498	0	0	0	0.04	0.02	0.02	0
Sspon.05G0000410-2D	SsLRR-RLK204	0.126667	0.44	0.46	0.342222	0.414074	0.405432	0.387243	0.40225	0.398308	0.395934	0.39883	0.397691	0.196667	0.343333	0.27	0.306667	0.313333	0.296667	0.15
Sspon.05G0029270-2D	SsLRR-RLK205	1.7	1.47	1.25	1.47333	1.39778	1.3737	1.41494	1.39547	1.39471	1.40171	1.39729	1.3979	1.56667	2.21	1.88833	1.81	2.05333	1.91722	1.7
Sspon.06G0016870-1A	SsLRR-RLK206	5.52	1.99	2.34	3.28333	2.53778	2.72037	2.84716	2.70177	2.75643	2.76845	2.74222	2.7557	3.78667	2.22	3.00333	4.57	4.48333	4.01889	6.16
Sspon.06G0005550-1A	SsLRR-RLK207	0.226667	0.05	0	0.0922222	0.0474074	0.0465432	0.0620576	0.0520027	0.0535345	0.055865	0.0538007	0.0544001	0.17	0	0.085	0.973333	1.21667	0.758333	0.16
Sspon.06G0010660-1A	SsLRR-RLK208	0.153333	0.15	0.18	0.161111	0.163704	0.168272	0.164362	0.165446	0.166027	0.165278	0.165583	0.165629	0.0833333	0.0933333	0.0883333	0.266667	0.11	0.155	0.12
Sspon.06G0000020-1A	SsLRR-RLK209	0.0433333	0.02	0.12	0.0611111	0.067037	0.082716	0.0702881	0.0733471	0.0754504	0.0730285	0.073942	0.0741403	0.0966667	0.0633333	0.08	0.0433333	0.0766667	0.0666667	0.02
Sspon.06G0017510-1A	SsLRR-RLK210	0.976667	0.88	0.62	0.825556	0.775185	0.740247	0.780329	0.765254	0.761943	0.769175	0.765458	0.765525	0.913333	0.496667	0.705	0.306667	0.186667	0.399444	0.76
Sspon.06G0018150-1A	SsLRR-RLK211	0.59	0.22	0.29	0.366667	0.292222	0.316296	0.325062	0.311193	0.317517	0.317924	0.315545	0.316995	0.373333	0.53	0.451667	0.46	0.58	0.497222	0.37
Sspon.06G0007630-1A	SsLRR-RLK212	2.93333	5.42	8.31	5.55444	6.42815	6.7642	6.24893	6.48043	6.49785	6.40907	6.46245	6.45646	2.71	7.04333	4.87667	3.63	4.66333	4.39	3.32
Sspon.06G0010230-1A	SsLRR-RLK213	7.66	5.44	4.56	5.88667	5.29556	5.24741	5.47654	5.33984	5.3546	5.39032	5.36159	5.36884	10.8067	5.42333	8.115	20.0033	23.4133	17.1772	8.47
Sspon.06G0016880-1A	SsLRR-RLK214	12.8367	9.5	6.03	9.45556	8.32852	7.93802	8.57403	8.28019	8.26408	8.37277	8.30568	8.31418	11.28	5.56667	8.42333	15.3133	15.0333	12.9233	13.19
Sspon.06G0007270-1A	SsLRR-RLK215	0.196667	0.1	0.05	0.115556	0.0885185	0.0846914	0.0962551	0.0898217	0.0902561	0.092111	0.0907296	0.0910322	0.0933333	0.136667	0.115	4.14333	2.73	2.32944	0.07
Sspon.06G0005450-1P	SsLRR-RLK216	0.146667	0.13	0.1	0.125556	0.118519	0.114691	0.119588	0.117599	0.117293	0.11816	0.117684	0.117713	0.133333	0.163333	0.148333	0	0.0933333	0.0805556	0.06
Sspon.06G0006160-1A	SsLRR-RLK217	0.0366667	0.09	0.03	0.0522222	0.0574074	0.0465432	0.0520576	0.0520027	0.0502012	0.0514205	0.0512081	0.0509433	0.126667	0.0433333	0.085	0.0666667	0.2	0.117222	0.07
Sspon.06G0017320-1A	SsLRR-RLK218	0	0	0	0	0	0	0	0	0	0	0	0	0	0	0	0.03	0	0.01	0
Sspon.06G0012700-1A	SsLRR-RLK219	0.0466667	0.15	0.12	0.105556	0.125185	0.116914	0.115885	0.119328	0.117375	0.117529	0.118078	0.117661	0.196667	0.22	0.208333	0.183333	0.336667	0.242778	0.04
Sspon.06G0012330-1A	SsLRR-RLK220	0	0	0	0	0	0	0	0	0	0	0	0	0	0	0	0	0	0	0
Sspon.06G0002010-1A	SsLRR-RLK221	0.416667	0.54	0.44	0.465556	0.481852	0.462469	0.469959	0.471427	0.467952	0.469779	0.469719	0.46915	0.683333	0.513333	0.598333	0.496667	0.276667	0.457222	0.4
Sspon.02G0012170-1P	SsLRR-RLK222	0	0	0	0	0	0	0	0	0	0	0	0	0	0	0	0.0266667	0	0.00888889	0
Sspon.06G0019310-1B	SsLRR-RLK223	0	0	0	0	0	0	0	0	0	0	0	0	0	0	0	0	0	0	0
Sspon.06G0025450-1B	SsLRR-RLK224	0	0	0	0	0	0	0	0	0	0	0	0	0	0	0	0	0	0	0
Sspon.06G0016880-1P	SsLRR-RLK225	1.00333	0.46	0.14	0.534444	0.378148	0.350864	0.421152	0.383388	0.385135	0.396558	0.388361	0.390018	1.21	0.7	0.955	1.62	1.10333	1.22611	0.81
Sspon.06G0005450-2B	SsLRR-RLK226	0.246667	0.66	0.55	0.485556	0.565185	0.53358	0.528107	0.542291	0.534659	0.535019	0.537323	0.535667	0.303333	0.516667	0.41	0.22	0.386667	0.338889	0.19
Sspon.06G0005060-3C	SsLRR-RLK227	0.3	0.44	0.6	0.446667	0.495556	0.514074	0.485432	0.498354	0.499287	0.494358	0.497333	0.496992	0.26	0.176667	0.218333	0.19	0.146667	0.185	0.05
Sspon.06G0001630-2C	SsLRR-RLK228	0	0	0	0	0	0	0	0	0	0	0	0	0	0	0	0	0	0	0
Sspon.06G0031510-1C	SsLRR-RLK229	0.73	0.61	0.38	0.573333	0.521111	0.491481	0.528642	0.513745	0.511289	0.517892	0.514309	0.514497	1.08667	0.37	0.728333	1.09333	0.39	0.737222	0.34
Sspon.06G0034930-1D	SsLRR-RLK230	0	0	0.03	0.01	0.0133333	0.0177778	0.0137037	0.0149383	0.0154733	0.0147051	0.0150389	0.0150724	0	0.0666667	0.0333333	0	0.0233333	0.0188889	0
Sspon.06G0018110-3D	SsLRR-RLK231	0.1	0.08	0.05	0.0766667	0.0688889	0.0651852	0.0702469	0.068107	0.0678464	0.0687334	0.0682289	0.0682696	0.06	0.0733333	0.0666667	0.136667	0.13	0.111111	0.06
Sspon.06G0035390-1D	SsLRR-RLK232	54.32	37.55	32.06	41.31	36.9733	36.7811	38.3548	37.3698	37.5019	37.7422	37.5379	37.594	51.9033	22.3967	37.15	36.94	49.6333	41.2411	57.59
Sspon.06G0031510-1T	SsLRR-RLK233	0.16	0	0	0.0533333	0.0177778	0.0237037	0.0316049	0.0243621	0.0265569	0.027508	0.0261424	0.0267358	0.0766667	0.25	0.163333	0.48	0.63	0.424444	0.49
Sspon.07G0003610-1A	SsLRR-RLK234	0	0	0	0	0	0	0	0	0	0	0	0	0	0	0	0	0	0	0
Sspon.07G0005600-1A	SsLRR-RLK235	0.796667	1.25	1.41	1.15222	1.27074	1.27765	1.23354	1.26064	1.25728	1.25049	1.25614	1.25463	0.32	0.706667	0.513333	0.976667	0.846667	0.778889	0.32
Sspon.07G0005930-1A	SsLRR-RLK236	0.466667	0.59	0.32	0.458889	0.456296	0.411728	0.442305	0.436776	0.43027	0.43645	0.434499	0.43374	0.586667	0.63	0.608333	0.756667	0.593333	0.652778	0.52
Sspon.07G0010930-1A	SsLRR-RLK237	2.47	2.37	1.54	2.12667	2.01222	1.89296	2.01062	1.97193	1.9585	1.98035	1.97026	1.96971	2.80333	1.65333	2.22833	5.68	5.37667	4.42833	2.63
Sspon.07G0005680-1A	SsLRR-RLK238	0.94	1.16	4.9	2.33333	2.79778	3.3437	2.82494	2.98881	3.05248	2.95541	2.9989	3.00226	1.71333	5.34333	3.52833	1.75	0.783333	2.02056	1.9
Sspon.07G0003910-1A	SsLRR-RLK239	1.8	2.42	1.69	1.97	2.02667	1.89556	1.96407	1.9621	1.94058	1.95558	1.95275	1.94964	1.20333	2.25	1.72667	4.40333	3.08333	3.07111	1.33
Sspon.07G0012010-1A	SsLRR-RLK240	0	0.06	0	0.02	0.0266667	0.0155556	0.0207407	0.0209877	0.0190947	0.0202743	0.0201189	0.0198293	0.03	0	0.015	0.0533333	0.1	0.0561111	0
Sspon.07G0019710-1A	SsLRR-RLK241	12.2067	13.13	12.8	12.7122	12.8807	12.7977	12.7969	12.8251	12.8065	12.8095	12.8137	12.8099	10.9133	12.78	11.8467	16.2533	15.4633	14.5211	11.15
Sspon.07G0016760-1A	SsLRR-RLK242	0.0266667	0.06	0.07	0.0522222	0.0607407	0.0609877	0.0579835	0.059904	0.0596251	0.0591709	0.0595666	0.0594542	0	0.0133333	0.00666667	0	0	0.00222222	0.02
Sspon.03G0003850-1P	SsLRR-RLK243	0.79	2.57	1.4	1.58667	1.85222	1.61296	1.68395	1.71638	1.6711	1.69048	1.69265	1.68474	0.423333	1.65	1.03667	0.503333	1.97333	1.17111	0.68
Sspon.07G0020060-1A	SsLRR-RLK244	26.42	23.91	16.62	22.3167	20.9489	19.9619	21.0758	20.6622	20.5666	20.7682	20.6657	20.6668	23.1667	16.42	19.7933	23.2	26.6233	23.2056	19.24
Sspon.07G0012710-1A	SsLRR-RLK245	1.85667	5.68	2.83	3.45556	3.98852	3.42469	3.62292	3.67871	3.57544	3.62569	3.62661	3.60925	0.623333	1.80333	1.21333	0.933333	1.25333	1.13333	0.9
Sspon.07G0028010-1B	SsLRR-RLK246	0.596667	0.36	0	0.318889	0.226296	0.181728	0.242305	0.216776	0.213603	0.224228	0.218203	0.218678	0.423333	0.21	0.316667	0.92	1.43667	0.891111	0.54
Sspon.07G0029250-1B	SsLRR-RLK247	0	0	0	0	0	0	0	0	0	0	0	0	0	0.02	0.01	0.0166667	0	0.00888889	0
Sspon.07G0028540-1B	SsLRR-RLK248	0.543333	3.01	0.23	1.26111	1.50037	0.99716	1.25288	1.25014	1.16673	1.22325	1.21337	1.20111	0.08	0.146667	0.113333	0.283333	0.273333	0.223333	0.47
Sspon.07G0029430-1B	SsLRR-RLK249	11.49	12.2	8.66	10.7833	10.5478	9.99704	10.4427	10.3292	10.2563	10.3427	10.3094	10.3028	8.67	10.4533	9.56167	13.3633	16.2567	13.0606	10.22
Sspon.07G0019730-2B	SsLRR-RLK250	0.656667	0.83	0.37	0.618889	0.606296	0.531728	0.585638	0.574554	0.563973	0.574722	0.571083	0.569926	0.36	0.29	0.325	0.443333	0.493333	0.420556	0.48
Sspon.07G0021120-1B	SsLRR-RLK251	1.82667	3.77	1.9	2.49889	2.72296	2.37395	2.53193	2.54295	2.48294	2.51928	2.51506	2.50576	1.56	2	1.78	7.69333	2.84	4.10444	1.75
Sspon.07G0034460-1C	SsLRR-RLK252	0.676667	1.39	1.03	1.03222	1.15074	1.07099	1.08465	1.10213	1.08592	1.0909	1.09298	1.08993	0.953333	0.6	0.776667	0.393333	0.586667	0.585556	0.56
Sspon.07G0013550-2C	SsLRR-RLK253	0.06	0.2	0	0.0866667	0.0955556	0.0607407	0.0809877	0.0790947	0.0736077	0.0778967	0.0768663	0.0761236	0	0.0633333	0.0316667	0.136667	0	0.0561111	0.05
Sspon.07G0033960-1C	SsLRR-RLK254	0.0966667	0.13	0.14	0.122222	0.130741	0.130988	0.127984	0.129904	0.129625	0.129171	0.129567	0.129454	0.0666667	0.16	0.113333	0.436667	0.243333	0.264444	0.12
Sspon.07G0035060-2D	SsLRR-RLK255	0.233333	0.14	0.11	0.161111	0.137037	0.136049	0.144733	0.139273	0.140018	0.141341	0.140211	0.140523	0.25	0.19	0.22	0.483333	0.466667	0.39	0.18
Sspon.07G0035530-1D	SsLRR-RLK256	0	0	0	0	0	0	0	0	0	0	0	0	0	0	0	0	0	0	0
Sspon.07G0007910-3D	SsBIR1/SsLRR-RLK257	11.84	7.87	5.85	8.52	7.41333	7.26111	7.73148	7.46864	7.48708	7.5624	7.50604	7.51851	11.6267	7.24333	9.435	17.0133	15.6	14.0161	9.89
Sspon.03G0021790-1P	SsLRR-RLK258	0.01	0	0	0.00333333	0.00111111	0.00148148	0.00197531	0.00152263	0.00165981	0.00171925	0.0016339	0.00167099	0	0	0	0	0	0	0
Sspon.07G0011930-3D	SsLRR-RLK259	0	0	0.02	0.00666667	0.00888889	0.0118519	0.0091358	0.00995885	0.0103155	0.00980338	0.0100259	0.0100483	0.02	0.0466667	0.0333333	0.0133333	0.00666667	0.0177778	0.02
Sspon.08G0007370-1A	SsLRR-RLK260	2.39	3.28	3.09	2.92	3.09667	3.03556	3.01741	3.04988	3.03428	3.03385	3.03934	3.03582	2.24667	3.07667	2.66167	5.15333	5.85333	4.55611	2.04
Sspon.08G0016510-1A	SsLRR-RLK261	0	0	0	0	0	0	0	0	0	0	0	0	0	0	0	0	0.02	0.00666667	0
Sspon.08G0006910-1A	SsLRR-RLK262	0	0	0	0	0	0	0	0	0	0	0	0	0	0	0	0	0	0	0
Sspon.08G0012710-1A	SsLRR-RLK263	0.303333	0.31	0.24	0.284444	0.278148	0.267531	0.276708	0.274129	0.272789	0.274542	0.27382	0.273717	0.213333	0.186667	0.2	0.23	0.336667	0.255556	0.14
Sspon.08G0005350-1A	SsLRR-RLK264	0	0	0	0	0	0	0	0	0	0	0	0	0	0	0	0	0	0	0
Sspon.08G0007360-1A	SsBAM2/SsLRR-RLK265	4.90333	5.62	4.35	4.95778	4.97593	4.76123	4.89831	4.87849	4.84601	4.87427	4.86626	4.86218	4.35	4.68667	4.51833	16.8933	19.8667	13.7594	5.57
Sspon.08G0012720-1A	SsLRR-RLK266	0.403333	0.64	0.53	0.524444	0.564815	0.539753	0.543004	0.549191	0.543983	0.545392	0.546189	0.545188	0.43	1.04333	0.736667	0.456667	0.303333	0.498889	0.65
Sspon.08G0016170-1A	SsLRR-RLK267	0.176667	0.02	0.08	0.0922222	0.0640741	0.0787654	0.0783539	0.0737311	0.0769502	0.0763451	0.0756755	0.0763236	0.04	0.0366667	0.0383333	1.1	1.21	0.782778	0.17
Sspon.08G0007700-1A	SsLRR-RLK268	0.186667	0.18	0.03	0.132222	0.114074	0.0920988	0.112798	0.106324	0.10374	0.107621	0.105895	0.105752	0.156667	0.0266667	0.0916667	0.0333333	0	0.0416667	0.19
Sspon.08G0006810-1A	SsLRR-RLK269	0.983333	0.25	0.28	0.504444	0.344815	0.37642	0.40856	0.376598	0.387193	0.390783	0.384858	0.387611	0.846667	0.806667	0.826667	4.05667	3.52	2.80111	1.14
Sspon.08G0001240-1A	SsLRR-RLK270	21.1767	20.78	14.74	18.8989	18.1396	17.2595	18.0993	17.8328	17.7306	17.8876	17.817	17.8117	22.9667	22.26	22.6133	21.96	23.4767	22.6833	16.35
Sspon.08G0006840-1A	SsLRR-RLK271	1.66333	1.64	0.87	1.39111	1.30037	1.18716	1.29288	1.26014	1.24673	1.26658	1.25781	1.25704	1.47	0.71	1.09	0.713333	1.55333	1.11889	1.64
Sspon.04G0017200-1P	SsPRK7/SsLRR-RLK272	1.98667	1.38	0.73	1.36556	1.15852	1.08469	1.20292	1.14871	1.14544	1.16569	1.15328	1.1548	2.53667	1.02	1.77833	4.54	5	3.77278	1.92
Sspon.08G0002960-1A	SsLRR-RLK273	0	0	0.02	0.00666667	0.00888889	0.0118519	0.0091358	0.00995885	0.0103155	0.00980338	0.0100259	0.0100483	0	0.0133333	0.00666667	0	0.0133333	0.00666667	0
Sspon.08G0009990-1A	SsLRR-RLK274	6.46667	6.26	3.82	5.51556	5.19852	4.84469	5.18626	5.07649	5.03581	5.09952	5.07061	5.06865	5.83667	4.41333	5.125	7.24	8.39667	6.92056	5.77
Sspon.08G0023870-1B	SsLRR-RLK275	0	0	0	0	0	0	0	0	0	0	0	0	0	0	0	0	0	0	0
Sspon.08G0022340-1B	SsLRR-RLK276	0.496667	0.39	0.34	0.408889	0.37963	0.376173	0.38823	0.381344	0.381916	0.38383	0.382363	0.382703	0.3	0.34	0.32	0.776667	0.683333	0.593333	0.38
Sspon.08G0020830-1B	SsLRR-RLK277	15.3767	14.17	5.32	11.6222	10.3707	9.10432	10.3658	9.94694	9.80567	10.0395	9.93069	9.92527	9.73333	5.45333	7.59333	18.1067	30.88	18.86	9.72
Sspon.08G0018130-1B	SsLRR-RLK278	0	0.03	0	0.01	0.0133333	0.00777778	0.0103704	0.0104938	0.00954733	0.0101372	0.0100594	0.00991465	0	0.0233333	0.0116667	0	0.0166667	0.00944444	0
Sspon.08G0004440-2B	SsSRF3/SsLRR-RLK279	6.33333	2.29	2.4	3.67444	2.78815	2.9542	3.13893	2.96043	3.01785	3.03907	3.00578	3.0209	5.50667	2.49333	4	1.30667	2.45667	2.58778	3.76
Sspon.08G0022450-1B	SsLRR-RLK280	0	0	0	0	0	0	0	0	0	0	0	0	0	0	0	0	0	0	0
Sspon.08G0019890-1B	SsRDK1/SsLRR-RLK281	0.623333	0.08	0.09	0.264444	0.144815	0.16642	0.191893	0.167709	0.175341	0.178314	0.173788	0.175814	0.826667	0.25	0.538333	2.29667	1.65	1.495	0.49
Sspon.08G0027560-1C	SsLRR-RLK282	0	0	0	0	0	0	0	0	0	0	0	0	0	0.00666667	0.00333333	0	0	0.00111111	0
Sspon.08G0002980-3C	SsLRR-RLK283	0.813333	0.56	0.66	0.677778	0.632593	0.65679	0.65572	0.648368	0.653626	0.652571	0.651522	0.652573	1.36667	1.13	1.24833	0.636667	0.386667	0.757222	0.87
Sspon.08G0005480-3C	SsLRR-RLK284	0	0.02	0.04	0.02	0.0266667	0.0288889	0.0251852	0.0269136	0.0269959	0.0263649	0.0267581	0.0267063	0.03	0.03	0.03	0	0.0233333	0.0177778	0.02
Sspon.08G0001240-1P	SsLRR-RLK285	6.84	7.52	4.93	6.43	6.29333	5.88444	6.20259	6.12679	6.07128	6.13355	6.11054	6.10512	8.47667	6.4	7.43833	5.26667	6.88333	6.52944	5.21
Sspon.04G0017200-2P	SsLRR-RLK286	3.17333	1.45	1.35	1.99111	1.59704	1.64605	1.74473	1.66261	1.68446	1.69727	1.68145	1.68773	3.03	1.41	2.22	5.63667	5.23333	4.36333	2.59
Sspon.08G0016490-3D	SsLRR-RLK287	0.0233333	0.04	0.05	0.0377778	0.0425926	0.0434568	0.0412757	0.0424417	0.0423914	0.0420363	0.0422898	0.0422392	0.04	0.03	0.035	0.0466667	0.11	0.0638889	0.01
Sspon.08G0019890-2P	SsLRR-RLK288	0.28	0.09	0.2	0.19	0.16	0.183333	0.177778	0.173704	0.178272	0.176584	0.176187	0.177014	0.123333	0.0866667	0.105	0.12	0.3	0.175	0
		0			100
