# Supplementary material for: Genomic investigation of duplication, functional conservation, and divergence in the LRR-RLK Family of Saccharum
Source: BMC Genomics. 2024 Feb 9;25:165. doi: 10.1186/s12864-024-10073-z (PMC10854099; doi:10.1186/s12864-024-10073-z)
Supplement: Supplementary file 10 — Additional file 10. Expression of LRR-RLK genes in Saccharum infected with different disease. P1: CK; P2: inchoate; P3: advanced. CK1: +1 leaf control; CK2: -3 leaf control; S1: +1 leaf infection; S2: -3 leaf infection. [file 12864_2024_10073_MOESM10_ESM.xlsx]

## Sheet: SCMV（1）
Gene_name	Gene_name	0h	6h	18h	48h	192h
SoZg.01A003670.1	SoBAM2/SoLRR-RLK1	7.00667	4.82333	0.506667	6.06	2.18
SoZg.01A006650.1	SoLRR-RLK2	9.49667	4.38333	3.86667	5.34	1.71667
SoZg.01A009220.1	SoTOAD2/SoLRR-RLK3	22.8033	22.38	5.26333	14.4867	9.18667
SoZg.01A011420.1	SoLRR-RLK4	1.25333	3.08667	0.43	6.37333	1.81333
SoZg.01A011810.1	SoTMK3/SoLRR-RLK5	1.56333	3.4	5.10667	1.68667	1.01667
SoZg.01A012090.1	SoRKL1/SoLRR-RLK6	3.35333	3.76667	3.12333	6.45667	6.02
SoZg.01A013020.1	SoSERK1/SoLRR-RLK7	115.187	260.17	187.28	161.497	196.297
SoZg.01A014500.1	SoRDK1/SoLRR-RLK8	1.07667	1.71333	0.743333	1.43	0.773333
SoZg.01A022240.1	SoLRR-RLK9	7.77	8.57333	4.94667	4.49333	2.2
SoZg.01A022260.1	SoLRR-RLK10	0.296667	0.383333	0.0833333	0.176667	0.0233333
SoZg.01A026760.1	SoLRR-RLK11	4.36	7.68	7.63333	5.91333	3.82333
SoZg.01A037240.1	SoLRR-RLK12	34.5967	41.9267	9.68667	58.3467	33.5033
SoZg.01A041680.1	SoLRR-RLK13	0.0866667	0.02	0	0.296667	0
SoZg.01A042790.1	SoLRR-RLK14	0.0833333	0.01	0.0366667	0.623333	0.166667
SoZg.01A043850.1	SoLRR-RLK15	0	0.143333	0.0733333	0.0433333	0
SoZg.01A047280.1	SoSRF8/SoLRR-RLK16	4.20333	4.14333	1.13667	4.56	1.45333
SoZg.01A049540.1	SoSRF7/SoLRR-RLK17	68.0333	99.1833	19.0267	117.05	45.74
SoZg.01A050630.1	SoLRR-RLK18	1.01667	2.37667	3.92667	1.09333	2.92
SoZg.01A051510.1	SoLRR-RLK19	5.26333	27.8933	13.95	9.69	12.6433
SoZg.01B005190.1	SoLRR-RLK20	1.23667	2.20333	0.493333	1.78333	1.22
SoZg.01B010580.1	SoLRR-RLK21	8.98	16.6433	3.99333	23.58	16.4933
SoZg.01B019810.1	SoLRR-RLK22	0.506667	1.53667	1.69	0.983333	1.52
SoZg.01B029860.1	SoSRF6/SoLRR-RLK23	9.46	8.61333	0.253333	36.7067	20.7133
SoZg.01B030690.1	SoLRR-RLK24	0.0133333	0.07	0.0533333	0.213333	0
SoZg.01B032790.1	SoLRR-RLK25	0.06	0.0333333	0.0266667	0.173333	0.03
SoZg.01B044680.1	SoLRR-RLK26	1.01333	1.47333	0.363333	1.9	1.80667
SoZg.01B052860.1	SoLRR-RLK27	0.326667	0.346667	1.10333	0.36	0.413333
SoZg.01C002470.1	SoLRR-RLK28	1.42333	2.36	2.87	1.60333	1.16667
SoZg.01C002620.1	SoLRR-RLK29	6.20667	9.17	7.41	9.72667	10.4767
SoZg.01C015200.1	SoLRR-RLK30	0.786667	1.13667	0.0933333	1.34	0.573333
SoZg.01F053750.1	SoLRR-RLK31	0.89	1.04667	2.42333	3.96667	3.49667
SoZg.01H035900.1	SoLRR-RLK32	9.54	10.3667	3.37333	7.51333	1.26667
SoZg.02A001250.1	SoLRR-RLK33	7.99667	10.68	7.27	3.88	1.58333
SoZg.02A003620.1	SoGHR1/SoLRR-RLK34	20.6633	21.2433	19.34	18.0833	11.98
SoZg.02A004030.1	SoLRR-RLK35	0.0966667	0.01	0.133333	0.0166667	0.0466667
SoZg.02A005020.1	SoLRR-RLK36	2.91	5.83667	3.09667	4.13333	5.77333
SoZg.02A008940.1	SoLRR-RLK37	0.19	0.14	0.38	0	0.14
SoZg.02A009250.1	SoLRR-RLK38	1.87667	5.87333	3.95	1.75	2.14
SoZg.02A015670.1	SoLRR-RLK39	0.99	0.623333	0.256667	0.623333	0.163333
SoZg.02A020860.1	SoLRR-RLK40	0.29	0.603333	0.95	0.633333	0.59
SoZg.02A023840.1	SoLRR-RLK41	0.586667	0.0133333	1.00333	1.48667	4.53
SoZg.02A026640.1	SoLRR-RLK42	3.27	5.69	3.09	2.64667	1.92333
SoZg.02A031060.1	SoLRR-RLK43	1.97	2.12667	1.09	3.86	3.26
SoZg.02A032080.1	SoLRR-RLK44	7.24333	12.66	19.6967	11.8333	12.0867
SoZg.02A034310.1	SoLRR-RLK45	17.1167	20.1267	7.29333	31.46	10.0067
SoZg.02A034860.1	SoLRR-RLK46	4.27333	5.98	3.12	3.52	1.84
SoZg.02A036300.1	SoLRR-RLK47	14.86	13.3433	8.79333	17.67	12.7567
SoZg.02A036980.1	SoLRR-RLK48	2.69333	2.92333	2.28333	7.14667	3.59667
SoZg.02B003140.1	SoLRR-RLK49	0.146667	0.893333	0.223333	0.443333	0.146667
SoZg.02B008290.1	SoLRR-RLK50	0.0133333	0.0333333	0.173333	0.18	0.04
SoZg.02B008560.1	SoLRR-RLK51	54.8067	96.4	106.483	55.47	29.33
SoZg.02B016690.1	SoLRR-RLK52	30.3567	19.3767	15.84	25.31	19.23
SoZg.02B018880.1	SoRLK902/SoLRR-RLK53	9.69667	22.0567	9.73667	8.7	45.3433
SoZg.02B034700.1	SoNILR1/SoLRR-RLK54	0.243333	0.15	0.216667	0.31	0.143333
SoZg.02B036890.1	SoSIRK1/SoLRR-RLK55	3.93667	4.51333	1.58667	4.54	3.37667
SoZg.02B040150.1	SoPXC1/SoLRR-RLK56	15.0133	23.56	8.04	34.38	40.8467
SoZg.02D008990.1	SoLRR-RLK57	0.203333	0.106667	0.336667	0.156667	0.0333333
SoZg.02E000660.1	SoLRR-RLK58	0.416667	0.596667	1.06333	0.786667	0.273333
SoZg.02H003340.1	SoLRR-RLK59	0	0.0566667	0	0.02	0
SoZg.03A001900.1	SoLRR-RLK60	3.97667	4.74667	2.18667	3.52667	2.01667
SoZg.03A002840.1	SoLRR-RLK61	1.51667	2.00667	0.96	1.41667	1.81333
SoZg.03A006000.1	SoLRR-RLK62	14.2333	15.3967	2.71333	24.7567	14.0333
SoZg.03A006100.1	SoLRR-RLK63	14.2467	15.1367	7.75333	10.36	7.10667
SoZg.03A010690.1	SoLRR-RLK64	2.25667	5.14333	1.04	2.65	1.79
SoZg.03A012740.1	SoLRR-RLK65	0.193333	0.203333	0.133333	0.313333	0.03
SoZg.03A016680.1	SoLRR-RLK66	1.28	1.43	0.85	0.963333	0.25
SoZg.03A019010.1	SoLRR-RLK67	2.18	2.47667	1.17	0.98	0.513333
SoZg.03A020870.1	SoLRR-RLK68	5.21333	6.59667	2.30333	5.33	0.256667
SoZg.03A024520.1	SoLRR-RLK69	6.92667	9.88333	9.89333	7.42	5.7
SoZg.03A025490.1	SoLRR-RLK70	2.03667	2.13	5.7	0.74	0.823333
SoZg.03A026240.1	SoLRR-RLK71	2.03333	3.21	0.573333	2.6	3.21
SoZg.03A027990.1	SoLRR-RLK72	0.03	0.08	0.216667	0.0766667	0.15
SoZg.03A028000.1	SoLRR-RLK73	0.546667	0.563333	0.833333	0.233333	0.246667
SoZg.03A032150.1	SoLRR-RLK74	1.62667	2.85667	1.83	2.62333	2.05333
SoZg.03A035340.1	SoLRR-RLK75	0	0.0133333	0	0	0
SoZg.03A037810.1	SoLRR-RLK76	0	0.0833333	0.01	0.34	0.03
SoZg.03A041450.1	SoPXC2/SoLRR-RLK77	3.78	4.06	2.05	3.92333	1.22333
SoZg.03B005650.1	SoLRR-RLK78	0.07	0.19	0.0333333	0	0
SoZg.03B023970.1	SoLRR-RLK79	0.58	2.17667	0.906667	2.53667	3.62667
SoZg.03B025300.1	SoLRR-RLK80	2.07667	1.97	1.17	3.10667	1.17333
SoZg.03B031100.1	SoLRR-RLK81	0.0266667	0.343333	0.376667	0.0633333	0.116667
SoZg.03B031280.1	SoLRR-RLK82	10.2467	28.6433	6.49333	22.0167	71.0033
SoZg.03B031310.1	SoRUL1/SoLRR-RLK83	32.5133	29.9367	22.75	32.71	27.3667
SoZg.03B031480.1	SoLRR-RLK84	0.206667	0.243333	0.293333	0.363333	0.0933333
SoZg.03E016250.1	SoLRR-RLK85	0.0733333	0	0.213333	0	0
SoZg.03F040030.1	SoLRR-RLK86	0	0.01	0	0	0
SoZg.03G004150.1	SoLRR-RLK87	0.886667	0.53	1.94667	0.81	0.886667
SoZg.03G016820.1	SoLRR-RLK88	0	0	0	0.0633333	0
SoZg.03H015300.1	SoLRR-RLK89	0	0.18	0.0833333	0.06	0.243333
SoZg.04A000950.1	SoLRR-RLK90	0.0366667	0.09	0	0.113333	0
SoZg.04A004290.1	SoLRR-RLK91	0	0.0166667	0.503333	0.116667	0
SoZg.04A005450.1	SoLRR-RLK92	3.69	2.06667	1.27	0.216667	2.46333
SoZg.04A005690.1	SoLRR-RLK93	0.0133333	0.0933333	0.246667	0.236667	2.40667
SoZg.04A005730.1	SoLRR-RLK94	0	0	0	0	0
SoZg.04A006880.1	SoLRR-RLK95	0	0	0.03	0.11	0
SoZg.04A007000.1	SoLRR-RLK96	50.67	61.0333	15.9767	77.34	19.32
SoZg.04A008950.1	SoLRR-RLK97	1.06333	1.98667	1.64667	1.15667	0.593333
SoZg.04A010470.1	SoLRR-RLK98	1.71667	2.26333	1.13333	2.59667	2.21667
SoZg.04A010910.1	SoLRR-RLK99	10.29	21.75	3.45	15.2267	8.36333
SoZg.04A011460.1	SoLRR-RLK100	0.15	0.0466667	0.01	0.0433333	0
SoZg.04A013070.1	SoLRR-RLK101	0.55	0.186667	0.03	0.04	0.0133333
SoZg.04A014350.1	SoLRR-RLK102	26.4567	39.2	14.6333	37.3033	32.26
SoZg.04A017980.1	SoLRR-RLK103	0.243333	0.08	0.273333	0.0933333	0.1
SoZg.04A019920.1	SoSERK2/SoLRR-RLK104	215.567	293.743	294.227	186.973	318.6
SoZg.04A023070.1	SoLRR-RLK105	1.55667	0.706667	3.34333	1.72333	0.34
SoZg.04A023120.1	SoLRR-RLK106	0	0	0.03	0	0
SoZg.04A026650.1	SoLRR-RLK107	0	0.23	0	0	0
SoZg.04G029610.1	SoNIK1/SoLRR-RLK108	26.9667	27.9167	8.44667	48.8067	24.2333
SoZg.04A034250.1	SoLRR-RLK109	5.18667	4.57667	2.69333	6.17	3.60667
SoZg.04A038930.1	SoLRR-RLK110	0.836667	1.23667	0.47	0.613333	0.71
SoZg.04B004750.1	SoLRR-RLK111	0.166667	0.66	0	0.0566667	0.276667
SoZg.04B008210.1	SoLRR-RLK112	0	0.0833333	0.01	0.34	0.03
SoZg.04E010140.1	SoIKU2/SoLRR-RLK113	0.123333	0.0666667	0.01	0.203333	0.0633333
SoZg.04C005520.1	SoLRR-RLK114	0	0	0.0966667	0.02	0.0266667
SoZg.04C012740.1	SoLRR-RLK115	0	0	0	0	0
SoZg.04D014870.1	SoLRR-RLK116	0.0166667	0	0.0366667	0.0966667	0
SoZg.04D018720.1	SoLRR-RLK117	0.0333333	0.343333	0.11	0.0266667	0.03
SoZg.04D021080.1	SoLRR-RLK118	0	0	0.03	0	0
SoZg.04E010650.1	SoLRR-RLK119	1.04	1.84	1.01667	1.52667	1.77667
SoZg.04F014500.1	SoLRR-RLK120	0.543333	0.71	0.14	0.496667	0.226667
SoZg.04G004160.1	SoLRR-RLK121	0.603333	1.30333	0.98	0.23	1.08333
SoZg.04G004290.1	SoLRR-RLK122	0.246667	0.81	0.386667	0.376667	0.213333
SoZg.04G022490.1	SoLRR-RLK123	0	0.00666667	0.0733333	0	0
SoZg.04G022500.1	SoLRR-RLK124	0	0	0	0	0
SoZg.04G035750.1	SoLRR-RLK125	0.126667	0.0766667	0.186667	1.36333	0.656667
SoZg.04H001100.1	SoLRR-RLK126	0	0	0	0	0
SoZg.04H004170.1	SoLRR-RLK127	30.1367	49.3367	35.87	49.85	70.15
SoZg.04H016060.1	SoLRR-RLK128	0	0	0.0166667	0.0133333	0
SoZg.04H020600.1	SoLRR-RLK129	20.7767	32.1067	20.3867	20.4333	22.0833
SoZg.05A004780.1	SoLRR-RLK130	0	0.04	0	0	0
SoZg.05A004790.1	SoLRR-RLK131	0	0	0	0	0
SoZg.05A004800.1	SoLRR-RLK132	0.1	0.0966667	0	0.123333	0.0866667
SoZg.05A006300.1	SoLRR-RLK133	8.96333	8.72667	17.3567	4.26	2.29667
SoZg.05A006780.1	SoLRR-RLK134	0	0	0	0	0
SoZg.05A011180.1	SoLRR-RLK135	1.89333	2.93667	2.88	2.71667	4.32333
SoZg.05A011210.1	SoCEPR2/SoLRR-RLK136	0.703333	0.65	0.226667	0.696667	0.19
SoZg.05A011230.1	SoLRR-RLK137	13.8833	16.8033	9.44333	15.3933	18.8533
SoZg.05A018120.1	SoLRR-RLK138	0	0	0	0	0.03
SoZg.05A020790.1	SoEFR/SoLRR-RLK139	0.0466667	0.01	0	0.0266667	0
SoZg.05A021040.1	SoLRR-RLK140	21.07	21.2967	53.9833	6.36333	13.6067
SoZg.05A021180.1	SoLRR-RLK141	0	0	0	0	0
SoZg.05A021470.1	SoLRR-RLK142	0.226667	0.643333	1.45	0.223333	0.416667
SoZg.05A022150.1	SoLRR-RLK143	0.04	0.116667	0.0333333	0.0133333	0.0433333
SoZg.05A022580.1	SoLRR-RLK144	0.196667	0.136667	0.09	0.0966667	0.04
SoZg.05A024890.1	SoLRR-RLK145	0	0.12	0.356667	0.0133333	0.04
SoZg.05A026370.1	SoLRR-RLK146	17.3067	42.97	29.3867	19.08	8.87667
SoZg.05A026380.1	SoLRR-RLK147	0	0	0.0433333	0.0166667	0.106667
SoZg.05B000850.1	SoLRR-RLK148	0.0233333	0.0866667	0.02	0.0233333	0
SoZg.05B015310.1	SoLRR-RLK149	0	0	0	0	0
SoZg.05B016670.1	SoLRR-RLK150	0	0.0533333	0.213333	0.0166667	0.0133333
SoZg.05B016680.1	SoLRR-RLK151	0	0	0	0	0.02
SoZg.05B020720.1	SoLRR-RLK152	2.86333	2.03667	2.45667	1.56667	0.63
SoZg.05B022830.1	SoLRR-RLK153	0.01	0	0.0366667	0	0
SoZg.05B023310.1	SoLRR-RLK154	1.82333	2.88333	0.973333	4.32667	5.63
SoZg.05B025610.1	SoLRR-RLK155	13.3433	17.5967	10.1833	18.38	12.5933
SoZg.05B025670.1	SoLRR-RLK156	15.2433	10.94	27.9033	10.6667	13.5633
SoZg.05C005160.1	SoLRR-RLK157	0.263333	0.313333	0	0.14	0.0666667
SoZg.05C007050.1	SoLRR-RLK158	0.26	0.683333	0.9	0.323333	0.353333
SoZg.05C007130.1	SoLRR-RLK159	0	0	0	0.01	0
SoZg.05C008300.1	SoLRR-RLK160	0	0.01	0	0	0
SoZg.05C013230.1	SoLRR-RLK161	0	0	0	0	0
SoZg.05C018030.1	SoLRR-RLK162	0.0433333	0.0266667	0.116667	0.05	0
SoZg.05C020160.1	SoLRR-RLK163	0	0.0633333	0	0.04	0.0366667
SoZg.05D005980.1	SoLRR-RLK164	2.40667	2.38333	5.70333	2.28333	2.63
SoZg.05D006810.1	SoLRR-RLK165	4.73667	3.91333	4.05333	3.87667	1.58667
SoZg.05D008000.1	SoLRR-RLK166	0.0766667	0.0466667	0.416667	0.0166667	0
SoZg.05D018400.1	SoLRR-RLK167	2.17333	1.04333	2.66	1.55333	5.67333
SoZg.05D018530.1	SoLRR-RLK168	0.373333	0.44	0.18	0.36	0.42
SoZg.05D022320.1	SoLRR-RLK169	0	0	0	0	0
SoZg.05D027320.1	SoLRR-RLK170	0.09	0.0833333	0.126667	0.05	0.1
SoZg.05E000300.1	SoLRR-RLK171	7.09667	25.7833	3.55	13.91	12.2467
SoZg.05E018480.1	SoLRR-RLK172	17.5633	27.38	23.2633	27.4567	21.27
SoZg.05E018950.1	SoLRR-RLK173	0	0	0	0	0
SoZg.05E018980.1	SoLRR-RLK174	0.0866667	0.0533333	0.506667	0.08	0.173333
SoZg.05E022980.1	SoLRR-RLK175	1.00333	1.29	0.66	0.323333	0.14
SoZg.05F008090.1	SoLRR-RLK176	0.02	0.173333	0.133333	0	0.0166667
SoZg.05F009600.1	SoLRR-RLK177	13.74	13.03	20.1167	7.01667	4.75667
SoZg.05F020560.1	SoLRR-RLK178	0.173333	0.16	0	0.446667	0
SoZg.05F023930.1	SoLRR-RLK179	3.26	9.51	0.873333	8.56667	1.53
SoZg.05G008450.1	SoLRR-RLK180	0	0.0233333	0.36	0.12	0.823333
SoZg.05G012370.1	SoLRR-RLK181	1.23	2.02667	0.906667	1.41	1.91333
SoZg.05G016790.1	SoLRR-RLK182	0	0	0.01	0	0
SoZg.05G016820.1	SoLRR-RLK183	0.06	0.08	0.166667	0.06	0.216667
SoZg.05G022390.1	SoLRR-RLK184	0	0.0133333	0.0133333	0.02	0
SoZg.05G022420.1	SoLRR-RLK185	15.1767	18.8033	12.6567	14.9667	6.68667
SoZg.05G025310.1	SoLRR-RLK186	0.0933333	0.26	0.273333	0.25	0.693333
SoZg.05H007090.1	SoLRR-RLK187	10.57	12.3367	6.19333	17.6633	13.0333
SoZg.06A000110.1	SoLRR-RLK188	44.3967	54.7433	31.68	56.73	77.9733
SoZg.06A002800.1	SoLRR-RLK189	0.0733333	0	0.213333	0	0
SoZg.06A011020.1	SoLRR-RLK190	1.16333	2.39667	1.84	4.15	1.36333
SoZg.06A011410.1	SoLRR-RLK191	7.37333	4.73	8.14333	5.28667	3.20667
SoZg.06A019360.1	SoLRR-RLK192	0	0	0	0	0
SoZg.06A026070.1	SoLRR-RLK193	0.9	0.423333	0.0166667	1.00333	0.123333
SoZg.06A029030.1	SoLRR-RLK194	2.81333	2.88333	3.12	5.87333	5.1
SoZg.06A029280.1	SoLRR-RLK195	0.263333	0.553333	0.383333	0.206667	0.223333
SoZg.06B002510.1	SoLRR-RLK196	0.566667	0.63	0.78	0.93	0.09
SoZg.06B009250.1	SoLRR-RLK197	2.81667	3.36	1.61	5.14667	3.10667
SoZg.06B013910.1	SoBIR3/SoLRR-RLK198	0.643333	2.13	2.73667	0.83	0.146667
SoZg.06B014970.1	SoLRR-RLK199	1.19	14.66	7.02333	2.43	1.73
SoZg.06B022670.1	SoLRR-RLK200	6.71667	9.77667	4.63667	14.07	24.2567
SoZg.06B022830.1	SoLRR-RLK201	3.85333	2.56667	8.45667	1.66333	1.02
SoZg.06B023050.1	SoLRR-RLK202	0.843333	0.666667	0.186667	0.83	3.29333
SoZg.06B027980.1	SoLRR-RLK203	0.883333	2.19667	1.06333	1.52333	3.00333
SoZg.06C002320.1	SoLRR-RLK204	0	0.0133333	0.0333333	0.106667	0
SoZg.06C002980.1	SoLRR-RLK205	128.447	152.623	110.337	135.217	192.533
SoZg.06E003600.1	SoLRR-RLK206	0	0	0.03	0.0733333	0.15
SoZg.06G004370.1	SoLRR-RLK207	0	0.06	0.146667	0	0.07
SoZg.06G006200.1	SoLRR-RLK208	13.1167	9.73333	21.8233	6.36	8.15333
SoZg.06G011760.1	SoLRR-RLK209	0	0	0	0	0
SoZg.06H003790.1	SoLRR-RLK210	0.0933333	0.103333	0.25	0.156667	0
SoZg.06H021200.1	SoLRR-RLK211	0.153333	0.08	0.203333	0.183333	0.103333
SoZg.07A002990.1	SoLRR-RLK212	0.906667	0.5	0.133333	1.3	0.406667
SoZg.07A007740.1	SoLRR-RLK213	19.52	40.5333	9.28667	29.63	37.5433
SoZg.07A012370.1	SoLRR-RLK214	3.71333	5.13667	3.16667	4.72667	3.50667
SoZg.07A014650.1	SoLRR-RLK215	0.14	0.02	0	0	0
SoZg.07A016070.1	SoLRR-RLK216	0	0.0166667	0	0	0
SoZg.07A016300.1	SoLRR-RLK217	7.95333	11.46	1.67333	9.48333	4.36
SoZg.07A021710.1	SoLRR-RLK218	2.38667	0.343333	7.23667	0.346667	0.0733333
SoZg.07A022330.1	SoLRR-RLK219	0.1	0	0.0833333	0.0233333	0.173333
SoZg.07B012860.1	SoLRR-RLK220	8.58667	9.54333	20.5233	12.3133	12.82
SoZg.07B017010.1	SoLRR-RLK221	4.46667	4.98333	3.08333	2.26	2.09667
SoZg.07B024090.1	SoLRR-RLK222	0.123333	0.173333	0.0333333	0.333333	0.0966667
SoZg.07B025640.1	SoLRR-RLK223	36.8433	8.10667	34.0767	41.78	17.7567
SoZg.07C014560.1	SoLRR-RLK224	9.18333	13.08	7.14333	13.2367	28.5767
SoZg.07D001870.1	SoLRR-RLK225	34.43	51.6833	20.1033	32.7767	64.26
SoZg.07D001920.1	SoLRR-RLK226	0	0	0	0	0
SoZg.07D007840.1	SoLRR-RLK227	7.16	5.46667	2.59667	5.03667	1.29667
SoZg.07D011950.1	SoLRR-RLK228	0	0	0	0.133333	0
SoZg.07D015820.1	SoLRR-RLK229	2.75	5.18	0.11	2.8	1.65667
SoZg.07F011140.1	SoLRR-RLK230	0.54	1.3	0.516667	0.446667	0.336667
SoZg.07H010190.1	SoLRR-RLK231	1.53	3.95667	1.32	1.64667	1.52667
SoZg.08A000440.1	SoLRR-RLK232	0.473333	0.12	0	0.0866667	0
SoZg.08A000580.1	SoLRR-RLK233	0.426667	0.0666667	0.27	0.27	0.21
SoZg.08A002580.1	SoLRR-RLK234	0	0	0	0	0
SoZg.08A003510.1	SoLRR-RLK235	0	0	0	0	0
SoZg.08A006880.1	SoLRR-RLK236	0.693333	0.73	0.01	1.01	0.0533333
SoZg.08A006900.1	SoLRR-RLK237	0	0.03	0	0	0
SoZg.08A006930.1	SoLRR-RLK238	0.0133333	0	0	0	0
SoZg.08A008230.1	SoLRR-RLK239	3.54	5.39333	1.31	4.10333	2.84667
SoZg.08A008620.1	SoLRR-RLK240	2.39333	1.83333	2.4	3.44	1.43333
SoZg.08A011770.1	SoLRR-RLK241	0	0	0.0166667	0.0533333	0
SoZg.08A014470.1	SoLRR-RLK242	4.8	10.8367	13.2433	3.64333	17.2767
SoZg.08A019780.1	SoLRR-RLK243	0.0466667	0.01	0	0.0266667	0
SoZg.08A019790.1	SoLRR-RLK244	3.20333	3.99	3.76667	4.31667	0.696667
SoZg.08A021130.1	SoLRR-RLK245	0	0	0	0	0
SoZg.08A021140.1	SoXIP1/SoLRR-RLK246	0	0	0	0	0
SoZg.08B002530.1	SoLRR-RLK247	1.09	3.86333	0.846667	2.07	4.96
SoZg.08B014340.1	SoLRR-RLK248	0.233333	0.586667	0.473333	0.106667	0.273333
SoZg.08B016770.1	SoLRR-RLK249	1.72333	3.13333	2.08	2.43333	2.11667
SoZg.08B019690.1	SoLRR-RLK250	41.22	58.7267	46.43	51.1033	43.95
SoZg.08B019700.1	SoLRR-RLK251	41.22	58.7267	46.43	51.1033	43.95
SoZg.08C004600.1	SoLRR-RLK252	2.63	3.19667	1.54	3.67333	5.45
SoZg.08C015550.1	SoLRR-RLK253	0.253333	0.196667	0.0733333	0.0666667	0.05
SoZg.08D000120.1	SoLRR-RLK254	19.09	34.2333	5.87	44.5533	31.75
SoZg.08D005890.1	SoLRR-RLK255	6.45	13.3167	3.66667	8.05667	11.87
SoZg.08D005950.1	SoLRR-RLK256	1.05667	1.05667	0.14	0.946667	0.613333
SoZg.08F011330.1	SoLRR-RLK257	0	0.01	0	0	0
SoZg.08G006140.1	SoLRR-RLK258	0.273333	0.373333	0.21	0.486667	0.323333
SoZg.08H005500.1	SoLRR-RLK259	0	0.02	0	0	0
SoZg.08H005600.1	SoLRR-RLK260	0.0233333	0.166667	0.403333	0.103333	0.08
SoZg.08H008710.1	SoLRR-RLK261	1.61667	1.23667	0.386667	1.59	1.52333
SoZg.09A004290.1	SoLRR-RLK262	0.0466667	0.04	0.0533333	0.0666667	0.0166667
SoZg.09A006900.1	SoLRR-RLK263	0	0	0	0	0
SoZg.09A008410.1	SoHSL1/SoLRR-RLK264	0	0.04	0	0	0
SoZg.09A015320.1	SoBIR1/SoLRR-RLK265	0.02	0.113333	0	0.2	0
SoZg.09A018510.1	SoLRR-RLK266	0.593333	0.573333	0.77	1.25	0.586667
SoZg.09A018590.1	SoLRR-RLK267	5.59333	5.99333	1.35333	3.96333	2.15
SoZg.09A018830.1	SoLRR-RLK268	22.83	48.4233	21.2433	29.98	72.76
SoZg.09A021160.1	SoLRR-RLK269	0.0466667	0	0	0.0466667	0
SoZg.09A024850.1	SoLRR-RLK270	0.1	0.0833333	0.03	0.22	0.0366667
SoZg.09A026640.1	SoLRR-RLK271	1.23667	2.11	3.38	1.36333	2.83667
SoZg.09A027580.1	SoLRR-RLK272	0	0.0333333	0	0.12	0.0333333
SoZg.09B006360.1	SoLRR-RLK273	1.12333	2.75333	1.41667	1.92	2.17667
SoZg.09B006490.1	SoLRR-RLK274	10.0233	25.2133	7.70667	8.61333	4.96
SoZg.09B017010.1	SoLRR-RLK275	1.24333	2.77667	2.65667	3.43333	5.21333
SoZg.09B017410.1	SoLRR-RLK276	0.0266667	0	0.243333	0.0133333	0.0466667
SoZg.09B017490.1	SoLRR-RLK277	1.11	1.60667	1.02333	0.616667	0.173333
SoZg.09B020590.1	SoLRR-RLK278	0.363333	1.74333	0.683333	0.15	0
SoZg.09C008040.1	SoLRR-RLK279	17.9067	29.9533	16.9333	28.5267	49.83
SoZg.09C021300.1	SoLRR-RLK280	0	0	0	0	0
SoZg.09F027510.1	SoLRR-RLK281	0.213333	0.3	0.216667	0.263333	0.506667
SoZg.09H021880.1	SoLRR-RLK282	0	0	0	0	0
SoZg.10A002650.1	SoLRR-RLK283	11.2567	23.34	15.46	13.5133	26.4133
SoZg.10A003080.1	SoLRR-RLK284	3.50333	3.82	0.696667	5.57333	4.10667
SoZg.10A006100.1	SoLRR-RLK285	0	0.0133333	0.0766667	0.0166667	0.0666667
SoZg.10A006120.1	SoLRR-RLK286	3.7	4.56333	2.27667	2.77	2.38
SoZg.10A006130.1	SoLRR-RLK287	0.726667	0.816667	0.586667	0.676667	4.68
SoZg.10A006790.1	SoLRR-RLK288	0.136667	0	0	0	0
SoZg.10A007060.1	SoLRR-RLK289	3.42667	4.35667	5.65	4.55	4.89
SoZg.10A010560.1	SoLRR-RLK290	3.59	6.47667	2.37333	3.73	2.54667
SoZg.10A014640.1	SoLRR-RLK291	0.5	0.466667	0.203333	0.356667	0.0633333
SoZg.10A015620.1	SoLRR-RLK292	14.7167	21.34	6.35667	12.57	6.57
SoZg.10A015630.1	SoBAM2/SoLRR-RLK293	0.55	0.72	0.19	0.663333	0.68
SoZg.10A016490.1	SoLRR-RLK294	3.71	4.04	5.12333	7.33333	1.75667
SoZg.10A016510.1	SoLRR-RLK295	0.366667	3.64	3.98333	0.693333	2.33333
SoZg.10A018320.1	SoLRR-RLK296	3.59333	5.01333	1.08333	3.25333	0.803333
SoZg.10A023330.1	SoLRR-RLK297	0	0	0	0	0
SoZg.10A023430.1	SoLRR-RLK298	0.126667	0.333333	0.64	0.27	0.35
SoZg.10B017510.1	SoLRR-RLK299	0.236667	0.0633333	0.113333	0.0233333	0.0933333
SoZg.10B019110.1	SoLRR-RLK300	0.0266667	0.0133333	0.0366667	0.02	0
SoZg.10B020750.1	SoSRF3/SoLRR-RLK301	24.4067	15.7433	21.23	10.7267	4.73667
SoZg.10B020880.1	SoPRK7/SoLRR-RLK302	47.7067	48.64	11.7967	28.9333	6.42667
SoZg.10C001720.1	SoLRR-RLK303	8.08333	5.79667	6.83333	6.67667	5.28
SoZg.10C001990.1	SoLRR-RLK304	2.54333	5.98	1.90333	5.99333	4.33333
SoZg.10C017700.1	SoLRR-RLK305	0	0.0566667	0.00666667	0.02	0
SoZg.10C017730.1	SoLRR-RLK306	0.543333	0.71	0.14	0.496667	0.226667
SoZg.10D025880.1	SoLRR-RLK307	119.79	159.24	62.18	95.35	188.91
SoZg.10E006670.1	SoLRR-RLK308	0.26	1	0.353333	0.453333	0.12
SoZg.10G008850.1	SoLRR-RLK309	1.63667	1.39	0.936667	0.82	1.12
SoZg.10H021740.1	SoLRR-RLK310	0	0	0	0	0
SoZg.ctg058603	SoLRR-RLK311	0.87	0.59	0.06	1.51667	0.333333
SoZg.ctg126112	SoLRR-RLK312	0	0	0	0	0
		0			300

## Sheet: SCMV（2）
Gene_id	Gene_name	CK1	S1	CK2	S2
SoZg.01A003670.1	SoBAM2/SoLRR-RLK1	1.15	0.42	3.16	1.31
SoZg.01A006650.1	SoLRR-RLK2	0.08	1.28	1.02	1.59
SoZg.01A009220.1	SoTOAD2/SoLRR-RLK3	5.95	5.89	4.14	6.39
SoZg.01A011420.1	SoLRR-RLK4	0.77	0.46	0.16	0.27
SoZg.01A011810.1	SoTMK3/SoLRR-RLK5	0.26	0.33	0.26	0.53
SoZg.01A012090.1	SoRKL1/SoLRR-RLK6	1.78	2.4	1.46	1.59
SoZg.01A013020.1	SoSERK1/SoLRR-RLK7	54.47	43.02	34.07	38.23
SoZg.01A014500.1	SoRDK1/SoLRR-RLK8	1.12	1.61	1.17	1.61
SoZg.01A022240.1	SoLRR-RLK9	0.28	0.37	0.11	0.09
SoZg.01A022260.1	SoLRR-RLK10	0	0	0	0
SoZg.01A026760.1	SoLRR-RLK11	0.15	0	0.11	0.06
SoZg.01A037240.1	SoLRR-RLK12	7.84	5.86	3.49	4.26
SoZg.01A041680.1	SoLRR-RLK13	0	0	0	0
SoZg.01A042790.1	SoLRR-RLK14	0	0	0	0
SoZg.01A043850.1	SoLRR-RLK15	0	0	0	0
SoZg.01A047280.1	SoSRF8/SoLRR-RLK16	2.21	2.24	2.15	7.52
SoZg.01A049540.1	SoSRF7/SoLRR-RLK17	6.03	9.37	3.93	20.06
SoZg.01A050630.1	SoLRR-RLK18	0.02	0	0	0
SoZg.01A051510.1	SoLRR-RLK19	0	0	0	0
SoZg.01B005190.1	SoLRR-RLK20	0.12	0.14	0	0.06
SoZg.01B010580.1	SoLRR-RLK21	1.61	4.85	1.65	3.56
SoZg.01B019810.1	SoLRR-RLK22	0.02	0.19	0.02	0.31
SoZg.01B029860.1	SoSRF6/SoLRR-RLK23	0.6	0.44	0.53	1.71
SoZg.01B030690.1	SoLRR-RLK24	0	0	0	0
SoZg.01B032790.1	SoLRR-RLK25	0.13	0.08	0.06	0.03
SoZg.01B044680.1	SoLRR-RLK26	2.25	1.34	0.98	1.21
SoZg.01B052860.1	SoLRR-RLK27	0.01	0.04	0.05	0.12
SoZg.01C002470.1	SoLRR-RLK28	0	0	0	0
SoZg.01C002620.1	SoLRR-RLK29	0	0	0	0
SoZg.01C015200.1	SoLRR-RLK30	0.02	0.09	0	0
SoZg.01F053750.1	SoLRR-RLK31	0	0	0	0
SoZg.01H035900.1	SoLRR-RLK32	4.45	11.95	4.91	13.8
SoZg.02A001250.1	SoLRR-RLK33	2.36	1.58	1.97	1.92
SoZg.02A003620.1	SoGHR1/SoLRR-RLK34	0	0.02	0.1	0.03
SoZg.02A004030.1	SoLRR-RLK35	0.23	0.05	0.19	0.13
SoZg.02A005020.1	SoLRR-RLK36	0.1	0.14	0.01	0.33
SoZg.02A008940.1	SoLRR-RLK37	9.82	11.41	7.82	12.69
SoZg.02A009250.1	SoLRR-RLK38	0.02	0	0.09	0.07
SoZg.02A015670.1	SoLRR-RLK39	0.51	4.2	0.22	0.8
SoZg.02A020860.1	SoLRR-RLK40	2.26	1.91	1.52	2.12
SoZg.02A023840.1	SoLRR-RLK41	0	0.07	0.06	0.02
SoZg.02A026640.1	SoLRR-RLK42	0.04	0	0.04	0
SoZg.02A031060.1	SoLRR-RLK43	3.27	0.38	3.24	2.54
SoZg.02A032080.1	SoLRR-RLK44	0.37	0.43	0.81	0.75
SoZg.02A034310.1	SoLRR-RLK45	0	0.07	0	0
SoZg.02A034860.1	SoLRR-RLK46	0.85	0.47	0.59	0.24
SoZg.02A036300.1	SoLRR-RLK47	0.12	0	0.2	0.09
SoZg.02A036980.1	SoLRR-RLK48	0.08	0.02	0.14	0.16
SoZg.02B003140.1	SoLRR-RLK49	0	0	0	0
SoZg.02B008290.1	SoLRR-RLK50	2.75	2.29	1.6	2.6
SoZg.02B008560.1	SoLRR-RLK51	0	0.03	0	0
SoZg.02B016690.1	SoLRR-RLK52	6.2	24.81	6.25	26.93
SoZg.02B018880.1	SoRLK902/SoLRR-RLK53	3.36	6.08	4.59	5.79
SoZg.02B034700.1	SoNILR1/SoLRR-RLK54	0.59	0.57	0.67	1.1
SoZg.02B036890.1	SoSIRK1/SoLRR-RLK55	7.78	4.17	8.6	7.01
SoZg.02B040150.1	SoPXC1/SoLRR-RLK56	0.62	0.31	0.55	0
SoZg.02D008990.1	SoLRR-RLK57	0	0.06	0	0
SoZg.02E000660.1	SoLRR-RLK58	0	0	0	0
SoZg.02H003340.1	SoLRR-RLK59	1.89	4.48	1.03	6.37
SoZg.03A001900.1	SoLRR-RLK60	0.03	0.15	0.08	0.53
SoZg.03A002840.1	SoLRR-RLK61	1.68	2.28	1.57	2.21
SoZg.03A006000.1	SoLRR-RLK62	0.65	0.02	0.07	0.04
SoZg.03A006100.1	SoLRR-RLK63	1.09	0.14	0.58	0.16
SoZg.03A010690.1	SoLRR-RLK64	0	0	0	0
SoZg.03A012740.1	SoLRR-RLK65	0.41	0.33	0.44	0.65
SoZg.03A016680.1	SoLRR-RLK66	0.08	0.38	0.26	0.73
SoZg.03A019010.1	SoLRR-RLK67	0.89	11.34	1.84	10.97
SoZg.03A020870.1	SoLRR-RLK68	0.84	3.59	0.85	0.81
SoZg.03A024520.1	SoLRR-RLK69	0	0	0	0
SoZg.03A025490.1	SoLRR-RLK70	0.77	0.57	0.35	0.8
SoZg.03A026240.1	SoLRR-RLK71	1.25	4.9	0.35	2.44
SoZg.03A027990.1	SoLRR-RLK72	0.06	0.24	0	0.08
SoZg.03A028000.1	SoLRR-RLK73	6.26	8.02	4.98	12.46
SoZg.03A032150.1	SoLRR-RLK74	5.14	1.43	2.32	0.71
SoZg.03A035340.1	SoLRR-RLK75	0.38	0.21	0.42	0.62
SoZg.03A037810.1	SoLRR-RLK76	1.33	1.03	2.91	1.44
SoZg.03A041450.1	SoPXC2/SoLRR-RLK77	0	0.82	0	0.98
SoZg.03B005650.1	SoLRR-RLK78	0.02	0	0	0.03
SoZg.03B023970.1	SoLRR-RLK79	3.26	1.64	2.68	2.08
SoZg.03B025300.1	SoLRR-RLK80	0	0.03	0	0
SoZg.03B031100.1	SoLRR-RLK81	5.78	3.59	4.77	3.36
SoZg.03B031280.1	SoLRR-RLK82	7.76	7.24	6.61	9.22
SoZg.03B031310.1	SoRUL1/SoLRR-RLK83	0	0	0	0
SoZg.03B031480.1	SoLRR-RLK84	0	0	0	0
SoZg.03E016250.1	SoLRR-RLK85	0.8	0	0.03	0
SoZg.03F040030.1	SoLRR-RLK86	0.01	0	0	0.05
SoZg.03G004150.1	SoLRR-RLK87	0	0	0	0
SoZg.03G016820.1	SoLRR-RLK88	0	0	0	0
SoZg.03H015300.1	SoLRR-RLK89	0	0	0	0
SoZg.04A000950.1	SoLRR-RLK90	0	0	0	0
SoZg.04A004290.1	SoLRR-RLK91	0.51	1.09	0.71	2.24
SoZg.04A005450.1	SoLRR-RLK92	0.02	0.06	0.01	0.2
SoZg.04A005690.1	SoLRR-RLK93	0	0	0	0
SoZg.04A005730.1	SoLRR-RLK94	0	0	0	0
SoZg.04A006880.1	SoLRR-RLK95	0.92	1.19	1.52	1.05
SoZg.04A007000.1	SoLRR-RLK96	0	0	0	0.18
SoZg.04A008950.1	SoLRR-RLK97	3.62	2.17	2.02	1.93
SoZg.04A010470.1	SoLRR-RLK98	6.73	7.34	5.86	7.21
SoZg.04A010910.1	SoLRR-RLK99	1.88	7.49	1.17	3.38
SoZg.04A011460.1	SoLRR-RLK100	0.23	0.76	0.42	0.55
SoZg.04A013070.1	SoLRR-RLK101	3.4	3.26	3.97	2.82
SoZg.04A014350.1	SoLRR-RLK102	0.03	0.01	0.04	0.01
SoZg.04A017980.1	SoLRR-RLK103	41.94	115.67	35.49	82.55
SoZg.04A019920.1	SoSERK2/SoLRR-RLK104	0.33	0.04	0.17	0.02
SoZg.04A023070.1	SoLRR-RLK105	0.15	0	0.22	27.54
SoZg.04A023120.1	SoLRR-RLK106	0	0	0	0.07
SoZg.04A026650.1	SoLRR-RLK107	2.71	0	1.77	0.13
SoZg.04G029610.1	SoNIK1/SoLRR-RLK108	1.01	0.97	0.91	0.98
SoZg.04A034250.1	SoLRR-RLK109	0.36	0.66	0	0.42
SoZg.04A038930.1	SoLRR-RLK110	0	0	0	0.01
SoZg.04B004750.1	SoLRR-RLK111	0.35	0.33	0.23	0.01
SoZg.04B008210.1	SoLRR-RLK112	65.11	237.33	54.64	161.79
SoZg.04E010140.1	SoIKU2/SoLRR-RLK113	0	0.14	0.08	0.13
SoZg.04C005520.1	SoLRR-RLK114	0	0	0	0
SoZg.04C012740.1	SoLRR-RLK115	21.49	14.67	14.6	22.85
SoZg.04D014870.1	SoLRR-RLK116	0	0	0	0.02
SoZg.04D018720.1	SoLRR-RLK117	0	0	0	0
SoZg.04D021080.1	SoLRR-RLK118	0.2	0	0.03	0.1
SoZg.04E010650.1	SoLRR-RLK119	0.07	0.2	0.08	0.09
SoZg.04F014500.1	SoLRR-RLK120	0.01	0.15	0.05	0.09
SoZg.04G004160.1	SoLRR-RLK121	0.12	0.39	0.21	0.54
SoZg.04G004290.1	SoLRR-RLK122	0.94	0	0	1.43
SoZg.04G022490.1	SoLRR-RLK123	9.09	11.38	5.68	12.68
SoZg.04G022500.1	SoLRR-RLK124	0.1	0.77	0.24	0.88
SoZg.04G035750.1	SoLRR-RLK125	0.01	0	0	0
SoZg.04H001100.1	SoLRR-RLK126	0	0	0	0
SoZg.04H004170.1	SoLRR-RLK127	0.08	0.09	0.06	0.04
SoZg.04H016060.1	SoLRR-RLK128	0.16	0.26	0.12	0.26
SoZg.04H020600.1	SoLRR-RLK129	2.88	2.12	3.18	3.43
SoZg.05A004780.1	SoLRR-RLK130	0.37	0.21	0.21	0.12
SoZg.05A004790.1	SoLRR-RLK131	0.69	0.52	0.84	0.91
SoZg.05A004800.1	SoLRR-RLK132	0.09	0.14	0.05	0.12
SoZg.05A006300.1	SoLRR-RLK133	1.7	1.08	1.48	1.62
SoZg.05A006780.1	SoLRR-RLK134	1.42	1.21	0.45	1.63
SoZg.05A011180.1	SoLRR-RLK135	9.88	34.04	12.52	32.84
SoZg.05A011210.1	SoCEPR2/SoLRR-RLK136	0	0	0	0
SoZg.05A011230.1	SoLRR-RLK137	2.04	0.66	0.65	0.48
SoZg.05A018120.1	SoLRR-RLK138	48.8	36.14	38.52	60.28
SoZg.05A020790.1	SoEFR/SoLRR-RLK139	12.23	25.62	12.4	25.94
SoZg.05A021040.1	SoLRR-RLK140	36.15	24.96	29.19	33.57
SoZg.05A021180.1	SoLRR-RLK141	2.53	0.72	0.79	0.47
SoZg.05A021470.1	SoLRR-RLK142	0	0	0	0
SoZg.05A022150.1	SoLRR-RLK143	0.04	0.21	0	0.09
SoZg.05A022580.1	SoLRR-RLK144	0.21	0.22	0.17	0.03
SoZg.05A024890.1	SoLRR-RLK145	0	0	0	0
SoZg.05A026370.1	SoLRR-RLK146	0	0	0	0
SoZg.05A026380.1	SoLRR-RLK147	0	0	0	0
SoZg.05B000850.1	SoLRR-RLK148	2.78	1.06	2.7	2.15
SoZg.05B015310.1	SoLRR-RLK149	0	0	0	0
SoZg.05B016670.1	SoLRR-RLK150	0	0	0	0
SoZg.05B016680.1	SoLRR-RLK151	0.32	0.17	0.19	0.19
SoZg.05B020720.1	SoLRR-RLK152	1.36	1.02	0.7	0.84
SoZg.05B022830.1	SoLRR-RLK153	0	0	0	0
SoZg.05B023310.1	SoLRR-RLK154	0.91	1.54	0.47	1.39
SoZg.05B025610.1	SoLRR-RLK155	0.12	0.25	0.02	0.5
SoZg.05B025670.1	SoLRR-RLK156	0.03	0	0	0
SoZg.05C005160.1	SoLRR-RLK157	0.81	0.93	0.44	1.5
SoZg.05C007050.1	SoLRR-RLK158	0.02	0	0.03	0.03
SoZg.05C007130.1	SoLRR-RLK159	0.96	0.1	0.3	0.13
SoZg.05C008300.1	SoLRR-RLK160	0	0	0	0
SoZg.05C013230.1	SoLRR-RLK161	0	0	0.02	0
SoZg.05C018030.1	SoLRR-RLK162	2.48	5.34	1.7	3.36
SoZg.05C020160.1	SoLRR-RLK163	3.03	2.76	1.52	2.69
SoZg.05D005980.1	SoLRR-RLK164	0.3	0.02	0	0.04
SoZg.05D006810.1	SoLRR-RLK165	1.21	0.42	0.31	0.57
SoZg.05D008000.1	SoLRR-RLK166	0	0.03	0	0.03
SoZg.05D018400.1	SoLRR-RLK167	0	0	0	0
SoZg.05D018530.1	SoLRR-RLK168	0	0.01	0	0
SoZg.05D022320.1	SoLRR-RLK169	0.81	0.34	0.32	0.16
SoZg.05D027320.1	SoLRR-RLK170	1.02	1.88	0.61	1.05
SoZg.05E000300.1	SoLRR-RLK171	0	0	0	0
SoZg.05E018480.1	SoLRR-RLK172	0	0.01	0	0
SoZg.05E018950.1	SoLRR-RLK173	0	0	0	0
SoZg.05E018980.1	SoLRR-RLK174	0	0	0	0
SoZg.05E022980.1	SoLRR-RLK175	1.19	1.68	0.85	2
SoZg.05F008090.1	SoLRR-RLK176	0	0	0	0
SoZg.05F009600.1	SoLRR-RLK177	0	0	0	0
SoZg.05F020560.1	SoLRR-RLK178	0.58	0.32	0.4	0.24
SoZg.05F023930.1	SoLRR-RLK179	0.22	0.21	0.19	0.16
SoZg.05G008450.1	SoLRR-RLK180	0.38	0.25	0.26	0.06
SoZg.05G012370.1	SoLRR-RLK181	0	0.23	0.02	0.12
SoZg.05G016790.1	SoLRR-RLK182	0.66	0.52	0.17	0.62
SoZg.05G016820.1	SoLRR-RLK183	0	0	0	0
SoZg.05G022390.1	SoLRR-RLK184	0	0	0	0
SoZg.05G022420.1	SoLRR-RLK185	0	0	0	0
SoZg.05G025310.1	SoLRR-RLK186	0	0	0	0
SoZg.05H007090.1	SoLRR-RLK187	10.56	13.13	9.86	10.15
SoZg.06A000110.1	SoLRR-RLK188	0.15	0.32	0.06	0.43
SoZg.06A002800.1	SoLRR-RLK189	0.27	0	0.23	0.07
SoZg.06A011020.1	SoLRR-RLK190	29.19	43.89	25.45	43.4
SoZg.06A011410.1	SoLRR-RLK191	0	0	0	0
SoZg.06A019360.1	SoLRR-RLK192	0	0	0.02	0.1
SoZg.06A026070.1	SoLRR-RLK193	0.15	0.23	0.16	0.21
SoZg.06A029030.1	SoLRR-RLK194	1.72	2	1.72	2.47
SoZg.06A029280.1	SoLRR-RLK195	0.07	0.02	0.04	0.02
SoZg.06B002510.1	SoLRR-RLK196	0.08	0.15	0.1	0.01
SoZg.06B009250.1	SoLRR-RLK197	30.95	39.11	22.02	28.82
SoZg.06B013910.1	SoBIR3/SoLRR-RLK198	0.8	1.64	0.94	1.47
SoZg.06B014970.1	SoLRR-RLK199	0	0.03	0	0.28
SoZg.06B022670.1	SoLRR-RLK200	17.98	15.7	10.03	13.34
SoZg.06B022830.1	SoLRR-RLK201	0	0	0	0
SoZg.06B023050.1	SoLRR-RLK202	1.76	3.68	2.11	3.87
SoZg.06B027980.1	SoLRR-RLK203	0.13	0.16	0.02	1.12
SoZg.06C002320.1	SoLRR-RLK204	0	0	0	0
SoZg.06C002980.1	SoLRR-RLK205	0	0	0	0
SoZg.06E003600.1	SoLRR-RLK206	0	0	0	0
SoZg.06G004370.1	SoLRR-RLK207	0	0	0	0
SoZg.06G006200.1	SoLRR-RLK208	0.03	0.06	0.03	0.03
SoZg.06G011760.1	SoLRR-RLK209	0	0	0	0.02
SoZg.06H003790.1	SoLRR-RLK210	0	0	0.25	0
SoZg.06H021200.1	SoLRR-RLK211	0	0	0.28	0
SoZg.07A002990.1	SoLRR-RLK212	11.12	7.98	9.59	7.32
SoZg.07A007740.1	SoLRR-RLK213	0.8	1.8	0.85	1.77
SoZg.07A012370.1	SoLRR-RLK214	0	0	0	0.12
SoZg.07A014650.1	SoLRR-RLK215	0.02	1.15	0	0.86
SoZg.07A016070.1	SoLRR-RLK216	0	0	0	0
SoZg.07A016300.1	SoLRR-RLK217	0	0	0.02	0.05
SoZg.07A021710.1	SoLRR-RLK218	0.07	0	0.03	0.01
SoZg.07A022330.1	SoLRR-RLK219	0.16	0.35	0.14	0.31
SoZg.07B012860.1	SoLRR-RLK220	0.09	0.23	0.15	0.11
SoZg.07B017010.1	SoLRR-RLK221	0.13	0.14	0.31	0.02
SoZg.07B024090.1	SoLRR-RLK222	0	0	0	0
SoZg.07B025640.1	SoLRR-RLK223	4.38	2.15	1.23	0.93
SoZg.07C014560.1	SoLRR-RLK224	1.3	0.49	1.69	0.32
SoZg.07D001870.1	SoLRR-RLK225	0	0	0	0
SoZg.07D001920.1	SoLRR-RLK226	1.11	3.99	1.16	3.3
SoZg.07D007840.1	SoLRR-RLK227	0	0	0	0.06
SoZg.07D011950.1	SoLRR-RLK228	0.3	0.29	0.56	0.39
SoZg.07D015820.1	SoLRR-RLK229	0	0	0	0
SoZg.07F011140.1	SoLRR-RLK230	0	0	0	0
SoZg.07H010190.1	SoLRR-RLK231	0	0	0	0
SoZg.08A000440.1	SoLRR-RLK232	0	0	0	0
SoZg.08A000580.1	SoLRR-RLK233	1.53	0.76	0.51	0.42
SoZg.08A002580.1	SoLRR-RLK234	0	0	0	0
SoZg.08A003510.1	SoLRR-RLK235	9.34	12.44	7.13	9.56
SoZg.08A006880.1	SoLRR-RLK236	0.17	1.45	0.28	0.7
SoZg.08A006900.1	SoLRR-RLK237	6.84	8.41	5.56	6.58
SoZg.08A006930.1	SoLRR-RLK238	0	0.03	0	0
SoZg.08A008230.1	SoLRR-RLK239	4.1	0.92	3.87	2.44
SoZg.08A008620.1	SoLRR-RLK240	0	0	0.08	0
SoZg.08A011770.1	SoLRR-RLK241	3.63	4.43	1.93	4.25
SoZg.08A014470.1	SoLRR-RLK242	0.05	0.05	0.01	0.19
SoZg.08A019780.1	SoLRR-RLK243	2.79	1.6	2.07	1.77
SoZg.08A019790.1	SoLRR-RLK244	4.34	14.24	6.16	17.62
SoZg.08A021130.1	SoLRR-RLK245	3.94	3.78	3.93	3.36
SoZg.08A021140.1	SoXIP1/SoLRR-RLK246	0.02	0.09	0	0
SoZg.08B002530.1	SoLRR-RLK247	0	0	0	0
SoZg.08B014340.1	SoLRR-RLK248	0.01	0	0	0
SoZg.08B016770.1	SoLRR-RLK249	0	0	0	0
SoZg.08B019690.1	SoLRR-RLK250	0	0	0	0
SoZg.08B019700.1	SoLRR-RLK251	0	0	0	0
SoZg.08C004600.1	SoLRR-RLK252	0	0.01	0.03	0.01
SoZg.08C015550.1	SoLRR-RLK253	3.61	1.73	2.33	4.52
SoZg.08D000120.1	SoLRR-RLK254	0	0	0	0
SoZg.08D005890.1	SoLRR-RLK255	0	0	0	0
SoZg.08D005950.1	SoLRR-RLK256	0	0	0	0
SoZg.08F011330.1	SoLRR-RLK257	0	0	0	0
SoZg.08G006140.1	SoLRR-RLK258	0	0	0	0
SoZg.08H005500.1	SoLRR-RLK259	0	0	0	0
SoZg.08H005600.1	SoLRR-RLK260	0	0.03	0.03	0
SoZg.08H008710.1	SoLRR-RLK261	0	0	0	0.02
SoZg.09A004290.1	SoLRR-RLK262	0	0	0	0
SoZg.09A006900.1	SoLRR-RLK263	8.35	12.06	6.76	15.78
SoZg.09A008410.1	SoHSL1/SoLRR-RLK264	13.09	10.31	8.43	12.14
SoZg.09A015320.1	SoBIR1/SoLRR-RLK265	0.83	0.96	0.32	0.18
SoZg.09A018510.1	SoLRR-RLK266	0	0.76	0.59	0.95
SoZg.09A018590.1	SoLRR-RLK267	5.59	7.9	2.5	1.78
SoZg.09A018830.1	SoLRR-RLK268	1.63	9.86	0.98	3.87
SoZg.09A021160.1	SoLRR-RLK269	1.74	0.13	0.46	0.04
SoZg.09A024850.1	SoLRR-RLK270	27.04	28.42	18.97	20.9
SoZg.09A026640.1	SoLRR-RLK271	0	0.01	0	0.05
SoZg.09A027580.1	SoLRR-RLK272	0.01	0.05	0.01	0
SoZg.09B006360.1	SoLRR-RLK273	0	0	0	0
SoZg.09B006490.1	SoLRR-RLK274	0.21	0.51	0.11	0.85
SoZg.09B017010.1	SoLRR-RLK275	0	0	0	0
SoZg.09B017410.1	SoLRR-RLK276	0.17	0.5	0.27	0.41
SoZg.09B017490.1	SoLRR-RLK277	0	0	0	0.12
SoZg.09B020590.1	SoLRR-RLK278	10.52	5.92	3.91	4.41
SoZg.09C008040.1	SoLRR-RLK279	0	0	0	0
SoZg.09C021300.1	SoLRR-RLK280	0.68	0.36	0.18	0.22
SoZg.09F027510.1	SoLRR-RLK281	0	0	0	0.02
SoZg.09H021880.1	SoLRR-RLK282	0.76	1.85	1.02	2.65
SoZg.10A002650.1	SoLRR-RLK283	0.78	0.59	1.25	0.37
SoZg.10A003080.1	SoLRR-RLK284	0	0	0.04	0.07
SoZg.10A006100.1	SoLRR-RLK285	0	0	0	0
SoZg.10A006120.1	SoLRR-RLK286	0	0	0	0
SoZg.10A006130.1	SoLRR-RLK287	0.04	0.03	0	0
SoZg.10A006790.1	SoLRR-RLK288	1.72	0.22	0.85	0.23
SoZg.10A007060.1	SoLRR-RLK289	1.82	0.44	1.6	0.5
SoZg.10A010560.1	SoLRR-RLK290	0.12	0.44	0.07	0.23
SoZg.10A014640.1	SoLRR-RLK291	1.69	4.51	1.25	4.72
SoZg.10A015620.1	SoLRR-RLK292	8.17	30.33	8.77	25.5
SoZg.10A015630.1	SoBAM2/SoLRR-RLK293	2.68	4.6	1.32	2.27
SoZg.10A016490.1	SoLRR-RLK294	0.14	0	0.08	0
SoZg.10A016510.1	SoLRR-RLK295	1.39	1.3	0.73	2.08
SoZg.10A018320.1	SoLRR-RLK296	10.05	9.26	8.03	8.25
SoZg.10A023330.1	SoLRR-RLK297	0.1	0.04	0	0
SoZg.10A023430.1	SoLRR-RLK298	0.43	0.55	0.4	0.63
SoZg.10B017510.1	SoLRR-RLK299	0	0.07	0.03	0
SoZg.10B019110.1	SoLRR-RLK300	0.31	3.48	0.71	5.67
SoZg.10B020750.1	SoSRF3/SoLRR-RLK301	10.96	26.78	24.5	46.02
SoZg.10B020880.1	SoPRK7/SoLRR-RLK302	0.65	0.42	0.34	0.45
SoZg.10C001720.1	SoLRR-RLK303	0	0	0	0
SoZg.10C001990.1	SoLRR-RLK304	0	0	0	0
SoZg.10C017700.1	SoLRR-RLK305	0	0	0	0.01
SoZg.10C017730.1	SoLRR-RLK306	2.54	1.48	2.74	3.16
SoZg.10D025880.1	SoLRR-RLK307	0	0	0	0
SoZg.10E006670.1	SoLRR-RLK308	0.04	0	0.23	0
SoZg.10G008850.1	SoLRR-RLK309	0	0	0	0
SoZg.10H021740.1	SoLRR-RLK310	0	0	0	0
SoZg.ctg058603	SoLRR-RLK311	0	0	0	0
SoZg.ctg126112	SoLRR-RLK312	0	0	0	0
	0			250

## Sheet: PBD
Gene_name	Gene_ID	P1	P2	P3
Sspon.01G0009470-1A	SsLRR-RLK1	5.72165	2.04125	3.33879
Sspon.01G0001660-1A	SsLRR-RLK2	0.11326	0.082015	0.126035
Sspon.01G0027230-1A	SsTMK3/SsLRR-RLK3	19.363	8.05572	9.61819
Sspon.01G0028480-1A	SsTOAD2/SsLRR-RLK4	9.05201	5.41542	6.63743
Sspon.01G0004620-1A	SsLRR-RLK5	2.59453	4.2826	1.63666
Sspon.01G0002590-1A	SsLRR-RLK6	0	0	0
Sspon.01G0022600-1A	SsLRR-RLK7	0.927135	0.394591	1.80863
Sspon.01G0027830-1A	SsLRR-RLK8	6.77553	4.02939	5.30728
Sspon.01G0029030-1A	SsLRR-RLK9	15.7369	6.79648	16.2479
Sspon.01G0029010-1A	SsLRR-RLK10	17.7407	12.9957	21.7739
Sspon.01G0015950-1A	SsLRR-RLK11	0.041374	0.208414	0.021027
Sspon.01G0009160-1A	SsLRR-RLK12	2.29746	2.80159	1.24606
Sspon.01G0014710-1A	SsLRR-RLK13	0	0	0
Sspon.01G0009520-1A	SsIKU2/SsLRR-RLK14	9.14265	3.11661	4.0886
Sspon.04G0014820-2P	SsLRR-RLK15	3.54621	1.1332	2.04346
Sspon.01G0026830-1A	SsRKL1/SsLRR-RLK16	3.69544	18.5715	3.45107
Sspon.01G0007740-1A	SsLRR-RLK17	0.194945	5.58282	0.237506
Sspon.01G0019180-1A	SsLRR-RLK18	0.023515	0.025259	0.019596
Sspon.01G0008560-1A	SsLRR-RLK19	0	0.024091	0
Sspon.01G0017190-1A	SsLRR-RLK20	0.189712	4.10781	0.173723
Sspon.01G0009060-1A	SsLRR-RLK21	0	0	0
Sspon.01G0015850-1A	SsLRR-RLK22	0.032924	0.004259	0
Sspon.01G0011670-2B	SsLRR-RLK23	0.266896	0.399768	0
Sspon.01G0043830-1B	SsLRR-RLK24	3.53787	1.93756	2.58618
Sspon.01G0051070-1C	SsSRF7/SsLRR-RLK25	0.980919	1.96656	1.11133
Sspon.01G0043700-2C	SsLRR-RLK26	0.229656	0	0.083303
Sspon.01G0034420-2C	SsLRR-RLK27	0.138564	0	0.175676
Sspon.01G0052720-1C	SsLRR-RLK28	0	0	0
Sspon.01G0007870-2C	SsLRR-RLK29	0	0.195724	0
Sspon.01G0009060-1P	SsLRR-RLK30	0	0	0
Sspon.01G0025910-4D	SsSERK1/SsLRR-RLK31	28.106	21.4491	15.8593
Sspon.01G0008950-3D	SsLRR-RLK32	0.407544	0.653082	0.155632
Sspon.01G0008950-1P	SsLRR-RLK33	0	0.027689	0
Sspon.01G0017190-1T	SsSRF6/SsLRR-RLK34	0	1.08426	0
Sspon.01G0015850-1P	SsLRR-RLK35	0	0	0
Sspon.02G0017230-1A	SsLRR-RLK36	1.23237	2.98797	0.654979
Sspon.02G0017310-1A	SsLRR-RLK37	8.48195	10.9448	3.38747
Sspon.02G0028930-1A	SsLRR-RLK38	0	0	0
Sspon.02G0022420-1A	SsLRR-RLK39	0.239014	0.438175	0.070718
Sspon.02G0015000-1A	SsLRR-RLK40	30.6787	20.8459	47.618
Sspon.02G0005130-1A	SsLRR-RLK41	0.367426	1.20014	0.086311
Sspon.02G0028920-1A	SsLRR-RLK42	0.106551	0	0.166178
Sspon.02G0025780-1A	SsLRR-RLK43	2.06409	1.38216	2.82769
Sspon.02G0026070-1A	SsLRR-RLK44	0.027273	0.241896	0.103095
Sspon.02G0032490-1A	SsLRR-RLK45	0	0.047696	0
Sspon.02G0032780-1A	SsLRR-RLK46	0.297702	0.046463	0.24655
Sspon.02G0024080-1A	SsLRR-RLK47	0.398699	0.302089	0.061914
Sspon.02G0024080-1P	SsLRR-RLK48	0.177553	0.316114	0.094407
Sspon.02G0018180-1A	SsLRR-RLK49	0.053356	0.347751	0
Sspon.02G0018300-1A	SsGHR1/SsLRR-RLK50	0.088267	0.073741	0.138785
Sspon.02G0016550-1A	SsLRR-RLK51	0	0	0
Sspon.02G0016550-1P	SsLRR-RLK52	0	0	0
Sspon.02G0017290-1A	SsLRR-RLK53	5.31205	14.8291	1.70359
Sspon.02G0003830-1A	SsNIK1/SsLRR-RLK54	1.28576	1.31587	0.503349
Sspon.02G0041050-1B	SsLRR-RLK55	0.010302	0.034298	0.069288
Sspon.02G0037230-1B	SsLRR-RLK56	0	0	0
Sspon.02G0035680-1B	SsLRR-RLK57	2.6155	6.72096	0.887517
Sspon.02G0038090-1B	SsRLK902/SsLRR-RLK58	42.1506	16.5732	75.839
Sspon.02G0041170-1B	SsLRR-RLK59	1.41581	3.72731	0.865167
Sspon.02G0033710-1B	SsSIRK1/SsLRR-RLK60	0.336068	1.1179	0.282357
Sspon.02G0003830-1P	SsLRR-RLK61	0.333445	0.122574	0.235079
Sspon.02G0034780-1B	SsLRR-RLK62	0.130482	0.135025	0.085339
Sspon.02G0031650-2C	SsLRR-RLK63	0.250631	0.173823	0.426219
Sspon.02G0051400-1C	SsLRR-RLK64	0	0	0
Sspon.02G0035470-2C	SsLRR-RLK65	0.419649	0.248591	0.364936
Sspon.02G0048550-1C	SsLRR-RLK66	0	0	0
Sspon.02G0041160-2C	SsLRR-RLK67	0.024379	0.014632	0.023549
Sspon.02G0003820-3C	SsBAM2/SsLRR-RLK68	0.832332	0.124331	0.359178
Sspon.02G0007220-2C	SsLRR-RLK69	2.58244	3.78588	0.982192
Sspon.02G0041160-1P	SsLRR-RLK70	1.12021	1.43382	0.420403
Sspon.02G0032280-3C	SsLRR-RLK71	58.6675	53.588	55.1525
Sspon.02G0004090-3C	SsNILR1/SsLRR-RLK72	28.8067	18.3883	36.6523
Sspon.02G0049580-1C	SsLRR-RLK73	0.108912	0.054223	0.022497
Sspon.02G0033710-1T	SsLRR-RLK74	0.090453	0.251206	0.098019
Sspon.02G0032780-1T	SsLRR-RLK75	0.469744	0.270766	0.484965
Sspon.02G0016550-2P	SsLRR-RLK76	0.023535	0	0
Sspon.01G0029040-3C	SsLRR-RLK77	0	0.145106	0.015967
Sspon.02G0022440-2D	SsLRR-RLK78	0	0	0
Sspon.02G0037220-2D	SsLRR-RLK79	0	0	0
Sspon.02G0000900-2D	SsPXC1/SsLRR-RLK80	6.9676	3.89672	3.46852
Sspon.02G0045800-3D	SsXIP1/SsLRR-RLK81	0.437873	0.128078	0.263136
Sspon.02G0012170-2D	SsLRR-RLK82	0	0	0
Sspon.01G0029040-2P	SsLRR-RLK83	0.046819	0.14496	0
Sspon.02G0049580-1T	SsLRR-RLK84	0	0	0
Sspon.02G0018300-1P	SsLRR-RLK85	0	0	0.022031
Sspon.02G0000900-1P	SsLRR-RLK86	4.24367	3.63869	2.43393
Sspon.03G0003700-1A	SsLRR-RLK87	0.024276	0	0
Sspon.03G0003850-1A	SsRUL1/SsLRR-RLK88	0	0.303507	0.013952
Sspon.03G0020650-1A	SsLRR-RLK89	0	0	0
Sspon.03G0006740-1A	SsLRR-RLK90	6.11157	5.71937	3.51548
Sspon.03G0013960-1A	SsLRR-RLK91	0.437974	0.170914	0.147225
Sspon.03G0011640-1A	SsLRR-RLK92	2.45914	2.06288	1.48008
Sspon.03G0020710-1A	SsLRR-RLK93	0	0	0
Sspon.03G0011390-1A	SsLRR-RLK94	0.814243	0.568651	2.7081
Sspon.03G0025290-1A	SsHSL1/SsLRR-RLK95	5.28142	9.5263	5.57836
Sspon.03G0007630-1A	SsLRR-RLK96	2.07367	4.2951	0.59982
Sspon.03G0024410-1A	SsLRR-RLK97	1.65912	3.22401	0.983041
Sspon.03G0012750-1A	SsLRR-RLK98	0.484311	0.34839	0.177746
Sspon.03G0019700-1A	SsLRR-RLK99	0	0	0.054933
Sspon.03G0029100-1B	SsLRR-RLK100	1.03688	0.11997	0.851768
Sspon.03G0026210-1B	SsPXC2/SsLRR-RLK101	0.486391	0.149842	0.112178
Sspon.03G0032650-1B	SsLRR-RLK102	4.23729	3.61347	2.86022
Sspon.03G0031490-1B	SsLRR-RLK103	0	0	0
Sspon.03G0035330-1B	SsLRR-RLK104	0.376597	0.328842	0.233651
Sspon.03G0028200-1B	SsLRR-RLK105	2.30787	2.11689	0.860435
Sspon.03G0030000-1B	SsLRR-RLK106	2.27543	2.92013	3.26441
Sspon.03G0036270-1B	SsLRR-RLK107	3.13047	1.04095	1.66724
Sspon.03G0019700-1P	SsLRR-RLK108	0	0.076942	0
Sspon.03G0040080-1C	SsLRR-RLK109	0.902856	1.1616	0.621313
Sspon.03G0003820-1P	SsLRR-RLK110	5.66664	3.20388	6.02711
Sspon.03G0027660-2C	SsLRR-RLK111	0	1.20485	0.063087
Sspon.03G0039560-1C	SsLRR-RLK112	0	0	0
Sspon.03G0039520-1C	SsLRR-RLK113	2.07182	2.04051	1.41431
Sspon.03G0021790-3C	SsLRR-RLK114	0.142573	0.449293	0.05875
Sspon.03G0023660-3C	SsLRR-RLK115	0.591261	1.07833	0.131164
Sspon.03G0012750-1P	SsLRR-RLK116	0	0.19487	0
Sspon.03G0030000-2P	SsLRR-RLK117	0.115136	0.325587	0.169428
Sspon.03G0020680-2C	SsLRR-RLK118	0	0	0
Sspon.03G0045700-1D	SsLRR-RLK119	0.288505	0.136392	0.244778
Sspon.03G0003760-4D	SsLRR-RLK120	0.251991	0.415143	0.469728
Sspon.03G0040830-2D	SsLRR-RLK121	4.15637	4.22184	2.39889
Sspon.03G0035930-3D	SsLRR-RLK122	5.4601	2.28975	1.80986
Sspon.03G0007630-1T	SsLRR-RLK123	1.58594	2.38365	0.152009
Sspon.03G0023660-1P	SsLRR-RLK124	0	0.09955	0
Sspon.04G0013270-1A	SsLRR-RLK125	0.701209	2.57402	0.329131
Sspon.04G0018010-1P	SsLRR-RLK126	0.73096	0.580474	0.502614
Sspon.04G0018180-1A	SsLRR-RLK127	0.042346	0	0.032388
Sspon.04G0018040-1A	SsLRR-RLK128	0.055899	0.067576	0
Sspon.04G0018110-1A	SsLRR-RLK129	0.435148	0.656801	0.563161
Sspon.04G0018120-1A	SsLRR-RLK130	0.054335	0.11016	0.167024
Sspon.04G0013520-1A	SsLRR-RLK131	0	0	0
Sspon.04G0015950-1P	SsLRR-RLK132	0.063296	0.044674	0.0351
Sspon.04G0018830-1A	SsLRR-RLK133	0.106516	2.65806	0.040817
Sspon.04G0009850-1A	SsLRR-RLK134	102.181	52.8884	122.765
Sspon.04G0004390-1A	SsLRR-RLK135	0.722524	3.61462	0.593169
Sspon.04G0018000-1P	SsLRR-RLK136	0.015904	0.139032	0.036778
Sspon.04G0014140-1A	SsSERK2/SsLRR-RLK137	2.1803	0.796667	2.99391
Sspon.04G0019190-1A	SsLRR-RLK138	0	0	0
Sspon.04G0014400-1T	SsLRR-RLK139	5.58132	4.45266	3.98253
Sspon.04G0016270-1A	SsSRF8/SsLRR-RLK140	0	0.230778	0.021536
Sspon.04G0020520-1A	SsLRR-RLK141	1.15438	1.13076	1.15695
Sspon.01G0009520-1P	SsLRR-RLK142	6.1171	2.39907	2.92726
Sspon.04G0014820-3P	SsLRR-RLK143	0.653831	0.244789	0.131778
Sspon.04G0018150-1A	SsLRR-RLK144	0.65319	1.88717	0.07515
Sspon.04G0017200-1A	SsLRR-RLK145	0.726222	0.299529	0.485367
Sspon.04G0028880-1B	SsLRR-RLK146	0.109826	0.303843	0.01173
Sspon.04G0017150-2B	SsLRR-RLK147	0.877808	3.17904	0
Sspon.04G0025620-1B	SsLRR-RLK148	0.131092	0.075198	0
Sspon.04G0025670-1B	SsLRR-RLK149	0.132201	0.246672	0.123721
Sspon.04G0028920-1B	SsLRR-RLK150	0	0	0
Sspon.04G0010680-2B	SsLRR-RLK151	0.405703	0.206519	0.278693
Sspon.04G0018000-2P	SsLRR-RLK152	0.047711	0.146185	0.034115
Sspon.04G0018190-2B	SsLRR-RLK153	0.048582	0.041619	0.030435
Sspon.04G0018150-1P	SsLRR-RLK154	0	0	0
Sspon.04G0034120-1C	SsLRR-RLK155	0	0	0.028061
Sspon.04G0018030-3C	SsLRR-RLK156	0	0	0
Sspon.04G0034080-1C	SsLRR-RLK157	0.098032	0.244357	0.123711
Sspon.04G0018170-2C	SsLRR-RLK158	0.922377	0.265611	1.916
Sspon.04G0034100-1C	SsLRR-RLK159	0.020377	0.190019	0.096153
Sspon.04G0034300-1C	SsLRR-RLK160	0.608188	0.526232	0.863157
Sspon.04G0014820-2C	SsLRR-RLK161	4.17419	2.23536	3.02974
Sspon.04G0014480-3D	SsLRR-RLK162	0.06767	0.091394	0
Sspon.04G0034040-1P	SsLRR-RLK163	0	0	0
Sspon.04G0037570-1D	SsLRR-RLK164	0	0	0
Sspon.04G0029850-3D	SsLRR-RLK165	0.098515	0.421908	0.075277
Sspon.04G0037550-1D	SsLRR-RLK166	0.14667	0.515479	0.098313
Sspon.04G0008210-2D	SsLRR-RLK167	0	0	0.058281
Sspon.04G0021450-2P	SsLRR-RLK168	1.27026	0.097217	1.05279
Sspon.04G0037600-1D	SsLRR-RLK169	0	0	0.026006
Sspon.04G0037540-1D	SsLRR-RLK170	0.489671	0	0.27107
Sspon.04G0018080-2D	SsLRR-RLK171	0	0	0
Sspon.04G0021440-2D	SsLRR-RLK172	0	0.215555	0
Sspon.04G0018080-1T	SsLRR-RLK173	0.259367	0.539044	0.236621
Sspon.04G0014400-3D	SsLRR-RLK174	4.60932	5.41193	5.4538
Sspon.05G0015470-1A	SsLRR-RLK175	0.745693	0.649011	0.961064
Sspon.05G0013710-1A	SsLRR-RLK176	0.176886	0	0.216384
Sspon.05G0021270-1A	SsLRR-RLK177	0	0	0
Sspon.05G0013720-1A	SsLRR-RLK178	0.109924	0	0.091817
Sspon.05G0019360-1A	SsLRR-RLK179	0	0	0
Sspon.05G0006360-1A	SsLRR-RLK180	0.3448	1.06988	0.258637
Sspon.05G0000200-1A	SsLRR-RLK181	5.40985	5.9315	3.78624
Sspon.05G0015550-1A	SsLRR-RLK182	8.17124	7.12814	8.59724
Sspon.05G0013760-1A	SsLRR-RLK183	0.330491	0.018543	0.191841
Sspon.05G0008220-1A	SsBIR3/SsLRR-RLK184	26.233	18.143	15.9854
Sspon.05G0004920-1A	SsLRR-RLK185	0	0	0
Sspon.05G0016680-1A	SsLRR-RLK186	0	0.367739	0
Sspon.05G0009770-1A	SsLRR-RLK187	1.99091	0.786896	2.10976
Sspon.05G0001220-1A	SsLRR-RLK188	3.36299	2.0043	1.18298
Sspon.05G0014920-1A	SsLRR-RLK189	0	0	0
Sspon.05G0015450-2B	SsLRR-RLK190	1.18161	0.956938	2.54823
Sspon.05G0002310-2B	SsLRR-RLK191	0.088578	1.22952	0.191364
Sspon.05G0024700-1B	SsLRR-RLK192	14.405	8.84147	8.09371
Sspon.05G0028560-1B	SsEFR/SsLRR-RLK193	1.4336	1.03994	1.29741
Sspon.05G0028560-1T	SsCEPR2/SsLRR-RLK194	0.66153	0.334907	0.229809
Sspon.05G0009770-1P	SsLRR-RLK195	0.762146	0.366773	0.491767
Sspon.05G0016770-1P	SsLRR-RLK196	0	0	0.028168
Sspon.05G0029490-1B	SsLRR-RLK197	0	0	0
Sspon.05G0025220-1B	SsLRR-RLK198	0.259169	0.527606	0
Sspon.05G0014920-1P	SsLRR-RLK199	0	0	0
Sspon.05G0034980-1C	SsLRR-RLK200	0	0	0
Sspon.05G0010060-2C	SsLRR-RLK201	0.193946	0.05579	0.482061
Sspon.07G0016760-1P	SsLRR-RLK202	0	0	0
Sspon.05G0016680-1T	SsLRR-RLK203	0	0.070642	0
Sspon.05G0000410-2D	SsLRR-RLK204	0.249687	0.879424	0.099889
Sspon.05G0029270-2D	SsLRR-RLK205	0.396868	0.556589	0.487913
Sspon.06G0016870-1A	SsLRR-RLK206	3.30349	1.32994	3.31699
Sspon.06G0005550-1A	SsLRR-RLK207	0.179477	0.104919	0.108752
Sspon.06G0010660-1A	SsLRR-RLK208	0	0	0
Sspon.06G0000020-1A	SsLRR-RLK209	0	0	0
Sspon.06G0017510-1A	SsLRR-RLK210	0.2459	0.198695	0.055309
Sspon.06G0018150-1A	SsLRR-RLK211	0.172436	0.339972	0.058497
Sspon.06G0007630-1A	SsLRR-RLK212	3.19413	2.74664	0.884647
Sspon.06G0010230-1A	SsLRR-RLK213	8.02557	6.49907	4.21651
Sspon.06G0016880-1A	SsLRR-RLK214	8.42956	4.26434	8.36184
Sspon.06G0007270-1A	SsLRR-RLK215	0.019048	0.042509	0
Sspon.06G0005450-1P	SsLRR-RLK216	0.418093	0.146873	0.89404
Sspon.06G0006160-1A	SsLRR-RLK217	0.053088	0	0.752709
Sspon.06G0017320-1A	SsLRR-RLK218	0	0.068967	0
Sspon.06G0012700-1A	SsLRR-RLK219	0.122539	0.179165	0.043533
Sspon.06G0012330-1A	SsLRR-RLK220	0	0	0
Sspon.06G0002010-1A	SsLRR-RLK221	0	0	0
Sspon.02G0012170-1P	SsLRR-RLK222	0	0	0
Sspon.06G0019310-1B	SsLRR-RLK223	0	0	0
Sspon.06G0025450-1B	SsLRR-RLK224	0.024353	0	0.09607
Sspon.06G0016880-1P	SsLRR-RLK225	6.59975	4.27844	7.26508
Sspon.06G0005450-2B	SsLRR-RLK226	3.23088	0.70843	3.42576
Sspon.06G0005060-3C	SsLRR-RLK227	0.246853	0	1.18199
Sspon.06G0001630-2C	SsLRR-RLK228	0	0	0.032135
Sspon.06G0031510-1C	SsLRR-RLK229	0.093817	0	0
Sspon.06G0034930-1D	SsLRR-RLK230	3.17577	3.52506	1.6217
Sspon.06G0018110-3D	SsLRR-RLK231	0.331317	0.369158	0.128489
Sspon.06G0035390-1D	SsLRR-RLK232	0.248164	0	0
Sspon.06G0031510-1T	SsLRR-RLK233	0	0	0
Sspon.07G0003610-1A	SsLRR-RLK234	1.27557	2.4058	0.633363
Sspon.07G0005600-1A	SsLRR-RLK235	0.18975	0.821475	0
Sspon.07G0005930-1A	SsLRR-RLK236	1.97541	1.71468	2.06311
Sspon.07G0010930-1A	SsLRR-RLK237	15.5708	8.44421	17.3507
Sspon.07G0005680-1A	SsLRR-RLK238	1.93114	0.278446	3.07356
Sspon.07G0003910-1A	SsLRR-RLK239	64.701	66.4106	59.1781
Sspon.07G0012010-1A	SsLRR-RLK240	0	0.033314	0
Sspon.07G0019710-1A	SsLRR-RLK241	2.43313	1.31672	1.57053
Sspon.07G0016760-1A	SsLRR-RLK242	0	0.030446	0
Sspon.03G0003850-1P	SsLRR-RLK243	0	0.202628	0
Sspon.07G0020060-1A	SsLRR-RLK244	0.016093	0.137334	0.046512
Sspon.07G0012710-1A	SsLRR-RLK245	0.185738	0.522252	0.211391
Sspon.07G0028010-1B	SsLRR-RLK246	4.21377	10.6459	1.76003
Sspon.07G0029250-1B	SsLRR-RLK247	0	0.082252	0
Sspon.07G0028540-1B	SsLRR-RLK248	0	0	0.019031
Sspon.07G0029430-1B	SsLRR-RLK249	0.561242	0.56207	0.271056
Sspon.07G0019730-2B	SsLRR-RLK250	0.386443	0.299655	0.517235
Sspon.07G0021120-1B	SsLRR-RLK251	4.23158	3.73469	4.07215
Sspon.07G0034460-1C	SsLRR-RLK252	0.723846	0.126551	0.702501
Sspon.07G0013550-2C	SsLRR-RLK253	0.055589	0	0.078247
Sspon.07G0033960-1C	SsLRR-RLK254	0.791337	1.19355	0.173655
Sspon.07G0035060-2D	SsLRR-RLK255	0	0	0
Sspon.07G0035530-1D	SsLRR-RLK256	1.16293	1.79461	1.84724
Sspon.07G0007910-3D	SsBIR1/SsLRR-RLK257	2.87442	2.21962	2.25862
Sspon.03G0021790-1P	SsLRR-RLK258	0	0.048103	0
Sspon.07G0011930-3D	SsLRR-RLK259	0	0	0
Sspon.08G0007370-1A	SsLRR-RLK260	8.58797	3.35271	4.10499
Sspon.08G0016510-1A	SsLRR-RLK261	0.20436	0.563565	0
Sspon.08G0006910-1A	SsLRR-RLK262	0	0	0
Sspon.08G0012710-1A	SsLRR-RLK263	0	0.044849	0.271808
Sspon.08G0005350-1A	SsLRR-RLK264	0.156915	3.12312	0.045075
Sspon.08G0007360-1A	SsBAM2/SsLRR-RLK265	35.2373	17.0097	27.9345
Sspon.08G0012720-1A	SsLRR-RLK266	0.102463	0.039938	0.08921
Sspon.08G0016170-1A	SsLRR-RLK267	7.11544	5.12296	3.93968
Sspon.08G0007700-1A	SsLRR-RLK268	0	0.071088	0.028464
Sspon.08G0006810-1A	SsLRR-RLK269	0.026629	0.097349	0
Sspon.08G0001240-1A	SsLRR-RLK270	0.843609	0.628498	0.766125
Sspon.08G0006840-1A	SsLRR-RLK271	8.43941	5.01961	4.14796
Sspon.04G0017200-1P	SsPRK7/SsLRR-RLK272	1.65498	0.458261	1.09966
Sspon.08G0002960-1A	SsLRR-RLK273	0	0	0
Sspon.08G0009990-1A	SsLRR-RLK274	0.258151	0.133008	0.285074
Sspon.08G0023870-1B	SsLRR-RLK275	0.144713	0.114257	0.023229
Sspon.08G0022340-1B	SsLRR-RLK276	0	0.133451	0
Sspon.08G0020830-1B	SsLRR-RLK277	0.675215	0.324593	0.354348
Sspon.08G0018130-1B	SsLRR-RLK278	0	0	0.007576
Sspon.08G0004440-2B	SsSRF3/SsLRR-RLK279	3.64861	5.51029	2.95153
Sspon.08G0022450-1B	SsLRR-RLK280	0.097204	0.240582	0
Sspon.08G0019890-1B	SsRDK1/SsLRR-RLK281	3.90854	5.0244	3.23081
Sspon.08G0027560-1C	SsLRR-RLK282	0	0	0
Sspon.08G0002980-3C	SsLRR-RLK283	0.797237	0.639777	0.51227
Sspon.08G0005480-3C	SsLRR-RLK284	0.345081	2.43552	0.084913
Sspon.08G0001240-1P	SsLRR-RLK285	0.152455	0.13352	0.140857
Sspon.04G0017200-2P	SsLRR-RLK286	2.90095	0.667976	1.85856
Sspon.08G0016490-3D	SsLRR-RLK287	0.364735	0.536368	0.331374
Sspon.08G0019890-2P	SsLRR-RLK288	1.65364	1.09386	0.730762
	0		150
