# Supplementary material for: Genomic investigation of duplication, functional conservation, and divergence in the LRR-RLK Family of Saccharum
Source: BMC Genomics. 2024 Feb 9;25:165. doi: 10.1186/s12864-024-10073-z (PMC10854099; doi:10.1186/s12864-024-10073-z)
Supplement: Supplementary file 13 — Additional file 13. The primers used for RT-qPCR. [file 12864_2024_10073_MOESM13_ESM.xlsx]

## Sheet: Sheet1
Primers sequence used for RT-qPCR
Gene Name	Forward sequence (5'−3')	Reverse sequence (5'−3')
GAPGH	CACGGCCACTGGAAGCA	TCCTCAGGGTTCCTGATGCC
SoLRR-RLK7	CTGGAAAGTCATCCGAGAGAAC	ACATCGTCTTCTTCCTCCAAAC
SoLRR-RLK8	GCGTACCACATCAGGAAGAA	TGGACGCCTTCTCTTCTTTG
SoLRR-RLK16	CCGGACTTCAACAAGCTGAT	CTGGTTGTACGACACGTTGA
SoLRR-RLK68	CAATAACCTCTCGGGCTCTATC	TGTCGGAGACGTTCAAGATG
SoLRR-RLK296	TGTGGGCTTGCTGCTTTA	TCGCTCTTTGCTGTGTATGT
